# Supplementary material for: Controlled Measurement and Comparative Analysis of Cellular Components in E. coli Reveals Broad Regulatory Changes in Response to Glucose Starvation
Source: PLoS Comput Biol. 2015 Aug 14;11(8):e1004400. doi: 10.1371/journal.pcbi.1004400 (PMC4537216; doi:10.1371/journal.pcbi.1004400)
Supplement: S2 Table — (CSV) [file pcbi.1004400.s002.csv]

Integrally controlled proteins
Annotation Cluster 1	Enrichment Score: 3.2079342112759694
Category	Term	Count	%	PValue	Genes	List Total	Pop Hits	Pop Total	Fold Enrichment	Bonferroni	Benjamini	FDR
GOTERM_BP_FAT	GO:0006071~glycerol metabolic process	8	4.90797546	6.30E-08	GLPK, SMTA, GLPB, GLPA, GLPQ, DHAL, GLPD, UGPB	116	52	16709	22.16047745	2.29E-05	2.29E-05	8.67E-05
GOTERM_BP_FAT	GO:0019400~alditol metabolic process	8	4.90797546	1.51E-06	GLPK, SMTA, GLPB, GLPA, GLPQ, DHAL, GLPD, UGPB	116	82	16709	14.0529857	5.48E-04	2.74E-04	0.002078274
GOTERM_BP_FAT	GO:0019751~polyol metabolic process	8	4.90797546	1.64E-06	GLPK, SMTA, GLPB, GLPA, GLPQ, DHAL, GLPD, UGPB	116	83	16709	13.88367262	5.96E-04	1.99E-04	0.00225689
GOTERM_BP_FAT	GO:0006072~glycerol-3-phosphate metabolic process	3	1.840490798	2.79E-04	GLPK, GLPA, GLPD	116	4	16709	108.0323276	0.096403989	0.020070434	0.383277711
GOTERM_BP_FAT	GO:0045333~cellular respiration	7	4.294478528	0.043173387	GLPB, FRDB, GLPA, ICDA, MDH, GLPD, UGPB	116	371	16709	2.717794405	0.99999989	0.330020198	45.49461393
GOTERM_BP_FAT	GO:0019637~organophosphate metabolic process	4	2.45398773	0.094199991	GLPK, GLPA, GLPD, UGPB	116	157	16709	3.669887986	1	0.519505506	74.34602359
GOTERM_BP_FAT	GO:0006796~phosphate metabolic process	5	3.067484663	0.324730667	GLPK, ATPC, GLPA, GLPD, ATPF	116	418	16709	1.72300363	1	0.88462183	99.54798641
GOTERM_BP_FAT	GO:0006793~phosphorus metabolic process	5	3.067484663	0.376424782	GLPK, ATPC, GLPA, GLPD, ATPF	116	451	16709	1.596930193	1	0.913632139	99.84880687
