# Supplementary material for: Controlled Measurement and Comparative Analysis of Cellular Components in E. coli Reveals Broad Regulatory Changes in Response to Glucose Starvation
Source: PLoS Comput Biol. 2015 Aug 14;11(8):e1004400. doi: 10.1371/journal.pcbi.1004400 (PMC4537216; doi:10.1371/journal.pcbi.1004400)
Supplement: S1 File — (ZIP) [file pcbi.1004400.s012.zip › S1_File.xlsx]

## Sheet: Description
## This excel file contains raw expression counts for protein and RNA
## as well as calculated flux ratios, lipidA, and phospholipid peaks for each biological replicate
## of a E. coli starved for glucose over a 2 week period.
##explanation of tabs and data contained therein
	# RNA Counts
		#Each row contains raw rna counts labeled by the accession number in the first column
		#Each column is labeled as sampleX_tY where X is the unique sample identifier and Y is the time point
	# Protein Counts
		#Each row contains raw protein counts labeled by the accession number in the first column
		#Each column is labeled as sampleX_tY where X is the unique sample identifier and Y is the time point
	#Flux Ratios
		#Each row contains calculated Flux ratios for various branches
		#Each column is labeled as sampleX_tY where X is the unique sample identifier and Y is the time point
	#LipidA
		#Each row contains isolation of 32P labeled LipidA MALDI-TOF MS peaks
		#Each column is labeled as X_tY (or X_tY m/z) where X is the unique sample identifier and Y is the time point
		#columns with m/z label are the mass over charge for a given peak while those columns without m/z labels are the measured intensity
	#Phospholipids
		#The four tabs represent measurement of four distinct phospholipid species by ESI-MS
		#Each row contains phospholipid peaks obtained via ESI-MS
		#Each column is labeled as X_tY (or X_tY m/z) where X is the unique sample identifier and Y is the time point
		#columns with m/z label are the mass over charge for a given peak while those columns without m/z labels are the measured intensity

## Sheet: RNA_counts
gene_id	sample97_t3	sample98_t4	sample99_t5	sample100_t6	sample101_t8	sample102_t24	sample103_t48	sample104_t168	sample105_t336	sample16_t3	sample17_t4	sample18_t5	sample19_t6	sample20_t8	sample21_t24	sample22_t48	sample23_t168	sample24_t336	sample25_t3	sample26_t4	sample27_t5	sample28_t6	sample29_t8	sample30_t24	sample31_t48	sample32_t168	sample33_t336
ECB_00001	287	628	289	174	14	3	4	151	308	62	82	709	88	45	20	7	65	92	196	180	180	107	93	62	7	157	131
ECB_00002	3948	4251	3669	2630	19	1	1	129	670	995	1794	1204	2216	26	13	4	72	147	3421	3415	3500	4236	3496	26	4	289	230
ECB_00003	1434	1669	1444	1359	7	1	1	51	183	468	620	226	727	25	4	1	22	46	1558	1229	1337	1604	1131	7	3	115	135
ECB_00004	1483	2243	1565	1123	4	0	3	13	99	436	752	243	796	22	4	0	4	37	1594	1602	1563	1573	1089	1	0	30	41
ECB_00005	154	248	174	149	2	0	0	8	27	33	62	8	70	3	1	1	3	6	102	125	139	96	71	2	0	28	13
ECB_00006	94	144	30	15	1	1	0	7	18	23	26	5	16	3	0	1	0	4	14	14	20	30	17	2	0	9	18
ECB_00007	2	13	5	5	2	0	0	6	6	0	2	0	2	2	0	0	1	4	3	2	5	7	4	0	0	9	8
ECB_00008	3661	2608	1700	801	98	13	8	258	377	916	821	407	620	197	56	10	99	197	976	1133	1207	1000	925	173	15	564	397
ECB_00009	173	207	148	58	9	5	2	72	122	39	36	24	26	12	13	5	34	100	55	84	72	56	58	18	11	195	154
ECB_00010	63	170	84	48	5	0	0	14	33	13	34	14	13	8	5	0	0	17	23	47	50	21	10	14	1	11	15
ECB_00011	6	9	3	6	0	0	0	1	8	1	1	0	2	4	3	0	6	8	2	3	1	2	3	1	2	15	20
ECB_00012	1	1	0	0	0	0	0	0	0	0	1	0	0	0	0	0	0	3	0	1	1	1	0	0	0	3	9
ECB_00013	0	3	0	1	0	0	0	0	0	2	0	0	0	0	0	0	0	1	0	3	0	0	0	0	1	2	4
ECB_00014	3037	3006	1727	1505	351	7	3	1570	528	2515	1080	273	1170	773	76	8	264	122	1211	1374	1487	2062	3717	252	11	3473	280
ECB_00015	216	426	195	236	21	2	1	28	63	110	89	50	147	41	2	0	5	14	190	202	240	288	359	6	0	80	23
ECB_00016	166	145	103	56	3	0	0	14	55	26	41	5	55	9	0	0	2	13	145	164	152	108	111	1	2	42	25
ECB_00017	7	11	4	5	2	0	0	17	8	1	3	1	2	10	3	2	5	10	2	0	4	2	2	2	1	22	12
ECB_00018	249	315	190	126	37	8	8	151	243	49	119	10	70	54	16	15	22	66	110	191	176	119	70	57	9	284	166
ECB_00019	63	137	46	39	3	0	4	11	20	17	14	7	10	4	0	0	5	7	17	35	34	36	30	1	1	34	39
ECB_00020	1	4	1	6	0	0	0	2	1	0	1	0	0	0	0	0	1	3	0	0	7	4	1	0	0	3	0
ECB_00021	0	4	0	0	0	0	0	0	3	0	0	0	0	0	0	0	0	2	0	0	0	0	0	0	0	0	0
ECB_00022	1	0	0	0	0	0	0	0	0	0	0	0	0	0	0	1	0	0	0	0	0	0	0	0	0	0	0
ECB_00023	3	8	1	2	0	0	0	4	3	1	2	1	3	0	0	0	1	2	4	3	0	5	3	0	0	4	2
ECB_00024	21	43	12	18	0	0	0	3	13	5	6	4	6	1	0	0	1	6	24	31	36	49	33	2	1	10	14
ECB_00025	0	0	0	0	0	0	0	6	5	0	0	0	0	0	0	0	0	3	0	0	0	0	0	0	0	9	14
ECB_00026	14	50	14	5	0	0	0	0	4	4	6	3	5	0	0	0	0	4	5	27	24	5	1	1	0	0	0
ECB_00027	5106	14425	3154	2142	7	3	3	74	418	1034	1726	56	1608	29	14	3	12	310	1152	3422	3407	1683	647	31	11	55	252
ECB_00028	7	15	4	0	0	0	0	9	3	0	3	0	0	0	0	0	4	5	0	6	3	3	1	0	0	4	1
ECB_00029	520	794	232	162	5	0	1	29	126	101	139	145	101	11	2	1	4	37	153	309	282	142	86	3	0	27	55
ECB_00030	4798	5010	2195	1950	23	4	7	76	606	962	1395	903	1298	78	2	1	11	112	1691	2370	2350	2469	1504	24	4	87	274
ECB_00031	600	441	533	210	16	0	0	17	79	206	243	25	229	32	0	0	3	46	537	730	702	448	350	8	0	15	33
ECB_00032	129	269	77	108	1	0	1	2	17	29	37	23	48	0	1	0	0	7	52	59	101	63	30	1	0	3	10
ECB_00033	655	1133	422	299	4	0	0	10	35	184	294	91	203	18	2	0	18	27	325	512	525	345	177	4	1	23	16
ECB_00034	20	32	39	8	3	0	0	2	1	37	22	3	11	19	0	0	0	2	10	18	14	6	23	0	0	0	1
ECB_00035	233	249	99	113	6	0	0	10	45	27	70	28	56	13	0	1	5	17	204	240	188	293	187	5	0	34	39
ECB_00036	700	1134	666	625	1	2	0	190	170	75	249	170	321	1	0	16	13	25	402	446	696	592	297	0	4	326	32
ECB_00037	2124	2886	2561	2611	3	0	0	85	54	521	1079	954	1613	9	1	2	35	25	2582	2227	3290	3372	1542	1	1	287	32
ECB_00038	13	25	2	12	11	2	3	28	14	0	3	0	4	3	0	3	4	3	5	8	6	2	7	0	0	41	22
ECB_00039	6	5	2	1	0	0	0	4	5	0	1	0	3	2	0	0	0	0	3	1	1	1	1	0	0	5	4
ECB_00040	0	1	3	3	0	0	1	1	0	0	0	0	0	1	0	0	0	0	0	0	2	0	2	0	0	0	1
ECB_00041	6	5	3	1	1	1	0	6	14	0	0	0	0	0	1	0	0	10	3	2	0	3	6	1	0	20	26
ECB_00042	6	7	2	8	0	0	0	13	55	0	0	0	1	0	0	0	0	8	0	4	4	0	0	0	0	37	27
ECB_00043	54	60	32	27	4	2	4	164	191	17	24	13	16	4	5	21	58	92	15	36	30	16	9	2	11	205	153
ECB_00044	3	1	1	0	0	0	0	5	23	0	1	0	0	0	0	0	36	12	21	5	11	13	4	2	9	117	269
ECB_00045	4	5	3	0	0	0	0	1	0	1	3	0	0	0	0	0	0	3	2	9	7	0	3	1	0	9	1
ECB_00046	2	2	1	0	2	0	0	2	2	0	0	0	0	0	0	0	0	0	0	1	1	1	1	0	0	1	3
ECB_00047	4	0	1	1	1	0	0	0	0	0	0	0	2	0	0	0	0	0	0	0	3	1	0	0	0	0	3
ECB_00048	3	2	0	0	0	0	0	0	0	0	0	0	0	0	0	0	0	2	1	0	3	0	3	0	0	0	0
ECB_00049	2	10	2	1	1	0	0	4	2	1	2	0	4	0	0	0	2	0	3	1	5	4	2	0	0	4	1
ECB_00050	15	18	7	2	1	2	1	10	10	3	4	1	2	4	1	1	9	6	4	2	10	2	9	7	0	13	14
ECB_00051	55	62	30	23	4	0	0	15	16	8	22	13	13	12	2	1	2	8	30	44	36	36	34	5	1	26	22
ECB_00052	63	190	35	28	16	11	4	194	64	17	17	12	12	11	16	10	53	38	29	47	44	24	35	45	7	348	84
ECB_00053	146	207	69	47	0	0	0	2	12	23	36	27	35	3	0	0	1	4	57	78	112	67	46	0	1	11	19
ECB_00054	45	80	25	35	1	1	1	7	13	6	19	16	17	2	1	0	2	4	18	29	39	23	17	0	0	8	4
ECB_00055	278	527	171	176	6	2	1	32	77	36	87	71	107	12	6	3	13	21	96	239	223	138	91	10	2	42	59
ECB_00056	195	543	231	158	8	0	0	12	34	49	127	192	145	7	3	1	8	19	199	445	368	327	148	5	0	17	23
ECB_00057	1854	3429	2054	1058	30	2	1	67	213	436	752	214	693	64	13	2	20	110	860	1673	1465	1501	889	34	3	157	203
ECB_00058	2400	4446	1917	1055	73	6	5	107	236	429	824	277	625	114	26	6	20	101	744	1363	1181	803	730	51	8	188	158
ECB_00059	108	223	123	32	5	0	0	13	26	30	33	5	33	7	0	1	1	5	37	83	62	68	37	3	1	17	17
ECB_00060	52	68	52	61	4	1	1	19	11	21	21	1	20	7	1	0	0	7	35	59	54	50	39	5	0	25	24
ECB_00061	458	728	127	193	4	0	0	19	32	47	72	35	101	7	2	2	7	5	130	223	224	201	136	0	0	45	70
ECB_00062	70	132	81	37	9	0	0	31	82	21	30	8	15	7	3	2	12	34	26	31	47	22	27	1	1	65	58
ECB_00063	1	1	1	0	2	0	0	3	2	1	1	0	0	2	0	0	1	4	0	0	0	1	1	0	2	12	9
ECB_00064	12	13	3	5	12	5	1	76	50	7	3	8	1	32	7	5	16	37	6	5	4	5	25	10	13	173	98
ECB_00065	3	2	4	1	3	2	3	124	98	3	1	0	2	18	12	4	42	43	4	4	4	2	28	8	13	265	120
ECB_00066	18	25	39	27	13	7	3	200	267	29	8	2	8	23	2	7	82	187	18	8	5	11	32	17	10	597	369
ECB_00067	45	336	274	126	24	1	4	248	220	30	50	36	80	35	4	12	237	276	53	201	216	122	142	16	11	1412	364
ECB_00068	1	7	2	5	1	0	0	2	4	0	1	1	2	0	0	0	0	1	8	4	12	7	5	0	0	2	11
ECB_00069	5	18	3	6	0	0	1	0	1	0	0	0	2	0	0	0	0	0	3	2	3	4	0	0	0	1	2
ECB_00070	19	33	6	3	0	0	0	1	2	3	2	0	0	0	0	0	0	0	4	4	4	1	8	1	0	4	1
ECB_00071	206	110	77	17	2	0	0	20	20	37	25	6	14	12	1	3	0	10	43	57	36	32	36	4	0	33	29
ECB_00072	108	151	94	50	3	0	0	25	42	28	38	7	24	17	2	2	8	28	35	73	85	54	73	8	3	39	55
ECB_00073	2140	2098	2343	1460	17	0	0	12	138	771	777	532	698	28	4	0	7	33	1406	1254	1377	1159	853	14	0	15	38
ECB_00074	1320	1438	1284	1136	5	0	0	5	212	698	571	207	649	12	1	0	4	15	822	864	973	897	570	1	0	11	67
ECB_00075	1293	1315	1192	900	3	0	0	10	241	514	544	135	576	6	3	0	10	35	900	1031	1207	998	610	2	2	28	64
ECB_00076	568	850	809	361	4	2	0	21	363	251	215	58	203	12	2	0	6	37	344	392	448	368	284	6	4	59	96
ECB_00077	543	1357	659	323	176	36	31	771	767	246	205	19	127	223	131	66	41	432	764	557	746	261	405	245	86	894	459
ECB_00078	10	12	5	4	1	1	0	8	3	3	3	0	0	1	1	1	11	3	3	10	9	9	4	1	0	26	50
ECB_00079	662	1304	747	544	14	0	0	19	53	233	312	68	260	51	0	1	4	25	254	469	589	501	421	6	0	42	69
ECB_00080	432	529	463	229	11	0	1	15	42	139	223	130	262	28	5	4	24	35	1454	2400	939	2393	1474	49	4	113	358
ECB_00081	810	935	569	405	65	13	7	348	213	288	300	100	197	91	39	19	165	148	354	560	440	421	332	59	21	827	250
ECB_00082	311	613	312	201	28	7	3	214	250	90	100	28	68	63	17	12	82	151	273	310	213	177	227	67	16	819	326
ECB_00083	466	564	328	223	45	4	3	262	184	150	121	208	95	80	29	13	112	161	228	216	217	159	212	98	12	427	210
ECB_00084	223	262	220	102	29	7	2	115	182	56	72	27	58	33	22	9	47	169	212	222	213	184	187	43	10	169	307
ECB_00085	1554	1164	878	618	210	3	2	29	168	580	423	167	350	342	13	1	15	166	694	774	1024	682	849	63	5	104	98
ECB_00086	1728	1932	758	906	38	0	3	14	56	316	340	136	412	75	2	2	4	39	562	713	928	660	589	5	1	27	22
ECB_00087	409	527	234	255	15	2	2	4	41	121	136	140	163	35	0	0	0	9	178	230	292	252	178	4	0	8	14
ECB_00088	642	989	532	484	27	1	0	37	68	155	167	39	231	33	5	3	6	29	396	379	566	347	314	6	2	66	55
ECB_00089	694	1424	729	671	43	3	2	17	81	178	291	110	342	88	3	1	12	24	466	513	623	465	364	13	2	57	38
ECB_00090	171	467	219	237	8	0	0	10	39	58	87	64	121	15	2	0	3	14	168	229	250	166	126	1	0	29	35
ECB_00091	328	595	260	241	13	1	1	8	28	70	155	62	173	27	0	0	1	16	252	341	388	282	199	2	0	20	20
ECB_00092	802	1506	849	683	20	0	0	10	63	174	395	166	404	45	2	1	0	22	602	774	1012	684	502	3	0	10	18
ECB_00093	745	1402	743	664	45	2	0	17	56	119	204	418	217	54	4	0	13	14	406	437	607	421	415	13	1	34	59
ECB_00094	299	748	365	313	18	1	0	13	65	96	158	41	132	23	2	1	7	29	248	338	347	215	158	14	1	40	59
ECB_00095	1165	3084	2164	1057	112	3	2	66	163	467	649	228	507	139	6	1	33	100	1376	2238	1660	1412	1216	67	9	184	213
ECB_00096	3676	5492	4020	2178	176	5	2	120	426	1110	1446	447	1124	366	24	13	65	167	1596	2161	2228	1829	1785	89	9	296	286
ECB_00097	8515	10486	7967	3093	348	929	350	4763	7229	2543	2552	525	1719	629	1696	441	774	5231	2789	3943	3902	2382	2496	2936	731	5607	6276
ECB_00098	265	667	207	123	7	1	4	31	88	34	53	5	50	14	5	1	4	35	75	116	145	60	57	3	1	42	50
ECB_00099	7336	10720	8306	3726	65	3	4	95	583	1579	3033	6545	2455	166	50	6	24	163	4424	8027	5464	6272	4173	279	13	248	311
ECB_00100	49	195	93	53	2	0	0	7	12	5	28	4	21	3	0	0	6	1	20	79	41	36	16	0	1	5	9
ECB_00101	35	48	16	20	1	0	0	3	6	9	18	10	12	4	0	1	5	4	16	12	19	10	15	1	0	11	10
ECB_00102	146	182	58	58	2	1	1	25	30	21	21	9	25	8	0	1	17	12	36	52	50	38	38	8	2	33	34
ECB_00103	38	61	24	13	1	1	0	11	32	6	11	3	12	7	3	1	3	15	10	14	6	13	19	5	1	28	26
ECB_00104	768	588	136	82	15	1	1	40	44	118	102	26	66	19	5	0	13	17	79	116	117	108	131	8	4	52	64
ECB_00105	7	13	8	2	0	0	0	5	7	4	3	3	5	1	0	0	0	1	3	2	6	4	4	1	0	9	5
ECB_00106	24	39	15	14	1	0	0	12	23	7	7	1	5	1	0	0	0	3	5	6	6	4	16	0	0	9	10
ECB_00107	3	1	0	0	0	0	0	2	3	0	1	0	0	0	0	0	0	1	0	1	0	0	1	0	0	0	0
ECB_00108	364	494	208	107	12	2	0	37	97	49	62	54	64	20	1	1	3	34	98	144	168	86	85	3	0	37	50
ECB_00109	105	119	123	64	11	0	1	21	36	32	48	6	25	11	0	1	2	17	46	60	63	43	39	2	0	37	40
ECB_00110	128	172	117	57	13	0	0	9	20	57	38	25	16	15	2	0	9	5	47	45	37	29	35	5	2	20	17
ECB_00111	3938	3271	1817	1256	36	11	6	269	285	942	977	314	764	47	27	9	91	154	759	1638	1587	1268	739	87	15	580	304
ECB_00112	996	1221	101	92	10	0	1	74	105	14	74	18	105	16	5	8	24	41	74	186	236	173	47	2	3	144	198
ECB_00113	36247	22970	17493	5385	140	8	12	881	1144	8788	9315	2043	5130	506	35	31	349	711	9616	13336	10444	8353	6483	104	35	2370	1836
ECB_00114	8791	8318	4892	1994	81	9	7	347	687	2177	2232	726	1075	147	23	8	139	244	2085	3013	2042	1825	1667	105	8	799	922
ECB_00115	8530	9399	8660	3005	305	11	8	718	1049	2823	3499	741	1988	683	25	23	190	564	3083	4639	3396	2756	2189	146	16	887	813
ECB_00116	8	5	11	1	0	1	0	18	18	4	1	0	1	3	2	0	5	8	0	4	7	7	2	8	0	50	26
ECB_00117	10682	12791	11019	3313	353	3	5	302	1955	3368	4435	1320	2038	879	32	11	77	713	3534	5836	4408	2619	1888	102	22	519	1100
ECB_00118	107	240	203	82	15	33	28	182	168	46	58	32	41	17	37	23	203	68	76	97	80	72	93	192	37	1308	154
ECB_00119	303	596	262	324	2	0	0	3	8	85	98	32	98	7	0	0	0	0	154	230	191	208	86	3	0	4	8
ECB_00120	268	570	378	253	4	1	0	5	35	74	136	34	131	6	1	0	2	8	146	223	224	172	109	2	0	7	13
ECB_00121	124	333	129	84	1	0	1	7	63	26	34	1	31	5	0	0	7	22	71	67	118	35	40	3	0	3	19
ECB_00122	274	1178	517	151	4	0	1	9	45	3116	2041	386	320	12	1	0	5	13	836	2592	1277	458	462	4	1	46	44
ECB_00123	4407	4753	4273	609	48	6	5	233	281	266	972	157	590	85	49	13	31	89	703	1641	1164	614	524	191	24	272	131
ECB_00124	1525	1971	769	752	6	0	0	20	120	213	356	97	223	19	1	2	8	44	338	521	511	356	216	2	1	13	38
ECB_00125	1405	1746	725	556	14	2	0	23	79	220	304	40	198	22	3	0	14	18	315	492	428	307	263	13	2	22	54
ECB_00126	454	509	280	98	8	0	0	18	62	55	74	41	44	11	2	0	2	18	77	155	93	76	70	11	0	28	19
ECB_00127	858	669	339	183	14	2	0	49	67	103	114	27	84	21	27	4	7	23	154	218	167	133	170	121	2	65	63
ECB_00128	58	96	86	94	15	0	0	12	35	36	40	5	36	26	0	2	19	10	50	57	64	39	67	2	2	44	40
ECB_00129	53	106	34	51	1	1	0	20	40	6	14	9	12	3	0	0	12	40	32	34	44	28	31	2	0	55	52
ECB_00130	570	837	329	254	17	1	4	22	116	80	133	9	89	27	2	0	6	18	147	248	236	210	148	20	1	56	85
ECB_00131	22	82	33	36	3	0	0	5	12	8	16	8	13	2	1	1	16	5	6	49	15	25	43	11	1	63	50
ECB_00132	869	594	262	143	15	2	1	42	63	155	157	35	102	26	7	0	14	29	132	170	230	125	112	20	5	71	66
ECB_00133	282	204	104	49	3	0	0	52	129	49	39	10	38	14	0	0	7	52	35	68	73	48	39	6	1	57	145
ECB_00134	21	38	27	17	7	0	0	82	63	6	9	0	6	6	0	0	0	26	16	18	29	11	15	17	6	71	42
ECB_00135	1	0	0	0	0	0	0	0	3	0	0	0	0	0	0	0	4	0	0	1	2	0	3	0	4	7	9
ECB_00136	0	6	3	1	0	0	0	10	4	0	0	0	0	0	0	0	1	1	0	0	3	1	1	0	0	4	9
ECB_00137	1	3	1	0	0	0	0	5	4	0	0	0	0	1	0	1	0	1	3	3	6	1	4	0	0	11	19
ECB_00138	3	7	3	4	0	0	0	30	17	0	0	1	2	0	0	1	0	5	4	0	1	0	1	0	1	26	5
ECB_00139	0	1	0	0	0	0	0	3	0	0	0	0	0	0	0	0	0	0	0	0	1	0	0	0	0	3	1
ECB_00140	1	9	3	1	0	0	0	0	2	0	0	0	1	0	0	0	0	0	2	0	4	0	2	0	0	0	0
ECB_00141	11	42	5	5	0	0	0	0	1	5	1	0	4	0	0	0	0	0	0	9	5	4	6	0	0	0	1
ECB_00142	594	1600	150	162	3	0	2	7	35	85	129	128	96	10	1	2	4	19	99	228	240	137	82	2	3	13	10
ECB_00143	33	61	19	11	0	0	0	9	9	1	8	2	11	4	0	0	0	5	10	32	30	21	8	1	1	12	5
ECB_00144	1416	1315	834	470	392	90	28	646	677	658	426	87	252	407	221	63	462	349	880	1547	719	1084	1265	1811	116	2152	1040
ECB_00145	133	267	278	106	349	44	12	147	186	119	90	11	58	278	49	13	33	101	97	149	134	126	445	456	15	484	238
ECB_00146	15	30	9	10	1	0	0	5	9	5	12	2	12	0	0	0	0	4	6	10	14	5	12	0	0	2	5
ECB_00147	193	267	114	66	3	1	1	29	80	40	59	36	33	6	1	0	10	24	72	92	110	69	37	2	3	58	39
ECB_00148	881	920	557	399	11	1	0	45	186	187	253	92	286	38	4	3	5	61	353	446	476	456	335	14	3	68	130
ECB_00149	1175	501	349	523	20	3	5	254	546	188	294	125	882	225	34	15	48	245	578	453	986	1787	1547	123	35	459	457
ECB_00150	35	45	12	30	1	0	0	1	18	5	11	11	44	8	0	0	0	7	28	13	53	126	77	0	1	3	9
ECB_00151	109	132	62	71	0	0	0	0	7	20	55	16	212	9	1	1	4	3	112	144	266	567	413	0	0	8	8
ECB_00152	84	193	131	88	2	0	0	5	30	19	61	100	260	7	1	1	1	3	130	160	342	609	466	1	0	14	15
ECB_00153	2131	1348	785	336	46	21	13	535	527	411	345	105	271	77	59	25	130	207	487	516	567	508	552	126	59	876	385
ECB_00154	114	285	112	79	11	1	0	21	56	27	46	19	42	17	6	0	5	30	74	96	114	52	59	10	1	24	36
ECB_00155	428	1236	887	437	212	14	18	670	953	198	287	26	196	248	142	28	145	567	315	452	475	236	372	307	58	1162	1049
ECB_00156	34	73	18	27	1	0	0	1	11	15	13	6	16	2	0	1	3	4	10	25	30	20	16	1	0	4	5
ECB_00157	87	170	52	48	0	0	0	1	16	1	30	3	24	0	0	0	0	2	15	42	27	37	23	0	1	4	3
ECB_00158	1029	721	544	269	33	2	1	65	166	260	218	43	161	58	13	4	4	47	274	339	342	289	269	35	1	52	119
ECB_00159	231	327	161	58	4	0	2	12	21	67	53	18	29	9	1	0	4	9	41	70	59	22	32	0	0	24	27
ECB_00160	974	2456	824	471	12	0	5	227	168	1024	580	202	372	36	21	13	197	191	280	844	667	780	729	45	23	1296	373
ECB_00161	13	113	240	68	13	0	0	3	34	64	38	12	32	19	3	0	11	12	34	58	66	41	71	5	1	50	62
ECB_00162	809	435	505	183	129	6	2	154	154	199	117	186	66	198	17	10	87	129	137	175	174	136	273	53	10	320	193
ECB_00163	49	98	30	19	2	0	0	4	16	5	11	3	11	3	0	0	0	8	9	21	20	14	13	0	0	2	4
ECB_00164	1442	1178	760	541	35	5	1	75	207	298	401	79	319	43	11	4	16	64	792	979	902	872	599	28	5	98	117
ECB_00165	478	414	199	104	10	0	0	71	131	74	81	10	59	27	1	4	20	38	72	117	106	72	89	7	2	90	95
ECB_00166	1280	1264	493	309	25	10	2	150	231	192	271	190	245	74	71	9	41	183	425	789	608	642	371	128	17	319	554
ECB_00167	17915	24959	15076	7136	9	7	6	137	697	5684	6793	3352	4927	41	17	1	49	217	6750	9710	8192	6904	3845	77	15	158	355
ECB_00168	7349	10416	6075	3469	5	1	1	25	197	2428	2880	971	2161	16	8	1	8	60	3345	4819	4108	4089	2496	21	4	49	98
ECB_00169	282	587	279	182	3	0	3	17	47	60	130	72	92	22	0	3	4	19	148	247	242	151	101	7	0	68	31
ECB_00170	10014	10847	6525	2879	589	30	17	519	1269	1288	1842	386	1162	574	191	53	167	653	2951	5442	4283	2678	2507	916	142	2455	1770
ECB_00171	176	420	135	65	5	0	0	17	40	26	78	17	49	11	4	1	3	17	62	127	110	60	74	9	0	36	37
ECB_00172	494	1926	508	271	8	0	0	7	48	122	152	24	98	9	0	0	6	30	181	428	334	146	124	1	0	22	18
ECB_00173	178	544	160	108	3	2	2	44	83	44	65	46	63	10	4	4	7	27	54	138	133	84	73	1	2	34	80
ECB_00174	953	2517	1028	675	22	2	0	46	173	173	343	109	293	31	0	5	14	56	399	741	674	468	291	5	3	73	102
ECB_00175	6086	8065	4947	2820	45	6	4	75	400	1249	1982	574	1764	86	9	5	47	179	2963	5287	3911	4253	3097	48	6	162	441
ECB_00176	7409	5801	5840	1718	93	12	7	237	413	1751	2854	1723	2003	253	92	13	59	219	4189	5259	4556	4196	3971	471	19	444	388
ECB_00177	3436	4956	3588	1279	23	8	4	107	291	686	1091	111	862	61	30	7	36	164	1403	2214	1972	1553	1045	124	14	185	337
ECB_00178	1880	1749	1208	489	24	0	1	28	254	366	671	47	492	53	12	3	18	120	707	1343	1150	949	610	18	2	66	185
ECB_00179	824	904	513	264	8	0	0	20	140	148	215	127	190	13	3	1	19	38	248	477	420	307	198	7	7	35	53
ECB_00180	362	506	132	108	3	0	1	4	54	58	94	37	94	3	0	0	1	21	134	186	262	118	79	1	0	13	18
ECB_00181	243	287	82	100	0	0	0	2	33	37	80	20	73	4	1	1	7	8	332	564	391	531	209	1	0	28	52
ECB_00182	1593	2917	1137	969	16	3	1	38	132	313	500	212	439	11	5	3	8	57	804	1281	1400	869	506	8	2	51	98
ECB_00183	1810	3638	1510	726	25	3	0	30	104	359	696	117	439	38	6	0	18	42	687	1606	1123	903	430	30	5	83	73
ECB_00184	60	107	54	36	34	3	4	75	67	18	17	4	12	28	1	0	31	17	19	54	41	39	66	38	3	161	52
ECB_00185	56	108	53	41	6	0	1	30	43	19	31	6	16	15	3	2	12	15	25	51	46	31	41	10	2	39	17
ECB_00186	111	274	80	75	4	0	0	7	31	20	40	36	40	9	0	0	0	11	45	104	124	66	68	0	1	24	11
ECB_00187	123	102	88	33	39	3	5	55	105	59	28	3	10	39	8	0	14	32	28	28	33	23	43	24	3	56	108
ECB_00188	226	194	186	53	43	2	4	42	168	97	56	11	25	90	5	3	22	68	76	89	66	51	105	30	4	107	143
ECB_00189	193	264	157	50	4	2	0	9	22	27	49	10	36	4	1	1	1	9	45	103	86	60	38	1	0	5	25
ECB_00190	28	60	14	7	0	0	0	2	13	4	7	2	5	0	0	1	3	11	4	14	11	17	4	0	0	8	11
ECB_00191	161	175	91	58	8	0	0	21	38	30	43	11	32	7	2	0	20	14	42	54	62	44	45	8	0	28	41
ECB_00192	17	32	5	6	1	0	0	7	15	0	1	1	3	1	0	0	0	9	4	0	5	3	3	2	0	30	9
ECB_00193	1344	1414	566	603	19	36	28	704	418	313	441	178	369	31	104	24	77	159	571	861	828	927	506	187	25	806	392
ECB_00194	134	224	39	34	0	0	1	11	18	7	26	5	16	2	1	0	0	7	25	54	53	40	23	3	0	15	2
ECB_00195	318	275	76	47	1	1	0	19	28	43	54	1	44	14	0	1	1	8	90	162	132	88	65	3	0	13	23
ECB_00196	3448	2147	1380	1549	72	0	1	27	94	996	787	428	892	167	9	2	17	34	1264	1061	1349	1458	1187	18	1	53	50
ECB_00197	205	161	112	126	18	0	0	14	26	44	49	19	66	22	0	1	4	9	91	70	99	86	67	2	0	14	15
ECB_00198	54	97	30	20	20	0	0	9	41	15	22	9	20	29	0	1	1	5	30	23	32	27	50	0	0	9	15
ECB_00199	180	360	180	112	14	0	0	7	67	26	49	48	59	9	0	5	8	20	55	119	104	61	60	1	3	45	22
ECB_00200	67	94	23	14	2	1	0	17	17	8	11	2	16	5	4	4	17	27	20	18	23	31	19	7	2	43	27
ECB_00201	128	108	102	18	10	0	1	50	98	23	34	2	10	18	4	1	13	28	23	24	14	13	19	7	5	94	79
ECB_00202	433	711	374	189	20	6	3	218	610	88	84	5	63	41	17	11	69	169	123	171	162	101	87	44	7	402	558
ECB_00203	138	272	57	43	4	0	2	76	123	5	32	7	16	9	3	3	4	56	24	43	50	22	23	19	4	91	73
ECB_00204	545	1026	353	79	2	0	0	36	511	62	125	31	65	5	2	0	29	141	159	259	226	84	60	3	2	37	164
ECB_00205	111	67	36	38	1	0	0	8	23	14	16	2	9	11	0	0	0	9	48	66	33	58	48	0	0	14	24
ECB_00206	157	202	147	71	5	0	1	27	49	22	50	5	26	20	1	1	4	22	57	56	57	51	53	2	2	23	28
ECB_00207	122	282	93	58	3	0	0	3	24	12	27	11	23	7	0	0	2	2	29	68	58	40	24	2	0	6	13
ECB_00208	111	218	69	37	4	0	1	31	66	20	21	5	18	4	1	1	7	21	47	106	63	52	39	3	7	90	66
ECB_00209	3	14	1	2	0	0	0	4	7	0	0	0	0	1	0	0	0	2	1	0	2	1	1	0	1	4	4
ECB_00210	4	6	6	3	0	0	0	5	4	1	1	1	2	0	0	1	0	2	1	2	3	0	3	0	0	2	2
ECB_00211	30	32	26	24	0	0	0	6	13	3	9	3	10	3	0	0	3	3	22	18	24	24	31	0	1	9	9
ECB_00212	2	2	2	1	0	0	0	6	17	0	0	0	0	1	0	0	5	2	0	2	0	2	1	1	0	50	3
ECB_00213	3	8	1	0	0	0	0	57	54	0	2	0	2	0	1	0	1	4	2	0	2	2	2	0	2	39	7
ECB_00214	256	289	192	89	12	4	1	41	87	46	78	10	83	25	12	3	14	34	74	95	109	61	65	16	4	57	48
ECB_00215	75	90	65	30	8	0	0	26	34	41	27	12	20	16	2	1	10	16	30	39	36	29	52	7	0	61	30
ECB_00216	241	1044	3940	1596	309	282	175	7166	8162	598	316	33	144	660	453	221	3732	5405	537	411	373	244	871	935	358	18671	12486
ECB_00217	639	549	331	142	33	2	0	103	158	153	130	17	83	65	7	8	18	54	107	166	165	124	135	8	2	83	55
ECB_00218	258	232	106	58	4	0	1	20	24	42	66	12	38	16	0	1	3	6	57	76	67	55	63	3	5	35	16
ECB_00219	158	492	49	45	1	1	1	90	99	24	26	3	9	3	0	0	14	73	25	54	48	40	20	0	0	189	108
ECB_00220	101	168	49	51	28	8	7	568	468	9	19	2	16	41	11	9	231	280	15	36	44	22	33	42	11	1644	705
ECB_00221	58	81	53	45	29	0	4	218	151	21	29	4	15	43	3	3	66	91	42	37	40	31	57	10	1	427	181
ECB_00222	3	7	6	2	0	0	0	0	5	0	0	0	1	1	0	0	1	1	0	3	1	2	2	0	0	1	0
ECB_00223	0	3	1	2	1	0	0	6	0	1	0	1	1	1	0	1	0	1	0	2	1	1	5	1	0	5	3
ECB_00224	5	17	7	6	0	0	0	9	7	2	1	1	3	1	0	3	2	7	1	4	7	5	5	2	0	17	15
ECB_00225	1	4	0	3	0	0	0	1	2	0	1	0	1	0	0	0	0	0	1	0	0	0	0	0	0	4	2
ECB_00226	46	97	68	41	5	1	1	50	103	5	21	7	19	3	2	1	19	44	18	30	36	18	41	0	2	72	51
ECB_00227	8	23	11	13	1	0	1	7	20	2	6	0	3	6	0	1	0	7	2	7	3	3	4	0	0	6	9
ECB_00228	2	1	1	2	0	0	0	3	7	0	0	0	0	0	0	0	0	0	0	1	2	3	1	0	0	0	1
ECB_00229	2	2	0	0	0	0	0	3	6	0	0	0	0	0	0	0	0	1	3	0	0	0	0	0	0	1	0
ECB_00230	1	3	0	1	0	0	0	2	6	0	1	0	1	0	0	0	0	0	1	0	0	0	2	0	0	3	1
ECB_00231	0	5	4	0	0	0	0	1	11	1	1	0	0	1	0	0	1	0	1	0	1	1	0	0	0	15	9
ECB_00232	4159	2133	1462	584	30	8	5	191	291	733	741	144	464	115	15	10	51	153	815	1196	935	753	755	49	13	340	200
ECB_00233	125	357	23	11	0	0	1	10	28	10	21	7	10	1	0	0	4	6	5	34	19	10	11	0	0	18	20
ECB_00234	440	387	203	149	15	0	1	66	92	80	89	22	80	58	2	1	19	38	203	371	181	243	253	8	2	166	181
ECB_00235	745	2093	1716	571	113	34	15	490	921	567	484	101	224	326	109	33	298	493	447	736	654	328	568	197	45	1606	725
ECB_00236	4	8	3	8	0	0	0	6	11	1	6	0	5	0	0	0	1	1	4	4	2	5	4	3	0	2	0
ECB_00237	26	41	18	19	1	0	0	8	13	5	11	6	7	1	0	0	1	4	35	42	43	34	28	1	0	14	11
ECB_00238	14	21	5	9	0	0	0	6	3	1	3	3	3	1	0	1	5	1	9	3	4	7	2	1	0	10	13
ECB_00239	558	834	156	129	3	1	1	86	211	93	134	27	91	16	3	3	11	57	150	177	233	140	90	9	3	84	118
ECB_00240	397	342	161	173	8	2	1	102	105	124	129	46	118	13	8	2	30	27	227	286	236	452	218	30	1	144	93
ECB_00241	3	3	4	3	0	0	0	6	4	0	2	0	0	0	0	0	0	4	1	2	2	1	1	1	0	0	1
ECB_00242	23	23	14	5	2	0	0	3	6	8	5	3	11	1	0	0	4	3	4	6	1	7	3	1	0	7	7
ECB_00243	11	8	9	4	1	2	0	7	14	6	6	1	3	6	0	0	5	2	3	11	16	4	9	3	0	23	16
ECB_00244	1	1	0	1	1	0	0	3	6	1	2	1	0	1	0	0	0	1	0	0	1	0	1	2	0	10	3
ECB_00245	2	1	1	0	0	0	0	5	1	1	0	0	1	0	0	0	1	5	0	1	0	0	1	0	0	3	7
ECB_00246	1690	635	308	323	31	6	5	194	292	39	97	52	111	55	3	15	41	24	103	176	201	228	197	19	13	338	90
ECB_00247	40	69	23	17	3	0	1	15	21	2	13	0	12	6	1	1	6	9	14	30	24	18	6	1	0	25	13
ECB_00248	23	21	4	5	1	0	0	12	16	3	4	1	4	2	0	0	0	1	5	2	10	7	7	0	1	17	5
ECB_00249	11	30	15	10	0	0	0	9	13	3	4	1	6	1	1	0	15	13	18	15	12	10	8	2	11	62	168
ECB_00250	13	23	6	0	1	1	2	11	8	2	2	1	4	3	1	1	2	2	4	5	5	6	8	5	1	16	17
ECB_00251	2	1	1	0	0	0	0	0	0	1	1	0	2	0	0	0	0	0	0	1	0	1	1	0	0	5	3
ECB_00252	13	37	13	8	1	0	0	2	3	1	8	2	4	0	0	0	0	3	5	10	8	12	9	0	0	0	0
ECB_00253	8	50	7	13	0	1	0	1	14	0	0	0	5	1	0	0	0	3	6	1	6	5	0	0	0	6	6
ECB_00254	8	20	9	4	0	0	0	3	7	2	1	8	0	0	0	0	0	2	4	5	2	6	3	0	0	5	2
ECB_00255	4	24	12	2	0	0	0	4	3	1	0	0	4	2	0	0	0	1	6	8	5	16	1391	13	1	3	6
ECB_00256	84	198	138	60	13	1	0	20	96	24	38	15	37	13	1	3	27	37	45	69	86	52	86	39	3	99	182
ECB_00257	42	42	15	10	2	1	0	13	28	2	10	0	1	1	1	1	0	7	6	7	7	8	6	3	0	19	25
ECB_00258	0	0	1	0	0	0	0	9	10	0	0	0	0	0	0	0	0	1	0	0	0	0	0	0	0	3	2
ECB_00259	0	0	0	0	0	0	0	1	0	0	0	0	0	0	0	0	0	0	0	0	0	0	0	0	0	0	1
ECB_00260	5	3	4	2	8	1	0	19	17	0	1	0	1	3	0	0	4	3	6	3	1	3	7	1	1	23	15
ECB_00261	3	4	1	0	1	0	0	3	1	2	1	0	1	0	0	0	1	3	0	0	1	0	4	0	0	2	15
ECB_00262	18	14	20	7	4	0	0	8	29	6	4	1	3	2	0	0	4	29	5	8	7	1	3	0	1	40	81
ECB_00263	26	42	12	11	1	0	0	14	29	11	10	1	1	6	0	2	2	34	10	17	9	12	6	3	0	28	48
ECB_00264	8	24	11	9	1	0	0	4	7	5	4	3	4	1	0	0	5	5	6	8	11	2	8	0	0	10	18
ECB_00265	5	5	3	5	1	1	0	2	12	1	0	0	1	2	1	1	0	1	2	1	5	1	3	0	1	6	4
ECB_00266	5	7	0	3	0	0	0	13	5	0	0	0	0	1	0	0	0	1	1	0	1	0	0	0	0	3	6
ECB_00267	103	449	472	191	20	0	0	18	21	39	159	17	115	37	1	0	0	17	97	240	197	144	149	1	1	22	28
ECB_00268	105	570	543	174	27	0	2	56	49	62	177	48	69	50	5	3	14	23	160	345	262	145	180	5	1	109	59
ECB_00269	24	196	129	70	10	0	1	54	82	24	43	3	37	28	3	7	38	21	63	100	82	52	53	2	3	114	41
ECB_00270	56	623	739	295	27	5	1	100	181	59	198	30	94	43	4	5	26	40	135	347	276	125	99	14	6	194	75
ECB_00271	15	29	16	12	0	1	0	19	12	2	7	1	3	0	0	0	2	5	3	7	12	4	6	4	2	19	23
ECB_00272	24	74	51	20	2	0	0	18	26	9	5	9	13	2	0	0	5	29	15	20	41	20	14	1	0	37	17
ECB_00273	0	0	0	0	0	0	0	11	5	0	0	0	0	0	0	0	1	2	1	0	2	0	0	0	0	15	19
ECB_00274	28	18	13	4	0	1	0	1	3	2	4	1	0	0	0	0	0	3	5	5	2	4	2	0	0	0	0
ECB_00275	4	5	4	2	0	0	0	3	1	1	1	0	1	0	0	0	1	0	5	3	0	3	1	0	0	0	2
ECB_00276	5	4	6	0	1	1	0	13	5	0	2	0	2	1	0	1	2	2	1	5	2	2	3	0	2	26	10
ECB_00277	3	4	2	0	0	0	0	1	3	1	4	1	0	2	0	0	0	1	1	1	2	1	2	0	0	2	1
ECB_00278	3	5	0	0	0	0	0	0	3	1	2	0	1	0	0	0	0	0	1	1	1	2	1	1	0	4	0
ECB_00279	136	85	45	24	5	0	0	28	33	21	27	2	23	9	3	1	0	4	40	36	46	52	52	8	4	23	19
ECB_00280	67	42	30	26	7	2	0	1	7	17	8	7	25	17	0	1	2	6	22	22	29	40	38	3	0	6	10
ECB_00281	3	2	0	1	0	0	2	4	3	0	0	0	0	1	0	0	0	3	0	0	0	0	0	0	0	3	0
ECB_00282	2	6	2	5	0	1	0	12	28	1	0	1	2	1	0	1	20	8	1	1	0	2	0	1	1	31	10
ECB_00283	6	9	16	17	52	1	2	74	46	11	3	3	4	47	4	5	72	57	10	8	6	9	39	16	8	137	68
ECB_00284	29	27	19	7	112	11	5	70	36	6	3	5	3	132	17	5	41	27	7	8	14	29	139	75	5	168	60
ECB_00285	7	8	29	15	2	1	2	11	4	21	4	0	2	6	0	0	0	10	11	7	9	1	15	7	0	12	9
ECB_00286	2	0	2	2	0	2	0	3	72	0	0	0	0	0	3	0	15	6	0	1	0	0	2	23	2	11	13
ECB_00287	0	3	0	0	0	0	0	6	31	1	0	0	0	1	3	0	3	6	1	1	0	1	1	3	0	11	7
ECB_00288	3	0	2	1	0	0	0	0	25	0	0	0	2	0	1	1	4	10	1	1	3	3	0	1	0	7	15
ECB_00289	9	12	6	6	0	0	0	4	41	2	3	0	0	0	0	0	12	14	2	5	4	3	4	5	1	26	69
ECB_00290	44	116	50	80	1	0	0	3	5	9	21	3	25	1	0	0	1	0	19	27	35	38	18	0	0	1	2
ECB_00291	238	262	152	169	3	0	1	7	26	67	79	17	81	12	2	0	0	7	98	119	135	118	84	3	0	5	16
ECB_00292	16	25	17	16	0	0	0	2	7	12	2	5	2	1	0	0	1	10	6	8	10	5	5	0	0	11	5
ECB_00293	4	1	1	0	0	0	0	3	1	0	0	0	2	0	0	0	4	1	0	2	0	3	0	0	0	1	1
ECB_00294	6	6	3	1	0	0	1	3	3	1	1	2	0	0	0	0	0	3	2	4	4	1	4	0	0	1	2
ECB_00295	9	12	6	5	0	0	0	0	6	6	2	2	1	0	0	0	3	0	9	4	6	2	2	1	0	4	6
ECB_00296	1	7	3	0	0	1	0	3	7	0	0	0	0	1	0	0	7	0	3	2	5	1	2	3	0	16	71
ECB_00297	0	9	2	0	0	0	0	6	1	0	0	0	0	0	0	0	5	0	1	0	1	1	0	0	0	9	3
ECB_00298	13	9	6	6	1	0	1	4	6	2	2	2	1	4	1	2	2	7	5	2	5	4	5	2	1	16	14
ECB_00299	56	175	89	26	18	0	0	21	30	23	27	5	8	34	0	1	14	33	22	35	33	14	36	4	0	53	34
ECB_00300	34	84	535	204	146	9	11	187	141	97	93	16	28	374	12	17	85	160	179	212	118	73	367	20	20	589	185
ECB_00301	3	5	2	2	1	1	1	0	2	0	0	2	0	0	0	0	1	0	0	1	0	0	1	0	1	8	4
ECB_00302	3	11	2	1	2	2	0	0	10	1	1	0	1	0	0	0	3	0	1	2	0	1	1	4	2	5	11
ECB_00303	4	2	1	3	0	0	0	2	0	1	3	0	3	0	0	0	0	2	2	5	6	1	2	0	0	0	0
ECB_00304	4	3	3	1	0	0	0	0	2	3	2	0	0	1	0	0	0	0	0	3	0	0	1	0	0	1	7
ECB_00305	10	9	9	8	1	0	0	0	2	2	2	2	5	1	0	1	1	4	3	5	3	4	5	1	0	2	3
ECB_00306	22	23	12	9	3	0	0	3	8	9	1	4	4	4	0	0	2	4	8	7	17	10	5	9	1	14	23
ECB_00307	6	11	6	5	0	0	0	1	2	3	2	1	3	1	0	0	0	0	1	7	5	4	4	1	1	2	2
ECB_00308	46	119	67	30	4	1	0	5	27	9	26	5	14	14	0	0	3	11	21	43	34	36	28	1	0	33	19
ECB_00309	102	80	22	20	0	0	0	16	29	13	20	1	9	0	0	0	1	11	14	28	16	10	7	0	0	10	16
ECB_00310	120	128	54	43	0	0	0	2	9	44	32	28	28	6	0	0	0	6	14	48	47	26	28	0	1	3	9
ECB_00311	74	77	48	28	0	0	0	0	8	24	12	16	13	1	0	0	0	0	37	112	42	85	37	2	0	13	14
ECB_00312	84	75	63	27	15	4	3	91	64	7	25	2	27	24	14	7	35	28	32	34	43	26	34	31	4	123	70
ECB_00313	13	28	18	20	0	0	0	6	12	1	4	4	8	6	0	0	0	1	25	29	39	32	26	0	0	13	8
ECB_00314	3	2	5	7	0	0	0	1	5	1	1	0	1	1	0	1	0	0	0	1	2	1	1	0	0	2	0
ECB_00315	617	127	304	125	0	0	0	20	42	173	215	68	228	7	0	1	2	16	205	225	173	315	241	3	5	46	43
ECB_00316	295	59	153	46	0	0	0	5	7	78	71	12	35	1	1	0	5	6	71	60	60	52	66	0	0	21	13
ECB_00317	385	70	151	56	2	1	0	6	21	103	106	8	40	1	0	1	0	9	189	146	105	58	84	8	1	13	20
ECB_00318	279	89	96	37	0	1	2	15	23	79	58	5	18	3	2	0	5	7	61	73	52	46	50	9	1	19	11
ECB_00319	1096	760	535	170	8	3	2	51	138	205	231	54	157	20	7	3	9	55	236	388	364	253	198	20	4	69	52
ECB_00320	0	0	0	0	0	0	0	0	0	0	0	0	0	0	0	0	0	0	0	0	0	0	0	0	0	0	0
ECB_00321	44	94	42	15	4	1	1	89	104	17	24	1	21	5	6	6	5	41	23	38	45	35	27	14	3	81	112
ECB_00322	0	4	2	0	0	0	0	9	2	0	1	0	0	0	0	1	6	2	0	0	1	0	0	0	0	10	2
ECB_00323	103	192	105	52	2	0	2	15	25	29	36	8	31	8	2	2	9	21	38	65	77	56	46	7	3	42	74
ECB_00324	161	382	219	133	8	2	2	25	33	26	74	24	59	5	1	2	14	14	76	135	156	117	98	4	1	56	32
ECB_00325	196	384	148	143	5	0	0	21	46	32	70	31	62	15	1	0	15	19	63	139	162	105	82	7	1	61	22
ECB_00326	1	2	4	1	0	0	0	5	1	1	2	0	0	0	0	0	0	1	1	1	0	2	5	0	0	2	2
ECB_00327	90	165	962	449	30	4	3	80	176	174	214	44	119	44	9	5	117	179	322	445	407	219	318	23	13	297	587
ECB_00328	436	471	191	61	2	1	0	26	37	110	108	15	49	0	0	0	14	19	91	194	143	105	97	6	2	79	46
ECB_00329	39	35	22	6	0	0	0	3	7	8	11	3	1	12	3	1	0	9	2	8	6	4	14	4	0	9	12
ECB_00330	24	26	7	5	3	0	0	12	21	4	2	4	5	1	1	0	7	17	4	14	11	9	10	0	0	52	25
ECB_00331	10	5	4	5	29	8	0	38	16	3	3	0	0	49	13	5	7	22	3	1	2	5	20	37	0	57	27
ECB_00332	8	9	6	1	2	3	4	9	11	0	2	0	0	6	29	2	5	6	3	7	6	1	4	176	4	34	14
ECB_00333	223	292	112	64	11	2	2	26	49	64	48	50	33	28	15	5	7	15	41	84	70	64	69	63	3	42	32
ECB_00334	122	212	103	38	2	0	0	15	46	11	20	13	14	2	0	2	4	13	51	56	78	38	33	2	1	10	19
ECB_00335	226	488	260	135	10	1	1	42	212	168	111	55	65	21	0	2	1	50	106	173	202	83	61	0	0	47	82
ECB_00336	272	424	203	132	60	15	3	48	125	82	99	15	60	81	25	3	20	61	71	115	113	74	103	128	4	84	70
ECB_00337	41	109	33	26	0	1	0	18	41	3	12	3	17	1	1	1	3	22	10	28	30	8	6	4	0	21	22
ECB_00338	313	152	173	55	12	1	0	42	55	92	62	25	31	24	3	2	4	26	56	65	84	31	49	1	2	52	42
ECB_00339	15	28	11	6	1	1	1	97	63	2	3	0	1	1	2	7	45	39	8	8	8	9	8	3	5	183	73
ECB_00340	20	21	15	9	0	0	0	6	12	6	5	5	11	0	0	0	0	0	30	28	35	27	20	3	0	7	15
ECB_00341	3	7	4	5	0	0	0	0	8	0	0	1	3	0	0	0	0	2	1	3	1	2	0	2	0	0	1
ECB_00342	87	233	55	27	1	0	1	6	21	23	26	13	18	3	0	1	2	8	15	34	40	32	23	0	1	8	21
ECB_00343	39	64	50	20	13	0	0	11	41	28	15	5	19	17	5	0	13	31	16	27	14	18	46	8	0	67	36
ECB_00344	43	72	22	12	2	0	0	22	37	5	12	2	4	5	1	0	3	8	16	17	33	8	10	3	2	31	16
ECB_00345	112	163	64	81	2	0	1	5	19	40	40	16	46	3	0	0	1	12	49	70	86	83	49	1	0	26	24
ECB_00346	95	167	27	25	0	0	0	5	12	13	15	5	7	0	0	0	2	0	20	15	22	26	13	0	0	0	11
ECB_00347	46	71	25	6	5	0	0	11	17	11	15	2	2	10	2	1	0	14	10	27	26	11	24	1	0	11	9
ECB_00348	41	55	24	22	3	0	0	13	20	8	8	2	10	5	0	0	6	4	17	23	23	23	15	1	3	36	115
ECB_00349	549	729	356	195	14	5	6	243	464	105	148	76	118	45	32	7	42	139	115	252	265	171	123	51	15	378	432
ECB_00350	243	432	166	75	3	1	0	33	85	32	81	12	34	4	2	0	5	34	57	123	116	79	54	16	1	28	73
ECB_00351	1310	836	726	251	7	1	2	13	116	318	298	127	182	19	0	0	1	24	246	363	321	281	212	3	1	17	12
ECB_00352	23	50	11	8	1	1	0	87	109	3	5	0	9	1	0	3	3	13	10	15	17	6	3	0	0	63	50
ECB_00353	192	654	124	72	0	0	0	5	29	27	64	29	45	2	0	0	1	7	74	168	153	55	30	0	0	14	23
ECB_00354	588	1390	638	490	0	0	0	5	48	107	214	47	182	7	1	0	3	12	251	479	516	352	144	1	0	16	32
ECB_00355	625	691	344	221	3	1	3	28	65	217	212	47	167	18	3	3	5	23	159	265	276	170	97	9	0	36	53
ECB_00356	2676	3812	2284	1424	11	1	4	76	237	565	1008	135	919	45	9	10	16	121	835	1803	1854	1213	660	28	8	96	153
ECB_00357	846	1457	902	770	5	1	1	29	74	140	374	145	406	16	5	3	14	39	402	632	717	518	341	17	2	53	65
ECB_00358	99	162	77	57	7	0	0	7	27	19	21	1	17	12	2	0	2	6	35	54	51	38	32	12	0	47	20
ECB_00359	1141	1052	948	414	24	5	6	184	196	384	406	48	268	31	33	9	37	191	687	945	732	462	344	96	20	339	298
ECB_00360	9	9	6	2	1	0	1	5	6	2	2	4	0	1	2	0	0	7	3	3	5	5	2	1	0	7	29
ECB_00361	185	218	165	53	8	0	0	27	104	71	73	48	50	18	5	0	5	36	86	108	109	89	90	7	1	48	64
ECB_00362	306	405	148	99	8	1	0	24	80	61	80	40	70	18	2	3	7	37	68	112	116	92	88	9	1	37	39
ECB_00363	434	673	176	112	5	0	0	24	35	67	112	18	89	13	3	1	4	13	80	170	222	123	88	3	0	15	26
ECB_00364	1000	1478	420	279	4	0	1	24	67	146	265	39	206	16	5	1	0	20	235	526	611	339	193	15	4	64	38
ECB_00365	162	345	75	65	3	0	1	2	23	51	44	10	51	7	1	0	3	6	53	115	121	133	95	1	0	14	10
ECB_00366	458	604	356	237	25	3	5	566	718	50	113	14	99	42	11	14	160	200	175	209	294	125	145	18	6	879	498
ECB_00367	235	300	270	122	72	16	4	179	113	113	111	63	113	174	66	24	75	90	191	220	155	222	267	62	23	618	173
ECB_00368	395	506	188	152	2	0	1	22	82	78	134	147	101	11	1	2	8	28	117	202	239	151	84	2	0	27	39
ECB_00369	355	568	195	93	2	2	1	51	194	63	110	15	66	9	0	2	5	37	709	1766	626	872	379	6	6	145	148
ECB_00370	74	172	71	36	5	0	0	17	42	8	29	26	24	7	1	0	3	12	41	36	44	23	20	0	0	36	35
ECB_00371	567	1196	334	238	3	0	0	33	113	75	173	96	139	8	1	2	1	24	174	433	407	253	136	4	3	52	60
ECB_00372	144	119	88	51	6	1	0	73	61	50	38	5	19	13	7	5	10	41	55	48	55	32	49	11	4	115	73
ECB_00373	103	134	79	42	13	3	0	109	153	37	30	12	32	11	11	4	40	40	54	66	47	45	59	11	8	174	72
ECB_00374	452	490	209	132	12	2	3	56	85	92	113	99	83	21	4	2	9	24	124	192	164	197	136	19	5	80	60
ECB_00375	53	141	34	30	1	0	0	19	37	8	14	2	10	2	0	1	5	14	15	37	33	23	23	1	0	33	35
ECB_00376	5	5	2	0	0	0	0	17	15	0	1	0	0	4	0	2	7	12	0	0	3	0	1	0	0	23	17
ECB_00377	37	72	38	30	0	1	0	50	71	5	12	0	14	1	1	2	4	27	12	12	12	10	12	3	1	32	56
ECB_00378	22	63	24	22	0	3	0	68	150	10	17	2	12	3	0	4	18	59	15	30	29	14	16	6	2	78	149
ECB_00379	1757	2671	2076	1570	62	2	3	48	248	639	718	227	567	45	3	6	44	134	678	1093	844	807	603	39	2	57	212
ECB_00380	857	1532	1134	888	25	0	3	24	94	356	445	76	344	41	2	2	6	46	278	415	393	383	240	13	0	29	84
ECB_00381	1829	2406	2152	1219	30	1	1	22	153	728	781	297	602	35	2	1	8	96	576	1009	983	755	480	16	2	57	158
ECB_00382	9836	12043	7149	4061	45	2	4	149	532	2508	3278	1041	2385	81	7	5	52	297	3241	5204	4291	3542	2194	30	13	146	488
ECB_00383	5060	6438	4070	1978	24	4	1	96	580	1565	2079	403	1404	88	5	4	80	335	7496	16037	6161	8634	3498	26	17	359	1127
ECB_00384	185	414	142	103	0	0	0	1	15	17	57	8	46	0	1	0	0	5	54	107	156	82	40	0	0	10	3
ECB_00385	117	210	50	25	0	0	1	3	8	44	52	2	27	3	0	0	0	5	77	142	119	88	39	1	2	6	16
ECB_00386	551	714	538	323	1109	166	91	2141	572	179	103	161	72	1047	409	96	407	396	117	185	154	146	772	1866	105	1907	592
ECB_00387	12292	14326	9307	3576	10	3	0	43	360	2989	4327	3827	2602	33	5	2	39	175	4480	8206	5735	5150	2909	24	2	123	211
ECB_00388	1423	1501	1100	396	72	12	12	366	514	326	314	29	214	87	25	26	70	190	361	717	602	433	401	35	18	729	381
ECB_00389	3913	5350	3415	1317	254	31	9	641	773	1207	1332	303	940	351	212	46	191	379	1842	3030	2350	1994	1699	1009	62	1204	729
ECB_00390	278	246	201	109	4	0	0	29	90	28	63	8	85	14	2	0	0	16	195	260	261	188	200	6	0	90	55
ECB_00391	95	122	75	23	6	1	0	26	49	31	35	7	33	11	9	3	9	6	41	61	53	43	38	7	1	45	29
ECB_00392	6122	8368	5642	4574	138	3	24	96	385	1251	1445	849	1056	260	16	11	86	140	2161	2927	2293	2073	2225	61	11	309	357
ECB_00393	1524	2457	999	481	15	1	3	34	243	396	506	160	371	42	4	1	13	98	417	833	735	487	396	7	7	80	162
ECB_00394	6	15	14	12	2	0	0	5	12	4	6	1	3	6	0	0	7	1	6	12	8	5	8	1	1	13	44
ECB_00395	0	11	3	5	2	1	1	6	16	2	0	1	1	4	1	0	4	1	1	5	0	4	0	2	1	9	12
ECB_00396	141	157	87	39	26	1	0	32	41	68	41	12	19	57	0	2	7	32	49	56	45	26	99	8	0	71	30
ECB_00397	46	46	105	82	83	15	11	356	235	96	47	20	35	183	32	17	101	166	99	79	82	78	182	43	21	1026	359
ECB_00398	197	148	159	55	14	1	3	50	140	90	57	11	34	29	21	2	11	43	68	81	96	51	42	25	4	53	115
ECB_00399	101	157	39	35	3	10	2	387	503	17	29	93	24	10	4	36	81	193	38	41	43	34	44	15	26	608	387
ECB_00400	146	267	84	45	0	2	3	239	451	31	39	10	15	4	0	7	37	160	43	72	80	26	37	6	5	289	282
ECB_00401	129	141	79	51	3	0	1	44	104	33	39	11	38	8	1	0	9	52	40	53	65	46	41	2	0	69	38
ECB_00402	86	227	556	63	1	0	0	3	2	36	37	6	8	2	0	0	0	1	26	53	19	5	2	0	0	1	0
ECB_00403	656	819	2319	232	1	0	0	8	31	202	256	34	36	3	0	1	8	17	71	303	109	30	24	3	1	21	10
ECB_00404	112	112	88	63	3	1	0	34	109	60	32	8	22	8	4	2	15	46	45	68	52	57	42	20	2	51	58
ECB_00405	30	19	10	2	5	6	6	53	39	4	3	1	3	14	11	4	5	20	3	7	11	1	6	67	4	53	31
ECB_00406	96	79	49	21	1	0	0	61	76	7	6	5	12	1	0	0	26	30	41	26	34	31	37	1	2	85	57
ECB_00407	8	52	17	1	2	0	0	4	19	3	2	0	4	2	0	2	3	4	4	13	3	2	2	4	2	23	3
ECB_00408	66	109	49	22	7	2	2	78	141	10	25	1	19	19	4	4	19	61	19	44	42	24	34	10	2	219	141
ECB_00409	56	162	35	28	2	1	2	187	189	6	21	2	9	8	2	6	19	60	19	24	28	6	7	1	4	242	136
ECB_00410	55	139	19	11	1	1	1	233	209	6	7	0	10	3	0	8	33	58	13	31	35	16	8	0	2	323	118
ECB_00411	21	83	2	10	0	0	1	128	114	3	6	1	4	0	1	7	31	58	6	9	17	9	3	0	7	176	105
ECB_00412	100	242	61	50	50	44	63	1291	726	21	33	6	24	48	22	131	227	356	29	53	66	31	62	26	49	1740	534
ECB_00413	2913	2766	2092	1265	44	4	6	79	320	785	885	205	846	37	13	5	10	107	1239	1837	1759	1682	1279	49	2	126	213
ECB_00414	1072	1614	1026	506	13	0	1	30	154	410	431	64	333	32	3	2	19	49	424	842	711	681	510	19	1	54	103
ECB_00415	12	121	44	15	0	0	1	1	31	3	9	3	1	0	2	0	1	13	26	26	33	17	3	0	0	6	56
ECB_00416	567	755	191	230	3	0	0	15	53	82	136	74	140	7	1	2	11	28	179	263	308	220	176	3	1	34	39
ECB_00417	36	39	17	10	2	0	0	2	17	4	7	2	4	3	0	0	3	3	8	20	10	10	15	2	0	4	4
ECB_00418	88	96	57	25	3	1	0	12	51	19	28	7	12	6	1	2	0	21	40	30	37	31	33	6	0	33	32
ECB_00419	86	72	23	18	2	0	0	7	29	4	41	5	34	5	2	0	2	15	36	64	100	92	68	2	0	5	13
ECB_00420	102	349	27	27	0	0	0	5	8	27	42	23	35	1	0	0	0	4	28	70	67	58	20	0	0	2	5
ECB_00421	736	1170	434	187	3	1	0	10	131	175	259	60	135	15	1	0	1	26	312	497	492	297	169	5	1	28	51
ECB_00422	1154	1044	474	222	8	3	0	57	94	117	219	154	153	10	7	5	12	30	313	584	330	451	263	13	2	151	59
ECB_00423	1236	1281	477	309	2	0	0	31	59	183	251	79	244	5	7	2	3	22	388	579	649	516	275	12	3	38	13
ECB_00424	875	937	834	442	52	4	3	66	163	745	318	105	320	136	6	4	40	56	441	563	501	560	1054	22	2	162	131
ECB_00425	1914	2309	532	345	2	0	1	9	90	304	277	42	196	11	1	0	15	28	241	513	446	349	189	7	1	13	37
ECB_00426	37	60	20	20	4	1	0	22	30	13	17	11	10	14	3	9	8	7	10	32	37	27	43	5	0	80	40
ECB_00427	14	15	11	4	10	0	1	23	22	5	6	0	3	9	1	1	2	12	11	9	7	11	17	2	0	28	27
ECB_00428	179	436	60	78	1	0	0	3	28	28	36	27	50	3	3	0	0	15	37	94	92	74	40	0	1	12	26
ECB_00429	339	574	247	124	4	0	2	27	82	54	80	45	53	8	7	5	12	25	70	181	140	127	85	8	4	46	74
ECB_00430	93	77	34	14	2	1	0	22	22	11	21	6	9	2	0	2	4	15	26	17	27	26	18	2	0	21	19
ECB_00431	256	233	219	87	23	2	2	33	64	77	75	27	45	40	3	5	30	57	90	104	83	114	139	17	4	113	72
ECB_00432	41	34	15	6	0	0	0	0	2	22	23	1	10	2	0	0	0	1	15	21	18	7	7	0	0	2	1
ECB_00433	137	236	93	73	11	1	2	13	50	48	41	12	48	13	1	0	7	24	31	79	81	62	51	6	1	22	52
ECB_00434	124	190	84	53	7	0	1	30	39	13	21	4	18	17	2	0	5	21	33	44	45	27	31	9	1	66	52
ECB_00435	449	1060	601	195	13	0	1	74	150	12511	8735	1153	1323	68	15	9	42	61	4657	12813	4812	2043	2543	56	11	158	112
ECB_00436	1	8	3	0	2	0	0	2	5	1	2	0	1	4	0	0	5	2	1	1	0	2	7	11	1	2	1
ECB_00437	6	8	8	4	2	0	0	5	5	3	3	1	1	7	0	1	1	1	3	1	2	9	6	8	0	6	7
ECB_00438	569	421	355	136	34	1	2	169	339	60	123	43	79	60	16	6	38	110	302	259	213	205	332	42	12	197	192
ECB_00439	39	17	32	10	7	0	0	49	50	4	10	2	3	4	1	1	14	20	12	10	8	4	7	8	1	83	48
ECB_00440	202	180	173	56	41	18	7	424	260	42	48	6	38	33	15	18	90	126	53	80	53	51	91	45	27	666	321
ECB_00441	36	43	25	15	2	0	5	7	19	6	8	0	9	2	0	7	0	5	8	10	14	21	10	0	0	21	16
ECB_00442	20	17	9	7	2	0	1	9	9	0	10	3	0	2	0	0	0	8	11	10	13	8	2	1	0	8	9
ECB_00443	461	399	181	80	17	3	2	60	95	121	125	29	71	20	5	2	25	26	87	183	140	137	125	4	6	178	54
ECB_00444	246	272	142	67	3	1	0	34	40	48	66	22	34	5	1	2	11	13	42	83	67	52	40	0	5	52	24
ECB_00445	272	273	132	75	1	1	0	7	10	57	41	39	34	0	1	0	4	6	51	60	56	32	24	1	0	1	7
ECB_00446	47	106	67	29	2	0	0	28	51	18	33	13	5	6	0	3	11	17	29	57	25	17	18	5	1	86	54
ECB_00447	101	190	104	55	1	2	0	19	59	62	52	10	29	3	2	1	2	17	36	91	51	34	50	4	3	37	28
ECB_00448	38	70	42	20	6	0	0	39	69	14	17	19	16	7	1	2	4	20	25	27	35	34	35	6	1	67	55
ECB_00449	15	80	28	32	0	0	1	21	30	1	3	0	2	0	0	0	0	6	5	10	4	4	6	1	0	12	18
ECB_00450	0	15	6	9	0	0	0	8	18	1	4	2	1	0	0	0	4	1	0	4	3	2	2	3	0	8	6
ECB_00451	0	1	0	0	0	0	0	1	2	0	0	0	0	0	0	0	0	0	0	0	1	0	0	0	0	0	0
ECB_00452	43	37	18	11	0	0	0	2	8	5	8	5	7	1	0	0	0	1	10	10	14	10	6	0	0	2	10
ECB_00453	34	74	13	12	0	1	0	21	51	8	10	4	4	0	0	0	6	19	9	13	17	9	4	0	0	19	36
ECB_00454	3	1	0	1	0	0	2	15	345	1	0	0	0	2	0	0	2	72	0	1	2	0	0	0	1	33	142
ECB_00455	9	2	2	3	1	0	0	42	592	0	0	0	1	0	0	0	4	48	1	1	1	0	3	2	0	28	202
ECB_00456	956	1282	921	332	123	297	169	4479	4215	174	318	51	183	203	733	219	921	880	810	1289	741	994	782	1379	337	6089	2460
ECB_00457	19	18	17	10	4	1	1	85	645	5	6	4	4	4	2	6	32	45	12	14	9	6	6	3	4	104	205
ECB_00458	0	2	2	1	0	0	0	1	50	0	0	0	0	0	1	0	4	1	0	0	1	1	2	0	0	1	1
ECB_00459	2	7	4	0	0	0	0	0	50	0	3	0	0	0	0	1	0	5	1	4	0	2	0	0	0	2	7
ECB_00460	0	0	0	0	0	0	0	0	0	0	0	0	0	0	0	0	0	0	0	0	0	0	0	0	0	0	0
ECB_00461	0	0	0	0	0	0	1	4	7	0	0	0	0	2	0	2	0	1	0	1	1	0	1	0	0	17	4
ECB_00462	9	6	8	4	5	0	1	12	36	3	2	1	2	4	1	0	6	26	2	7	6	3	6	5	3	21	12
ECB_00463	5	5	3	0	0	0	0	3	2	1	2	0	0	0	2	0	0	2	1	2	0	2	1	0	0	0	3
ECB_00464	8	11	9	11	2	0	1	2	2	5	1	1	1	0	1	0	6	1	5	2	3	2	3	1	1	1	4
ECB_00465	23	30	9	16	2	1	0	5	9	5	2	0	4	4	3	0	3	6	6	8	6	5	8	3	0	7	12
ECB_00466	42	57	22	12	0	0	2	20	29	5	6	3	7	3	0	0	0	8	5	17	16	15	13	2	0	26	24
ECB_00467	2	2	1	1	0	0	0	0	9	3	1	2	0	0	0	0	0	2	1	0	3	0	1	0	0	2	4
ECB_00468	3	2	1	0	0	0	0	0	2	0	0	0	0	0	0	0	0	0	1	1	1	0	0	0	0	1	1
ECB_00469	6	2	1	2	0	0	0	0	3	0	0	0	0	0	0	0	0	1	1	5	0	2	3	0	0	10	7
ECB_00470	1	3	2	1	0	0	0	1	5	0	0	0	0	0	0	0	0	0	0	2	0	1	2	0	0	2	4
ECB_00471	4	10	5	2	0	0	0	2	5	0	2	1	0	0	0	0	0	1	0	0	3	0	5	0	0	10	2
ECB_00472	510	1017	181	312	0	0	0	0	11	15	158	41	178	0	0	0	1	1	113	273	283	309	157	1	0	3	6
ECB_00473	49	191	6	19	0	0	0	0	1	0	14	23	18	0	0	0	0	0	4	20	15	22	6	0	0	0	3
ECB_00474	123	278	63	55	0	0	0	3	5	21	48	15	41	1	0	0	3	2	31	84	118	63	33	2	1	5	2
ECB_00475	2350	2183	1319	472	52	7	0	38	153	590	630	41	510	128	26	7	8	62	812	1216	1384	970	957	109	9	70	102
ECB_00476	756	1048	348	149	3	0	0	17	71	182	187	22	143	12	0	1	8	18	114	289	273	229	182	2	1	14	44
ECB_00477	12	24	6	3	0	1	0	2	18	2	2	2	7	0	0	0	2	7	7	8	14	4	1	1	0	4	3
ECB_00478	75	101	45	28	3	0	0	14	33	24	37	32	25	9	2	0	12	9	39	45	56	49	21	4	0	16	23
ECB_00479	540	878	155	143	4	2	0	68	134	43	153	26	74	11	4	2	8	58	96	213	202	132	71	11	0	113	92
ECB_00480	1	0	0	0	0	0	0	2	5	1	0	0	0	0	0	1	0	0	0	1	1	0	0	0	1	0	2
ECB_00481	0	0	0	0	0	0	0	2	1	0	0	0	0	0	0	0	0	1	0	0	0	0	0	0	0	1	3
ECB_00482	7	7	3	1	2	0	0	18	20	0	0	1	0	2	1	0	2	4	0	2	3	2	2	0	0	22	17
ECB_00483	0	2	0	0	0	0	0	2	1	0	0	0	0	0	0	0	0	0	0	0	0	0	0	0	0	1	2
ECB_00484	9	16	10	3	0	0	0	0	2	0	2	0	1	1	0	1	0	1	0	4	6	3	1	0	0	0	3
ECB_00485	0	1	2	0	0	0	0	2	1	0	0	0	0	0	0	0	1	0	0	0	1	0	0	0	0	2	1
ECB_00486	105	295	187	83	7	0	0	22	92	8	40	9	33	8	0	0	18	38	52	101	86	47	65	3	2	62	57
ECB_00487	0	1	0	0	0	0	0	0	1	0	0	0	0	0	0	0	0	0	1	0	0	1	0	0	0	0	2
ECB_00488	0	1	0	0	0	0	0	0	5	1	0	1	0	0	0	0	26	8	8	9	2	5	9	1	5	74	188
ECB_00489	0	0	1	0	0	0	0	1	0	0	0	0	0	0	0	0	0	0	1	3	0	0	0	0	0	2	4
ECB_00490	0	1	0	0	0	0	1	0	2	0	0	1	0	0	0	0	1	0	1	1	1	0	0	0	0	2	20
ECB_00491	8	39	19	18	0	0	0	9	15	3	9	2	4	0	1	0	26	17	24	28	18	24	20	1	0	44	46
ECB_00492	1	11	4	1	0	0	0	1	5	1	0	1	0	0	0	0	1	2	1	1	2	7	2	0	0	3	2
ECB_00493	8	29	4	3	0	0	0	5	9	4	2	0	1	0	0	0	0	1	3	7	9	2	3	1	0	14	12
ECB_00494	2	6	1	2	0	0	0	2	15	0	0	0	0	0	1	0	3	3	2	3	1	0	0	0	0	6	6
ECB_00495	23	22	33	16	4	1	1	14	12	5	12	0	12	5	1	2	10	2	26	42	28	37	35	6	10	60	116
ECB_00496	15	18	13	13	6	2	7	73	63	3	2	0	3	9	2	0	4	18	4	7	8	11	13	4	5	61	45
ECB_00497	0	0	0	0	0	0	0	0	2	0	0	0	0	0	0	0	0	2	0	0	0	0	0	0	0	0	1
ECB_00498	0	0	0	0	0	0	0	0	0	0	0	0	0	0	0	0	0	0	0	0	0	0	0	0	0	2	4
ECB_00499	0	0	0	0	0	0	0	0	0	0	0	0	0	0	0	0	0	0	0	0	0	0	0	0	0	0	0
ECB_00500	0	1	0	0	0	0	0	3	0	0	0	0	0	0	0	0	5	0	0	0	0	0	0	1	0	1	1
ECB_00501	0	1	0	0	0	0	0	1	2	0	0	0	0	0	0	0	0	0	0	0	0	0	0	0	0	1	0
ECB_00502	2	4	1	2	1	1	0	4	1	0	0	0	0	0	0	0	0	0	3	3	5	2	6	0	2	12	15
ECB_00503	296	264	260	461	26	2	2	53	35	158	120	102	196	172	5	1	22	28	241	187	301	288	231	6	2	57	42
ECB_00504	0	0	0	0	0	0	0	0	0	0	0	0	0	0	0	0	0	0	0	0	0	0	0	0	0	0	0
ECB_00505	0	0	0	0	0	0	0	0	0	0	0	0	0	0	0	0	0	0	0	0	0	0	0	0	0	0	0
ECB_00506	0	2	1	1	0	2	0	20	10	2	0	0	0	0	0	0	0	2	0	1	2	1	0	0	1	17	14
ECB_00507	7	1	1	2	0	0	1	13	9	2	1	0	1	1	2	0	4	1	3	3	3	1	0	0	0	33	21
ECB_00508	5	2	1	2	0	0	0	6	6	0	1	1	1	0	1	1	4	16	0	0	1	0	1	1	0	41	24
ECB_00509	818	1446	1328	1348	2	1	1	7	11	325	677	120	896	6	1	3	0	5	1375	1565	1977	1964	1629	0	2	14	5
ECB_00510	3	0	0	0	0	0	0	0	0	0	0	0	0	0	0	0	0	0	0	1	2	1	0	0	0	0	1
ECB_00511	18	19	4	3	0	0	0	3	20	2	3	2	2	1	1	0	3	2	7	2	6	5	4	1	0	5	12
ECB_00512	77	68	34	15	9	1	0	20	47	13	18	12	16	8	0	0	3	23	30	36	34	8	25	5	0	37	26
ECB_00513	19	32	20	17	1	0	1	3	10	2	6	1	1	0	0	0	2	18	8	11	12	5	6	0	0	12	14
ECB_00514	4	15	3	6	1	0	0	1	4	1	0	1	2	1	0	1	0	1	0	6	1	7	7	2	2	0	0
ECB_00515	15	30	17	16	0	0	0	11	7	4	2	2	5	0	0	0	4	1	1	11	9	8	6	1	4	21	14
ECB_00516	2	6	0	7	0	0	0	3	6	1	2	1	2	0	0	0	1	0	0	2	4	3	2	0	0	6	0
ECB_00517	0	0	0	0	0	0	0	1	2	0	0	0	0	0	0	0	1	0	0	0	0	0	0	0	0	0	0
ECB_00518	12	11	7	13	0	0	0	8	3	1	3	0	2	0	0	0	1	6	1	2	10	7	10	2	0	9	6
ECB_00519	527	2100	1548	2773	36	1	0	39	104	278	518	312	984	131	2	1	4	28	798	906	1408	1696	1983	16	2	49	137
ECB_00520	1	5	2	1	0	0	0	2	0	3	1	0	0	1	0	0	1	0	0	2	1	1	0	1	0	2	2
ECB_00521	2	4	3	0	0	0	0	2	7	0	0	0	0	1	1	0	2	2	1	1	6	2	3	0	0	2	2
ECB_00522	31	42	9	8	0	1	0	30	32	11	11	2	3	3	1	0	7	11	11	17	21	12	27	0	0	63	56
ECB_00523	17	37	10	2	0	0	0	8	17	0	1	1	0	2	2	0	13	9	2	2	8	4	5	1	0	24	18
ECB_00524	0	0	0	0	0	0	0	0	0	0	0	0	0	0	0	0	0	0	0	0	0	0	0	0	0	0	0
ECB_00525	5	9	4	4	0	1	0	13	13	1	0	0	3	1	0	0	0	5	3	2	4	3	1	0	2	20	4
ECB_00526	0	0	0	0	0	0	0	0	0	0	0	0	0	0	0	0	0	1	0	0	0	0	0	0	0	0	1
ECB_00527	0	0	0	0	0	0	0	2	3	0	0	0	1	0	0	0	0	0	0	1	0	0	0	0	0	0	0
ECB_00528	0	1	1	2	0	0	0	5	0	2	0	0	1	1	0	0	0	2	2	0	0	1	0	0	0	2	5
ECB_00529	4	0	1	1	0	0	0	6	5	0	0	0	0	0	1	1	0	2	0	0	0	0	1	0	0	7	1
ECB_00530	1	5	2	1	0	0	0	0	1	0	0	0	0	1	0	0	1	0	0	3	1	0	1	0	0	2	2
ECB_00531	33	136	38	22	0	0	1	7	8	59	68	16	15	2	0	0	7	3	29	116	69	23	12	0	0	6	9
ECB_00532	78	340	128	69	3	0	0	11	26	228	258	73	90	16	1	0	7	14	171	335	273	84	44	1	0	8	13
ECB_00533	381	1017	517	398	53	6	0	48	96	1070	1285	474	552	196	3	1	16	22	996	2649	1823	712	405	8	4	60	47
ECB_00534	166	417	247	86	3	0	0	1	2	456	290	31	76	18	0	0	8	1	86	464	194	77	40	0	1	5	5
ECB_00535	359	973	510	310	7	0	0	8	14	1031	549	131	163	29	0	2	1	9	139	651	388	141	75	2	1	5	9
ECB_00536	425	1629	1065	540	4	1	0	18	37	1555	663	281	398	26	3	0	3	14	331	1167	825	398	197	4	1	27	25
ECB_00537	135	382	173	114	3	1	0	12	33	77	70	21	56	3	2	0	0	8	65	127	136	44	23	7	0	12	19
ECB_00538	218	211	103	60	2	0	0	12	25	35	42	5	28	3	0	1	2	17	37	73	74	40	33	4	1	23	22
ECB_00539	270	195	93	88	8	1	0	12	21	70	61	52	44	10	0	0	6	10	80	100	100	72	50	12	0	31	14
ECB_00540	24	28	18	9	1	0	1	14	21	13	8	2	8	4	0	1	3	3	12	5	12	6	4	1	2	23	15
ECB_00541	26	36	22	14	1	1	0	16	12	2	7	3	11	6	0	2	10	2	11	5	7	6	7	2	1	18	22
ECB_00542	23	9	6	6	13	3	3	107	66	2	1	1	1	27	11	8	37	52	1	3	10	5	24	34	7	335	97
ECB_00543	6	9	9	1	0	0	0	2	11	1	4	0	2	0	1	0	4	1	13	22	6	17	11	0	0	6	11
ECB_00544	17	30	12	5	1	0	0	15	19	5	7	1	6	4	1	1	2	4	5	6	8	3	4	0	1	23	25
ECB_00545	14	30	17	16	2	0	0	4	16	1	6	4	11	1	0	0	1	1	28	31	28	35	25	0	0	11	10
ECB_00546	4	14	3	5	0	1	0	4	8	0	1	0	0	0	0	0	1	4	1	3	0	1	2	0	0	2	2
ECB_00547	1	6	1	0	0	0	0	3	4	2	0	0	0	0	0	1	0	2	0	1	0	0	2	0	0	3	2
ECB_00548	165	125	102	57	3	0	0	16	51	17	31	4	44	8	1	2	3	15	100	152	171	107	106	2	0	60	38
ECB_00549	71	153	105	88	0	0	0	11	38	6	41	55	316	19	0	2	0	17	77	54	206	701	683	0	0	19	60
ECB_00550	1176	1186	1612	587	1	1	2	206	1518	221	654	900	4984	647	35	21	165	654	1155	1099	2917	14655	20094	159	35	1075	1612
ECB_00551	38	9	1	4	0	0	0	6	37	1	8	7	57	43	8	1	7	18	16	18	34	112	241	24	2	56	51
ECB_00552	5	1	1	0	0	0	0	1	6	0	3	2	22	14	1	2	0	2	13	2	11	52	54	2	0	8	4
ECB_00553	60	83	59	24	0	0	1	27	118	20	41	124	415	184	6	3	16	40	95	58	227	1140	1696	45	10	119	171
ECB_00554	3	22	0	0	0	0	0	1	4	0	0	0	13	0	0	0	0	0	2	5	12	29	29	0	0	1	2
ECB_00555	194	215	80	104	0	0	0	5	45	43	70	66	104	7	0	0	0	19	111	122	178	135	84	1	0	13	27
ECB_00556	127	86	54	51	0	0	0	16	73	11	30	34	61	7	0	2	7	22	104	100	161	103	100	2	0	32	50
ECB_00557	67	52	33	24	2	1	2	128	238	9	24	12	33	9	3	16	15	73	58	60	121	56	55	5	3	130	161
ECB_00558	107	79	44	21	0	0	0	12	19	5	28	28	65	4	0	0	1	9	37	62	103	111	75	2	0	10	13
ECB_00559	144	47	27	18	0	0	0	24	81	13	23	19	31	7	0	2	8	19	69	77	55	162	135	3	0	81	55
ECB_00560	20	6	5	6	0	0	4	42	41	1	2	11	44	9	1	2	30	14	11	7	17	180	156	9	6	161	76
ECB_00561	18	28	18	8	0	0	0	13	21	7	6	31	175	18	1	1	7	8	34	17	59	563	724	7	1	58	74
ECB_00562	15	51	46	21	0	0	0	3	22	7	26	130	281	27	0	1	2	7	60	29	129	746	1369	6	2	27	22
ECB_00563	26	104	120	18	1	0	0	3	22	13	35	67	352	25	0	0	6	8	90	61	145	1084	1834	5	2	20	15
ECB_00564	51	82	160	39	2	0	0	8	7	7	35	73	309	26	0	0	0	3	87	86	172	1334	2668	2	1	23	21
ECB_00565	340	759	4567	915	794	21	7	316	609	1541	785	84	408	1746	59	30	83	527	898	865	818	711	2126	132	40	676	829
ECB_00566	5	13	2	2	6	0	1	16	13	7	5	1	2	16	0	1	7	15	0	4	3	2	13	1	3	20	19
ECB_00567	115	63	39	36	16	0	0	281	114	22	14	24	18	20	6	9	27	58	29	27	42	24	37	6	2	117	82
ECB_00568	19	27	22	13	8	1	0	15	21	5	7	1	10	11	1	2	0	5	6	3	14	7	9	2	0	9	5
ECB_00569	8	10	4	3	3	0	0	13	6	4	0	0	2	4	2	1	2	1	5	1	4	1	5	8	5	12	4
ECB_00570	4	10	1	2	0	0	0	5	13	2	2	0	1	0	0	0	0	6	2	1	4	0	0	0	0	10	10
ECB_00571	23	35	14	15	0	0	0	3	22	5	8	3	7	2	0	0	0	0	30	33	32	30	19	0	1	9	13
ECB_00572	1	8	1	3	1	0	0	2	3	1	1	0	0	0	0	0	1	0	2	2	2	2	0	0	0	1	1
ECB_00573	105	120	69	57	5	2	0	13	30	12	27	10	26	8	1	1	3	15	54	69	60	42	34	3	0	20	10
ECB_00574	12280	9569	6663	6129	106	7	4	143	592	1663	2004	563	2070	223	21	16	42	151	3288	4432	4557	3695	4200	53	10	194	396
ECB_00575	1370	1169	592	392	11	0	2	47	128	249	254	248	203	32	5	5	35	67	248	402	399	309	297	23	6	105	94
ECB_00576	176	127	111	45	201	9	5	250	170	61	26	6	19	210	17	8	68	85	19	31	27	29	166	113	16	351	157
ECB_00577	44	69	39	16	6	0	1	27	27	6	9	3	12	9	0	1	5	15	15	11	26	17	13	0	1	39	35
ECB_00578	129	140	153	56	4	2	0	19	46	31	34	5	28	5	1	2	3	30	48	73	74	42	31	6	0	53	42
ECB_00579	147	263	81	58	7	3	2	102	83	33	61	42	44	17	6	8	30	43	75	97	81	54	43	14	3	98	78
ECB_00580	28	46	25	17	5	0	0	3	10	4	7	1	1	7	0	0	0	3	7	8	6	7	6	3	1	6	5
ECB_00581	0	3	0	0	0	0	0	0	0	0	0	0	0	0	0	0	0	0	0	0	0	1	0	0	0	0	1
ECB_00582	1	0	0	0	0	0	0	0	1	0	1	0	0	0	0	0	0	0	0	0	1	0	0	0	0	0	0
ECB_00583	13	12	9	3	0	0	0	2	3	4	0	3	3	0	0	0	1	0	11	10	8	12	7	1	0	9	2
ECB_00584	1	1	0	0	0	0	0	1	2	1	2	1	0	0	0	0	0	0	0	0	0	0	2	0	0	0	3
ECB_00585	2	0	0	0	0	0	0	0	0	0	1	0	0	0	0	0	0	0	0	1	1	1	1	0	0	0	0
ECB_00586	2	2	0	1	0	1	1	4	5	2	1	0	2	0	1	0	0	1	0	0	3	0	1	2	0	5	2
ECB_00587	23	23	15	7	0	0	0	0	13	1	13	3	6	0	0	1	0	6	23	38	27	32	20	1	0	8	9
ECB_00588	2	5	2	2	0	0	0	1	7	0	2	0	0	1	0	0	0	0	1	2	4	4	3	0	0	1	3
ECB_00589	40	67	30	20	2	1	0	8	37	6	3	1	7	2	0	1	3	14	5	21	15	14	14	0	0	25	43
ECB_00590	13	29	7	2	0	1	0	10	13	1	2	3	2	3	0	0	3	4	4	6	4	4	2	3	0	11	8
ECB_00591	15	35	6	16	1	0	0	33	51	14	10	2	6	1	0	6	0	6	6	11	15	4	8	2	1	29	14
ECB_00592	13	24	0	1	0	0	0	10	14	1	1	0	4	0	0	0	37	6	19	11	13	15	12	3	3	34	45
ECB_00593	34	67	26	18	32	19	12	248	64	10	21	0	24	50	94	17	43	63	38	67	57	36	69	184	37	470	90
ECB_00594	44	97	49	36	3	0	0	7	31	5	14	5	18	2	0	1	0	7	16	26	20	25	21	6	0	28	18
ECB_00595	98	95	74	31	36	23	8	111	78	30	20	8	13	34	40	8	54	38	18	37	36	29	70	165	13	261	69
ECB_00596	1292	1467	1200	588	113	12	2	105	134	497	493	263	375	152	55	9	19	57	879	1113	1029	892	863	353	18	189	133
ECB_00597	1383	770	444	191	54	2	4	82	286	295	244	47	193	67	4	3	28	127	290	308	341	283	201	14	5	147	179
ECB_00598	5	5	1	0	0	0	0	6	1	0	1	0	0	0	0	0	0	2	0	3	2	0	0	0	0	1	9
ECB_00599	73	111	18	17	0	0	0	8	19	14	10	6	9	0	0	0	3	3	16	28	18	20	13	1	0	5	13
ECB_00600	96	155	81	36	6	2	0	26	29	45	40	2	22	6	1	1	2	11	23	33	34	32	25	3	0	34	23
ECB_00601	2053	2485	611	233	6	0	0	19	82	232	498	60	230	15	3	3	7	39	785	1578	1037	867	559	27	3	44	83
ECB_00602	375	487	277	154	7	0	2	19	59	116	117	40	83	9	3	0	3	7	280	298	277	194	153	4	3	23	34
ECB_00603	323	399	293	207	1	0	1	13	47	60	101	11	132	4	0	0	5	19	184	262	300	208	134	5	2	40	23
ECB_00604	239	615	118	134	0	0	0	6	38	24	56	71	58	1	0	0	1	11	72	158	193	115	60	0	1	34	34
ECB_00605	115	256	63	32	0	0	0	6	17	14	30	27	18	0	0	0	2	6	29	44	53	33	20	0	0	1	14
ECB_00606	258	479	133	101	0	0	0	5	60	25	60	5	19	1	0	2	0	12	57	114	96	50	41	1	0	8	23
ECB_00607	170	238	85	76	0	0	0	7	15	23	43	0	44	2	0	2	6	7	60	104	118	87	40	1	0	14	5
ECB_00608	57	124	44	37	0	0	0	6	14	14	32	9	28	1	0	0	1	11	36	59	105	50	32	0	1	7	5
ECB_00609	210	311	104	96	4	0	0	9	12	36	46	41	61	4	2	1	0	5	83	115	132	103	50	3	0	9	14
ECB_00610	536	522	232	283	9	1	0	31	88	159	135	96	140	38	12	2	6	42	219	270	360	259	192	60	2	29	56
ECB_00611	3049	3150	1063	956	42	7	2	152	655	570	890	309	788	120	20	12	31	230	1054	1990	1564	1384	1080	71	18	344	499
ECB_00612	237	178	326	140	262	97	55	626	274	136	133	50	73	273	52	70	526	214	152	187	138	191	410	158	97	3090	404
ECB_00613	13	47	28	15	3	1	0	15	24	4	5	5	6	1	4	1	34	10	12	22	14	8	8	6	8	86	218
ECB_00614	0	0	0	0	0	0	0	5	2	0	0	0	0	0	0	0	0	0	0	0	0	0	0	0	0	2	9
ECB_00615	15	30	5	5	1	0	0	16	17	2	7	1	1	1	0	0	12	9	10	8	7	8	6	1	1	25	22
ECB_00616	5	13	5	3	1	0	0	7	11	0	4	1	6	1	1	1	2	5	2	5	6	2	5	1	0	16	12
ECB_00617	129	180	235	110	19	0	2	38	35	140	89	24	53	41	0	0	13	41	168	203	192	145	141	8	2	175	48
ECB_00618	325	441	442	124	18	4	9	154	422	96	175	56	61	42	30	11	14	183	124	220	159	74	54	20	22	391	482
ECB_00619	4	19	4	3	0	0	0	4	8	3	2	1	3	1	0	0	1	0	10	6	7	18	11	0	0	11	9
ECB_00620	24	42	20	13	1	1	0	9	20	1	9	0	2	10	1	0	2	7	10	8	15	8	14	1	1	27	46
ECB_00621	363	726	1072	253	14	0	0	7	32	75	223	25	74	15	0	0	5	22	94	308	169	80	49	2	0	12	21
ECB_00622	336	895	1644	326	14	0	1	15	56	126	321	66	102	65	0	0	5	50	186	362	294	88	61	1	0	29	48
ECB_00623	2804	3993	7828	1962	460	14	9	238	453	1999	1709	88	648	875	35	22	81	506	1391	1892	1153	668	978	104	20	664	488
ECB_00624	26	54	37	8	2	0	0	28	33	1	9	2	9	11	2	0	4	18	18	21	22	7	15	2	1	25	35
ECB_00625	123	252	104	96	1	0	2	21	48	15	36	14	56	9	0	0	0	10	45	80	116	72	49	1	1	24	32
ECB_00626	591	804	233	308	31	4	3	112	135	65	143	54	150	44	9	1	19	52	204	283	322	226	235	40	13	227	119
ECB_00627	75	90	51	54	8	1	0	20	20	29	29	9	36	15	0	0	8	17	54	111	54	84	107	3	2	81	17
ECB_00628	268	360	168	120	26	29	14	298	217	81	92	27	78	55	25	43	77	87	137	193	184	194	157	25	24	648	197
ECB_00629	541	905	189	193	10	3	2	49	81	152	128	32	119	13	3	4	12	36	154	259	228	165	89	38	4	102	66
ECB_00630	269	292	266	103	43	38	23	323	510	58	89	38	54	43	42	35	529	346	117	167	159	105	130	117	28	1169	529
ECB_00631	2196	7009	9176	2120	19	4	1	155	130	734	1256	186	463	23	5	7	34	41	1020	1791	1075	640	315	18	6	246	53
ECB_00632	510	599	377	88	6	0	0	19	57	110	135	15	85	19	1	1	0	15	99	211	203	157	83	1	0	13	30
ECB_00633	305	480	262	113	8	0	1	38	100	57	81	36	63	32	6	4	1	34	96	167	168	75	111	11	8	51	81
ECB_00634	408	653	555	313	27	0	1	46	83	105	144	29	134	50	3	4	6	33	155	204	207	167	220	11	3	51	77
ECB_00635	162	241	315	277	13	0	0	46	24	46	89	49	169	34	1	3	18	10	179	160	176	260	371	6	0	28	25
ECB_00636	554	1084	1384	885	99	3	12	382	314	392	386	82	340	199	50	11	153	122	463	569	486	625	860	142	33	863	398
ECB_00637	1883	1603	755	430	14	2	1	31	159	320	391	57	268	43	2	0	2	32	331	593	535	438	341	5	2	33	80
ECB_00638	21	14	42	38	5	0	0	21	36	10	13	1	16	21	1	1	0	20	27	25	28	41	68	1	0	43	36
ECB_00639	1	3	3	5	0	0	0	5	1	0	0	2	1	0	2	1	0	3	0	0	1	0	2	0	0	4	1
ECB_00640	771	915	645	297	66	19	14	436	564	206	215	36	155	115	49	17	117	281	360	502	426	309	313	117	17	661	520
ECB_00641	3015	3344	1130	439	63	5	2	101	374	400	515	165	259	95	25	6	16	160	921	1431	1296	744	628	133	7	101	198
ECB_00642	79	320	57	25	0	0	0	4	16	14	29	6	16	0	0	0	2	9	61	89	45	45	8	0	1	7	17
ECB_00643	68	128	39	14	1	0	0	8	39	10	18	0	15	1	2	0	11	5	40	101	49	45	32	2	1	34	72
ECB_00644	605	948	344	238	19	2	0	23	94	141	160	13	65	36	2	0	25	48	194	354	240	221	136	4	5	65	141
ECB_00645	1894	1657	804	350	38	0	1	83	241	524	443	336	330	136	14	5	31	101	485	759	593	620	567	73	5	179	194
ECB_00646	1	7	3	9	0	0	0	2	4	0	5	0	7	0	1	0	0	3	3	2	9	6	0	0	0	0	2
ECB_00647	10	27	2	1	0	0	1	4	1	0	0	0	3	3	4	0	0	2	1	1	0	2	1	0	0	16	2
ECB_00648	18	36	14	9	3	1	0	8	10	3	10	2	3	6	3	2	3	2	8	9	9	3	6	9	0	15	11
ECB_00649	2	3	0	0	2	0	0	7	4	1	0	0	1	1	0	0	4	0	2	5	5	3	1	0	0	8	20
ECB_00650	0	0	0	0	0	0	0	0	0	0	0	0	0	0	0	0	0	0	0	0	0	0	0	0	0	1	1
ECB_00651	8	13	8	5	2	4	1	17	13	2	2	1	4	7	2	2	1	5	3	6	3	2	6	9	4	48	10
ECB_00652	93	104	48	24	14	6	10	198	126	30	26	8	20	38	27	7	110	46	46	29	55	39	61	72	18	527	163
ECB_00653	1	2	0	1	0	0	0	0	1	0	2	0	0	0	0	0	0	0	0	2	0	0	0	0	0	2	0
ECB_00654	24	6	9	2	0	1	0	8	79	8	6	1	2	1	0	1	0	5	3	16	3	4	6	0	1	4	21
ECB_00655	6	8	6	0	0	0	0	1	213	9	1	0	2	0	0	0	1	1	1	4	0	0	0	0	0	0	4
ECB_00656	0	0	0	0	0	0	0	0	16	1	0	0	0	0	0	0	0	0	0	0	0	0	0	0	0	0	0
ECB_00657	711	372	89	105	4	37	27	734	3368	117	49	10	88	2	27	18	365	1067	72	74	105	224	219	60	15	2525	3005
ECB_00658	16	23	7	9	1	0	0	29	77	3	4	1	1	1	1	6	21	17	5	6	8	8	5	0	0	67	41
ECB_00659	6	5	1	3	0	0	0	4	16	1	0	0	0	0	0	0	0	2	1	0	0	1	1	0	0	9	3
ECB_00660	4	7	6	1	0	0	0	25	57	2	0	1	1	0	1	2	15	18	2	1	2	3	7	1	2	44	25
ECB_00661	2	4	1	2	0	0	0	2	4	0	0	0	2	0	0	0	0	2	1	1	0	1	1	0	0	3	2
ECB_00662	11	3	3	3	1	0	0	10	3	0	0	0	1	0	0	0	0	3	1	6	7	3	3	0	1	5	1
ECB_00663	0	0	0	0	0	0	0	0	0	0	0	0	0	0	0	0	0	0	0	0	0	0	0	0	0	0	0
ECB_00664	0	3	0	1	0	0	0	1	5	1	0	0	1	0	0	0	0	1	0	0	1	0	0	0	0	4	5
ECB_00665	13	12	5	3	0	1	0	9	5	0	3	0	1	0	1	0	0	7	3	6	5	3	9	0	1	15	10
ECB_00666	2	3	1	0	0	0	0	2	8	0	2	0	0	0	0	0	0	0	0	2	0	2	2	1	0	2	3
ECB_00667	7	8	5	1	1	0	0	8	5	1	1	0	2	0	0	0	0	0	1	5	3	2	4	1	0	8	4
ECB_00668	54	43	15	14	1	0	2	4	15	9	8	4	6	7	0	3	0	11	13	21	19	15	13	2	1	20	12
ECB_00669	12	19	2	3	1	0	0	4	4	1	2	0	0	0	0	0	0	0	1	0	2	3	2	0	0	1	2
ECB_00670	859	917	848	329	62	1	1	44	133	266	276	57	175	66	3	3	3	48	459	706	457	553	564	28	9	127	115
ECB_00671	191	260	176	97	11	1	0	10	45	67	69	22	68	13	1	0	13	10	79	93	106	72	78	8	1	20	27
ECB_00672	659	682	366	196	21	0	1	21	68	183	169	82	140	53	3	0	7	32	174	241	223	207	228	6	1	62	41
ECB_00673	186	209	119	71	6	0	0	6	29	33	37	9	52	11	0	1	0	13	59	79	108	75	76	3	0	18	28
ECB_00674	173	179	96	65	2	0	0	4	13	32	42	27	50	2	0	0	8	7	75	94	101	111	61	0	0	7	8
ECB_00675	18	9	2	2	1	0	0	12	3	0	2	2	3	1	0	1	0	9	2	3	12	8	3	3	0	12	8
ECB_00676	5	2	0	3	2	0	1	9	13	0	2	0	0	0	1	1	7	7	1	0	0	0	1	3	1	25	24
ECB_00677	0	2	0	0	1	0	0	0	0	0	0	0	0	0	0	0	0	0	0	0	1	0	0	0	0	3	2
ECB_00678	1	9	0	3	0	0	0	3	11	2	0	2	0	0	0	0	0	1	1	3	1	1	1	0	0	10	39
ECB_00679	3	7	5	0	0	0	3	29	24	0	2	0	0	1	3	5	2	9	2	3	3	0	1	1	0	54	21
ECB_00680	1309	4120	4627	1259	322	12	3	769	583	1244	1607	341	758	1048	23	22	279	345	1060	1783	1462	774	1028	61	27	1950	546
ECB_00681	66	638	536	373	35	0	0	25	95	143	197	19	120	106	10	5	15	56	151	244	207	103	117	21	9	81	77
ECB_00682	47	476	373	219	29	1	0	22	66	109	157	5	93	23	0	0	5	35	152	223	186	73	42	5	1	31	66
ECB_00683	1027	4968	3625	1396	342	3	6	140	555	796	1478	279	642	255	10	5	59	271	1043	1882	1599	586	366	32	8	280	435
ECB_00684	1251	2802	3527	762	214	3	5	134	603	545	1442	156	490	340	21	12	21	353	2338	3936	2608	1225	671	41	5	226	503
ECB_00685	2991	5558	5281	2348	515	2	10	86	445	1462	2436	939	1756	709	12	13	34	262	2072	3405	3027	2894	1893	74	7	133	291
ECB_00686	3463	4836	4213	1767	301	3	5	92	463	1050	1597	524	1160	369	11	5	18	189	1618	2427	2433	1886	1249	78	12	174	405
ECB_00687	3342	4238	3940	1913	264	2	6	35	413	977	1121	394	856	165	6	1	7	98	1159	1829	1658	1417	953	45	5	69	200
ECB_00688	1629	2115	2025	1008	128	0	1	30	230	622	644	312	524	104	11	6	27	99	1013	1971	1136	1406	738	67	10	93	205
ECB_00689	25	32	24	6	1	0	0	8	16	7	2	0	3	0	0	0	0	1	7	6	10	5	6	1	0	7	7
ECB_00690	3	7	4	0	0	0	0	1	10	1	2	0	0	1	0	1	7	8	1	4	5	4	3	1	0	13	6
ECB_00691	69	60	48	17	0	0	0	39	37	13	8	4	15	7	2	0	14	15	12	10	18	23	26	8	0	48	61
ECB_00692	5048	1063	552	384	50	6	4	840	1215	1261	448	322	360	54	11	20	158	513	677	645	720	784	626	35	22	988	888
ECB_00693	1671	543	288	299	48	3	1	263	324	445	184	58	209	20	11	4	57	130	345	245	281	286	284	63	8	357	449
ECB_00694	279	106	52	69	20	0	0	27	44	61	25	12	18	13	4	2	8	14	36	27	43	33	48	33	2	46	40
ECB_00695	174	82	51	44	0	1	0	17	24	77	38	10	33	5	1	1	14	24	47	35	52	47	29	7	1	31	27
ECB_00696	97	374	66	55	5	0	0	11	37	16	27	3	28	5	1	1	3	19	55	103	128	42	26	1	2	21	20
ECB_00697	171	524	79	79	3	0	0	7	28	34	62	8	36	5	3	0	0	18	55	145	116	80	41	3	1	19	34
ECB_00698	190	582	131	109	3	3	0	17	23	35	44	15	66	7	2	0	0	10	95	186	210	149	117	3	1	14	16
ECB_00699	246	682	190	205	4	3	0	20	60	60	98	39	124	11	3	0	14	31	124	227	224	161	119	12	0	90	90
ECB_00700	2414	3402	1946	1116	34	1	3	101	220	677	771	152	621	69	11	3	16	107	880	1328	1474	994	782	67	7	179	214
ECB_00701	4129	5654	3547	2008	37	7	9	39	214	801	1303	580	927	94	25	9	8	66	1317	1964	1651	1264	971	42	11	135	139
ECB_00702	828	1333	697	538	13	1	1	26	74	152	289	96	256	28	2	5	4	31	487	724	607	468	269	25	8	42	95
ECB_00703	171	88	33	35	3	1	0	73	217	20	30	7	21	3	0	0	27	172	31	45	61	44	72	2	2	93	316
ECB_00704	300	187	109	101	11	4	0	50	111	24	17	5	36	16	6	3	30	65	48	46	43	67	89	15	3	88	133
ECB_00705	81	78	45	19	9	2	4	47	37	9	18	7	13	18	6	2	14	13	32	15	26	16	15	25	0	83	47
ECB_00706	6	5	3	1	6	7	3	78	48	6	1	0	0	15	30	17	15	24	17	22	10	16	55	177	32	343	70
ECB_00707	6730	8981	3018	1595	29	2	4	266	919	349	1596	515	1147	83	10	8	68	290	1537	3102	2478	2175	1174	23	7	504	402
ECB_00708	11327	7485	7383	2491	270	38	66	1280	2510	1619	2264	545	1992	796	281	413	881	1969	2838	3843	3738	4922	7341	659	373	6421	2677
ECB_00709	488	615	374	180	28	5	0	90	116	125	161	50	116	66	8	3	18	83	169	210	166	164	134	24	1	121	90
ECB_00710	144	272	163	74	3	0	0	20	37	35	49	12	42	25	1	0	10	17	45	96	65	52	63	6	0	27	35
ECB_00711	86	90	59	53	4	0	0	24	7	23	21	7	21	10	2	1	4	6	34	29	42	23	27	1	0	34	17
ECB_00712	251	194	220	134	18	3	11	158	78	109	85	31	70	34	4	23	27	43	110	143	119	141	147	2	10	295	71
ECB_00713	1098	603	183	125	5	0	0	35	77	102	206	78	261	29	2	1	9	11	316	468	531	439	213	8	4	137	50
ECB_00714	93	119	46	21	1	0	0	2	7	23	23	12	15	2	0	0	1	5	24	51	44	41	46	2	0	10	7
ECB_00715	135	147	146	32	11	0	1	41	83	45	43	0	30	22	4	2	3	50	90	125	84	52	48	8	0	66	56
ECB_00716	33	60	24	9	2	0	0	1	24	10	11	5	4	4	0	0	2	5	12	25	17	10	8	0	0	8	10
ECB_00717	95	97	53	27	1	0	0	7	22	20	26	19	22	9	0	0	1	1	42	55	30	37	37	0	0	9	8
ECB_00718	51	137	39	38	3	0	0	12	17	19	27	14	22	5	0	0	3	12	19	40	38	25	20	0	0	18	9
ECB_00719	41	76	9	7	0	0	0	1	4	5	5	2	3	1	0	0	1	1	5	14	11	7	14	0	1	6	22
ECB_00720	496	315	214	116	12	1	0	20	43	147	76	28	56	31	2	2	3	10	127	194	123	223	187	5	3	36	26
ECB_00721	3	14	5	0	0	0	0	2	4	3	2	0	0	0	0	0	0	0	2	2	2	1	2	1	0	6	7
ECB_00722	0	1	0	1	0	0	0	0	5	0	1	0	0	0	0	0	0	0	0	0	2	0	0	0	0	4	0
ECB_00723	0	0	0	1	0	0	0	0	5	0	0	1	0	0	0	0	0	4	0	1	1	0	0	0	0	2	7
ECB_00724	18	15	18	10	1	0	0	10	14	1	3	3	6	1	0	1	0	8	19	18	17	14	5	0	0	18	9
ECB_00725	101	240	42	73	0	0	1	17	27	21	31	6	55	4	0	3	6	17	37	94	100	84	28	4	1	64	36
ECB_00726	30	83	23	14	1	3	2	10	13	8	7	0	19	5	1	0	4	13	13	23	24	19	14	2	0	29	20
ECB_00727	5	8	5	3	0	0	0	1	8	1	2	1	0	0	0	0	2	1	8	10	3	3	3	3	0	6	4
ECB_00728	6	10	2	2	0	0	0	5	9	1	3	0	0	1	0	0	1	3	3	1	2	1	4	2	0	11	8
ECB_00729	0	0	0	0	0	0	0	2	2	0	0	0	2	0	0	0	8	0	0	0	1	1	2	0	0	1	0
ECB_00730	2	8	2	1	0	0	0	0	6	0	0	0	0	0	0	0	0	1	2	1	0	0	0	0	0	6	16
ECB_00731	3	2	0	0	0	0	0	5	2	0	0	0	0	0	0	0	0	0	0	1	0	0	0	0	0	4	2
ECB_00732	1	4	1	0	0	0	0	3	1	0	0	0	1	0	0	0	0	10	1	1	0	0	0	0	0	1	2
ECB_00733	13	17	5	5	1	0	0	7	10	1	2	0	1	0	0	0	0	3	6	8	5	5	4	0	0	8	17
ECB_00734	16	25	11	11	0	0	0	1	11	7	4	3	6	2	1	0	0	6	6	7	12	6	3	0	0	21	8
ECB_00735	2	4	1	1	0	0	0	0	1	0	1	0	0	0	0	0	0	0	2	1	1	1	0	0	1	1	0
ECB_00736	0	5	4	0	0	0	0	4	5	0	0	0	0	0	0	0	0	5	0	1	1	0	3	0	0	12	4
ECB_00737	10	16	11	10	0	0	0	0	0	0	2	1	4	0	0	0	0	0	2	7	7	3	0	0	0	0	0
ECB_00738	1	7	3	4	0	0	0	9	5	0	1	0	0	0	0	0	0	5	0	3	1	0	1	0	1	14	21
ECB_00739	30	92	21	24	0	0	0	1	2	0	5	3	9	0	0	1	2	0	11	36	21	21	8	0	0	2	6
ECB_00740	20	41	25	25	11	0	1	18	17	12	14	7	8	9	4	2	0	9	28	30	31	30	26	11	0	19	7
ECB_00741	21	57	34	22	0	0	0	9	26	11	10	0	12	2	0	0	1	9	12	26	27	24	33	1	0	4	5
ECB_00742	63	105	38	56	0	0	0	6	37	9	28	78	32	0	1	1	1	19	44	78	71	47	52	0	0	12	18
ECB_00743	27	64	13	62	0	0	0	2	20	3	18	16	14	0	0	0	0	3	38	40	60	22	34	0	0	4	6
ECB_00744	17	61	17	43	0	0	0	3	8	9	16	11	29	0	0	0	0	0	56	37	77	47	24	0	0	1	8
ECB_00745	29	78	33	33	0	0	0	3	8	11	20	4	30	0	0	0	0	1	36	30	50	30	31	0	0	2	5
ECB_00746	454	373	325	138	27	5	5	106	407	145	135	48	111	57	7	2	49	154	195	237	203	178	207	42	5	356	409
ECB_00747	144	229	98	43	2	0	0	14	36	31	37	12	12	9	0	1	4	27	21	50	58	25	27	1	0	6	31
ECB_00748	105	178	26	17	5	1	0	45	53	37	25	9	12	7	1	2	7	26	30	51	57	17	11	6	1	76	89
ECB_00749	46	50	9	7	4	0	0	4	6	36	14	5	1	2	1	0	1	2	5	14	7	4	5	1	0	3	4
ECB_00750	27	32	2	3	3	0	0	2	9	16	4	0	6	5	0	0	1	0	1	3	4	4	4	1	0	9	8
ECB_00751	45	32	17	5	1	0	0	3	17	8	8	6	4	1	1	0	4	4	1	10	8	10	6	4	0	8	11
ECB_00752	112	69	31	33	10	1	0	7	17	35	25	12	9	5	0	0	0	19	34	37	42	50	56	7	0	12	22
ECB_00753	555	533	392	190	106	61	19	427	213	114	115	37	125	128	130	22	69	159	153	205	215	179	226	302	26	609	186
ECB_00754	1	14	4	2	0	0	0	10	10	0	0	0	0	1	0	0	2	2	0	5	4	2	1	1	0	4	13
ECB_00755	7	6	5	4	2	0	0	10	8	2	1	1	1	3	2	2	0	4	2	6	5	3	10	0	1	12	12
ECB_00756	16	20	12	13	10	1	0	11	9	3	4	3	0	14	1	0	0	2	7	11	10	2	11	7	1	11	10
ECB_00757	6	3	3	1	3	1	0	5	1	3	2	3	0	7	0	0	2	3	0	4	2	4	10	1	0	10	3
ECB_00758	201	313	1237	711	139	32	46	3253	1483	280	270	248	244	122	78	120	3618	1784	358	586	541	381	494	230	178	14315	2416
ECB_00759	43	30	20	28	4	1	0	5	5	5	5	0	16	3	0	0	8	0	15	8	11	13	13	0	0	9	7
ECB_00760	55	39	12	18	2	0	0	3	11	11	21	2	9	8	1	0	0	1	29	27	18	22	35	0	3	15	11
ECB_00761	223	128	51	34	10	0	0	33	34	54	50	17	22	28	2	2	1	16	72	67	78	50	104	4	3	74	28
ECB_00762	93	50	44	28	8	1	0	30	25	26	22	13	13	8	0	0	3	10	20	18	25	9	28	0	2	43	12
ECB_00763	267	230	258	94	21	2	2	136	94	180	206	11	77	103	8	11	12	78	135	329	298	182	250	9	6	183	67
ECB_00764	341	1479	532	232	0	0	0	15	30	17	165	46	121	0	0	0	11	20	155	460	363	202	77	0	0	49	27
ECB_00765	7	13	15	14	4	0	0	1	17	7	4	5	4	2	1	0	1	6	11	9	15	15	15	2	0	6	10
ECB_00766	332	575	441	204	16	1	2	71	175	55	114	51	143	12	2	0	31	51	389	519	385	310	201	7	2	186	150
ECB_00767	291	226	241	70	31	3	3	141	61	104	100	10	53	32	30	10	22	51	129	200	129	110	121	61	10	223	93
ECB_00768	599	505	401	345	91	17	14	170	170	191	151	212	162	107	15	12	70	58	223	234	247	270	329	68	18	322	95
ECB_00769	134	79	46	16	3	2	2	80	31	8	14	0	12	6	4	3	14	27	23	39	33	19	20	37	2	87	12
ECB_00770	3	1	0	0	2	4	1	38	26	1	0	1	7	4	4	4	9	20	2	2	3	21	16	17	1	158	28
ECB_00771	7	3	11	4	0	0	0	9	14	2	1	2	20	2	0	1	0	1	3	5	10	59	73	1	0	6	10
ECB_00772	4	7	3	6	0	0	0	7	6	1	4	1	54	3	1	0	1	2	13	7	15	147	115	0	0	19	8
ECB_00773	5	11	7	4	7	2	0	14	8	2	1	0	3	4	22	2	2	3	3	5	1	2	4	83	9	17	14
ECB_00774	41	105	10	17	0	0	1	9	28	8	9	3	12	2	1	0	4	10	10	18	25	20	12	0	0	33	13
ECB_00775	42	60	17	25	4	1	1	14	17	5	8	0	13	8	3	0	2	6	8	9	11	6	13	2	0	23	14
ECB_00776	988	1616	1473	422	18	0	0	21	59	211	613	572	229	40	0	3	8	57	376	694	554	297	145	4	1	60	87
ECB_00777	722	1422	1387	411	16	0	0	29	85	145	344	83	124	32	1	1	13	38	292	494	354	201	108	7	3	72	86
ECB_00778	8805	7434	11341	2352	271	6	5	278	627	2012	2036	172	638	495	25	11	111	357	2249	2235	1419	851	873	78	15	617	601
ECB_00779	662	314	330	128	647	41	12	384	241	211	112	11	49	662	127	37	57	77	110	114	120	74	583	446	31	443	192
ECB_00780	35	80	33	11	2	2	0	8	30	3	5	1	4	2	0	0	1	1	10	10	15	5	3	0	0	25	16
ECB_00781	3173	1395	953	480	46	24	20	732	857	574	529	32	485	110	131	68	106	413	593	516	566	438	599	232	41	667	537
ECB_00782	27	211	43	49	1	0	1	49	138	3	12	4	14	3	0	5	6	46	18	37	46	29	11	1	0	227	69
ECB_00783	0	2	0	1	0	0	0	1	5	0	1	0	0	0	0	0	0	0	0	0	1	0	0	0	0	1	1
ECB_00784	60	139	98	41	3	0	2	39	71	21	19	14	12	13	4	3	21	21	42	80	54	57	29	7	1	155	63
ECB_00785	236	678	176	135	10	0	2	32	103	33	75	30	65	15	1	4	0	31	83	244	205	115	77	8	2	89	44
ECB_00786	278	436	104	70	12	1	1	49	82	43	52	8	54	21	7	4	16	43	77	127	127	88	63	22	7	99	161
ECB_00787	839	1414	380	269	1	2	0	39	116	133	247	96	166	5	0	1	9	30	195	476	375	271	141	1	3	49	71
ECB_00788	26	26	23	11	1	0	1	8	8	7	7	1	6	2	1	0	5	6	12	32	9	35	8	4	0	20	13
ECB_00789	80	129	43	36	2	0	1	5	15	17	25	7	20	4	0	0	5	2	19	31	41	23	13	4	0	3	8
ECB_00790	33	32	22	11	5	0	0	4	5	6	6	3	14	9	0	0	5	5	21	21	23	9	23	4	1	9	19
ECB_00791	0	2	1	0	0	0	0	0	0	0	0	0	0	0	0	0	0	0	0	0	0	0	0	0	0	2	0
ECB_00792	39	57	62	21	3	1	0	3	14	11	19	2	15	0	0	1	3	2	12	26	17	25	21	6	2	22	8
ECB_00793	341	246	190	58	6	1	0	13	45	67	84	7	53	21	2	0	8	22	82	123	117	85	89	3	0	19	17
ECB_00794	472	369	311	115	14	0	0	20	98	83	123	42	102	23	2	0	9	36	110	163	140	111	126	3	1	31	36
ECB_00795	486	188	237	94	12	0	1	18	62	91	121	40	106	13	1	0	10	19	115	146	182	140	164	9	1	45	42
ECB_00796	635	288	189	138	8	0	0	7	38	126	120	44	93	21	0	1	5	12	144	139	161	142	164	6	0	16	20
ECB_00797	716	331	229	212	14	1	0	10	43	195	158	32	111	19	0	0	9	7	189	179	253	246	330	2	1	27	20
ECB_00798	61	88	45	52	0	0	0	5	10	37	12	15	21	6	0	0	2	2	30	32	48	36	25	0	0	5	8
ECB_00799	19	100	42	55	0	0	0	6	4	20	19	12	28	2	0	0	0	3	14	27	42	36	35	1	0	2	2
ECB_00800	0	10	5	3	0	0	0	7	2	0	2	0	3	0	0	0	2	1	2	6	6	3	3	2	0	9	5
ECB_00801	7	14	6	4	1	1	1	143	231	0	2	4	4	1	1	2	2	47	2	6	3	2	2	1	4	142	78
ECB_00802	168	591	29	71	1	0	0	3	18	18	35	12	54	0	0	0	0	5	63	174	115	111	43	0	1	8	29
ECB_00803	346	145	35	23	28	31	8	248	243	93	37	9	19	39	130	26	86	138	141	106	51	48	64	685	34	681	307
ECB_00804	15	14	10	3	4	0	1	10	13	4	4	2	0	4	0	0	6	4	7	9	7	8	2	2	1	25	8
ECB_00805	525	440	296	91	6	0	0	19	24	196	117	19	50	27	3	0	3	6	73	90	90	81	114	10	1	19	22
ECB_00806	199	202	151	60	45	5	3	74	108	95	59	18	54	96	18	5	28	50	52	67	57	62	124	53	5	275	78
ECB_00807	189	271	99	46	1	0	0	10	52	33	27	9	22	14	0	2	0	16	29	52	45	25	26	6	0	8	16
ECB_00808	95	225	42	30	0	0	0	7	13	13	19	10	24	0	0	0	9	6	10	23	35	28	18	1	2	38	58
ECB_00809	26	79	19	28	0	0	0	16	21	4	13	9	17	1	0	1	0	13	7	18	22	16	11	1	1	30	30
ECB_00810	12	21	11	7	1	0	0	5	6	5	4	0	6	0	0	0	0	3	2	10	3	4	4	0	0	14	7
ECB_00811	72	130	61	29	2	0	0	5	6	19	21	1	17	1	2	1	0	2	13	29	33	22	30	4	1	14	8
ECB_00812	88	194	103	30	0	0	0	13	20	16	22	6	8	1	0	0	0	7	16	61	48	21	18	0	0	3	12
ECB_00813	8	20	22	9	3	1	1	33	24	6	7	2	1	3	0	0	4	15	1	13	9	4	5	3	1	105	29
ECB_00814	71	99	76	55	61	9	3	73	85	18	38	0	22	55	4	6	8	90	69	89	83	51	177	58	7	235	142
ECB_00815	36	55	28	16	2	0	0	11	19	8	4	6	6	8	1	2	1	16	12	15	9	9	19	0	1	33	22
ECB_00816	26	60	41	40	2	0	0	3	7	7	16	18	14	2	0	0	0	1	26	23	30	20	11	0	0	0	0
ECB_00817	237	412	197	117	2	0	0	31	42	38	45	15	41	7	0	0	8	26	69	144	141	87	80	2	1	29	17
ECB_00818	1	0	0	0	0	0	0	0	3	0	0	0	0	0	0	0	0	1	0	0	2	0	0	1	0	0	0
ECB_00819	6	13	8	12	1	0	1	4	0	0	3	0	2	2	0	2	2	3	0	2	3	3	3	0	0	10	7
ECB_00820	0	0	0	1	0	0	0	1	2	0	1	0	0	0	0	0	0	0	0	1	0	0	0	0	0	0	0
ECB_00821	0	0	1	2	0	0	0	0	0	0	0	0	0	0	0	0	0	0	0	0	0	0	0	0	0	0	0
ECB_00822	0	0	0	0	0	0	0	0	1	0	0	1	0	0	0	0	0	0	0	1	1	1	0	0	0	1	2
ECB_00823	0	0	0	0	0	0	0	0	0	0	0	0	0	0	0	0	0	0	0	0	0	0	0	0	0	0	0
ECB_00824	0	0	0	0	0	0	0	1	2	0	0	0	0	0	0	0	0	0	0	0	1	0	1	0	0	1	1
ECB_00825	4	6	1	4	0	0	0	1	4	0	1	0	2	1	0	0	4	8	1	2	2	3	5	0	0	4	5
ECB_00826	17	33	31	15	7	2	0	15	99	3	2	1	6	2	0	1	5	16	7	15	15	14	14	2	4	14	41
ECB_00827	53	68	59	36	6	0	0	13	110	3	8	6	15	7	2	1	10	25	9	14	20	19	20	6	0	42	61
ECB_00828	93	78	55	37	10	1	1	33	50	21	10	2	16	12	2	0	4	28	16	29	22	27	26	5	3	51	26
ECB_00829	0	0	0	0	0	0	0	0	5	0	0	0	0	0	0	0	1	2	0	1	0	0	0	0	0	4	4
ECB_00830	167	212	98	155	3	1	2	25	12	11	44	6	37	5	0	2	2	6	43	109	96	61	47	0	8	28	4
ECB_00831	295	798	293	179	9	1	1	27	77	16	70	8	54	4	3	2	14	16	89	213	176	95	48	4	3	60	26
ECB_00832	8	10	10	12	2	0	0	2	4	2	1	1	2	2	0	0	0	0	6	3	4	7	9	2	1	11	2
ECB_00833	2	4	3	1	0	0	0	1	0	0	0	0	1	3	0	0	0	1	1	1	0	8	2	0	1	0	5
ECB_00834	9	7	17	22	5	1	0	0	6	4	2	4	5	6	0	0	0	1	5	5	6	13	14	0	0	8	4
ECB_00835	0	2	0	3	0	0	0	0	2	0	0	0	0	1	0	0	0	1	3	0	0	0	4	0	0	0	0
ECB_00836	2	3	1	4	0	0	0	0	0	0	0	1	1	3	0	0	0	0	1	2	1	2	5	0	0	0	1
ECB_00837	1	0	2	1	0	0	0	0	1	0	0	0	0	0	0	0	0	0	0	0	2	0	1	0	0	0	1
ECB_00838	2	6	9	4	1	0	0	0	0	0	4	4	4	5	0	0	0	2	1	5	4	9	5	0	0	5	0
ECB_00839	0	2	1	0	1	0	0	1	1	1	0	1	0	0	0	0	0	1	0	0	0	2	0	0	0	0	1
ECB_00840	37	60	11	16	0	0	4	4	12	8	20	0	7	4	0	4	0	7	16	25	14	12	16	3	8	13	18
ECB_00841	3	7	5	7	2	0	0	4	4	1	1	1	1	1	0	0	2	5	2	3	2	6	7	0	0	4	0
ECB_00842	1	0	3	0	2	0	0	0	2	0	0	0	1	2	1	0	0	2	0	1	1	3	3	0	0	4	0
ECB_00843	7	6	14	9	7	0	1	1	2	1	5	3	6	2	0	0	2	2	3	6	7	13	9	1	2	11	7
ECB_00844	2	5	5	8	0	0	0	1	7	0	0	0	3	4	0	0	9	3	6	6	7	5	6	1	2	24	81
ECB_00845	21	40	22	36	8	0	0	8	30	2	4	1	8	3	0	0	1	6	13	15	12	17	17	0	0	6	21
ECB_00846	8	21	10	9	3	0	0	20	9	3	3	1	7	0	0	1	4	5	2	7	8	9	7	0	0	20	4
ECB_00847	5	11	5	3	0	0	0	11	8	0	3	0	1	0	0	0	1	16	0	4	4	0	2	1	0	21	12
ECB_00848	7	40	9	8	0	0	0	6	9	1	4	0	4	1	0	0	4	13	6	2	4	5	3	1	0	19	18
ECB_00849	0	2	2	0	0	0	0	2	4	1	1	0	0	0	0	0	0	2	2	2	2	4	0	0	0	3	0
ECB_00850	1	0	0	0	0	0	0	1	2	0	0	0	0	0	0	0	0	0	1	2	5	2	1	0	0	3	1
ECB_00851	4	9	3	5	1	0	0	1	4	0	1	0	2	1	0	1	0	1	1	1	2	3	5	3	0	1	3
ECB_00852	137	228	47	39	3	0	0	117	161	13	24	5	16	4	3	6	17	68	28	44	46	26	18	4	2	159	136
ECB_00853	5	11	3	0	1	1	0	2	13	0	1	0	1	0	0	0	0	4	2	2	4	3	0	0	1	8	8
ECB_00854	91	75	42	40	9	2	2	43	58	25	22	0	22	19	8	62	4	18	33	40	40	41	70	5	2	71	28
ECB_00855	159	112	83	29	3	1	0	10	27	25	49	2	25	2	0	2	0	23	43	74	59	43	55	5	0	12	11
ECB_00856	210	157	99	57	5	0	0	8	18	45	49	4	37	6	3	0	6	10	48	67	52	53	59	0	0	16	7
ECB_00857	164	182	79	44	2	3	2	12	21	40	43	29	33	4	2	1	0	12	40	64	52	50	37	4	1	22	18
ECB_00858	102	170	69	41	1	0	1	5	7	28	31	18	19	8	0	0	5	0	43	48	50	25	28	1	1	3	26
ECB_00859	134	164	135	78	21	2	0	17	24	43	46	23	46	42	1	1	10	12	67	83	93	94	181	18	2	52	45
ECB_00860	30	46	34	54	3	0	0	2	5	13	24	14	30	7	0	0	4	3	46	35	37	88	82	2	1	9	20
ECB_00861	19	51	28	78	4	0	0	6	11	14	15	15	37	3	3	0	3	2	34	25	43	54	58	2	0	9	10
ECB_00862	481	441	250	422	31	1	0	30	37	96	124	222	272	31	9	2	3	21	778	664	595	1062	1102	61	6	67	55
ECB_00863	7	19	8	15	0	0	0	1	6	3	4	4	5	2	0	0	0	1	8	11	12	21	9	0	0	3	3
ECB_00864	14	119	10	9	0	0	0	3	8	4	9	5	5	0	0	0	7	0	5	17	15	14	6	2	0	1	7
ECB_00865	449	290	586	37	1	0	0	122	39	80	37	2	15	3	1	12	1	29	30	43	42	33	36	1	2	87	13
ECB_00866	111	125	53	56	6	0	0	7	22	10	28	1	35	5	2	1	2	4	45	41	66	57	28	5	0	10	13
ECB_00867	207	171	59	69	0	0	0	2	4	9	32	4	22	2	0	0	0	11	33	42	45	26	35	0	0	7	2
ECB_00868	378	246	87	60	3	3	0	19	13	72	70	15	47	15	2	0	3	2	87	131	72	151	141	7	0	33	19
ECB_00869	86	148	47	14	3	0	0	14	9	15	18	5	7	5	1	0	0	10	9	28	28	11	18	0	0	18	14
ECB_00870	20	15	6	7	10	0	0	23	11	3	8	0	1	19	2	2	5	5	3	2	5	4	24	7	1	29	14
ECB_00871	76	72	54	38	25	6	6	187	153	17	12	4	13	20	11	8	31	73	24	36	29	41	51	22	4	355	97
ECB_00872	94	156	65	49	9	3	2	154	130	13	27	9	20	19	7	0	58	46	29	52	45	25	36	16	4	323	165
ECB_00873	54	83	16	29	1	0	0	12	18	19	19	3	13	4	0	0	5	5	20	19	26	25	23	0	1	13	7
ECB_00874	113	191	85	95	2	0	0	6	28	40	57	14	50	5	1	1	3	6	56	83	84	87	69	1	0	15	12
ECB_00875	183	199	147	84	3	1	0	17	48	81	59	18	33	29	5	2	4	20	52	88	81	75	101	7	2	34	48
ECB_00876	93	54	34	16	35	2	6	30	56	34	23	9	8	53	9	4	4	20	14	28	25	30	51	50	4	34	34
ECB_00877	3	4	5	7	0	0	0	19	24	7	0	2	3	1	0	0	2	15	0	3	3	1	5	1	1	26	39
ECB_00878	9	6	3	4	1	0	0	66	90	3	2	0	1	3	0	5	10	38	1	3	2	3	2	1	8	86	114
ECB_00879	21	66	10	12	0	0	0	6	12	0	7	2	5	0	0	0	0	5	7	10	6	8	2	0	0	5	8
ECB_00880	38	40	16	15	9	7	0	48	48	5	5	3	2	5	15	3	8	17	7	18	13	9	8	80	3	72	53
ECB_00881	78	63	50	17	20	1	1	67	50	28	18	4	13	42	7	2	15	34	47	52	33	40	71	16	4	135	53
ECB_00882	697	982	277	176	10	2	1	37	202	90	94	54	130	30	4	2	15	66	125	157	273	194	159	4	1	44	115
ECB_00883	213	290	182	73	10	1	0	56	109	37	74	33	28	8	9	2	13	35	60	95	95	66	62	17	5	106	68
ECB_00884	162	236	114	90	14	1	0	17	70	31	50	39	53	18	2	1	17	26	66	90	80	68	66	13	2	51	62
ECB_00885	165	111	199	132	502	41	14	401	980	181	79	1	29	913	80	24	100	269	83	71	71	60	708	357	27	544	883
ECB_00886	428	595	599	272	97	8	6	137	282	104	167	17	112	119	10	5	59	190	259	357	298	222	311	41	9	363	303
ECB_00887	1657	2144	1605	513	474	53	20	1268	2092	742	464	91	215	876	270	41	359	1169	663	809	544	447	1261	1075	73	2276	2829
ECB_00888	627	1618	298	386	5	1	1	44	277	51	148	11	157	18	2	0	11	84	192	300	286	183	94	1	0	72	121
ECB_00889	88	127	25	33	1	0	0	7	11	16	21	9	24	2	1	0	0	4	53	32	53	37	41	0	1	10	3
ECB_00890	577	497	249	259	3	0	0	12	42	127	151	43	130	12	2	1	5	23	235	177	259	237	201	0	0	10	28
ECB_00891	396	348	128	148	2	0	1	11	50	37	85	21	68	5	0	0	1	10	79	99	115	110	93	1	2	9	27
ECB_00892	690	1118	483	369	5	1	1	14	43	244	299	120	239	8	5	0	14	11	296	514	534	437	238	9	0	15	19
ECB_00893	5871	4446	4571	1823	64	4	2	75	271	1763	1922	243	1604	102	13	6	6	118	2958	3478	3085	3285	3091	65	9	102	116
ECB_00894	1385	2000	1175	635	39	3	1	118	257	263	425	150	350	46	7	3	39	120	611	919	798	626	521	16	5	208	194
ECB_00895	278	360	295	133	16	4	0	35	39	105	107	21	74	17	1	0	8	17	145	200	165	122	137	23	0	34	20
ECB_00896	300	511	203	136	8	0	0	26	18	74	83	52	72	5	0	0	6	6	104	151	194	119	94	2	0	29	17
ECB_00897	2278	2827	1288	517	54	7	1	181	733	567	675	153	441	141	26	14	91	307	654	869	773	576	484	44	8	496	410
ECB_00898	50	41	17	7	1	0	0	9	18	18	9	1	5	1	0	0	5	11	16	19	14	7	4	2	0	15	27
ECB_00899	22	30	13	6	3	0	0	7	11	14	6	2	4	5	0	1	1	3	15	11	9	11	7	3	0	16	24
ECB_00900	32	35	25	9	3	0	0	19	18	12	14	0	7	1	0	1	0	5	21	9	12	8	6	6	0	16	13
ECB_00901	5	4	1	1	4	0	0	5	2	1	2	1	2	13	0	0	2	0	1	2	3	3	18	3	0	8	12
ECB_00902	25	69	21	22	19	6	2	59	60	5	9	0	14	11	17	5	5	26	13	28	29	23	10	83	4	70	40
ECB_00903	5	1	5	0	1	0	0	12	18	1	0	1	2	0	2	0	5	15	4	3	2	3	4	2	3	31	50
ECB_00904	22	25	14	8	1	0	0	19	15	7	3	3	3	6	0	0	7	8	4	7	13	10	8	3	1	23	24
ECB_00905	5	16	16	13	4	0	0	5	11	3	4	1	3	2	0	1	11	4	7	10	5	10	13	2	0	35	17
ECB_00906	406	402	278	182	33	18	8	396	301	73	114	17	89	35	41	16	95	167	96	151	132	89	68	194	14	868	342
ECB_00907	19593	8650	6902	3109	152	37	27	1149	1306	3860	3191	623	2460	428	196	45	175	622	3415	3787	3492	3455	3546	531	70	1502	1020
ECB_00908	297	168	153	62	2	1	2	37	68	57	66	10	50	11	5	2	12	22	81	120	91	90	66	3	2	49	56
ECB_00909	1032	1974	977	485	1	0	0	7	24	132	358	114	280	0	0	1	0	6	413	814	632	448	203	1	1	16	25
ECB_00910	34	69	45	19	1	0	0	12	16	7	17	9	7	8	4	2	0	10	3	17	25	18	28	4	1	12	10
ECB_00911	4022	4772	1885	1664	16	1	1	62	276	565	1093	615	1062	39	7	2	30	67	1052	1838	1877	1704	1297	22	3	81	140
ECB_00912	2182	3566	1101	1503	0	0	1	15	56	399	677	151	685	14	3	1	12	17	1108	1919	1619	2394	1349	10	3	30	48
ECB_00913	6	36	8	16	0	0	2	18	3	3	2	2	9	1	3	0	2	6	8	10	14	7	7	3	0	18	6
ECB_00914	84	359	95	60	0	1	1	33	24	24	42	9	50	4	0	0	10	12	53	127	112	67	27	5	1	69	26
ECB_00915	34260	74435	39364	23724	106	62	19	457	1888	7523	21569	3672	18026	284	164	43	152	808	23248	42342	34108	27717	14077	418	79	640	1355
ECB_00916	770	968	552	364	113	5	7	104	166	361	256	27	200	217	23	3	12	69	286	359	404	300	471	166	11	161	146
ECB_00917	19	46	40	36	10	2	1	25	33	6	7	3	6	3	2	2	8	18	12	16	19	16	18	6	1	75	30
ECB_00918	1634	2478	702	375	9	3	1	39	365	208	418	119	271	28	2	2	10	97	434	1008	803	575	348	7	4	57	136
ECB_00919	338	437	204	160	4	2	2	19	58	33	84	30	102	9	3	1	3	15	143	242	296	188	114	8	1	40	40
ECB_00920	43	75	28	25	2	0	0	9	16	4	6	6	10	7	0	0	5	5	18	26	35	27	9	2	0	17	12
ECB_00921	76	130	103	69	5	5	0	21	50	39	47	14	32	3	0	3	14	35	29	51	56	37	45	4	0	35	17
ECB_00922	371	494	332	169	10	0	0	41	88	84	151	45	104	12	4	5	14	35	140	260	257	178	156	13	4	113	98
ECB_00923	236	185	88	64	32	2	1	132	139	50	46	39	50	29	4	8	22	65	82	72	59	75	61	10	5	308	95
ECB_00924	15	32	8	5	0	0	0	9	17	2	4	1	4	1	1	0	1	4	9	11	6	6	3	1	0	23	21
ECB_00925	124	166	95	41	1	0	0	3	23	29	34	26	23	2	0	0	2	14	39	65	54	29	41	0	1	6	19
ECB_00926	178	481	252	216	7	0	0	6	31	70	91	57	82	4	2	0	0	22	102	186	160	154	117	1	2	12	22
ECB_00927	88	149	77	74	2	0	0	1	13	38	47	9	40	5	0	0	3	2	42	43	52	35	37	0	0	9	10
ECB_00928	2187	1950	1609	1040	20	3	1	26	231	678	659	258	697	73	3	2	7	94	1071	1430	1246	1317	921	24	7	85	162
ECB_00929	2265	1065	1187	245	403	352	311	5014	2197	460	344	30	207	447	543	460	862	583	695	865	578	546	1105	1453	894	15695	1897
ECB_00930	412	965	452	243	20	2	5	81	228	120	169	2	93	52	0	5	39	135	142	203	231	146	119	6	4	150	109
ECB_00931	745	1372	500	357	16	2	2	102	328	109	186	85	149	63	4	4	48	148	251	345	313	236	257	19	6	297	249
ECB_00932	7569	7625	5310	2218	66	5	4	266	520	2628	2993	319	2572	241	37	25	19	239	5146	11145	7549	9182	6340	157	31	1034	709
ECB_00933	399710	304319	275610	136199	9796	181	170	4572	15357	56871	71751	4712	63923	13178	987	266	798	4918	217248	218740	198017	167757	127456	6859	633	13319	19611
ECB_00934	4431	4270	1890	1293	33	9	12	260	1099	586	828	219	639	109	70	18	91	510	1106	1625	1699	994	905	241	36	415	738
ECB_00935	517	628	110	84	2	0	0	30	79	54	96	24	60	9	1	0	9	34	108	157	151	94	55	3	0	26	42
ECB_00936	1034	1415	1420	567	154	6	15	123	267	514	413	140	303	318	13	10	47	141	434	572	476	481	696	51	21	332	238
ECB_00937	24	30	20	14	4	1	0	4	15	16	4	3	4	1	2	0	5	3	9	9	6	4	18	15	0	22	12
ECB_00938	14	12	17	11	1	0	0	0	1	7	7	0	1	0	0	0	0	0	1	5	3	2	0	0	0	2	0
ECB_00939	14	5	10	2	0	0	0	2	0	14	2	0	0	0	0	0	0	3	2	1	3	1	2	0	0	3	1
ECB_00940	7	4	5	4	0	0	0	0	4	10	0	0	0	0	0	0	0	1	5	2	2	2	1	0	0	2	10
ECB_00941	1	0	5	0	0	0	0	0	3	4	0	0	0	0	0	0	0	0	1	2	2	0	0	0	0	1	1
ECB_00942	12	9	6	1	0	0	0	5	7	0	3	0	0	1	0	1	3	3	1	4	3	2	2	1	1	18	6
ECB_00943	0	2	1	0	0	0	0	1	3	0	0	0	0	0	0	0	2	1	0	2	2	0	0	0	0	5	30
ECB_00944	15	45	6	8	0	0	0	15	24	3	2	1	4	2	1	1	11	6	13	44	19	28	7	0	1	40	24
ECB_00945	4	6	5	3	2	0	0	5	7	0	2	0	1	0	0	0	1	5	2	3	1	2	2	1	0	9	11
ECB_00946	3	10	5	2	0	0	0	1	5	3	2	1	1	0	1	1	0	1	4	3	3	0	2	0	0	3	11
ECB_00947	10	14	4	6	0	0	0	2	7	1	1	0	2	1	1	0	1	2	3	2	2	8	3	0	0	4	5
ECB_00948	5	13	4	5	0	0	0	2	9	4	0	2	1	0	0	0	2	4	2	8	5	1	3	1	0	7	11
ECB_00949	51	192	11	28	0	0	0	3	4	2	8	5	11	2	0	0	4	3	18	25	27	19	12	0	0	3	47
ECB_00950	33	93	51	18	6	0	1	7	15	24	8	0	10	6	1	0	3	9	6	16	14	13	17	1	0	17	10
ECB_00951	309	329	168	72	3	0	0	10	36	57	61	7	39	12	1	0	4	9	39	82	73	38	46	1	0	35	23
ECB_00952	457	834	328	284	5	0	0	14	106	89	167	40	180	8	0	2	10	33	194	356	407	330	187	4	0	39	62
ECB_00953	527	899	651	457	14	4	0	37	68	110	172	125	228	30	12	6	43	29	399	472	477	364	271	31	3	57	58
ECB_00954	77	252	107	82	7	0	0	23	23	20	25	7	31	5	2	0	2	12	41	66	61	39	31	8	0	14	22
ECB_00955	331	443	239	167	6	3	0	38	46	83	110	39	79	21	4	2	9	31	136	278	192	172	139	45	3	51	39
ECB_00956	60	92	59	40	11	1	2	12	28	18	36	15	18	6	5	2	2	8	37	38	56	25	43	29	0	40	16
ECB_00957	658	585	1207	472	325	512	144	1878	3342	711	371	63	251	500	2181	337	1258	1472	571	556	415	427	1008	5794	726	6002	2568
ECB_00958	688	1799	615	414	6	4	0	47	75	134	276	158	190	11	33	6	5	30	259	563	483	252	133	71	8	75	76
ECB_00959	432	793	309	172	6	4	2	46	97	55	146	36	78	11	18	2	26	45	130	245	252	148	97	50	6	79	86
ECB_00960	179	182	246	106	36	3	3	119	170	44	90	13	46	49	6	13	23	95	104	115	95	92	132	9	5	204	131
ECB_00961	43202	25921	21551	7101	804	492	186	4440	5912	7896	6696	664	5684	1596	4858	738	326	6770	12181	14697	12116	12844	13004	12180	1390	6263	8017
ECB_00962	224	230	151	105	17	4	0	93	297	24	28	10	18	25	12	2	36	149	40	58	50	36	57	22	5	249	186
ECB_00963	32	63	54	27	8	0	0	51	59	8	15	3	21	9	5	3	29	22	12	26	24	8	15	11	1	159	42
ECB_00964	128	213	47	45	0	2	1	21	24	16	29	25	33	3	1	0	0	12	35	58	58	50	24	1	4	22	20
ECB_00965	65	138	37	21	2	0	0	0	11	11	18	1	16	0	0	0	0	0	9	16	22	9	9	1	1	3	5
ECB_00966	304	387	142	83	23	4	3	110	151	61	83	54	36	41	11	11	38	59	112	138	126	112	125	44	6	253	129
ECB_00967	459	329	503	240	65	10	4	138	166	170	169	32	108	68	24	7	24	90	185	243	249	164	205	51	14	266	177
ECB_00968	3	7	5	1	0	0	0	22	5	1	1	0	0	0	1	1	3	1	0	1	1	1	3	1	1	15	8
ECB_00969	90	62	70	24	18	4	2	78	40	38	16	6	15	40	10	2	16	20	19	44	32	39	60	58	5	143	52
ECB_00970	85	145	118	75	72	81	26	976	405	73	35	14	27	69	125	35	230	147	44	65	55	42	64	190	31	1396	262
ECB_00971	234	468	125	150	36	36	11	417	156	52	69	30	81	35	46	32	24	91	82	138	158	121	77	88	31	492	191
ECB_00972	24	36	36	22	13	0	0	3	17	11	9	2	6	5	2	1	0	3	10	11	13	5	16	16	0	24	18
ECB_00973	38	61	18	16	1	1	0	8	19	9	18	2	8	1	0	1	6	5	9	20	19	12	8	4	0	10	11
ECB_00974	930	2278	918	482	64	5	8	226	212	642	501	319	229	82	22	12	33	99	334	805	663	318	298	51	11	258	123
ECB_00975	1	1	0	2	9	1	1	23	8	0	0	0	1	0	2	0	5	1	0	3	2	0	5	2	4	40	9
ECB_00976	2	6	1	3	5	0	1	12	7	2	0	1	0	0	0	0	0	2	2	0	0	2	2	1	0	15	9
ECB_00977	3	3	1	0	0	0	0	5	1	0	0	0	1	1	0	0	1	1	1	1	2	1	3	1	0	5	2
ECB_00978	7	12	4	4	1	0	1	6	5	2	2	1	2	2	0	0	1	1	5	5	2	6	6	1	0	11	4
ECB_00979	0	1	2	2	0	1	0	6	2	1	0	1	2	1	0	0	0	5	0	0	0	1	1	0	1	8	5
ECB_00980	7	9	7	5	1	1	0	5	3	0	4	1	3	0	0	0	1	3	1	7	3	2	6	1	0	13	6
ECB_00981	24	31	18	19	4	0	0	4	5	3	3	5	10	14	1	0	0	0	20	20	24	18	43	4	0	7	3
ECB_00982	13	33	11	14	3	1	0	4	9	7	1	1	7	5	0	0	0	1	14	13	22	11	17	2	0	8	3
ECB_00983	37	41	16	13	1	0	0	4	17	8	10	8	5	3	0	0	0	3	8	10	7	17	23	1	0	10	12
ECB_00984	69	84	47	23	3	2	1	30	80	9	15	6	15	9	4	2	26	8	31	45	45	35	51	11	4	78	58
ECB_00985	9	6	10	1	0	0	2	4	2	2	1	0	0	2	0	0	0	1	2	0	0	1	3	0	0	3	4
ECB_00986	0	12	4	3	0	0	0	1	0	2	4	0	0	0	0	0	0	1	2	3	3	0	0	0	0	0	3
ECB_00987	4	6	7	2	1	0	0	1	1	0	0	0	1	1	0	0	3	4	2	2	1	3	7	0	1	8	10
ECB_00988	0	1	0	0	0	0	0	1	1	0	0	0	0	0	0	0	0	0	0	0	0	0	0	0	0	2	0
ECB_00989	0	2	0	0	0	0	0	4	5	0	0	0	0	0	0	0	0	0	0	0	0	0	0	0	0	12	8
ECB_00990	0	5	1	1	2	0	2	69	18	0	1	0	2	2	2	1	17	7	2	1	2	0	0	5	2	87	14
ECB_00991	1	34	3	3	0	0	0	0	0	0	0	0	0	0	0	0	0	0	0	0	0	0	0	0	0	0	0
ECB_00992	38	1117	727	394	1	0	2	76	247	2	17	6	77	0	0	0	22	37	68	216	371	80	26	0	1	20	35
ECB_00993	20	193	128	97	2	0	0	7	27	5	2	1	19	1	1	0	0	3	20	53	103	15	8	0	0	3	10
ECB_00994	23	72	47	24	3	0	0	6	7	14	28	2	10	9	1	3	2	4	17	30	42	33	9	1	0	9	15
ECB_00995	8	13	5	0	0	0	0	10	17	1	0	0	0	0	0	0	0	4	1	4	3	2	1	1	1	13	8
ECB_00996	26	36	4	7	0	0	2	9	27	1	5	3	4	1	0	1	0	3	5	19	8	7	4	0	0	14	11
ECB_00997	10	12	8	4	2	0	0	9	17	1	3	3	0	4	2	1	4	9	7	5	6	6	1	1	0	32	17
ECB_00998	16	13	5	5	3	0	0	14	15	3	6	1	7	4	1	1	8	3	3	9	4	9	11	0	0	15	16
ECB_00999	6	3	3	0	0	0	0	6	7	1	0	0	0	0	0	0	2	5	1	1	0	1	1	0	0	19	6
ECB_01000	16	21	10	5	1	0	0	9	20	3	4	3	0	3	2	1	4	5	5	8	3	4	5	1	2	17	21
ECB_01001	9	6	6	1	0	0	0	8	20	0	3	1	1	2	2	0	8	5	1	2	7	1	3	2	2	29	29
ECB_01002	104	65	41	17	24	4	3	50	41	25	15	3	14	20	17	5	15	13	42	35	27	35	61	38	11	65	40
ECB_01003	149	91	70	34	36	4	3	134	90	48	43	17	28	79	13	4	47	56	39	45	40	49	75	28	5	172	81
ECB_01004	2	5	0	0	0	0	0	4	5	0	0	0	1	1	1	0	0	2	2	1	3	0	0	0	0	3	5
ECB_01005	118	120	172	102	143	83	81	1403	582	102	102	54	48	252	47	51	374	285	140	91	90	87	312	145	110	2850	567
ECB_01006	37	15	13	10	181	36	13	1022	168	5	4	1	3	150	195	13	100	223	7	10	8	16	130	761	30	1104	182
ECB_01007	45	24	14	9	131	40	19	459	168	18	4	1	8	89	71	18	76	59	7	8	15	10	87	284	21	778	175
ECB_01008	0	1	1	0	1	0	0	7	7	3	1	0	1	1	4	0	0	8	0	2	1	0	4	4	0	11	8
ECB_01009	63	12	40	6	1	1	0	2	1	15	13	1	4	1	0	0	4	0	3	12	5	3	6	2	0	0	4
ECB_01010	12	4	10	1	1	0	0	0	1	6	5	0	0	0	0	0	3	0	0	4	5	2	1	0	0	0	0
ECB_01011	8	5	14	3	0	0	0	0	2	3	5	0	0	0	0	0	0	0	2	5	1	1	0	0	0	2	1
ECB_01012	6	17	19	1	0	0	0	1	3	4	13	0	1	0	0	0	0	0	2	9	5	1	0	0	0	0	5
ECB_01013	6	12	33	0	0	0	0	2	1	2	11	1	1	0	0	0	0	2	1	11	0	1	1	0	0	2	0
ECB_01014	11	18	76	2	0	0	0	0	1	1	17	2	1	0	0	0	0	0	0	19	2	0	2	0	0	5	1
ECB_01015	22	77	234	14	0	0	0	2	9	10	36	2	0	0	1	0	1	0	23	47	14	2	1	0	0	3	0
ECB_01016	32	71	37	31	5	0	1	16	35	11	9	5	5	7	2	2	7	3	17	30	18	17	21	3	3	35	21
ECB_01017	264	515	706	166	23	3	7	292	247	526	287	46	56	80	12	19	143	129	154	231	132	95	112	35	17	609	446
ECB_01018	480	1276	2475	824	90	11	6	101	198	669	446	80	284	102	16	8	86	115	347	580	529	497	514	68	16	354	257
ECB_01019	152	230	86	89	5	0	0	17	170	15	33	30	119	30	2	3	10	69	63	73	168	170	130	20	0	38	134
ECB_01020	958	500	235	310	3	0	0	11	85	37	230	116	639	45	3	1	2	44	488	474	696	1356	1009	1	3	23	149
ECB_01021	680	544	234	343	2	0	0	2	36	25	122	219	522	24	0	0	5	17	499	408	928	1329	1049	3	0	12	35
ECB_01022	364	838	1137	274	3234	92	34	2192	1539	456	390	53	247	8247	428	200	793	1108	440	595	488	433	6262	1629	123	7150	1855
ECB_01023	3	4	3	0	0	0	0	1	1	0	0	0	1	0	1	1	0	4	0	1	2	2	0	0	0	4	2
ECB_01024	1	4	2	3	0	0	0	1	2	0	2	0	1	2	0	0	1	2	0	0	1	0	0	0	0	6	8
ECB_01025	2	7	3	3	0	1	0	5	6	0	0	1	0	0	0	0	3	5	2	2	1	0	0	0	0	11	27
ECB_01026	3	6	1	0	0	0	0	16	13	0	1	1	0	0	0	1	1	4	0	1	2	0	2	1	0	16	4
ECB_01027	16	30	13	9	2	0	2	75	115	3	3	1	2	3	2	4	13	26	4	8	4	4	4	4	3	76	83
ECB_01028	16	20	6	3	1	0	1	9	17	4	2	1	1	1	0	0	4	5	7	7	7	5	7	0	0	7	10
ECB_01029	18	16	12	4	0	1	0	19	17	3	6	3	3	1	1	1	3	10	4	7	9	7	1	1	0	30	17
ECB_01030	210	271	171	117	0	0	0	7	31	51	71	15	53	4	0	0	3	8	52	77	71	66	50	3	0	10	15
ECB_01031	357	339	202	144	1	0	0	15	65	51	83	80	68	8	0	0	3	13	80	127	145	109	71	2	3	33	35
ECB_01032	784	817	436	272	6	1	1	27	69	108	219	52	171	4	0	0	7	36	270	392	394	315	205	4	0	53	51
ECB_01033	287	383	162	118	5	0	0	24	40	39	99	39	75	7	1	1	9	24	308	538	432	320	223	17	1	77	58
ECB_01034	31	40	24	15	4	0	0	9	39	13	18	0	6	8	1	0	2	8	15	15	16	17	20	4	1	20	22
ECB_01035	1	0	0	0	0	0	0	3	1	0	0	0	0	0	0	0	0	0	0	0	2	0	0	1	0	1	2
ECB_01036	1	1	0	0	0	0	0	0	0	0	0	0	0	0	0	0	0	0	0	0	0	0	0	0	0	2	2
ECB_01037	1	3	0	0	0	0	0	1	6	0	0	0	0	0	0	0	0	3	0	0	0	0	0	0	0	11	2
ECB_01038	4	5	2	0	2	0	0	0	3	1	0	0	0	4	0	0	0	3	2	4	2	0	3	1	0	2	2
ECB_01039	27	44	29	13	7	0	0	20	24	7	12	1	6	6	0	0	5	9	13	19	19	14	27	9	3	27	17
ECB_01040	100	133	156	133	1	0	0	1	2	61	78	3	96	2	0	0	0	0	83	111	192	133	122	0	0	0	3
ECB_01041	184	391	195	301	2	0	0	17	12	33	49	5	103	1	0	0	0	2	36	91	155	139	98	0	3	12	18
ECB_01042	64	138	67	91	4	1	2	22	21	13	21	10	38	11	1	2	11	14	14	30	50	49	47	9	1	55	22
ECB_01043	104	221	114	166	8	3	1	44	60	17	48	16	85	15	2	0	7	21	43	94	131	151	113	5	0	56	17
ECB_01044	7	59	11	5	2	1	1	25	20	2	2	0	2	1	2	1	2	11	2	12	7	1	1	1	0	20	12
ECB_01045	495	1070	293	244	7	1	2	82	328	94	205	36	145	25	3	4	14	75	138	303	319	269	171	5	3	108	111
ECB_01046	979	1735	791	714	11	2	0	40	147	170	400	163	478	21	0	0	22	46	467	917	1015	803	530	10	1	54	61
ECB_01047	1	3	0	2	0	0	0	0	2	0	0	1	1	0	0	0	0	0	1	4	2	2	1	0	0	0	2
ECB_01048	22	33	21	12	26	3	0	13	21	6	7	2	8	23	3	2	7	6	8	13	9	9	49	60	3	68	31
ECB_01049	79	93	47	35	1	0	1	50	89	11	23	11	16	10	1	3	22	39	21	43	62	25	18	2	1	99	74
ECB_01050	94	175	77	14	6	0	1	29	48	25	30	6	12	2	5	1	5	16	28	45	46	28	26	3	0	35	45
ECB_01051	269	1123	269	113	24	1	0	44	103	40	83	8	65	22	5	4	9	35	209	551	390	267	246	34	6	318	111
ECB_01052	157	153	90	52	1	0	0	3	8	91	57	30	34	1	0	0	12	0	51	84	68	50	52	3	0	23	95
ECB_01053	38	74	28	17	0	0	0	1	5	25	20	1	10	0	0	0	0	2	7	24	18	7	10	0	0	2	0
ECB_01054	0	7	0	1	0	0	0	0	0	0	0	0	0	0	0	0	0	2	0	1	0	0	3	2	0	1	2
ECB_01055	232	310	149	85	1	0	0	8	29	58	69	30	45	5	3	0	2	13	61	101	96	103	54	11	1	29	17
ECB_01056	154	170	182	85	125	28	5	116	219	54	28	9	12	146	78	2	81	57	26	39	40	22	133	262	5	356	105
ECB_01057	35	31	12	10	6	0	1	6	28	7	15	15	12	14	17	5	16	16	15	28	29	14	25	22	5	16	21
ECB_01058	100	283	38	38	0	0	0	0	14	14	24	8	25	0	0	0	0	1	19	48	32	25	14	1	0	1	11
ECB_01059	152	215	60	19	4	1	0	26	44	27	23	14	5	13	2	0	8	22	22	53	43	19	19	18	2	66	31
ECB_01060	580	322	233	64	39	3	6	254	71	137	111	4	71	83	15	11	31	47	118	123	81	86	109	60	10	336	57
ECB_01061	99	92	29	19	6	2	2	76	130	12	21	2	20	6	9	5	25	75	25	30	41	34	47	17	5	185	191
ECB_01062	204	155	169	68	43	3	2	45	69	103	62	9	36	58	11	4	8	38	58	87	73	56	112	10	1	105	71
ECB_01063	156	129	119	74	37	0	0	15	24	99	72	7	31	61	9	0	24	32	54	53	42	65	96	12	2	57	42
ECB_01064	177	196	130	100	41	0	1	21	41	75	72	47	53	49	5	2	7	33	76	64	76	92	135	11	2	58	43
ECB_01065	128	280	69	35	3	0	1	24	20	19	35	13	20	4	0	1	3	12	29	82	85	33	33	2	4	23	33
ECB_01066	1134	1119	707	453	34	0	0	6	24	204	385	19	272	108	2	0	0	5	712	902	798	703	682	2	1	30	29
ECB_01067	352	525	347	151	13	0	0	5	8	101	125	6	117	37	0	0	3	2	137	159	210	188	162	0	0	8	16
ECB_01068	813	1229	883	399	48	0	0	2	7	349	365	132	323	83	0	0	4	11	415	489	555	506	422	0	0	9	10
ECB_01069	2865	3531	2729	1622	79	0	0	2	12	616	941	294	798	201	0	0	2	7	2160	2827	1989	3014	2173	1	0	8	41
ECB_01070	2041	2278	1635	774	44	0	0	3	7	529	656	110	499	164	1	0	6	17	654	915	1166	751	767	0	0	4	10
ECB_01071	4971	4455	2931	2220	75	0	0	3	24	949	1160	437	1013	257	1	0	1	17	1216	1641	1939	1612	1516	2	0	13	32
ECB_01072	12954	11009	8365	4640	169	1	0	4	62	2889	3471	2134	3146	466	0	0	3	34	3708	5610	6234	5507	4875	1	2	26	36
ECB_01073	1873	1733	1209	817	22	1	0	1	5	461	543	183	505	53	0	0	0	2	746	1060	1218	1088	873	0	0	3	11
ECB_01074	5825	4863	3894	2557	51	0	0	3	21	1206	1365	736	1598	116	0	0	1	16	1233	1960	2114	2118	1735	2	0	9	11
ECB_01075	1430	2321	1100	1026	13	0	0	0	8	202	393	58	506	41	1	0	10	3	353	637	896	609	441	0	0	5	6
ECB_01076	1012	1893	846	789	11	0	1	1	22	305	506	229	625	44	0	0	1	8	1625	2813	1941	3371	1807	0	2	10	14
ECB_01077	730	1566	737	505	1	0	0	0	10	131	311	129	426	19	0	0	2	4	395	667	821	536	397	0	0	3	8
ECB_01078	1870	3632	2037	1110	1	0	0	11	22	377	750	301	946	26	2	0	2	11	807	1479	1761	1335	877	0	2	31	35
ECB_01079	2870	3589	2907	1756	3	2	0	18	28	450	776	207	898	20	2	1	0	10	1964	3200	2291	3004	1805	6	0	43	16
ECB_01080	3584	3741	2689	1003	22	1	1	77	334	657	903	391	655	77	5	4	10	103	1550	2754	1671	1837	1189	25	10	110	251
ECB_01081	1	1	0	0	0	0	0	0	1	0	1	0	0	0	0	0	0	0	0	0	0	0	0	0	0	2	1
ECB_01082	57	236	30	22	2	0	0	11	13	10	14	5	10	1	0	0	0	5	13	41	35	34	18	0	3	9	6
ECB_01083	134	115	75	26	8	0	0	38	74	36	39	8	17	13	4	1	13	24	34	53	48	29	38	13	2	83	47
ECB_01084	4146	7485	3900	1637	8	3	0	26	106	1145	1640	351	1052	24	8	3	16	107	1343	2372	2337	1265	666	40	0	48	89
ECB_01085	1614	2419	1193	736	3	0	1	16	40	399	364	12	314	7	1	0	2	5	411	685	598	367	316	14	1	22	25
ECB_01086	858	1514	726	507	22	0	0	29	68	370	489	146	365	25	11	0	17	37	448	706	810	428	271	22	2	54	63
ECB_01087	650	2140	895	790	22	2	0	38	75	221	398	106	372	39	3	2	19	43	310	604	701	425	262	30	4	82	51
ECB_01088	952	2121	1267	901	20	1	2	29	82	295	472	294	451	37	7	2	10	23	418	756	805	629	409	21	3	51	51
ECB_01089	3513	4796	3304	1691	82	6	1	108	326	898	1593	1075	1090	181	29	8	21	140	1529	2087	2275	1391	947	61	5	170	242
ECB_01090	7110	10148	5178	3159	252	37	22	1163	1324	1954	2492	1369	2011	392	240	68	361	783	3131	4354	4759	3426	2259	623	85	1922	1683
ECB_01091	4502	5838	2267	1431	80	10	14	401	1074	840	1271	182	867	138	80	21	108	514	2526	5557	2639	3520	1616	245	40	990	1299
ECB_01092	39	86	61	24	0	0	0	2	26	16	16	1	10	1	0	0	5	7	14	33	18	21	9	2	1	16	13
ECB_01093	81	144	46	27	0	0	0	10	43	16	13	20	12	1	0	1	0	12	27	37	52	31	21	1	0	17	16
ECB_01094	95	111	57	44	5	1	1	14	44	29	32	13	29	5	1	0	14	6	46	56	65	46	32	3	3	43	216
ECB_01095	111	151	41	57	0	1	1	7	38	20	37	14	34	2	0	0	1	9	120	168	119	141	69	1	1	25	28
ECB_01096	331	495	251	171	31	28	4	353	125	36	95	18	89	60	34	19	82	84	127	180	206	139	137	83	9	515	158
ECB_01097	4124	3798	2522	2297	20	29	18	902	348	806	1504	477	1619	32	79	23	263	397	2536	3452	3088	3283	2394	235	68	1958	703
ECB_01098	91	80	57	37	1	0	0	10	48	8	28	27	426	11	0	2	9	20	76	45	134	1281	1451	1	0	49	32
ECB_01099	2082	1590	972	492	44	2	0	53	138	348	414	870	295	101	14	5	15	61	412	487	464	424	347	49	8	92	65
ECB_01100	356	245	173	71	6	2	0	13	27	64	64	58	36	11	6	1	8	16	51	76	66	51	36	9	0	15	36
ECB_01101	209	192	89	43	1	0	0	16	23	59	69	13	29	10	1	2	2	9	56	77	74	67	52	2	0	16	35
ECB_01102	98	170	94	36	1	0	0	9	33	14	18	7	22	3	1	1	2	14	20	53	55	28	16	5	0	17	23
ECB_01103	483	651	394	223	18	4	1	132	154	90	163	65	135	29	5	4	61	48	203	322	278	204	150	27	6	189	135
ECB_01104	548	567	403	257	36	5	2	139	108	177	160	32	114	76	10	5	33	60	189	245	234	159	162	51	4	204	132
ECB_01105	4778	2268	987	575	6	2	3	160	152	337	589	466	551	8	7	1	60	78	485	723	880	724	411	15	3	282	143
ECB_01106	202	136	62	29	8	2	4	31	77	18	34	2	19	17	15	10	0	52	59	63	68	19	24	11	7	52	71
ECB_01107	104	89	38	33	4	3	0	47	120	14	15	3	10	12	1	3	16	42	9	12	24	16	23	6	0	59	87
ECB_01108	19	12	4	5	0	6	5	1298	1947	0	0	2	3	0	9	46	130	907	18	17	8	6	8	26	9	1623	1017
ECB_01109	17	73	31	16	0	0	0	5	25	30	40	4	4	1	0	0	0	1	13	38	19	11	8	0	0	2	8
ECB_01110	736	700	384	288	7	0	0	19	75	163	229	127	218	18	1	2	8	39	375	372	318	408	327	3	1	20	56
ECB_01111	1	1	0	0	0	1	0	2	1	0	1	0	0	0	0	0	0	0	0	0	0	0	1	0	0	1	4
ECB_01112	117	292	104	79	0	0	0	4	30	23	52	11	42	2	0	0	0	9	51	67	102	48	32	0	0	4	14
ECB_01113	192	402	187	166	0	0	0	0	16	38	104	41	78	0	0	0	1	4	93	174	196	151	95	0	0	3	6
ECB_01114	373	727	323	396	4	2	2	62	65	49	154	56	166	6	2	6	41	28	191	275	332	244	168	13	7	130	57
ECB_01115	203	206	144	136	7	1	1	98	69	26	49	10	56	8	6	0	30	42	80	99	135	104	94	14	1	134	59
ECB_01116	0	0	0	0	0	0	0	0	0	0	0	0	0	0	0	0	0	0	0	0	0	0	0	0	0	0	0
ECB_01117	0	0	0	0	0	0	0	0	0	0	0	0	0	0	0	0	0	0	0	0	0	0	0	0	0	0	0
ECB_01118	27	20	18	4	0	0	0	7	11	5	2	2	3	0	0	0	0	14	2	6	8	5	6	1	0	9	11
ECB_01119	0	0	2	0	0	0	0	2	3	0	0	0	1	0	0	0	11	3	7	4	6	8	5	1	5	67	85
ECB_01120	2	5	2	2	0	0	0	0	2	0	0	0	2	0	0	0	0	0	2	1	0	1	1	0	0	0	0
ECB_01121	1294	731	703	492	7	0	1	31	53	454	389	78	398	11	2	3	3	16	853	733	832	866	791	24	1	74	53
ECB_01122	99	124	66	90	0	0	0	5	7	38	28	12	35	0	0	0	2	4	45	58	73	54	52	1	1	0	3
ECB_01123	29	97	37	49	1	0	1	2	7	6	13	5	23	1	0	0	0	6	15	33	32	25	15	1	0	5	4
ECB_01124	113	356	100	125	0	0	0	6	20	11	29	11	45	2	0	1	1	13	26	62	59	38	22	1	1	11	12
ECB_01125	137	88	54	23	17	1	1	53	81	37	19	7	14	27	3	4	25	32	39	36	29	32	58	16	4	83	77
ECB_01126	626	674	309	174	39	11	6	306	302	95	136	29	100	41	20	8	81	95	159	311	302	236	236	60	25	780	276
ECB_01127	606	933	348	297	12	0	0	23	61	46	120	28	125	14	1	0	6	14	192	339	335	262	247	1	0	39	37
ECB_01128	692	772	636	309	19	3	5	91	151	94	186	44	192	67	10	19	23	51	216	260	327	269	290	16	12	132	98
ECB_01129	836	766	285	299	0	0	0	11	15	113	217	78	228	1	0	1	1	7	220	244	240	317	174	0	1	21	22
ECB_01130	244	674	88	123	4	0	0	12	39	27	53	25	43	6	1	2	11	17	58	97	81	69	59	6	0	19	18
ECB_01131	982	2539	482	284	2	2	0	16	92	117	216	90	118	9	0	1	7	19	187	446	467	235	177	0	0	12	37
ECB_01132	9	30	9	10	1	0	0	0	7	3	6	5	1	0	0	0	0	0	3	9	1	7	1	1	0	1	0
ECB_01133	48	101	38	21	0	0	0	1	5	3	8	1	13	2	0	0	0	1	19	32	22	27	23	0	0	1	5
ECB_01134	28460	26997	33350	12262	572	19	17	491	1747	7734	9461	2676	7060	1751	94	58	131	702	9706	16762	12879	12231	12822	392	76	1029	1046
ECB_01135	2	13	2	8	0	0	0	1	3	0	1	0	1	0	0	0	1	0	1	4	9	2	3	0	0	0	0
ECB_01136	0	7	0	1	0	0	0	4	6	1	0	0	0	0	0	0	3	4	1	0	0	0	0	0	0	4	8
ECB_01137	317	576	308	86	2	0	0	23	131	36	66	16	37	6	0	1	14	23	75	128	86	56	33	4	1	32	38
ECB_01138	228	1531	453	181	2	0	0	55	93	21	110	22	77	6	1	1	3	21	108	292	218	103	64	6	1	38	37
ECB_01139	76	56	37	4	0	0	0	20	15	7	1	1	0	1	1	0	5	2	0	10	0	3	0	0	0	6	10
ECB_01140	13	8	2	0	0	0	0	2	3	1	0	0	0	0	0	0	0	0	0	5	0	0	0	0	0	5	2
ECB_01141	1	0	0	0	0	0	0	0	1	0	0	0	0	1	0	1	0	0	0	0	0	0	0	0	0	0	5
ECB_01142	5	0	3	0	0	0	0	8	3	2	0	0	0	1	0	0	3	0	0	0	0	0	0	0	0	3	1
ECB_01143	1	3	2	1	0	1	1	6	6	0	0	0	1	0	0	1	5	12	0	3	0	1	3	1	0	9	12
ECB_01144	10	12	2	1	0	0	0	10	8	0	2	0	3	1	0	0	0	2	2	4	6	4	4	0	0	5	4
ECB_01145	11	28	12	10	0	2	1	72	73	3	2	1	3	0	1	2	12	9	2	10	5	2	3	2	3	85	36
ECB_01146	1	1	4	1	1	1	6	154	123	0	0	0	1	0	2	2	11	14	1	0	0	2	2	6	4	207	46
ECB_01147	0	0	2	0	0	0	0	0	1	0	0	0	0	0	0	0	0	0	1	0	0	0	0	0	0	5	0
ECB_01148	13	32	27	9	1	3	0	13	9	0	5	0	5	1	5	3	1	18	4	12	12	7	17	27	1	60	11
ECB_01149	234	200	135	90	14	1	0	35	36	67	82	4	48	33	2	1	8	24	57	67	84	59	74	17	4	79	46
ECB_01150	838	745	421	267	21	1	1	31	42	210	221	76	135	75	2	2	22	38	137	229	242	192	223	11	1	43	60
ECB_01151	216	313	123	81	2	0	0	50	73	56	70	31	36	14	1	5	8	61	71	94	111	49	54	3	0	77	60
ECB_01152	24	40	19	21	0	0	1	10	14	0	5	0	4	0	0	0	5	8	7	8	10	9	12	0	1	29	26
ECB_01153	82	80	79	37	15	1	0	21	64	56	35	0	34	73	4	4	0	26	297	396	139	601	3749	55	2	89	92
ECB_01154	79	102	45	25	4	1	0	20	62	21	20	3	13	8	2	3	5	13	16	25	29	19	19	3	2	45	49
ECB_01155	433	324	150	95	11	0	3	80	97	138	78	44	62	34	9	5	26	52	111	181	123	144	178	32	3	140	67
ECB_01156	74	102	38	26	5	4	3	53	56	10	26	4	15	6	1	3	29	23	12	22	19	9	21	9	2	148	33
ECB_01157	1	1	0	1	0	0	1	0	12	0	0	0	0	0	1	0	0	0	0	1	1	1	0	0	1	5	3
ECB_01158	8	18	6	7	0	0	1	24	31	0	4	0	3	1	2	1	3	31	2	4	5	4	2	2	0	42	48
ECB_01159	52	57	30	11	3	2	1	51	99	11	9	3	10	2	3	1	12	75	16	14	17	19	9	8	0	136	121
ECB_01160	262	437	202	83	6	0	4	4	61	70	60	27	36	4	6	2	3	12	63	132	115	61	53	4	1	15	15
ECB_01161	384	351	144	110	0	0	0	14	63	36	97	35	83	3	0	0	2	24	68	121	119	118	94	0	0	27	26
ECB_01162	422	767	517	225	11	0	0	60	164	66	145	123	108	34	6	5	25	87	216	317	286	206	165	17	2	136	127
ECB_01163	196	119	139	61	1066	321	164	5379	1270	74	38	15	20	1022	932	241	1255	741	89	74	60	54	822	3849	264	9537	1336
ECB_01164	1036	1599	2677	912	137	5	8	352	506	821	793	342	385	263	26	15	117	411	999	1106	856	582	879	72	29	1052	625
ECB_01165	878	1253	1123	219	42	2	4	116	254	338	312	101	105	126	3	5	59	181	608	885	319	175	365	35	8	367	339
ECB_01166	332	532	181	128	4	1	1	93	128	44	89	58	73	12	2	7	15	43	148	221	247	162	102	5	7	167	50
ECB_01167	46	84	52	22	0	0	0	6	27	16	18	0	8	3	0	0	0	4	4	23	19	23	14	1	1	15	12
ECB_01168	44	118	69	26	1	1	0	29	35	13	27	11	29	7	1	2	24	10	56	97	82	87	40	3	8	135	334
ECB_01169	2	3	0	0	0	0	0	0	1	0	0	0	1	0	0	0	0	5	1	2	0	2	1	0	0	1	10
ECB_01170	2	1	0	2	36	10	2	40	13	2	0	0	1	24	16	4	11	17	1	0	2	0	23	138	5	78	41
ECB_01171	1	6	0	2	2	1	0	24	9	0	0	0	0	1	0	1	5	33	0	0	1	0	4	1	0	48	9
ECB_01172	46	41	22	13	23	3	0	31	34	17	8	4	6	46	4	5	8	15	5	12	4	11	28	27	6	56	20
ECB_01173	493	996	282	161	10	0	0	35	54	220	251	77	144	18	3	1	13	15	297	492	266	295	224	11	2	51	39
ECB_01174	288	318	79	48	2	0	1	12	10	83	84	17	75	12	1	0	0	0	136	90	94	85	48	2	0	9	3
ECB_01175	1087	918	197	94	24	0	0	22	29	95	165	73	238	20	4	1	11	25	387	282	305	353	133	5	2	63	26
ECB_01176	42	80	24	15	5	2	2	27	34	14	11	6	7	6	0	1	4	27	24	27	29	16	22	3	1	106	75
ECB_01177	31	58	17	10	5	0	1	52	54	11	8	4	4	5	1	5	17	20	11	12	10	7	10	4	1	93	82
ECB_01178	493	820	230	202	5	2	1	20	84	79	132	74	105	11	2	0	12	21	71	221	222	128	72	3	0	29	65
ECB_01179	91	187	36	44	2	0	0	5	23	19	18	1	8	3	0	0	1	9	10	22	42	13	8	2	0	10	16
ECB_01180	452	78	409	283	1457	1875	933	6916	2060	140	87	11	154	1062	2114	1012	1958	2070	193	176	149	166	1168	3074	1707	15070	2814
ECB_01181	102	225	77	42	1	0	0	15	65	12	38	15	21	4	1	2	5	13	26	46	56	35	20	4	1	26	36
ECB_01182	3265	4658	1875	2031	14	0	1	29	167	481	837	784	1154	55	12	4	5	78	1215	1736	2119	1433	708	19	3	41	64
ECB_01183	212	337	158	132	6	1	1	12	34	51	89	129	106	13	0	0	3	20	97	133	165	124	78	4	1	22	23
ECB_01184	192	224	60	48	1	0	0	5	26	18	45	6	32	6	0	2	2	11	40	92	79	76	56	0	0	13	7
ECB_01185	1751	2793	1481	533	22	3	2	155	402	181	380	142	277	79	19	14	31	182	811	1100	1178	715	675	8	7	305	248
ECB_01186	527	586	208	116	2	0	2	24	88	83	132	21	88	4	0	0	16	48	160	334	255	189	63	0	1	64	50
ECB_01187	293	437	117	147	3	0	0	17	42	29	57	30	53	4	0	1	3	25	47	115	108	74	34	2	1	18	35
ECB_01188	46	113	22	25	1	0	0	6	9	4	12	2	12	0	0	0	1	3	12	24	29	13	5	0	1	5	11
ECB_01189	203	390	131	111	3	2	1	8	70	21	49	10	40	6	0	0	3	25	55	97	120	72	30	3	1	19	48
ECB_01190	800	605	345	165	6	1	1	46	99	125	164	30	129	20	2	2	4	36	113	226	287	175	104	7	0	27	54
ECB_01191	8	7	8	11	1	1	0	3	5	2	8	0	3	5	4	1	0	8	3	5	4	6	4	4	0	6	7
ECB_01192	4	6	7	6	4	1	0	5	4	2	3	2	3	2	3	0	1	3	2	3	7	5	6	2	1	3	11
ECB_01193	3	9	5	2	1	0	0	3	9	1	2	1	0	0	0	0	1	6	3	5	3	3	2	1	1	4	8
ECB_01194	54	145	68	24	1	1	0	10	9	51	47	9	19	2	1	0	0	6	17	79	53	31	28	1	1	8	6
ECB_01195	5	14	10	4	3	1	2	10	22	3	5	0	1	4	1	0	2	9	2	5	7	1	9	2	0	28	17
ECB_01196	135	324	154	64	14	4	1	72	204	54	47	14	30	17	5	1	49	78	44	75	55	36	68	14	2	219	129
ECB_01197	199	196	172	86	87	4	1	142	201	102	53	6	43	150	18	9	27	57	96	119	134	128	232	40	9	214	160
ECB_01198	42	116	47	42	1	0	2	27	66	6	15	5	21	1	3	2	3	18	16	21	32	24	17	1	0	94	32
ECB_01199	242	133	84	32	5	1	0	18	26	44	41	21	31	16	4	0	1	8	44	52	38	48	69	10	0	38	27
ECB_01200	87	127	68	27	1	0	0	41	41	23	33	7	25	9	6	4	20	31	15	25	46	21	33	12	5	72	30
ECB_01201	3	4	1	2	0	0	0	4	16	3	2	0	1	0	0	2	2	2	2	5	0	0	2	0	0	10	2
ECB_01202	51	67	14	21	12	2	0	32	26	18	20	5	7	6	3	0	22	19	28	23	13	11	25	8	4	104	55
ECB_01203	41	34	21	8	3	3	0	23	21	22	7	5	8	19	1	1	4	14	19	24	25	15	17	13	2	54	37
ECB_01204	8	6	2	2	0	0	0	0	10	1	3	1	1	1	0	0	0	1	2	2	2	2	2	3	0	7	7
ECB_01205	22	25	15	6	1	0	0	6	4	5	4	7	2	4	1	0	0	0	3	11	10	3	1	11	0	4	13
ECB_01206	0	0	0	0	0	0	0	0	0	0	0	0	0	0	0	0	2	0	0	0	0	0	0	0	0	0	2
ECB_01207	1	12	3	0	0	0	0	8	24	2	1	0	0	0	0	0	13	6	0	0	0	1	2	0	0	10	17
ECB_01208	360	392	141	96	5	0	3	80	115	60	103	7	61	6	3	2	13	60	71	157	134	112	75	10	1	93	108
ECB_01209	171	278	170	61	27	1	0	56	103	43	64	3	36	55	8	6	47	113	45	113	84	53	48	15	3	162	151
ECB_01210	154	329	149	54	5	1	0	24	65	31	47	8	25	14	2	5	11	27	47	93	82	47	58	4	4	61	42
ECB_01211	145	231	106	51	17	10	5	109	78	14	21	12	23	13	17	15	37	54	24	60	50	33	39	32	2	347	110
ECB_01212	993	973	586	309	27	7	2	120	113	203	202	31	155	51	14	5	31	87	268	409	396	418	360	142	7	283	134
ECB_01213	7828	5469	2989	1893	621	136	99	3617	1501	1392	1506	644	1265	908	298	178	1337	951	2270	3523	2652	2906	2237	1822	207	9074	3095
ECB_01214	12	19	4	7	0	0	0	5	6	0	2	0	5	0	0	0	0	4	4	2	3	3	0	1	0	12	5
ECB_01215	29240	5603	3091	1855	337	83	45	1206	1316	2823	2150	483	2578	842	267	66	294	556	4908	3627	3998	4641	5544	932	95	2277	1520
ECB_01216	24	33	14	4	0	0	0	0	23	1	6	1	8	0	0	0	0	2	7	9	8	3	4	0	0	8	7
ECB_01217	4119	2023	1514	637	18	2	1	102	238	1098	594	302	360	50	2	1	19	68	589	853	679	532	406	6	3	177	181
ECB_01218	215	185	58	68	0	0	2	8	10	44	43	3	26	0	0	0	2	3	37	61	78	40	22	0	0	4	15
ECB_01219	265	174	95	91	2	0	2	16	30	78	51	38	45	2	0	0	6	6	59	87	77	50	44	1	1	13	18
ECB_01220	597	358	241	239	1	1	0	12	31	184	95	92	110	8	0	0	6	10	120	126	160	111	59	0	0	20	18
ECB_01221	1025	495	511	289	9	0	1	29	75	351	214	252	191	21	7	4	17	25	368	419	453	303	179	25	8	101	47
ECB_01222	250	363	143	98	10	4	3	19	85	50	67	30	56	16	6	3	3	44	64	101	109	68	71	13	1	36	102
ECB_01223	409	426	204	121	12	0	2	37	126	74	68	20	57	40	2	1	13	27	69	125	95	66	87	1	5	62	60
ECB_01224	715	420	1248	143	15	1	1	46	198	477	752	0	460	58	5	6	10	180	13434	26269	9994	19962	11430	105	22	508	829
ECB_01225	383	292	161	61	15	1	0	17	59	114	72	6	72	26	0	0	3	14	58	77	82	95	133	3	1	31	48
ECB_01226	128	59	16	9	4	0	0	12	49	7	13	2	25	12	0	0	6	17	24	40	40	60	52	10	0	24	39
ECB_01227	55	110	26	34	0	0	0	6	10	2	12	4	11	1	0	1	0	7	12	36	23	13	9	1	0	6	5
ECB_01228	32	53	22	13	1	1	0	25	17	4	11	1	7	4	3	0	3	9	14	13	19	5	3	2	1	19	19
ECB_01229	23	32	14	14	3	2	0	23	40	5	6	3	4	6	0	1	10	14	7	15	9	9	4	2	3	34	34
ECB_01230	13	8	9	2	13	0	0	4	9	29	14	1	6	23	2	0	0	3	9	16	9	2	22	5	1	27	9
ECB_01231	4	6	1	0	0	0	0	15	30	0	0	0	1	0	0	0	7	9	1	4	1	0	3	0	0	20	31
ECB_01232	1	1	4	0	0	0	0	3	7	0	0	0	1	0	0	0	0	2	2	2	1	0	1	0	0	3	5
ECB_01233	0	0	0	0	0	0	0	0	0	0	0	0	0	0	0	0	0	0	0	0	0	0	1	0	0	0	0
ECB_01234	450	615	403	322	26	0	1	2	23	138	164	102	166	32	1	0	3	8	171	199	217	187	167	2	0	7	11
ECB_01235	823	1343	1175	564	73	0	0	8	100	220	440	355	381	53	2	0	2	18	495	668	794	605	509	1	0	21	31
ECB_01236	509	1507	1236	583	65	0	0	12	131	205	375	155	367	69	4	0	6	16	350	471	442	442	365	0	0	29	31
ECB_01237	379	745	872	444	63	0	1	14	325	107	214	114	213	113	0	0	2	16	288	321	360	322	251	1	1	14	32
ECB_01238	532	774	1218	583	23	0	1	19	631	369	277	274	270	104	0	1	12	18	264	460	587	382	277	1	0	10	40
ECB_01239	13	37	52	27	8	0	0	8	914	48	24	4	12	23	0	0	10	138	68	69	64	64	56	2	0	13	395
ECB_01240	102	218	90	65	4	0	0	16	20	17	46	4	35	7	1	0	0	15	46	83	64	54	33	3	1	14	21
ECB_01241	300	604	357	156	14	1	2	35	53	85	103	37	88	29	5	2	4	23	132	233	203	114	106	20	8	76	50
ECB_01242	99	221	120	58	3	1	0	19	50	22	26	3	37	6	2	1	20	16	44	79	82	51	26	8	0	34	19
ECB_01243	0	0	0	0	0	0	0	0	0	0	0	0	0	0	0	0	0	0	0	0	0	0	0	0	0	0	0
ECB_01244	0	0	0	0	0	0	0	0	0	0	0	0	0	0	0	0	0	0	0	0	0	0	0	0	0	0	0
ECB_01245	576	2236	974	381	5	0	0	9	34	100	277	131	210	4	5	2	2	17	220	529	545	240	105	3	0	23	14
ECB_01246	1225	1299	647	636	13	0	1	18	36	142	157	39	166	34	3	0	0	17	253	337	387	393	398	16	1	35	27
ECB_01247	200	252	249	141	4	0	0	10	28	81	43	39	67	18	0	0	3	7	55	100	103	88	82	2	1	6	11
ECB_01248	382	742	475	209	21	2	1	20	67	121	97	31	77	18	2	1	6	32	108	176	140	135	181	15	0	81	58
ECB_01249	135	184	176	62	12	2	2	37	73	65	53	4	46	21	9	1	8	44	51	102	120	53	75	19	0	68	64
ECB_01250	1392	2460	1235	574	11	2	3	14	163	518	634	239	407	37	9	1	21	50	554	1128	811	727	493	29	3	63	97
ECB_01251	753	441	370	132	2	0	1	313	514	58	117	80	82	6	3	8	25	125	126	238	207	157	108	0	10	647	286
ECB_01252	13	175	18	14	9	1	1	34	41	4	8	2	6	6	0	1	2	16	13	17	8	5	6	2	1	38	32
ECB_01253	872	1494	1362	431	243	6	6	76	255	323	313	62	199	171	19	4	21	75	335	652	456	298	390	98	9	183	143
ECB_01254	471	524	357	157	27	5	2	75	154	97	108	8	92	23	5	0	22	78	100	198	147	95	104	21	5	112	133
ECB_01255	204	255	192	60	13	0	1	30	83	39	54	16	53	22	2	3	14	28	79	81	72	45	62	4	2	66	30
ECB_01256	267	386	343	106	9	0	0	30	115	115	119	22	76	29	3	1	13	45	181	251	214	139	121	3	3	23	64
ECB_01257	122	256	92	68	2	0	1	24	45	30	34	6	16	6	0	3	4	18	28	52	65	23	18	0	1	32	41
ECB_01258	74	150	39	49	1	0	0	3	7	10	22	3	15	2	0	0	0	13	17	35	39	21	17	1	0	1	3
ECB_01259	35	76	18	18	0	0	0	4	4	9	13	8	17	0	0	0	0	1	11	21	40	17	16	1	0	1	0
ECB_01260	10	18	6	2	7	18	21	733	184	4	3	0	1	5	22	31	72	73	2	6	3	1	8	41	42	847	284
ECB_01261	247	570	163	84	4	0	0	63	104	44	110	18	62	15	2	2	32	45	102	169	156	91	54	14	8	86	107
ECB_01262	163	418	152	133	12	6	2	89	51	20	25	16	55	23	2	6	27	27	52	110	136	97	77	17	7	110	53
ECB_01263	1263	1635	455	602	1	0	0	12	86	177	362	105	357	10	0	0	5	31	346	645	745	529	301	1	1	28	49
ECB_01264	1629	119	486	194	0	1	0	6	50	131	184	22	139	0	1	0	0	7	126	219	267	265	185	0	0	10	23
ECB_01265	3752	2418	1812	1054	42	5	1	67	240	621	781	169	786	39	9	2	11	50	951	1941	1725	1296	932	34	5	124	196
ECB_01266	148	182	228	67	18	3	0	22	17	26	32	20	32	13	3	0	6	26	58	101	62	51	60	12	2	24	19
ECB_01267	45	69	23	36	2	0	0	4	2	7	19	9	19	4	0	0	6	0	20	27	36	25	21	3	0	10	10
ECB_01268	40	46	25	21	2	0	0	4	3	10	17	4	17	4	3	0	0	2	29	23	38	28	20	6	0	5	4
ECB_01269	57	58	23	39	6	7	0	20	19	13	16	28	24	5	4	1	10	4	49	35	62	43	30	19	2	30	17
ECB_01270	88	70	19	52	3	6	1	43	20	12	18	5	20	7	17	3	7	7	27	20	40	36	24	23	0	62	15
ECB_01271	113	147	46	31	3	3	2	123	49	13	29	8	20	8	11	5	19	21	31	51	43	33	36	19	8	185	50
ECB_01272	15	35	12	3	0	0	0	6	12	3	7	1	0	0	0	0	0	2	8	10	14	11	6	2	0	4	7
ECB_01273	610	753	743	149	2	0	1	4	20	67	140	10	55	4	0	0	0	10	122	277	139	78	46	3	0	15	15
ECB_01274	1640	3244	4463	1326	33	0	0	69	362	264	915	47	369	42	4	6	13	46	3265	6892	2681	2537	1285	10	7	154	167
ECB_01275	238	1235	1156	434	9	0	0	12	56	60	207	27	142	10	1	2	5	14	174	463	340	125	99	1	1	15	28
ECB_01276	386	1523	1291	468	7	4	1	39	59	53	296	33	132	7	4	2	12	7	181	557	356	173	95	12	0	62	44
ECB_01277	1292	1110	1301	145	0	0	0	3	16	162	215	25	67	2	0	1	0	9	80	306	144	81	50	0	0	19	13
ECB_01278	1053	389	479	135	3	0	0	2	10	123	118	68	40	1	1	0	0	5	65	180	103	52	55	2	0	14	7
ECB_01279	343	138	146	41	1	0	0	2	4	37	47	5	24	1	0	0	0	5	16	43	30	37	18	0	0	8	3
ECB_01280	60	45	43	31	4	0	0	6	21	8	21	1	11	7	0	0	4	9	30	26	26	9	17	1	0	18	14
ECB_01281	1202	496	340	103	40	48	53	4552	5612	283	1018	63	419	55	104	270	3294	2027	447	4528	513	1210	306	266	275	26665	4934
ECB_01282	102	88	63	24	3	6	4	267	462	16	32	5	12	6	14	11	76	145	13	48	15	10	17	18	10	909	279
ECB_01283	67	49	41	10	3	2	5	187	294	9	25	1	3	10	3	7	164	91	5	16	8	6	14	3	6	847	277
ECB_01284	25	42	20	12	1	1	3	120	155	6	9	2	3	7	1	5	99	69	6	10	3	10	7	11	4	439	143
ECB_01285	58	111	51	29	16	1	3	179	195	38	25	5	17	74	6	2	130	136	60	77	49	62	85	27	2	663	313
ECB_01286	2	4	1	0	0	0	0	1	5	0	0	0	0	1	0	0	0	2	1	0	0	0	1	0	0	2	2
ECB_01287	0	1	1	1	0	0	0	0	1	1	0	0	0	0	0	0	0	1	1	1	1	0	1	0	1	1	0
ECB_01288	0	1	0	0	0	0	0	0	1	0	0	0	0	0	0	0	0	0	0	0	0	0	0	0	0	0	5
ECB_01289	0	2	1	0	0	0	0	2	0	0	0	2	0	0	0	0	0	0	0	0	0	0	0	0	0	3	18
ECB_01290	4	1	2	2	1	0	0	1	0	0	0	0	0	1	0	0	0	1	0	1	1	1	1	0	0	4	6
ECB_01291	3	4	2	0	0	0	0	0	0	1	3	1	1	1	0	0	1	0	1	1	3	1	4	1	0	5	6
ECB_01292	5	8	2	4	0	0	0	3	1	1	1	2	2	0	0	0	0	0	3	6	4	4	2	1	0	7	5
ECB_01293	4	6	2	8	0	0	0	0	3	2	2	1	1	1	0	0	0	0	3	0	2	1	5	1	0	1	1
ECB_01294	1	0	1	0	0	0	0	0	1	1	0	0	0	0	0	0	0	0	0	0	0	0	0	0	0	0	0
ECB_01295	1	3	5	2	0	0	0	0	1	2	0	0	1	1	0	0	0	0	1	1	1	2	4	0	0	0	4
ECB_01296	5	8	1	5	0	0	0	5	10	3	4	1	4	1	1	0	0	8	0	5	6	4	3	3	1	12	14
ECB_01297	6	24	1	1	0	0	0	2	7	1	1	1	3	2	0	0	0	1	1	3	4	5	1	0	0	14	54
ECB_01298	54	96	47	29	2	0	0	25	31	27	23	11	9	5	1	0	1	14	15	28	25	22	19	2	0	12	26
ECB_01299	59	83	54	31	2	0	0	7	24	20	22	5	10	3	1	0	5	5	27	24	27	28	36	0	1	11	10
ECB_01300	457	538	282	155	38	13	4	159	158	106	117	27	94	72	18	14	60	81	204	384	230	240	321	84	11	417	198
ECB_01301	6016	4486	4168	1190	342	8	7	315	548	1119	1463	156	1035	604	27	11	84	197	1542	2583	2006	1359	1353	101	14	778	590
ECB_01302	355	719	613	175	45	8	0	82	188	98	146	58	101	62	5	1	43	77	175	250	210	144	167	18	5	255	134
ECB_01303	193	124	118	31	14	6	1	123	118	32	42	13	27	26	16	13	32	75	56	63	65	44	56	31	8	257	105
ECB_01304	1	2	1	0	0	0	0	4	4	0	1	0	1	1	0	1	3	3	0	6	1	6	2	1	0	34	28
ECB_01305	9	31	26	20	4	0	0	11	20	2	7	1	9	3	0	0	5	4	6	14	9	9	6	0	1	16	16
ECB_01306	23	48	17	11	3	1	0	17	17	4	3	0	2	4	0	1	0	15	6	9	12	6	11	2	0	25	18
ECB_01307	136	209	217	90	10	1	1	80	82	71	49	9	27	38	4	8	4	43	56	66	70	53	59	7	3	130	55
ECB_01308	20	35	6	6	1	0	0	24	38	1	7	0	5	5	0	0	2	12	1	3	2	7	4	1	0	20	27
ECB_01309	204	323	201	83	24	2	5	119	140	41	42	18	22	31	1	5	12	77	44	77	92	54	52	8	8	204	106
ECB_01310	1305	1108	1213	493	760	143	48	1797	1105	655	373	89	294	863	409	94	351	634	496	455	479	326	970	1490	111	3405	1210
ECB_01311	952	1450	949	515	87	22	15	652	1004	269	361	42	257	97	36	44	214	435	364	509	601	308	284	65	35	889	746
ECB_01312	56	82	43	23	0	0	0	1	19	9	13	4	16	2	0	0	1	2	23	39	24	36	5	0	1	6	15
ECB_01313	28	18	11	4	0	1	0	7	2	10	9	0	2	0	0	0	0	1	5	7	5	4	2	1	0	5	5
ECB_01314	30	16	8	3	0	0	1	3	1	5	1	1	1	0	0	0	0	1	6	2	1	3	4	0	1	4	6
ECB_01315	44	12	8	10	2	0	0	6	7	14	4	2	3	1	0	0	2	0	1	7	1	5	7	0	0	5	9
ECB_01316	66	36	44	21	3	0	0	16	32	25	18	1	6	2	0	0	0	10	24	22	25	11	16	1	0	20	28
ECB_01317	20	41	11	0	0	0	0	41	25	3	4	0	2	0	0	1	2	15	5	4	3	3	4	3	0	63	27
ECB_01318	82	73	39	19	9	0	0	58	46	17	12	2	11	45	3	3	16	25	18	38	42	36	58	10	3	95	60
ECB_01319	83	110	69	28	13	5	0	77	62	23	22	15	21	21	5	3	40	13	63	43	40	53	104	26	12	204	69
ECB_01320	105	372	56	47	0	1	0	4	20	9	19	7	34	3	1	0	0	9	26	60	58	35	16	1	0	11	5
ECB_01321	104	288	96	96	2	5	4	63	134	13	53	11	42	9	4	6	13	52	89	261	137	142	87	3	2	67	85
ECB_01322	20	84	20	19	0	1	1	20	7	1	6	4	4	0	0	0	6	12	3	18	30	11	5	2	1	13	12
ECB_01323	0	0	0	0	0	0	0	0	0	0	0	0	0	0	0	0	0	0	0	0	0	0	0	0	0	0	0
ECB_01324	0	0	0	0	0	0	0	0	0	0	0	0	0	0	0	0	0	0	0	0	0	0	0	0	0	0	0
ECB_01325	0	0	0	0	0	0	0	0	2	0	0	0	0	0	0	0	0	0	0	0	0	0	0	0	0	2	3
ECB_01326	8	5	4	3	0	0	0	2	7	1	2	2	0	1	0	0	0	6	2	1	2	3	1	0	0	2	6
ECB_01327	19	39	15	9	0	0	0	8	12	4	6	1	5	1	0	1	10	4	12	16	13	15	16	0	0	11	18
ECB_01328	0	0	0	0	0	0	0	0	0	0	0	0	0	0	0	0	0	0	0	0	0	0	0	0	0	1	3
ECB_01329	0	0	0	0	0	0	0	8	1	0	0	0	0	0	0	0	0	0	0	0	0	0	0	0	0	0	0
ECB_01330	0	0	0	0	0	0	0	2	2	0	0	0	0	0	0	0	0	0	0	0	0	0	0	0	0	2	0
ECB_01331	1	0	0	0	0	0	0	1	2	0	0	0	0	0	0	0	2	1	2	1	2	1	0	0	0	10	21
ECB_01332	0	1	0	0	0	0	0	0	0	0	0	0	0	0	0	0	0	0	0	0	0	0	0	0	0	0	0
ECB_01333	1	0	0	1	0	0	0	7	4	0	0	0	0	0	0	0	0	1	0	0	3	0	0	0	0	1	0
ECB_01334	0	0	0	0	0	0	0	1	1	0	0	1	0	0	0	0	0	0	1	0	0	0	1	0	0	2	0
ECB_01335	2	1	2	1	0	0	0	2	4	0	0	0	0	4	0	0	0	2	0	0	0	0	2	1	0	4	3
ECB_01336	35	63	47	35	3	0	0	7	5	10	17	0	18	6	0	1	0	1	15	21	18	18	16	0	0	6	2
ECB_01337	1	0	1	0	0	0	0	6	11	0	0	0	0	0	0	1	27	10	6	4	5	3	11	4	7	92	111
ECB_01338	0	1	0	0	1	0	0	7	4	0	0	0	0	0	0	0	2	2	0	0	0	0	0	0	0	2	9
ECB_01339	11	48	16	11	1	0	4	99	128	1	10	1	4	2	1	6	5	58	5	10	18	10	17	3	6	70	97
ECB_01340	2	3	0	0	0	0	0	3	9	0	0	0	0	0	0	0	0	7	0	3	1	1	0	0	0	7	3
ECB_01341	0	2	1	0	0	0	0	8	6	0	0	1	1	0	0	0	2	0	0	2	2	0	0	0	0	6	0
ECB_01342	4	13	4	5	0	0	1	27	20	2	1	0	3	1	0	0	4	9	2	5	4	3	3	1	4	29	21
ECB_01343	0	1	2	3	0	0	0	12	8	0	0	0	1	0	0	1	4	5	1	0	1	0	0	0	0	7	5
ECB_01344	1	7	3	2	0	0	0	4	12	1	1	0	0	0	0	0	0	0	1	1	5	1	2	0	0	3	5
ECB_01345	6	77	5	7	0	0	1	30	75	0	5	0	1	1	0	0	10	14	3	7	7	4	4	1	0	88	42
ECB_01346	8	39	6	5	0	1	0	26	58	0	0	0	1	0	0	0	6	11	2	4	4	2	1	0	0	37	16
ECB_01347	41	16	59	30	226	25	20	541	416	53	25	2	6	584	53	17	92	242	15	28	17	13	522	184	41	1289	754
ECB_01348	5	2	2	4	0	0	0	11	9	2	0	2	0	1	0	1	0	1	1	3	0	0	0	0	0	8	12
ECB_01349	1883	1449	808	377	94	43	15	308	374	672	554	104	244	59	104	20	37	177	501	656	541	345	244	219	32	315	301
ECB_01350	148	251	177	89	18	0	0	17	38	68	60	33	48	24	0	0	1	19	94	94	94	95	155	8	0	20	19
ECB_01351	38	16	10	5	3	0	0	53	28	12	6	2	5	5	6	1	16	14	15	8	8	11	12	5	0	52	20
ECB_01352	669	250	154	153	66	17	8	320	284	140	82	9	78	66	30	20	54	49	78	90	95	127	329	104	54	493	140
ECB_01353	206	339	100	97	2	2	1	51	67	36	54	56	44	4	1	2	21	24	75	82	103	76	71	5	0	70	33
ECB_01354	18	47	19	21	0	0	0	4	5	2	6	0	12	0	0	0	2	1	12	14	17	18	4	1	0	0	6
ECB_01355	18	36	11	20	0	0	0	3	5	2	4	0	1	0	0	0	0	2	8	6	6	8	3	0	0	3	3
ECB_01356	26	47	146	67	13	1	0	18	47	41	33	3	22	35	2	3	1	31	48	54	63	23	53	7	2	52	27
ECB_01357	21	66	40	17	6	3	2	42	49	9	5	8	10	6	1	0	13	33	23	18	18	10	10	2	3	109	71
ECB_01358	4	13	4	1	1	1	0	7	12	1	2	0	0	0	0	0	3	7	2	9	3	2	3	2	1	14	7
ECB_01359	6	10	6	1	0	0	0	6	16	2	3	1	3	3	2	0	2	3	2	2	1	5	4	0	1	15	10
ECB_01360	8	9	1	2	0	0	0	8	10	2	4	1	0	3	0	1	3	4	3	7	1	3	1	1	0	3	4
ECB_01361	37	83	17	10	2	0	0	13	25	5	7	1	6	2	1	0	1	5	15	13	13	7	12	3	0	18	28
ECB_01362	20	69	3	14	2	0	0	40	64	0	4	0	2	2	0	0	7	16	5	15	17	3	3	0	2	49	48
ECB_01363	2	1	2	0	0	0	0	5	1	0	0	0	1	0	0	0	0	4	0	1	0	0	0	0	0	2	1
ECB_01364	0	0	0	1	0	0	0	1	1	0	0	0	0	0	0	0	0	0	0	0	0	0	0	0	1	1	0
ECB_01365	6	24	8	8	2	0	0	20	34	4	5	2	4	0	0	2	15	4	9	15	7	10	13	2	5	96	170
ECB_01366	33	80	36	19	3	0	0	6	16	3	7	10	5	0	1	1	7	8	10	18	17	9	18	1	0	9	7
ECB_01367	235	111	81	41	3	0	1	54	42	79	77	8	57	27	8	2	6	23	58	135	153	96	56	23	3	119	80
ECB_01368	678	1029	709	403	14	2	1	93	264	171	261	134	193	15	4	11	23	89	317	447	390	353	270	30	12	138	158
ECB_01369	29	64	37	16	3	1	0	6	13	6	14	1	8	3	1	0	3	2	5	13	9	15	14	4	0	17	8
ECB_01370	70	255	1358	368	239	10	7	77	115	372	166	42	51	412	28	5	41	88	143	173	137	83	481	127	9	198	137
ECB_01371	5	12	8	3	5	0	0	5	10	1	0	0	2	1	1	0	0	4	1	2	2	3	7	0	0	17	6
ECB_01372	1	7	1	9	0	0	0	4	4	1	1	0	3	2	0	0	0	0	3	5	2	1	1	0	0	5	3
ECB_01373	18	31	19	10	1	0	1	3	14	4	7	8	8	1	0	0	2	3	29	30	37	33	31	0	0	12	13
ECB_01374	398	387	180	133	5	0	0	22	56	71	72	6	73	20	0	3	5	23	108	217	141	173	107	0	2	65	49
ECB_01375	54	91	39	24	9	1	2	16	65	17	6	1	8	7	2	0	6	14	23	45	53	45	48	17	1	92	96
ECB_01376	1	2	0	1	0	0	0	5	15	2	1	0	0	6	0	1	3	7	0	0	1	1	2	1	0	3	5
ECB_01377	0	0	0	0	0	0	0	0	0	0	0	0	0	0	0	0	0	0	0	0	0	0	0	0	0	0	0
ECB_01378	36	49	21	11	3	1	0	73	61	5	1	2	9	4	2	1	31	39	13	23	22	9	15	2	2	142	83
ECB_01379	99	572	924	474	85	5	7	346	227	118	188	50	143	135	9	18	153	216	266	327	334	161	264	8	7	1042	383
ECB_01380	14	26	16	8	28	4	0	15	37	10	8	2	7	61	3	0	5	20	7	15	17	7	67	11	5	74	25
ECB_01381	246	464	138	174	17	3	0	54	85	92	91	9	95	24	5	1	12	49	87	156	150	154	96	8	1	94	63
ECB_01382	0	2	1	1	0	0	0	0	0	1	0	0	0	0	0	0	0	0	0	0	0	0	0	0	0	2	2
ECB_01383	24	31	46	48	387	31	13	597	882	28	21	33	15	810	89	22	313	645	43	41	42	50	861	312	41	1642	915
ECB_01384	39	56	49	59	11	2	0	39	70	10	23	3	16	26	0	5	6	51	56	65	50	48	55	1	1	171	72
ECB_01385	8	10	5	4	7	9	1	76	51	4	3	0	5	9	8	0	25	28	3	9	9	6	16	20	7	272	81
ECB_01386	43	69	42	17	3	0	0	15	35	5	6	0	8	2	1	0	5	9	11	13	30	10	12	3	1	30	76
ECB_01387	231	174	79	61	2	0	0	9	20	14	21	12	37	5	0	0	3	2	33	31	46	36	39	0	0	13	13
ECB_01388	212	209	109	77	100	25	10	928	278	46	35	2	52	109	187	37	138	204	45	63	65	42	87	583	40	1584	385
ECB_01389	1	2	2	1	1	0	0	3	4	0	1	1	0	0	0	0	0	2	0	0	0	0	0	1	0	2	1
ECB_01390	247	290	213	108	43	15	2	26	96	130	62	169	58	117	17	2	15	53	125	150	133	116	179	36	1	100	56
ECB_01391	23	25	38	25	1	0	1	9	11	11	7	4	5	1	0	0	9	9	9	12	13	12	3	2	0	29	11
ECB_01392	13	22	5	5	0	0	0	36	65	5	5	3	5	1	0	0	3	5	5	4	2	3	4	0	0	20	9
ECB_01393	136	172	37	54	4	0	1	25	64	29	30	59	29	6	0	0	6	5	35	54	38	42	31	3	1	38	23
ECB_01394	4264	3424	5142	1134	449	20	14	836	1433	853	1378	79	1029	1244	176	132	105	616	4059	5099	4191	3060	4205	242	135	3760	1494
ECB_01395	11	11	4	4	0	0	1	34	42	3	1	1	0	0	0	1	8	19	1	2	5	0	7	3	2	67	24
ECB_01396	25	65	19	8	0	2	0	89	86	9	9	3	8	2	1	1	7	34	8	16	19	11	15	3	0	194	71
ECB_01397	8	13	17	8	127	6	6	89	52	15	2	0	3	139	5	3	22	51	7	10	5	4	131	13	3	199	46
ECB_01398	9	17	4	2	70	0	2	22	30	4	1	0	3	124	4	1	1	17	2	6	3	1	54	6	1	72	13
ECB_01399	7	4	11	4	10	0	0	6	13	4	3	0	2	35	1	0	0	4	4	5	4	3	40	9	1	7	6
ECB_01400	1	2	3	2	8	0	0	4	1	0	2	2	0	11	0	0	0	2	0	0	1	1	8	5	0	1	2
ECB_01401	22	40	22	16	41	1	0	11	61	9	7	23	14	50	2	0	130	23	35	66	35	53	97	23	22	339	918
ECB_01402	2	14	3	4	0	0	0	0	1	1	1	0	0	0	0	0	1	3	0	0	3	1	0	0	0	1	0
ECB_01403	94	150	92	53	16	4	2	50	68	31	26	2	23	15	3	2	19	26	42	69	53	57	70	20	5	167	136
ECB_01404	114	118	47	37	0	0	0	3	16	13	21	8	17	5	1	0	0	3	15	23	36	16	9	0	0	13	10
ECB_01405	149	163	81	36	4	1	1	12	34	21	25	10	32	10	2	0	3	8	40	62	55	33	35	4	0	44	33
ECB_01406	70	116	103	49	31	3	4	34	84	39	34	20	28	33	1	2	28	44	44	50	51	46	112	13	2	81	59
ECB_01407	17	15	2	3	1	3	0	24	27	1	2	1	1	5	1	0	5	9	0	3	2	3	7	1	4	35	24
ECB_01408	144	441	109	136	1	0	0	15	28	20	57	23	54	6	0	1	12	4	80	154	124	96	64	2	0	46	78
ECB_01409	390	214	109	32	4	1	0	59	260	77	129	33	314	93	12	5	46	91	143	186	291	917	897	35	9	242	204
ECB_01410	90	105	29	31	3	0	0	4	17	11	14	5	13	1	0	0	2	6	19	20	17	8	6	5	0	23	18
ECB_01411	7	8	7	5	0	0	0	8	6	1	1	0	1	3	0	0	1	1	0	3	3	0	2	0	0	2	2
ECB_01412	0	0	0	0	0	0	0	0	0	0	0	0	0	0	0	0	0	0	0	0	0	0	0	0	0	0	1
ECB_01413	7	9	6	5	1	0	0	11	20	4	4	3	1	0	0	0	16	3	4	7	5	5	2	1	1	43	140
ECB_01414	50	51	32	21	0	0	1	27	56	18	13	11	3	10	1	2	5	26	18	34	35	36	23	3	1	46	29
ECB_01415	1	26	14	16	0	0	2	11	22	2	2	0	0	0	0	1	0	3	4	0	4	0	3	0	1	18	16
ECB_01416	3	10	3	9	0	0	0	7	5	0	1	0	1	0	0	0	3	4	0	3	1	2	0	0	0	10	9
ECB_01417	0	1	1	0	0	0	0	1	1	0	0	0	0	0	0	0	2	2	0	0	0	0	0	0	0	0	0
ECB_01418	2	2	2	0	0	0	0	2	2	0	1	0	0	0	0	0	1	1	0	2	1	0	1	0	0	5	0
ECB_01419	5	5	2	3	1	0	0	5	1	2	3	0	0	0	0	0	0	0	2	3	1	8	0	0	0	0	2
ECB_01420	25	4	25	17	10	1	0	32	21	11	12	3	9	44	7	2	4	26	16	21	16	13	44	11	2	67	19
ECB_01421	30	33	24	14	0	1	2	5	23	6	9	1	6	2	1	0	8	9	5	23	13	15	8	4	1	20	14
ECB_01422	162	182	81	34	0	0	0	6	59	21	21	4	16	8	0	1	6	4	47	54	66	26	40	1	0	19	23
ECB_01423	8	12	9	0	0	1	0	1	1	2	1	2	4	0	0	0	0	3	0	3	5	1	3	0	0	1	1
ECB_01424	7	5	5	3	1	0	0	2	5	1	1	0	3	0	0	0	2	1	3	6	3	5	6	0	0	5	11
ECB_01425	35	16	15	6	0	1	1	3	14	4	5	2	6	3	0	0	20	5	57	85	35	54	64	6	9	69	144
ECB_01426	45	37	12	11	1	0	1	11	22	19	5	1	4	1	0	1	3	13	12	14	10	8	7	0	0	14	23
ECB_01427	2	5	1	3	0	0	0	2	8	3	3	1	1	0	1	0	0	4	2	0	2	1	2	0	0	2	2
ECB_01428	1	0	0	0	0	0	0	2	9	0	0	0	0	0	0	0	27	7	4	4	5	1	3	1	4	92	121
ECB_01429	0	0	0	0	0	0	0	0	0	0	0	0	0	0	0	0	1	0	0	1	0	0	0	0	0	0	1
ECB_01430	0	0	0	0	0	0	0	0	2	0	0	0	0	0	0	0	1	0	0	0	0	0	0	0	0	1	1
ECB_01431	15	39	4	7	0	0	0	3	3	0	2	0	2	0	0	0	3	0	1	5	1	1	1	0	0	3	6
ECB_01432	22	43	13	9	2	0	0	10	15	5	5	3	5	2	0	1	1	2	7	5	7	1	1	0	0	15	7
ECB_01433	3	22	6	3	0	0	0	2	7	1	6	1	0	1	0	1	7	3	4	5	4	2	2	0	0	9	24
ECB_01434	5	5	10	0	1	0	0	0	4	3	2	0	4	0	0	0	0	2	5	5	2	3	4	1	0	9	7
ECB_01435	95	181	105	47	14	10	7	447	384	22	20	5	22	13	6	15	101	200	51	76	68	45	57	34	11	871	306
ECB_01436	24	80	44	16	3	0	0	3	14	6	9	2	16	20	1	0	4	8	15	29	42	18	21	13	0	15	17
ECB_01437	1510	2017	1509	737	11	1	0	34	200	147	484	141	490	36	4	5	2	26	707	1075	1008	965	713	22	3	57	95
ECB_01438	63	36	37	16	19	1	2	24	57	13	6	0	8	34	2	0	3	21	14	28	10	17	47	30	3	62	73
ECB_01439	0	0	0	0	0	0	0	1	1	0	0	0	0	0	0	0	0	0	0	0	2	0	0	0	0	1	0
ECB_01440	46	25	29	10	10	6	2	45	104	22	12	1	5	24	15	2	10	16	9	12	7	11	30	37	4	68	60
ECB_01441	54	78	42	15	4	0	0	12	20	3	10	7	6	8	2	0	0	22	13	32	22	4	8	4	1	9	16
ECB_01442	27	29	22	5	1	0	0	5	4	3	9	1	3	0	0	0	0	4	3	12	7	6	2	1	0	2	5
ECB_01443	11	12	10	6	0	0	0	0	8	4	2	0	2	0	0	0	0	4	2	10	2	2	2	0	0	2	4
ECB_01444	19	22	16	6	0	0	0	0	6	1	12	3	0	1	0	0	0	4	8	20	10	2	2	0	0	4	12
ECB_01445	101	73	162	17	14	1	0	8	20	23	34	4	6	39	1	0	3	8	11	54	14	5	22	3	0	16	8
ECB_01446	5	14	19	2	0	1	0	3	0	3	2	0	0	5	0	0	0	2	4	6	1	0	5	0	0	5	9
ECB_01447	97	73	19	17	9	1	0	24	9	13	15	11	22	19	1	2	0	5	25	33	41	29	44	9	0	61	22
ECB_01448	91	63	27	25	17	0	0	90	34	8	9	1	20	48	2	2	15	24	13	15	15	14	28	9	1	95	27
ECB_01449	53	62	33	19	3	0	2	16	22	16	12	0	7	7	2	3	1	10	15	16	20	15	19	25	1	15	21
ECB_01450	11	13	5	3	3	2	0	5	10	2	0	2	1	3	1	0	0	5	3	3	9	2	3	12	1	8	5
ECB_01451	14	9	5	4	3	3	0	20	14	2	1	0	8	3	1	1	7	2	7	4	3	6	13	4	1	33	14
ECB_01452	96	212	140	75	1	0	1	49	68	20	62	7	178	4	1	2	10	38	94	97	190	375	481	3	0	86	48
ECB_01453	44	36	21	26	0	0	0	6	12	16	12	13	79	1	1	1	10	5	37	33	72	184	181	0	1	32	15
ECB_01454	14	10	5	8	0	1	0	11	19	0	6	1	17	1	0	0	1	6	4	8	9	25	32	0	2	7	22
ECB_01455	3	14	4	4	0	0	0	16	16	1	2	0	1	1	0	0	0	2	1	1	3	2	1	0	0	9	5
ECB_01456	5	7	9	9	1	2	3	47	34	9	7	3	6	12	0	1	1	13	8	6	11	4	36	1	4	72	29
ECB_01457	0	0	0	0	0	0	0	2	4	0	0	0	1	0	0	0	3	4	2	0	0	1	1	0	0	12	67
ECB_01458	0	0	0	0	0	0	0	0	0	0	0	0	0	0	0	0	0	0	0	0	0	0	0	0	0	0	1
ECB_01459	15	25	9	9	2	0	0	22	31	3	7	0	4	3	1	3	11	12	7	9	6	19	9	2	0	56	107
ECB_01460	1	0	0	0	0	0	0	6	5	0	0	0	0	0	0	1	0	2	0	1	0	1	0	0	0	3	1
ECB_01461	0	0	0	0	0	0	0	0	3	0	0	0	0	0	0	0	0	0	0	1	2	0	0	0	0	0	2
ECB_01462	0	0	0	0	1	0	0	1	1	0	0	0	0	0	0	0	3	0	0	0	0	0	0	0	0	2	3
ECB_01463	0	1	0	0	0	0	0	5	4	0	0	0	0	0	0	0	0	2	0	1	0	0	0	0	0	6	9
ECB_01464	1	0	0	0	0	0	1	5	0	0	0	0	0	0	0	0	0	2	0	1	0	0	0	0	2	7	6
ECB_01465	0	0	0	0	0	0	0	2	0	0	0	0	0	0	0	0	0	0	0	0	0	0	0	0	0	0	1
ECB_01466	0	0	0	0	0	0	0	2	0	0	0	0	0	0	0	0	0	2	0	0	0	0	0	0	0	0	0
ECB_01467	0	0	0	0	0	0	0	0	0	0	0	0	0	0	0	0	0	0	0	0	0	0	0	0	0	0	0
ECB_01468	3	3	2	3	0	0	0	7	6	2	0	0	1	2	0	0	0	3	2	5	0	4	3	0	0	1	7
ECB_01469	22	15	9	8	3	0	0	32	23	9	10	1	4	5	2	1	12	12	11	6	7	13	7	1	1	33	26
ECB_01470	11	6	8	1	2	3	3	42	24	5	3	0	2	6	2	2	7	12	4	4	3	10	12	1	1	55	33
ECB_01471	23	47	59	17	6	0	0	7	16	10	7	4	8	4	0	0	13	4	13	26	23	22	40	7	0	24	34
ECB_01472	4	4	1	1	1	1	0	16	19	1	0	0	1	0	0	0	7	8	2	3	2	0	2	0	2	20	12
ECB_01473	3	2	4	1	0	0	0	1	3	1	0	0	0	0	0	0	0	1	1	2	1	2	2	1	0	11	0
ECB_01474	10	7	3	2	0	0	0	1	6	2	3	0	1	1	0	0	0	0	0	1	2	1	2	0	0	3	2
ECB_01475	1	1	1	0	0	0	0	0	1	0	0	0	0	1	0	0	0	0	0	0	0	2	1	0	0	1	0
ECB_01476	11	6	10	3	7	2	0	31	15	5	1	1	4	18	4	1	15	15	1	2	4	4	11	6	2	48	32
ECB_01477	26	164	7	9	0	0	0	1	7	3	6	5	7	0	0	0	0	1	9	12	11	0	3	0	0	5	1
ECB_01478	11	28	15	11	1	1	1	71	36	7	5	2	7	2	1	4	22	17	8	8	10	6	7	3	3	166	40
ECB_01479	29	67	11	13	0	0	0	39	41	0	13	0	11	3	0	1	11	27	6	20	21	9	14	1	0	34	15
ECB_01480	3	14	4	2	0	0	0	0	2	0	1	0	0	0	0	0	0	0	3	1	2	3	2	0	0	1	0
ECB_01481	48	154	167	26	0	0	0	5	14	14	27	4	8	0	0	0	0	1	14	32	38	19	7	0	0	2	3
ECB_01482	95	172	2505	341	0	0	0	12	32	96	38	42	52	1	0	0	0	4	40	95	90	68	40	1	0	14	14
ECB_01483	9	15	13	4	0	0	0	6	6	4	4	1	2	0	0	0	4	1	2	4	9	0	3	1	1	5	5
ECB_01484	1	2	2	0	0	0	0	57	76	0	0	0	0	0	0	0	3	8	1	1	2	2	0	0	0	54	66
ECB_01485	38	69	13	7	1	0	0	17	31	5	12	6	3	2	1	0	7	6	11	17	9	12	7	4	0	34	40
ECB_01486	50	98	75	23	1	0	0	27	131	7	16	9	13	6	4	1	12	20	34	81	35	47	29	9	1	82	78
ECB_01487	41	71	51	27	17	2	0	104	281	13	14	13	11	31	4	3	34	70	12	22	22	17	44	34	3	193	171
ECB_01488	72	145	133	73	11	2	0	61	371	10	16	9	26	30	2	6	24	89	38	95	52	52	103	15	4	166	243
ECB_01489	18	44	4	12	0	0	0	25	36	0	5	5	9	1	0	1	6	21	6	9	12	4	2	0	0	25	62
ECB_01490	31	35	14	9	0	0	0	13	43	6	3	1	4	1	0	0	2	14	8	9	14	5	3	0	1	38	46
ECB_01491	6	5	1	1	0	0	0	5	8	0	0	0	1	0	0	0	3	4	1	3	2	0	0	0	0	8	14
ECB_01492	186	755	546	208	20	0	0	7	48	56	106	11	86	22	1	0	5	15	164	291	223	193	205	8	0	18	11
ECB_01493	46	125	20	25	0	0	0	2	10	6	9	0	9	1	0	0	2	4	16	35	27	13	4	0	0	11	8
ECB_01494	56	255	71	37	3	0	0	31	44	24	23	6	9	3	1	1	12	29	14	63	36	22	6	3	2	79	51
ECB_01495	2	1	1	0	1	1	0	4	7	0	0	0	0	1	1	0	0	0	0	0	1	1	1	2	0	18	8
ECB_01496	3	4	0	1	2	0	1	77	38	0	0	1	0	5	1	3	9	29	1	2	1	0	3	10	0	82	34
ECB_01497	225	364	200	171	7	0	0	41	59	79	79	33	91	27	0	2	9	26	84	128	130	128	139	2	2	48	48
ECB_01498	1935	1281	1183	554	66	9	4	110	217	485	451	58	301	112	21	11	30	124	458	566	472	341	424	43	8	188	184
ECB_01499	341	618	117	139	5	0	0	29	82	16	47	5	46	7	1	2	10	26	48	89	95	54	47	2	0	45	17
ECB_01500	29	93	21	16	0	0	0	4	20	7	8	3	2	0	0	0	0	5	12	35	21	16	6	0	1	9	14
ECB_01501	27	33	21	9	0	0	0	8	11	5	3	5	6	0	0	0	6	4	6	8	10	11	8	0	1	12	9
ECB_01502	6	7	5	0	1	0	0	31	21	1	1	0	0	1	0	2	4	9	1	0	4	2	0	2	2	22	10
ECB_01503	2	38	8	4	0	0	1	23	66	0	1	0	1	0	0	1	4	11	2	4	2	1	0	0	0	47	26
ECB_01504	2	61	4	11	1	0	1	18	50	0	1	1	3	0	1	2	11	21	3	16	10	5	2	1	0	65	37
ECB_01505	0	10	2	3	0	0	2	13	33	0	2	2	1	0	0	0	10	10	3	5	2	3	7	0	0	48	30
ECB_01506	2	5	6	4	1	0	0	5	6	1	2	0	3	1	1	0	2	3	2	2	3	1	2	0	0	16	9
ECB_01507	1	10	2	5	0	0	0	2	1	0	1	0	1	0	0	0	0	2	1	1	5	2	3	1	0	1	0
ECB_01508	10	12	8	5	1	1	0	8	8	0	1	0	2	1	1	0	0	4	5	7	3	5	2	1	0	18	52
ECB_01509	4	8	2	6	0	0	0	0	6	1	0	2	1	0	0	0	0	0	0	5	4	2	2	0	0	0	0
ECB_01510	14	21	12	8	0	0	0	6	16	0	4	1	3	3	0	0	2	12	5	6	7	8	5	2	0	22	19
ECB_01511	5	10	11	1	1	1	0	16	16	2	5	0	6	2	0	1	0	5	3	3	4	5	0	0	1	18	9
ECB_01512	9	8	3	1	1	0	0	4	17	3	7	1	0	1	1	0	2	3	2	2	2	4	4	1	0	5	4
ECB_01513	0	0	0	2	0	0	0	2	4	0	1	0	0	1	0	0	0	0	0	3	0	0	1	0	1	2	2
ECB_01514	128	144	64	90	3	0	0	16	64	13	20	12	26	13	0	0	1	17	42	47	49	30	59	1	0	30	45
ECB_01515	3	28	5	5	0	0	0	2	26	0	1	0	3	0	0	0	0	1	2	8	5	2	0	0	0	3	8
ECB_01516	6	25	24	9	0	1	0	7	28	0	3	0	2	0	2	0	0	4	1	5	11	1	2	0	1	5	5
ECB_01517	27	114	96	38	0	0	0	27	155	0	3	0	5	0	0	0	9	13	14	33	28	8	8	0	0	20	30
ECB_01518	0	3	0	0	0	0	0	1	2	0	0	0	1	0	0	0	0	1	1	0	0	0	0	0	0	0	7
ECB_01519	1	2	0	3	2	0	0	1	7	0	1	0	0	0	0	0	2	5	0	1	1	0	0	0	0	11	0
ECB_01520	5	7	12	4	1	1	0	5	4	2	2	1	3	1	0	1	0	3	2	3	1	1	2	0	2	8	4
ECB_01521	0	5	2	0	0	0	0	0	4	0	0	2	2	0	0	0	0	0	0	1	0	1	1	0	0	0	2
ECB_01522	0	3	2	0	2	0	1	4	4	0	0	0	1	6	0	0	0	0	0	0	0	1	3	1	0	4	3
ECB_01523	2	7	4	0	0	0	0	3	13	0	0	0	2	0	0	0	1	2	1	2	2	1	0	0	1	12	15
ECB_01524	6	14	12	4	0	0	0	16	13	5	0	1	1	3	1	0	3	7	1	4	1	1	2	0	0	10	17
ECB_01525	12	11	6	0	0	0	0	4	9	5	2	2	3	2	0	0	1	4	1	6	3	3	2	1	0	5	2
ECB_01526	2	16	16	10	2	1	3	17	13	1	3	0	4	1	0	0	5	5	5	7	3	7	4	4	1	42	10
ECB_01527	19	26	20	10	1	2	1	30	31	5	4	3	4	2	2	3	5	11	7	8	8	4	11	8	2	53	34
ECB_01528	4	6	2	4	1	2	0	1	4	1	3	2	2	1	1	0	0	2	2	3	1	2	0	7	0	4	2
ECB_01529	3	6	2	2	0	0	0	1	3	0	0	0	1	0	0	0	1	0	0	0	2	0	0	0	0	1	1
ECB_01530	0	1	1	0	0	0	0	1	0	1	0	0	0	0	0	0	0	0	0	0	0	0	0	0	0	1	0
ECB_01531	0	7	1	6	1	0	2	8	16	0	0	0	1	2	2	0	29	4	7	17	5	10	7	8	0	102	248
ECB_01532	595	558	484	311	120	68	23	991	2177	255	196	145	186	274	273	57	186	1440	228	251	256	219	359	334	71	572	1493
ECB_01533	4	8	2	1	1	0	0	3	3	2	1	0	0	2	0	0	0	2	0	2	3	1	3	0	0	2	2
ECB_01534	245	553	132	131	4	0	1	18	44	19	35	21	25	8	0	1	4	23	39	62	71	34	42	1	1	14	11
ECB_01535	2	14	13	11	0	0	0	4	5	0	1	1	2	0	0	0	1	4	6	7	8	15	21	1	0	10	3
ECB_01536	8	14	13	6	0	0	0	4	4	3	1	2	4	0	1	1	0	6	5	11	9	7	13	1	4	14	9
ECB_01537	2	2	1	2	0	0	0	3	2	0	1	1	0	0	0	0	0	5	1	0	2	1	0	1	0	8	7
ECB_01538	1	1	2	0	0	0	0	0	0	1	0	0	0	0	0	0	0	0	0	0	0	0	3	1	0	0	1
ECB_01539	105	147	59	28	3	0	0	19	37	21	24	12	18	22	1	1	5	23	40	42	49	29	34	1	1	6	15
ECB_01540	3	0	0	0	0	0	0	0	1	0	0	0	0	1	0	0	0	0	0	0	0	0	0	0	0	0	0
ECB_01541	0	6	2	2	0	0	0	2	5	0	1	0	0	1	1	0	7	2	2	1	2	1	5	0	1	26	48
ECB_01542	11	7	10	4	0	0	0	3	2	3	2	3	6	0	0	0	6	3	3	6	8	3	6	0	0	3	13
ECB_01543	0	0	0	0	0	0	0	0	3	0	0	0	0	0	0	0	0	0	0	0	0	0	0	0	0	0	1
ECB_01544	0	0	0	0	0	0	0	0	0	0	0	0	0	0	0	0	0	0	0	0	0	0	0	0	0	0	1
ECB_01545	23	36	34	11	9	1	0	23	41	6	3	1	6	8	2	3	8	19	17	34	19	21	57	10	3	80	55
ECB_01546	4	10	5	4	0	0	0	2	5	0	0	1	0	2	0	0	0	0	0	2	1	3	4	0	0	6	2
ECB_01547	3	38	15	5	1	0	0	6	14	0	2	2	1	0	0	0	1	1	2	8	5	1	8	0	0	13	10
ECB_01548	0	0	0	0	0	0	0	0	0	0	0	0	0	0	0	0	0	0	0	0	0	0	0	0	0	3	0
ECB_01549	12	13	11	13	1	1	1	12	10	3	6	0	2	3	1	1	0	14	9	4	5	5	6	1	1	18	15
ECB_01550	4	4	5	4	0	0	0	8	13	3	7	0	6	0	0	0	3	2	6	10	13	13	11	0	1	56	29
ECB_01551	35	50	22	17	1	0	1	9	24	5	7	10	7	0	0	2	0	10	7	21	19	20	11	0	1	50	25
ECB_01552	104	133	72	41	4	0	0	45	90	18	19	6	27	13	1	3	7	20	34	51	46	44	43	4	1	59	32
ECB_01553	198	312	122	117	3	0	0	29	66	18	77	5	41	10	3	0	15	27	45	78	88	80	59	6	1	75	110
ECB_01554	76	108	43	22	2	0	0	38	41	3	18	13	4	13	1	4	9	19	9	23	29	19	13	0	0	28	19
ECB_01555	8	14	10	4	5	0	1	96	22	3	14	1	1	7	15	2	15	42	2	8	7	2	13	70	8	132	45
ECB_01556	10	15	5	6	2	1	0	25	30	1	3	0	0	2	3	1	15	22	6	8	3	6	7	0	1	100	34
ECB_01557	22	49	22	19	1	0	0	9	13	10	6	4	7	4	0	1	11	7	6	20	16	7	13	2	0	46	31
ECB_01558	4	9	6	10	1	0	0	4	3	2	0	0	2	1	0	0	0	0	3	4	2	6	4	0	0	4	3
ECB_01559	584	661	1149	192	25	2	0	40	173	64	141	26	114	25	11	2	7	70	780	1739	773	758	489	33	4	126	202
ECB_01560	70	138	66	20	1	0	0	1	24	9	27	3	12	1	0	0	2	12	21	44	40	27	17	2	0	1	8
ECB_01561	6	26	5	3	0	1	0	15	23	1	3	3	1	1	1	0	0	2	2	8	5	1	3	2	0	4	4
ECB_01562	110	50	40	24	8	1	1	66	59	18	26	1	13	14	4	2	14	17	29	23	14	14	23	9	3	115	51
ECB_01563	50	91	72	56	2	0	0	8	29	35	20	8	14	21	0	2	8	11	31	35	48	35	43	2	0	18	16
ECB_01564	16	27	10	9	3	0	0	2	2	5	8	2	4	2	0	0	2	3	12	13	10	8	5	1	0	16	6
ECB_01565	718	168	85	31	1	0	0	41	87	11	53	11	38	1	1	0	14	18	105	89	91	42	26	1	0	19	36
ECB_01566	64	45	23	21	6	22	5	392	425	33	29	23	23	14	72	17	395	221	58	113	57	67	82	641	35	3837	988
ECB_01567	101	95	60	29	38	18	11	382	311	12	33	6	17	58	28	29	136	207	38	44	35	39	49	87	24	812	277
ECB_01568	2	36	7	11	0	0	0	0	0	0	4	0	8	0	0	0	0	0	0	8	6	6	2	0	0	2	5
ECB_01569	6	46	9	19	0	0	0	3	8	3	2	0	1	0	0	0	0	0	1	8	4	1	0	0	0	1	0
ECB_01570	24	49	30	11	2	1	0	22	26	4	8	4	5	2	0	1	2	10	16	9	24	9	11	0	1	40	23
ECB_01571	1534	1965	1668	2134	56	4	4	44	86	602	629	293	1082	99	15	8	15	42	1073	1016	1511	1843	1844	89	5	129	75
ECB_01572	1522	1781	1135	1293	44	0	0	53	136	478	488	186	726	90	3	1	24	70	702	879	1007	1570	1432	26	5	240	160
ECB_01573	850	1170	718	309	9	0	0	53	76	228	277	75	234	39	4	2	24	30	196	326	352	313	252	11	0	100	58
ECB_01574	29	86	14	9	0	1	0	5	5	2	5	2	9	3	0	0	1	6	8	7	11	4	2	1	0	7	10
ECB_01575	11	25	6	5	2	2	1	8	8	6	5	3	6	0	0	1	0	0	10	13	14	5	6	1	1	0	1
ECB_01576	18	74	33	22	0	0	0	38	67	7	9	1	10	3	0	1	4	16	8	25	33	7	9	1	1	40	32
ECB_01577	781	991	292	171	6	0	1	15	199	56	107	8	161	16	4	1	7	48	165	255	405	296	276	6	2	17	64
ECB_01578	380	566	154	203	3	0	4	27	138	37	75	69	142	7	0	3	11	22	131	138	264	209	220	0	2	34	46
ECB_01579	25	44	19	23	0	1	1	35	20	8	9	9	8	1	1	0	1	0	12	14	15	21	17	3	1	28	14
ECB_01580	317	638	524	199	327	31	17	195	397	253	295	54	131	498	72	15	55	156	274	521	378	194	1032	422	40	511	320
ECB_01581	751	1427	2217	1219	473	24	22	331	593	917	721	78	414	656	95	33	240	420	1048	1724	1004	771	1255	305	58	1774	888
ECB_01582	326	233	123	39	4	0	2	23	59	54	71	32	52	22	3	0	20	29	46	80	70	54	61	5	0	36	28
ECB_01583	1141	924	586	335	106	9	4	101	135	193	233	53	203	91	15	7	20	63	372	454	411	391	419	48	1	252	86
ECB_01584	7	14	12	8	2	1	1	13	6	1	1	0	0	0	3	0	10	3	3	5	3	1	1	19	1	22	28
ECB_01585	3	6	6	3	3	0	0	21	23	1	1	0	1	6	0	0	17	16	8	6	5	9	20	1	2	31	58
ECB_01586	14	26	24	16	15	0	0	75	162	19	3	0	3	42	0	0	13	64	5	10	13	2	30	2	8	141	123
ECB_01587	129	160	264	130	12	2	1	162	289	28	52	17	55	28	5	9	35	146	111	113	111	69	109	17	1	223	189
ECB_01588	31	48	32	21	6	0	0	19	12	13	9	1	13	11	2	1	4	3	7	12	27	6	24	8	0	27	33
ECB_01589	65	121	129	162	6	15	9	66	55	18	58	39	74	12	3	16	41	19	92	96	149	109	89	23	21	199	33
ECB_01590	51	81	39	25	2	0	1	16	57	32	11	2	5	7	1	1	1	24	15	18	33	15	20	0	0	20	24
ECB_01591	101	102	64	35	2	1	0	16	36	31	19	10	13	18	1	0	1	16	35	39	45	29	28	5	1	23	20
ECB_01592	258	76	86	24	8	0	1	44	127	95	64	9	61	24	3	2	6	62	79	62	71	94	117	13	5	68	116
ECB_01593	681	584	276	146	21	10	3	157	280	148	161	70	99	23	26	12	47	110	220	391	301	289	203	97	19	284	221
ECB_01594	35	78	19	5	0	0	0	0	23	4	8	1	5	4	0	0	2	17	18	33	28	5	9	0	0	0	23
ECB_01595	7	24	2	5	0	0	0	19	24	0	0	0	0	1	0	1	3	12	1	3	2	3	0	0	0	10	11
ECB_01596	64	146	32	25	2	0	0	20	23	4	6	0	6	1	0	1	3	21	22	24	29	10	7	3	0	18	19
ECB_01597	70	313	48	23	1	0	0	4	12	7	17	10	15	0	0	0	0	16	14	43	35	12	8	0	0	8	14
ECB_01598	66	339	26	28	0	0	0	5	7	6	16	1	8	1	0	0	6	7	14	33	45	12	14	1	0	4	11
ECB_01599	79	226	30	65	0	0	0	0	10	13	43	15	51	1	0	0	1	14	42	93	93	66	47	0	2	1	7
ECB_01600	93	201	113	71	0	0	0	1	12	19	42	3	51	0	0	0	0	4	132	168	186	98	62	0	0	2	12
ECB_01601	58	107	42	44	1	0	0	2	3	13	21	19	39	3	1	0	2	1	53	54	68	34	39	0	0	1	6
ECB_01602	64	145	76	65	0	0	0	2	6	24	39	8	35	0	0	0	0	3	69	74	81	39	31	1	0	1	1
ECB_01603	84	151	58	51	0	0	0	1	10	19	43	13	33	0	0	0	5	0	57	75	102	47	34	0	0	4	6
ECB_01604	44	84	31	19	3	0	0	10	21	8	8	2	1	1	0	0	5	11	9	31	15	10	7	3	1	6	21
ECB_01605	177	143	120	45	35	2	4	141	163	77	39	10	36	83	9	7	39	57	164	167	77	148	291	53	15	473	157
ECB_01606	136	243	83	75	1	0	0	3	11	37	70	18	60	3	0	0	0	1	47	113	97	122	44	1	0	11	22
ECB_01607	869	1642	616	672	17	0	1	27	156	296	283	185	259	26	0	0	3	64	265	475	494	362	277	19	6	59	85
ECB_01608	126	148	58	46	3	0	0	11	20	21	37	4	27	9	0	1	4	8	33	51	72	26	25	0	0	23	26
ECB_01609	15	32	11	5	1	1	0	11	12	5	6	1	6	3	0	0	2	6	1	7	15	6	5	1	0	19	14
ECB_01610	177	213	151	77	23	5	0	90	136	86	58	17	35	35	11	3	30	105	144	176	149	171	185	6	7	158	168
ECB_01611	1135	1448	820	405	114	28	12	384	414	254	340	116	421	113	91	28	150	186	471	466	610	639	620	270	42	614	271
ECB_01612	673	534	517	235	78	9	6	332	473	123	124	30	92	113	27	11	52	183	143	216	167	104	220	60	8	658	467
ECB_01613	4	15	7	4	0	0	1	18	4	2	0	0	2	1	0	0	0	9	4	9	7	5	4	0	0	18	5
ECB_01614	38	82	26	12	0	0	0	24	23	1	5	1	3	0	0	0	12	14	8	13	14	9	10	0	0	40	22
ECB_01615	53	88	30	34	0	0	0	26	24	7	18	2	11	2	0	0	11	18	16	25	36	23	18	0	1	42	35
ECB_01616	31	29	27	23	30	2	0	54	38	10	8	1	9	39	8	3	5	20	11	11	15	12	29	53	4	133	47
ECB_01617	224	135	169	79	44	3	2	117	79	68	54	6	49	78	7	10	37	25	75	93	86	69	127	13	6	257	85
ECB_01618	10	16	10	2	3	2	1	36	27	1	3	0	1	4	2	3	18	23	5	2	7	4	16	4	1	92	25
ECB_01619	8	22	4	1	0	0	0	85	56	1	1	0	0	0	0	0	7	31	1	1	2	2	2	2	0	138	73
ECB_01620	241	243	142	82	2	0	0	48	59	41	58	10	28	6	0	3	12	40	59	92	58	105	67	5	0	86	75
ECB_01621	319	213	151	79	8	0	0	31	32	51	55	18	42	14	0	0	10	45	60	92	80	79	77	10	0	68	25
ECB_01622	78	134	10	18	0	0	0	6	9	1	11	6	6	0	0	0	0	1	10	20	26	8	7	0	0	9	11
ECB_01623	343	221	104	66	8	0	0	37	56	55	49	31	37	16	1	1	6	31	100	99	82	83	93	26	3	95	38
ECB_01624	861	954	542	235	14	1	5	178	370	192	198	62	127	28	10	7	39	174	253	445	356	243	104	33	8	344	343
ECB_01625	52	99	34	10	3	0	0	9	7	22	19	3	6	5	0	0	2	1	8	30	25	12	13	1	1	10	8
ECB_01626	835	1052	1071	1183	78	5	3	92	310	311	304	91	103	24	3	3	33	87	224	352	400	67	40	25	6	227	310
ECB_01627	50	89	15	13	0	0	0	10	42	7	10	9	4	0	0	0	15	11	17	23	29	18	11	0	0	21	22
ECB_01628	0	0	0	0	0	0	0	0	0	0	0	0	0	0	0	0	0	0	0	0	0	0	0	0	0	0	0
ECB_01629	277	831	171	142	1	0	0	12	54	32	122	35	87	3	1	1	1	11	78	201	131	116	51	1	0	8	27
ECB_01630	60	73	48	15	5	1	0	35	39	10	17	3	9	10	3	2	9	20	17	23	23	21	23	3	1	59	37
ECB_01631	115	117	62	11	2	0	0	3	1	64	31	5	15	3	0	0	3	1	39	27	103	17	19	0	0	3	8
ECB_01632	1355	441	217	120	134	19	9	356	420	454	207	16	103	330	65	44	79	167	276	301	206	268	594	321	89	702	311
ECB_01633	923	1002	609	175	14	8	4	155	186	167	214	20	125	54	41	9	125	133	241	550	332	255	224	129	21	289	194
ECB_01634	73	101	40	18	2	3	1	37	101	21	19	0	9	13	2	2	34	34	12	19	25	12	15	20	1	98	118
ECB_01635	210	517	342	137	42	10	3	44	98	108	98	24	74	58	12	4	40	31	82	182	161	126	236	99	8	170	142
ECB_01636	234	254	144	81	18	0	0	17	92	64	51	26	46	54	7	1	4	20	50	90	49	68	79	13	0	37	78
ECB_01637	23	27	11	7	7	2	4	61	29	0	4	0	1	8	6	4	4	20	5	10	5	1	8	5	3	78	29
ECB_01638	10	14	6	6	0	0	0	6	12	0	1	0	0	1	0	0	2	3	4	4	5	5	4	0	2	16	29
ECB_01639	10	11	2	4	3	1	0	3	5	0	0	0	1	0	0	0	0	0	3	6	4	3	1	0	0	8	10
ECB_01640	2	2	2	1	0	0	0	0	2	1	3	0	1	0	0	0	0	2	0	1	1	0	0	1	0	1	0
ECB_01641	4	8	5	0	1	0	0	4	9	0	1	0	1	0	0	0	0	0	6	8	0	3	0	0	0	15	13
ECB_01642	7	8	2	3	2	0	0	19	13	0	1	1	3	3	0	0	3	4	1	1	5	1	3	1	0	26	16
ECB_01643	0	2	1	0	0	0	1	3	9	0	0	0	1	1	0	0	0	1	0	0	0	0	0	0	0	0	1
ECB_01644	108	121	73	69	7	1	0	60	75	16	25	4	22	13	1	1	27	25	24	45	38	35	28	9	1	143	45
ECB_01645	4830	3284	570	638	92	38	19	462	212	270	512	123	422	126	83	24	90	100	974	1696	1023	1506	849	562	47	889	199
ECB_01646	47378	38556	33434	16970	5750	327	99	4794	6773	16001	14814	17350	10549	11052	1672	323	1190	4567	18478	22939	25295	16371	23558	5433	431	8545	6560
ECB_01647	44	65	53	12	96	63	27	330	329	11	20	4	16	84	110	31	191	83	20	28	29	21	91	437	46	1039	377
ECB_01648	40	58	50	13	5	1	1	11	16	9	14	1	28	12	4	0	1	6	17	39	52	92	142	6	0	32	10
ECB_01649	75	117	68	40	20	2	2	78	69	24	29	16	90	31	8	4	28	25	61	54	117	196	352	18	13	136	43
ECB_01650	119	152	89	43	15	10	9	154	106	34	50	47	146	36	24	4	48	47	76	65	116	272	478	41	7	276	80
ECB_01651	92	78	59	31	18	4	13	133	91	25	32	19	100	24	15	7	47	33	59	64	93	215	332	41	5	234	61
ECB_01652	206	131	99	49	45	33	8	537	196	46	77	52	239	103	71	17	113	112	194	142	196	586	1012	184	26	1292	194
ECB_01653	82	70	55	24	41	27	16	304	106	16	33	15	91	70	45	34	112	64	58	44	53	171	357	129	14	681	121
ECB_01654	140	142	62	31	0	0	0	17	70	8	19	1	33	2	0	0	10	15	24	43	41	17	17	0	0	8	18
ECB_01655	106	260	193	182	0	1	0	8	28	43	66	14	70	1	1	2	6	2	68	106	103	90	29	5	0	10	13
ECB_01656	1098	2011	1339	1472	3	0	0	22	126	175	605	370	589	3	0	0	7	33	636	1092	1193	679	302	4	1	24	50
ECB_01657	122	116	76	60	3	1	0	27	39	16	24	5	27	9	6	2	8	12	33	48	50	47	30	15	0	29	20
ECB_01658	3	0	3	3	0	0	4	14	10	0	0	0	0	2	0	2	1	3	2	1	0	1	0	0	3	35	16
ECB_01659	1	0	1	0	0	0	0	13	5	0	1	0	0	0	0	1	1	1	0	2	0	0	0	0	0	8	7
ECB_01660	0	0	0	0	0	0	0	2	2	1	0	0	0	0	0	1	1	0	1	0	0	0	0	0	1	2	1
ECB_01661	38	29	15	10	0	0	0	5	7	3	9	0	8	0	0	0	0	0	12	9	5	13	2	0	0	2	6
ECB_01662	319	269	152	55	1	0	0	22	22	79	57	24	50	6	2	2	1	7	77	149	102	97	54	3	3	23	26
ECB_01663	9	10	2	5	0	0	0	8	2	4	2	1	3	0	1	0	0	2	4	2	0	2	2	0	0	5	6
ECB_01664	15	13	6	5	1	1	0	28	14	3	3	0	4	2	15	1	3	30	5	4	2	5	6	19	6	15	27
ECB_01665	28	29	20	1	2	0	0	37	53	7	13	1	6	8	0	2	5	26	14	16	18	12	20	0	1	36	44
ECB_01666	5	2	1	2	0	0	0	2	1	1	1	0	1	1	0	0	2	4	0	4	4	2	0	0	1	7	23
ECB_01667	11	12	4	3	1	0	0	16	10	2	1	0	6	4	1	1	1	6	4	7	3	10	8	1	3	21	9
ECB_01668	8	13	4	2	0	0	0	1	6	2	2	0	2	1	0	0	6	5	6	4	5	6	1	1	0	15	14
ECB_01669	0	0	0	0	0	0	1	0	0	0	0	0	0	0	0	0	0	0	2	1	0	0	1	0	0	1	0
ECB_01670	5	4	2	0	0	0	0	8	6	1	1	0	3	1	0	0	0	7	1	1	2	2	5	1	1	3	7
ECB_01671	1314	902	887	605	240	17	11	436	1033	704	409	81	328	482	62	26	235	557	449	612	541	662	1047	185	45	1166	1016
ECB_01672	47	51	28	12	0	0	0	5	16	10	14	1	5	5	1	0	1	8	6	20	10	13	9	2	0	17	4
ECB_01673	215	317	125	67	4	0	1	23	167	56	47	5	22	8	0	1	4	15	38	77	69	49	19	0	0	17	33
ECB_01674	13	23	5	5	0	0	1	16	79	1	5	1	9	4	1	0	3	47	4	9	21	23	30	2	1	47	55
ECB_01675	447	1123	478	244	7	0	0	41	142	48	137	19	122	11	1	1	10	47	150	259	265	157	164	4	1	69	47
ECB_01676	1	8	4	4	0	0	2	10	15	0	1	0	2	0	0	1	4	4	0	3	2	1	0	0	1	9	2
ECB_01677	143	120	85	43	41	5	5	91	155	64	50	2	41	48	9	4	20	92	70	46	97	42	90	59	4	112	187
ECB_01678	130	160	62	29	0	0	0	7	20	25	25	10	24	5	0	0	0	10	29	44	51	37	39	0	0	12	15
ECB_01679	96	105	31	25	2	0	1	3	22	27	16	5	12	6	0	0	1	4	22	36	47	31	36	3	1	9	2
ECB_01680	139	237	88	48	1	0	1	15	30	20	39	6	41	7	1	1	2	13	67	157	118	71	66	1	0	19	24
ECB_01681	2046	2576	2113	951	959	15	7	194	433	533	586	104	462	801	52	17	52	139	982	1592	1133	888	1408	396	27	341	314
ECB_01682	3577	5349	4454	2719	198	7	1	73	430	993	1561	506	1441	154	18	10	28	84	2569	3379	3155	2911	2343	118	8	164	207
ECB_01683	443	767	478	405	4	0	0	6	68	117	222	105	197	2	0	0	8	19	186	320	341	261	176	0	0	11	32
ECB_01684	3	30	5	6	0	0	0	0	3	1	3	0	3	0	0	0	0	6	2	6	2	1	2	0	0	5	0
ECB_01685	4346	6269	3649	2670	16	7	7	165	505	944	1371	64	1244	27	15	7	10	177	1806	3147	2193	1656	954	21	4	157	265
ECB_01686	1087	1195	1074	466	3	1	0	53	351	210	361	14	331	2	2	2	15	55	7018	16722	5514	8447	3428	34	9	221	662
ECB_01687	7009	10946	6633	3554	67	37	19	725	1578	1554	2780	345	1797	224	91	30	294	677	3790	6687	4050	4479	2319	300	52	1817	1426
ECB_01688	14494	17761	9976	6489	182	8	10	342	1521	2234	3397	878	2540	408	67	18	133	394	4837	7571	6068	5393	4592	250	35	693	888
ECB_01689	1	2	2	1	0	0	0	6	4	0	0	0	0	0	0	0	0	2	0	0	0	0	0	0	1	0	14
ECB_01690	22	37	15	8	0	0	0	0	8	4	3	1	4	1	0	0	0	2	9	3	15	9	1	0	0	1	2
ECB_01691	45	172	69	87	0	0	0	6	18	1	30	13	26	3	0	0	4	4	33	83	60	51	25	6	1	42	104
ECB_01692	192	110	117	51	27	5	2	43	62	53	56	8	42	46	4	2	16	22	62	58	55	62	93	22	1	154	61
ECB_01693	112	97	63	28	14	3	0	17	31	27	26	2	28	27	0	1	0	3	23	40	52	31	67	16	0	28	14
ECB_01694	122	115	117	89	201	16	13	364	311	79	62	9	36	311	23	8	262	261	74	73	58	63	274	63	15	1226	578
ECB_01695	282	451	263	202	51	17	8	159	132	31	89	2	49	36	37	11	38	86	86	135	123	91	88	120	12	280	87
ECB_01696	118	153	42	24	4	0	0	14	24	14	19	7	10	3	1	0	4	18	17	36	32	23	23	2	0	40	37
ECB_01697	9	15	6	5	0	0	0	53	103	0	1	0	2	0	0	0	4	10	8	2	6	2	2	1	1	31	49
ECB_01698	3795	1131	1148	881	13	0	3	120	289	282	730	766	798	30	8	7	40	92	724	1121	1919	1432	871	23	5	233	184
ECB_01699	3	6	2	3	0	1	4	102	80	0	0	0	2	0	1	3	8	29	3	2	2	1	4	0	6	116	51
ECB_01700	9	34	9	9	0	0	0	1	8	0	0	2	4	0	0	0	0	3	4	5	7	3	6	1	0	1	6
ECB_01701	50	23	15	24	7	0	0	40	31	20	7	5	6	17	4	1	8	12	8	11	14	7	17	6	1	33	15
ECB_01702	63	55	28	12	4	0	0	9	44	7	8	4	7	4	1	0	1	9	10	15	17	13	14	2	2	28	26
ECB_01703	44	50	22	6	1	0	0	17	34	9	10	3	5	5	0	2	7	19	16	36	23	26	20	0	1	29	31
ECB_01704	37	53	17	5	3	0	0	25	22	3	5	0	10	1	0	0	0	7	10	10	9	11	3	3	0	18	22
ECB_01705	17	28	9	13	1	0	0	8	12	4	5	2	1	1	0	0	4	6	2	8	4	0	9	0	0	14	4
ECB_01706	3	5	5	2	1	0	1	7	14	2	0	0	0	0	0	0	1	4	3	5	2	2	1	0	1	8	9
ECB_01707	22	19	19	9	3	0	0	4	18	3	8	2	3	7	2	0	7	8	5	6	11	2	11	1	0	9	10
ECB_01708	282	237	199	117	114	11	7	111	104	58	53	142	35	111	72	15	6	41	76	97	107	88	193	136	49	114	86
ECB_01709	343	440	371	197	4	0	1	10	35	151	137	82	109	8	0	0	3	15	143	174	167	161	174	4	1	7	23
ECB_01710	48	108	81	54	4	3	2	192	456	8	32	30	34	7	1	6	20	108	31	48	47	32	27	0	6	246	217
ECB_01711	1	6	3	1	1	0	0	1	5	0	1	0	1	0	0	2	3	4	1	4	5	1	3	0	0	12	6
ECB_01712	14	17	16	11	3	1	0	274	232	22	7	1	4	10	2	0	93	79	1	5	6	2	11	9	2	1029	268
ECB_01713	171	105	106	12	80	9	1	16	22	14	12	5	1	78	35	2	10	11	17	58	15	8	124	152	5	71	20
ECB_01714	80	68	106	13	68	8	3	25	50	20	21	2	5	98	14	2	5	22	9	35	17	4	92	49	6	62	21
ECB_01715	137	117	306	32	108	17	9	117	112	29	38	10	3	229	52	9	33	50	25	61	25	5	178	116	12	207	55
ECB_01716	65	99	399	37	100	11	7	71	66	9	29	4	5	208	30	3	24	34	9	45	12	4	160	77	10	270	80
ECB_01717	103	235	899	155	300	23	14	251	197	52	71	9	16	522	70	12	113	121	81	116	58	14	381	118	30	896	192
ECB_01718	173	250	137	53	7	0	0	9	33	73	58	59	43	12	1	0	11	14	42	58	60	54	44	5	1	22	23
ECB_01719	1	2	4	0	0	0	0	1	0	1	0	1	1	1	0	0	0	0	0	0	2	0	0	0	0	2	2
ECB_01720	2	8	1	3	0	0	0	0	2	0	4	1	0	1	0	0	3	0	0	3	2	3	2	1	0	8	8
ECB_01721	10	19	12	4	0	0	0	6	4	6	2	0	1	2	1	0	1	1	0	5	4	2	5	0	0	9	5
ECB_01722	20	21	9	4	0	0	0	1	11	7	6	3	6	1	0	0	0	0	1	10	5	3	7	0	0	1	3
ECB_01723	52	48	16	10	1	0	0	1	12	10	6	4	6	2	0	0	0	1	9	21	21	11	15	4	0	5	2
ECB_01724	30	30	17	9	0	0	0	4	8	5	9	4	7	0	0	0	0	4	4	13	23	14	7	0	0	4	3
ECB_01725	15	37	22	21	0	0	0	3	0	6	9	2	8	0	0	0	0	1	8	14	16	22	6	0	0	4	11
ECB_01726	64	49	36	44	2	0	0	8	17	17	29	10	27	6	1	0	0	8	19	46	59	33	30	2	0	24	9
ECB_01727	47	67	36	27	2	0	0	17	26	11	25	4	7	5	0	1	1	19	24	25	29	19	14	4	0	24	16
ECB_01728	6	23	11	4	0	0	0	1	5	1	1	0	4	0	0	0	0	1	1	5	5	8	3	0	0	4	2
ECB_01729	17	6	9	1	0	1	0	19	8	1	3	0	1	0	1	0	3	6	3	4	9	1	5	2	0	31	9
ECB_01730	1769	1656	828	700	3	0	1	12	101	324	526	157	453	14	1	0	2	17	626	896	918	950	583	2	1	5	32
ECB_01731	6	21	9	5	0	0	0	4	8	0	1	1	1	0	0	0	1	5	4	9	5	5	3	1	2	13	11
ECB_01732	343	380	155	85	5	0	0	11	36	55	90	23	50	3	0	0	1	26	97	154	137	87	70	3	0	20	13
ECB_01733	809	886	661	282	59	1	1	51	120	251	192	81	131	111	7	1	17	39	177	261	237	159	236	24	3	103	79
ECB_01734	355	532	432	199	21	1	1	25	66	87	114	11	97	30	2	1	10	57	132	198	175	132	118	4	0	65	56
ECB_01735	1123	1198	462	246	14	0	1	42	110	150	247	50	165	20	3	0	2	36	250	570	476	368	221	5	0	68	92
ECB_01736	287	481	118	178	3	0	0	12	37	43	81	6	58	1	1	0	8	13	65	133	137	106	79	1	0	8	9
ECB_01737	108	189	101	66	1	2	2	30	38	24	43	7	37	9	3	1	7	27	128	219	138	189	90	9	3	126	66
ECB_01738	4	12	3	5	1	0	0	9	10	1	0	0	1	0	1	1	4	5	4	4	3	2	8	0	0	4	12
ECB_01739	63	77	52	21	7	1	3	54	42	27	18	2	10	19	4	3	16	44	30	40	30	22	36	4	2	81	44
ECB_01740	6	15	5	5	0	0	0	14	11	0	2	1	0	1	0	0	0	0	2	2	1	2	0	0	0	7	7
ECB_01741	5	6	2	1	0	0	0	4	5	1	1	0	2	1	0	0	2	0	3	0	0	3	0	0	0	2	0
ECB_01742	4	7	2	2	1	0	0	2	5	0	2	0	2	0	0	0	6	0	2	0	2	4	1	0	0	10	12
ECB_01743	4	2	2	2	0	0	1	3	1	1	0	0	2	1	0	0	0	1	1	1	4	2	1	0	0	4	1
ECB_01744	3	7	1	3	0	0	0	1	6	0	3	0	1	0	0	0	1	1	1	0	1	0	2	0	0	5	6
ECB_01745	0	4	4	8	0	0	0	4	7	4	3	0	1	1	0	0	3	5	0	0	2	3	0	0	0	17	8
ECB_01746	110	302	279	181	33	0	1	31	112	83	83	61	49	32	1	0	35	21	113	127	122	88	87	3	2	121	70
ECB_01747	357	753	832	463	114	10	14	86	204	218	242	50	172	172	10	11	64	121	281	382	380	272	329	45	18	169	143
ECB_01748	24825	17518	11419	6184	110	14	6	250	362	5288	6393	1897	6234	230	70	15	52	201	7036	8650	10526	8900	7827	215	31	278	303
ECB_01749	193	183	89	70	4	1	1	48	40	66	53	6	39	4	0	5	4	15	33	46	52	46	69	2	14	66	10
ECB_01750	219	371	219	98	5	0	0	23	33	40	48	17	33	11	1	0	1	18	53	91	97	55	38	5	0	22	27
ECB_01751	383	747	197	220	3	2	1	32	43	121	73	18	68	2	0	2	2	19	64	160	170	88	60	0	0	66	31
ECB_01752	18	38	19	15	21	5	3	95	72	4	7	1	4	32	3	11	58	61	6	9	10	2	19	19	3	275	129
ECB_01753	4	6	2	1	3	0	0	10	6	2	0	4	0	3	0	1	0	1	1	2	1	2	1	2	0	36	6
ECB_01754	1	1	0	0	0	1	0	7	1	0	0	0	0	0	0	0	0	0	0	0	0	1	0	0	1	5	3
ECB_01755	30	76	12	6	0	0	0	7	11	5	8	1	2	3	0	0	3	10	5	5	10	5	3	3	0	21	13
ECB_01756	110	115	80	30	1	0	0	5	17	18	20	4	22	1	1	0	3	3	28	29	46	21	27	0	0	14	9
ECB_01757	1	6	0	0	0	0	0	1	4	0	0	0	0	0	1	0	1	3	0	0	2	0	0	0	0	2	3
ECB_01758	36	41	26	8	0	0	0	1	11	4	9	3	6	0	2	0	2	2	4	20	16	3	3	1	0	3	3
ECB_01759	10	17	8	3	1	0	0	18	24	2	3	1	3	4	0	1	3	6	5	3	7	6	2	1	0	24	25
ECB_01760	19	16	7	3	0	1	0	6	12	3	4	2	0	1	1	2	0	3	3	7	3	5	2	2	0	1	7
ECB_01761	27	34	27	13	5	1	0	9	19	7	11	4	8	5	1	1	2	16	10	16	22	10	15	3	0	25	21
ECB_01762	35	37	27	10	3	0	0	9	16	9	12	3	6	1	0	0	6	7	13	22	22	13	14	1	0	19	25
ECB_01763	189	466	73	78	1	0	2	65	93	10	36	5	23	9	2	1	30	52	54	80	74	52	28	0	1	87	50
ECB_01764	65	99	73	49	138	8	3	16	31	37	17	3	24	99	15	8	12	16	78	109	60	106	199	270	4	104	42
ECB_01765	0	1	0	1	1	0	0	2	2	0	0	0	0	1	0	0	0	3	0	0	1	0	0	1	0	12	0
ECB_01766	0	0	0	0	0	0	0	1	0	0	0	0	0	0	0	0	0	0	0	0	0	0	0	0	0	1	0
ECB_01767	179	142	102	51	4	0	1	14	53	16	34	7	56	6	1	1	6	10	131	138	180	131	103	1	1	45	48
ECB_01768	84	164	28	16	2	0	0	7	13	9	10	3	4	3	1	0	2	8	8	21	21	8	8	0	0	2	6
ECB_01769	45	25	148	80	15	2	3	55	90	41	45	18	26	24	0	3	28	67	61	49	42	26	62	2	2	89	115
ECB_01770	18	16	5	8	1	0	0	13	18	4	2	3	4	3	0	0	0	8	6	8	4	7	10	2	0	17	18
ECB_01771	0	2	0	1	1	0	0	0	5	0	4	0	0	1	0	0	0	0	0	0	0	0	1	0	0	1	2
ECB_01772	6	2	3	1	2	0	0	3	2	1	2	0	2	1	0	0	2	1	0	0	1	1	2	0	0	2	1
ECB_01773	2	5	5	3	0	0	0	0	0	0	0	0	1	1	0	0	0	0	1	1	1	3	1	0	0	1	0
ECB_01774	89	319	81	60	2	0	1	18	27	6	46	17	32	10	0	0	14	17	36	127	105	75	40	0	0	50	37
ECB_01775	117	412	1508	600	453	102	95	1287	660	182	168	35	109	530	71	73	740	545	239	272	244	160	669	170	92	3963	976
ECB_01776	136	380	285	134	49	4	2	479	260	66	60	64	67	38	37	13	306	309	49	133	143	98	106	138	8	1764	499
ECB_01777	249	1106	87	76	1	0	0	1	17	14	40	16	33	1	0	0	0	16	39	92	112	37	21	1	3	4	9
ECB_01778	294	504	195	96	5	0	1	20	60	53	101	14	60	5	0	0	6	26	108	239	209	106	95	0	0	21	33
ECB_01779	144	236	96	65	0	0	1	4	3	35	44	16	20	1	0	0	3	0	22	58	52	39	27	1	1	4	5
ECB_01780	74	111	59	38	24	2	3	37	41	22	23	3	14	25	0	2	23	8	15	48	19	36	40	22	2	137	58
ECB_01781	104	190	59	66	5	0	0	7	49	11	15	34	9	5	0	1	1	4	34	52	46	25	32	4	0	33	26
ECB_01782	170	384	70	57	3	1	1	207	115	10	23	9	31	6	6	19	18	72	58	82	94	60	51	6	11	465	85
ECB_01783	52	54	33	13	0	0	0	19	24	12	12	3	12	6	3	1	2	16	12	17	22	16	10	4	3	25	28
ECB_01784	320	637	147	136	66	42	30	1728	682	235	126	39	72	158	136	91	450	730	153	188	172	132	234	299	119	4040	1274
ECB_01785	16	17	4	1	7	0	0	12	21	3	3	0	4	10	1	0	12	9	7	9	4	6	9	2	0	57	6
ECB_01786	62	127	57	74	0	0	0	6	76	31	30	12	29	6	1	0	12	13	32	62	63	44	42	0	3	21	52
ECB_01787	1359	821	814	663	72	6	7	264	141	467	372	111	323	227	15	9	78	102	572	493	483	594	831	65	10	445	248
ECB_01788	1517	944	806	574	72	2	1	167	156	432	315	15	334	174	16	6	41	82	475	433	461	451	620	43	6	283	135
ECB_01789	2820	1679	1504	933	141	19	14	833	639	752	506	495	454	317	117	33	114	444	763	711	786	775	1308	467	70	1017	943
ECB_01790	139	161	88	83	5	0	0	1	7	22	17	12	22	8	1	0	0	0	36	47	54	40	30	1	0	4	7
ECB_01791	5	14	5	2	2	0	0	34	28	0	7	0	1	1	0	3	2	4	7	7	11	4	8	0	5	22	15
ECB_01792	50	133	27	23	1	0	1	16	28	9	16	3	14	0	1	1	8	26	11	33	25	13	10	2	1	41	22
ECB_01793	8130	7884	6149	2594	129	15	7	560	634	1677	2443	727	1521	234	34	30	106	417	4288	6377	6070	4362	3189	96	33	882	669
ECB_01794	1223	1620	1003	677	31	0	3	50	98	345	388	29	299	42	3	6	6	78	424	741	729	495	406	10	6	62	78
ECB_01795	273	852	499	338	24	4	0	96	152	44	126	28	150	13	1	2	14	83	130	218	281	192	149	3	2	173	73
ECB_01796	40	155	112	72	22	3	0	50	83	5	20	7	22	12	5	4	29	31	39	35	62	50	37	12	2	104	51
ECB_01797	18	53	10	6	0	0	0	7	18	3	7	2	3	1	2	0	1	1	6	10	12	3	1	1	0	19	15
ECB_01798	138	161	88	92	18	5	2	76	94	44	67	11	44	25	2	7	28	51	89	134	124	153	143	12	4	147	104
ECB_01799	19	42	11	3	0	0	0	2	4	5	4	2	5	0	0	0	0	1	1	3	10	6	2	0	0	2	2
ECB_01800	642	1253	669	549	102	16	11	882	579	353	282	97	236	138	39	26	323	251	458	739	559	480	476	118	54	2267	658
ECB_01801	1401	2952	985	816	11	1	0	70	177	249	532	112	427	19	18	5	17	58	630	1210	1364	759	476	40	9	159	140
ECB_01802	818	2169	707	442	1	1	1	30	127	108	302	484	306	15	1	1	7	39	346	681	708	450	246	14	4	45	74
ECB_01803	353	806	323	184	0	0	0	30	59	50	160	64	120	11	1	5	4	19	133	268	354	175	85	9	1	55	59
ECB_01804	151	286	111	77	2	2	4	487	560	21	39	9	27	25	6	6	43	167	52	82	102	41	59	9	4	410	318
ECB_01805	387	470	200	146	10	0	0	92	170	41	106	19	71	12	4	2	8	52	145	176	178	167	123	5	1	80	92
ECB_01806	62	148	20	26	1	0	0	12	36	6	20	3	10	6	1	1	5	17	17	37	25	21	23	0	0	20	8
ECB_01807	5	12	6	4	3	1	0	37	74	1	4	0	1	8	6	2	12	18	1	4	7	2	2	24	1	29	52
ECB_01808	7	6	4	1	0	0	0	16	18	1	0	0	2	2	0	1	7	16	3	5	1	2	3	5	3	27	35
ECB_01809	6	21	7	6	2	4	2	125	102	2	2	0	1	2	7	12	44	71	5	4	13	3	4	11	2	547	107
ECB_01810	151	233	83	55	1	0	0	8	5	21	41	14	35	4	2	0	0	3	32	62	59	36	34	8	0	9	3
ECB_01811	474	845	338	199	6	1	1	15	49	38	115	21	112	6	0	2	9	20	108	179	176	114	85	1	0	16	22
ECB_01812	302	546	255	132	6	0	0	41	150	40	78	22	66	15	1	2	18	37	99	108	143	98	74	3	0	49	82
ECB_01813	18	56	18	9	1	0	0	10	14	2	2	2	8	5	0	1	0	4	3	11	11	6	3	0	1	14	11
ECB_01814	10	40	13	10	0	0	0	35	42	7	5	1	5	2	2	1	23	26	3	6	6	4	7	5	0	59	51
ECB_01815	124	141	53	21	2	0	0	14	31	40	17	4	15	6	3	0	1	8	29	44	38	19	14	0	1	41	27
ECB_01816	63	114	64	55	9	1	2	22	110	14	26	9	20	9	3	2	11	35	23	46	38	17	30	7	0	73	55
ECB_01817	106	169	123	49	13	3	1	155	345	291	67	12	20	17	7	14	107	182	45	97	52	47	47	33	13	579	236
ECB_01818	179	211	161	79	11	3	2	283	898	30	51	11	27	19	3	15	165	430	55	75	101	58	71	10	12	686	582
ECB_01819	245	369	327	145	26	8	4	490	1324	43	84	19	68	50	12	46	169	484	145	221	119	136	182	18	35	1029	842
ECB_01820	347	390	143	122	0	0	0	5	9	63	79	33	69	0	0	0	1	5	86	110	122	116	92	0	0	8	21
ECB_01821	467	327	166	107	12	2	0	24	55	129	132	20	138	20	6	2	8	24	128	132	185	158	155	13	2	36	46
ECB_01822	223	200	126	101	3	0	0	14	58	61	77	55	54	6	2	1	1	22	111	94	107	102	62	1	3	12	23
ECB_01823	2060	1696	1162	635	24	0	1	52	116	542	624	317	465	37	10	3	21	51	795	908	796	829	745	34	7	117	86
ECB_01824	190	160	175	80	22	2	3	66	198	65	69	2	38	54	5	0	7	116	185	115	119	125	196	10	5	160	162
ECB_01825	1753	1128	750	394	50	5	6	295	447	603	441	150	283	188	25	19	64	255	476	517	597	563	607	111	23	574	458
ECB_01826	297	517	208	117	4	0	0	18	100	44	70	37	46	18	0	0	20	31	170	211	182	176	234	5	7	65	109
ECB_01827	125	759	208	83	9	0	0	45	108	38	79	10	38	16	5	0	6	40	62	113	117	79	541	40	3	79	76
ECB_01828	129	1122	309	158	2	2	0	38	144	59	73	15	53	19	0	3	19	50	88	176	104	120	2018	13	1	57	86
ECB_01829	163	586	188	165	8	2	3	81	288	21	54	17	59	29	2	6	9	114	75	107	126	93	257	7	3	34	120
ECB_01830	68	297	79	35	0	0	0	25	61	17	27	6	15	1	1	2	11	24	36	44	48	19	93	2	0	9	23
ECB_01831	375	387	182	102	8	1	1	75	141	66	110	42	60	10	2	0	8	44	124	144	136	101	95	6	6	85	133
ECB_01832	164	197	155	58	12	0	1	96	186	49	50	15	45	19	1	1	23	46	54	83	81	52	56	10	3	138	141
ECB_01833	0	6	5	2	0	0	0	7	3	0	1	0	2	0	0	0	0	0	0	0	0	0	2	0	0	4	5
ECB_01834	166	215	110	93	1	0	2	4	26	25	33	34	38	1	0	0	4	7	57	72	84	35	47	0	1	9	5
ECB_01835	1074	991	604	370	12	1	0	26	52	299	346	509	350	18	3	0	17	20	450	614	685	529	364	9	1	50	40
ECB_01836	506	386	362	176	3	1	0	24	41	104	128	62	105	11	5	0	5	62	160	248	261	200	184	8	3	57	43
ECB_01837	3042	2881	1341	796	40	1	3	70	306	661	742	226	625	72	3	6	22	97	698	1211	1036	1198	1010	27	4	165	228
ECB_01838	21	26	18	9	0	0	1	1	5	8	3	2	3	1	0	1	0	3	3	11	10	13	2	0	0	6	3
ECB_01839	10	17	7	5	0	0	0	4	6	2	1	0	2	0	0	0	4	4	5	9	10	7	10	1	4	20	77
ECB_01840	52	62	27	24	5	0	0	2	26	11	27	7	19	6	0	2	6	7	18	23	22	12	15	0	0	5	8
ECB_01841	57	116	29	17	1	0	0	4	10	6	13	9	11	0	0	0	2	3	15	33	31	16	16	4	0	10	6
ECB_01842	64	126	36	48	0	0	0	11	22	16	22	8	28	3	0	0	3	15	20	44	47	43	37	0	0	27	20
ECB_01843	76	133	69	21	9	1	0	43	71	22	18	5	22	10	1	3	21	49	32	59	53	51	66	11	2	118	101
ECB_01844	0	5	4	1	0	0	0	8	12	0	0	0	1	0	0	0	0	4	0	1	4	4	0	0	1	27	24
ECB_01845	365	1641	964	1071	168	20	31	2007	2462	104	179	72	193	115	41	48	450	1499	461	716	887	402	466	304	74	2440	1394
ECB_01846	77	107	52	20	1	0	1	3	33	15	13	3	12	2	1	1	0	11	25	25	34	14	19	4	0	21	29
ECB_01847	714	891	234	249	12	3	3	86	140	158	161	34	197	24	13	3	19	67	312	480	375	440	302	38	5	247	243
ECB_01848	0	9	2	2	0	0	0	5	2	0	1	0	1	0	0	0	1	0	2	0	6	2	1	0	0	2	2
ECB_01849	295	454	215	276	0	0	0	0	1	21	72	56	117	2	0	0	0	0	100	172	260	184	112	0	0	1	0
ECB_01850	3376	3641	1470	1615	8	0	1	8	26	396	881	589	995	65	1	0	12	10	987	1555	1945	1662	1152	1	1	22	26
ECB_01851	1657	3104	2019	801	45	1	0	7	11	552	1074	677	791	197	4	0	3	17	961	1701	2067	1408	967	0	1	9	23
ECB_01852	14	16	8	7	1	0	0	10	5	1	2	3	2	3	0	0	2	2	3	6	5	6	4	1	0	5	9
ECB_01853	17	21	16	9	0	0	0	2	4	4	5	3	2	3	0	0	8	0	7	7	3	9	2	2	1	3	8
ECB_01854	4	4	8	2	0	0	0	1	4	2	1	3	0	0	0	0	27	4	8	5	4	3	6	2	1	27	131
ECB_01855	8	8	9	3	0	0	0	8	6	1	2	1	1	1	0	0	0	4	5	4	7	1	2	0	0	11	9
ECB_01856	8	11	7	7	0	0	0	1	5	4	2	0	0	1	0	0	11	1	1	6	3	6	3	0	1	12	35
ECB_01857	1	13	0	2	0	0	0	7	9	0	3	0	0	1	0	0	0	6	1	2	5	2	4	0	1	7	25
ECB_01858	26	20	14	13	6	0	0	12	21	4	5	2	8	2	1	0	0	3	10	11	12	14	13	4	4	6	10
ECB_01859	13	25	9	16	0	0	0	1	4	5	4	2	3	0	0	0	5	1	3	4	18	5	5	0	0	2	3
ECB_01860	4	13	2	5	0	0	0	2	5	0	0	1	0	1	0	0	0	0	4	2	4	0	2	0	0	0	5
ECB_01861	6	16	2	1	0	0	0	1	3	0	3	0	3	0	0	0	1	2	4	2	1	8	1	0	0	4	3
ECB_01862	118	253	75	144	5	0	0	10	36	23	33	39	74	9	1	1	0	11	53	73	132	157	104	5	0	18	18
ECB_01863	42	106	38	64	2	1	0	0	6	6	21	0	18	4	0	0	0	2	15	27	49	33	26	1	0	3	13
ECB_01864	48	35	35	24	6	0	0	20	20	20	12	2	17	25	1	0	5	15	23	30	38	23	42	1	0	13	14
ECB_01865	147	70	46	45	25	2	6	66	93	26	30	13	21	43	23	4	8	53	28	56	56	31	74	66	6	125	78
ECB_01866	20	27	19	9	10	2	1	14	24	6	8	2	6	23	3	3	5	6	10	17	13	10	16	14	1	22	29
ECB_01867	11	25	11	8	37	0	0	23	19	7	9	5	3	42	3	2	13	6	9	5	9	2	24	20	0	36	19
ECB_01868	6	22	9	4	25	2	3	80	15	6	6	2	6	49	9	3	12	12	6	7	6	5	37	17	7	131	25
ECB_01869	6	28	18	10	43	5	1	150	97	11	9	2	1	68	5	10	88	74	9	15	8	5	85	33	8	502	79
ECB_01870	81	106	77	90	91	7	15	365	172	39	28	7	25	97	8	28	176	162	28	39	35	33	88	13	20	1694	230
ECB_01871	54	202	59	26	1	0	0	3	13	11	22	17	21	0	0	0	3	3	20	32	37	16	8	1	1	16	7
ECB_01872	404	993	747	376	8	0	0	4	6	114	188	52	257	14	0	0	0	4	142	306	475	242	151	0	0	10	4
ECB_01873	678	1224	332	245	16	0	0	8	13	78	84	6	53	2	0	0	5	2	30	112	126	87	29	0	0	11	11
ECB_01874	5	13	5	1	8	10	5	66	57	1	6	1	0	4	11	5	17	22	1	9	4	0	9	23	6	118	71
ECB_01875	35	151	18	9	2	0	0	4	25	11	7	0	5	0	0	0	0	15	6	14	16	4	4	0	3	11	19
ECB_01876	556	972	794	222	36	2	0	98	306	182	162	38	123	51	10	3	48	107	172	258	206	179	263	54	7	258	174
ECB_01877	146	204	86	70	11	0	0	40	53	23	53	12	35	21	2	3	14	37	56	77	92	63	57	0	1	79	60
ECB_01878	117	170	45	64	2	1	0	17	26	24	41	12	28	6	1	1	21	12	55	70	62	43	43	3	1	37	57
ECB_01879	23	41	23	16	2	2	0	23	13	9	5	2	3	9	3	3	9	19	11	8	15	13	10	2	0	23	22
ECB_01880	2	10	6	1	0	0	1	3	4	0	1	0	1	2	0	0	0	1	0	1	4	1	0	0	0	0	2
ECB_01881	26	38	17	13	0	0	0	3	11	3	12	3	3	1	0	0	0	2	42	38	31	33	26	1	0	10	19
ECB_01882	10	20	9	6	0	0	0	12	16	0	1	0	4	2	0	0	3	5	7	9	7	8	9	2	0	21	11
ECB_01883	50	173	24	29	1	1	0	36	53	5	24	2	16	4	0	0	3	11	14	76	48	34	13	0	0	31	24
ECB_01884	44	222	65	34	1	2	0	52	98	17	45	5	24	3	3	3	26	44	39	62	56	15	12	1	6	70	69
ECB_01885	16	15	16	7	5	0	0	6	36	13	9	1	13	0	0	0	5	16	4	14	11	12	15	0	0	8	16
ECB_01886	17	9	14	1	5	1	0	8	11	8	3	1	2	5	0	1	0	6	3	9	6	4	13	6	0	35	22
ECB_01887	7	8	5	4	1	0	0	2	3	2	2	0	2	3	0	0	1	5	3	5	5	1	1	0	0	0	2
ECB_01888	7	171	20	19	0	0	0	14	28	4	4	2	0	2	0	0	0	15	3	6	6	4	1487	7	0	6	8
ECB_01889	1	9	4	0	0	0	0	0	1	1	0	0	0	0	0	0	0	0	0	1	0	2	6	0	0	0	0
ECB_01890	122	144	533	281	110	4	5	56	270	198	145	14	66	171	5	7	31	134	195	176	112	90	239	27	6	146	194
ECB_01891	145	184	57	52	3	1	3	77	114	14	26	3	28	8	5	1	14	32	42	62	55	36	42	4	2	114	102
ECB_01892	0	5	1	1	0	0	2	38	34	0	1	0	0	0	0	1	2	11	1	0	2	0	0	0	0	29	16
ECB_01893	689	1085	519	248	16	0	1	50	46	127	186	125	287	34	0	4	7	25	182	310	345	699	785	6	2	47	18
ECB_01894	753	732	420	170	11	1	0	16	67	157	157	21	116	35	0	2	4	21	163	262	202	187	179	2	0	38	39
ECB_01895	433	549	172	188	1	2	4	93	172	21	84	22	72	2	1	4	10	51	89	161	177	114	81	0	3	63	71
ECB_01896	25	42	12	12	4	5	2	56	41	2	13	2	6	3	2	2	2	19	5	20	15	11	12	7	3	36	20
ECB_01897	587	308	587	175	0	0	0	13	25	54	116	20	66	4	2	0	3	1	93	169	142	143	116	1	2	20	24
ECB_01898	82	216	405	62	1	0	0	1	6	3	39	0	7	2	0	0	2	2	31	68	34	8	3	1	0	3	2
ECB_01899	100	108	59	16	58	5	1	73	62	36	37	7	33	91	27	12	20	39	51	71	74	73	149	118	10	265	87
ECB_01900	51	147	57	68	5	0	1	9	19	17	21	9	28	9	0	0	3	6	15	33	39	55	53	5	0	12	13
ECB_01901	12	60	45	16	3	0	0	10	20	8	4	7	5	4	1	0	2	5	6	9	12	15	26	2	0	16	10
ECB_01902	16	42	20	15	5	1	0	24	58	5	3	0	5	1	0	0	10	10	18	19	17	17	10	0	0	62	35
ECB_01903	3	2	0	1	0	0	0	69	105	0	1	0	2	0	0	8	7	28	2	0	3	3	2	0	10	71	70
ECB_01904	8	17	8	5	0	0	0	4	11	0	2	0	1	1	0	0	0	5	3	12	4	6	5	0	0	7	8
ECB_01905	1	2	0	0	0	0	0	1	2	0	0	0	0	1	0	0	0	1	0	5	1	0	0	0	0	2	2
ECB_01906	1	7	1	0	0	0	0	0	3	0	2	0	0	0	0	0	0	0	1	1	1	1	2	0	0	0	0
ECB_01907	1	6	1	0	0	0	0	0	1	0	0	0	0	0	0	0	0	2	0	0	0	0	0	1	0	4	5
ECB_01908	1	0	1	0	0	0	0	3	17	0	0	0	1	0	0	0	2	6	0	1	0	1	0	0	0	14	5
ECB_01909	8	3	1	1	0	0	0	3	6	0	1	0	1	0	0	0	0	5	2	2	1	0	0	1	0	13	3
ECB_01910	1718	1553	538	277	25	11	7	516	351	149	221	109	186	79	37	43	111	177	228	364	353	391	328	68	18	644	254
ECB_01911	58	93	41	18	1	0	0	33	42	16	10	1	9	14	1	0	11	36	10	10	3	7	16	2	2	79	67
ECB_01912	73	88	169	115	41	10	3	242	419	33	23	13	32	54	19	6	130	286	82	58	33	62	124	31	6	950	506
ECB_01913	34	65	25	15	4	1	4	19	28	9	10	2	8	5	8	5	19	14	18	32	34	27	30	31	0	80	28
ECB_01914	323	378	182	131	12	0	1	53	92	42	100	23	69	18	1	1	20	41	109	169	134	98	96	8	3	102	87
ECB_01915	112	49	83	59	1	0	0	2	36	15	38	5	37	2	0	0	0	6	54	57	76	62	60	5	0	13	12
ECB_01916	1097	298	778	398	3	1	2	15	143	93	309	78	320	7	1	0	10	31	259	484	680	430	323	11	1	28	56
ECB_01917	330	625	90	179	4	0	0	8	9	46	71	13	85	4	3	1	0	2	147	144	202	175	107	6	0	20	9
ECB_01918	375	447	314	145	48	19	10	229	226	64	78	32	80	110	102	12	43	94	140	150	144	105	147	189	30	372	175
ECB_01919	808	748	570	270	29	30	13	218	462	138	169	50	137	76	37	24	97	137	229	292	263	235	243	86	31	608	264
ECB_01920	63	89	65	19	7	0	0	45	28	21	14	0	28	9	2	2	0	15	31	32	57	30	19	2	3	30	12
ECB_01921	2603	1284	642	221	2	0	0	26	98	482	389	224	426	19	2	1	4	36	411	447	434	495	442	2	0	34	59
ECB_01922	4296	2262	1002	516	13	1	0	9	106	1471	549	268	363	46	1	1	2	37	1264	876	712	657	932	4	1	37	68
ECB_01923	947	776	215	148	4	0	0	7	33	480	208	74	94	13	1	0	2	7	235	169	129	138	208	3	0	7	22
ECB_01924	4016	1975	824	453	11	3	1	87	96	867	586	228	362	48	4	0	33	46	1063	998	641	903	1009	16	3	134	78
ECB_01925	1336	1069	409	251	10	0	0	15	29	452	317	73	223	18	2	0	3	15	637	605	604	548	500	3	0	21	32
ECB_01926	971	855	438	294	6	0	0	2	31	371	284	24	219	13	0	0	2	15	270	334	364	338	333	2	1	15	16
ECB_01927	582	530	273	238	9	0	0	2	21	231	151	43	167	5	0	0	2	8	237	194	217	250	231	1	0	8	18
ECB_01928	2518	1502	902	783	13	0	0	8	73	589	439	154	501	20	3	4	9	27	507	655	727	653	623	6	3	43	27
ECB_01929	796	2202	565	547	16	2	4	143	288	98	233	330	186	24	13	7	30	117	291	514	456	377	195	42	14	218	215
ECB_01930	15	30	10	3	5	1	1	4	3	2	8	1	1	1	2	0	1	0	3	5	9	2	5	2	0	11	4
ECB_01931	2907	2684	1619	1159	27	10	4	86	193	708	872	180	638	47	12	3	30	69	1725	3025	1744	2164	1181	47	6	143	118
ECB_01932	25	42	33	15	0	0	0	18	11	5	10	3	19	0	0	1	1	3	8	12	17	9	15	0	1	16	15
ECB_01933	29	134	70	39	1	1	2	34	40	2	13	1	18	1	0	0	11	20	9	55	24	22	15	5	3	58	40
ECB_01934	14	31	25	11	0	0	0	5	15	3	8	3	7	1	0	0	1	2	22	41	34	39	30	2	0	7	9
ECB_01935	3	4	4	4	0	0	0	5	4	0	4	1	3	1	0	0	0	0	3	1	3	1	5	0	0	3	0
ECB_01936	179	443	268	185	1	0	0	5	7	25	109	6	95	3	0	1	0	3	87	180	139	124	105	0	0	2	3
ECB_01937	89	311	135	143	1	0	0	0	8	15	47	2	51	5	0	0	0	0	70	133	119	99	83	2	0	1	5
ECB_01938	117	352	114	163	2	0	0	5	8	15	48	4	38	6	0	0	3	3	52	142	84	112	50	4	1	6	17
ECB_01939	68	210	85	80	1	0	0	4	8	21	28	1	32	3	0	0	1	0	40	61	74	28	32	0	0	0	7
ECB_01940	106	353	124	151	1	0	0	9	26	27	46	1	42	2	0	0	2	7	119	254	149	172	91	0	2	17	35
ECB_01941	189	409	181	219	2	0	0	7	9	22	57	6	61	2	0	0	2	5	60	127	107	83	63	0	0	10	16
ECB_01942	474	745	569	429	7	0	0	2	26	59	145	31	198	11	1	0	5	13	170	303	274	299	201	0	1	4	14
ECB_01943	294	638	496	384	8	0	0	11	17	51	115	0	141	30	1	0	0	8	174	295	299	266	183	1	0	6	11
ECB_01944	135	372	272	228	2	1	0	4	12	25	43	5	88	4	0	0	1	7	91	130	146	122	79	0	0	6	6
ECB_01945	247	386	236	316	6	0	1	12	37	55	76	38	97	5	0	0	0	8	134	176	243	195	157	4	0	3	18
ECB_01946	86	92	38	85	2	0	0	6	17	26	36	4	31	2	0	0	1	10	44	39	81	59	29	0	0	8	13
ECB_01947	231	316	131	134	3	1	0	10	54	54	55	3	44	5	1	0	0	13	43	86	84	70	44	0	0	7	29
ECB_01948	651	1184	405	184	26	7	1	97	77	117	131	8	94	53	12	8	18	32	158	242	246	184	144	68	5	220	55
ECB_01949	4	4	5	2	0	0	0	8	7	1	1	2	0	1	0	0	1	0	3	3	3	1	1	0	0	10	1
ECB_01950	5	8	6	2	0	0	0	3	4	1	2	0	5	0	0	0	5	0	0	1	4	2	5	0	0	3	0
ECB_01951	8	5	7	2	0	0	0	3	8	5	3	2	2	0	0	0	2	0	2	4	11	9	6	0	1	15	11
ECB_01952	1	1	0	0	0	0	0	0	0	0	0	0	0	0	0	0	0	0	1	0	2	0	1	0	0	1	3
ECB_01953	1	3	1	0	0	0	0	2	1	0	1	0	1	0	0	0	0	0	1	0	0	0	2	0	0	1	3
ECB_01954	9	10	9	2	0	0	0	8	6	2	3	0	1	0	0	0	0	0	2	2	3	3	2	1	1	16	8
ECB_01955	1	7	2	0	0	0	0	1	2	1	1	0	2	2	1	0	0	3	2	3	1	1	1	0	0	9	5
ECB_01956	0	3	3	1	0	0	0	0	1	1	0	0	0	0	0	0	0	0	0	2	2	0	2	0	0	1	5
ECB_01957	0	2	2	1	0	0	0	0	0	0	0	0	1	0	0	0	0	0	2	0	0	1	3	0	0	0	0
ECB_01958	1	0	1	0	0	0	0	0	3	0	0	0	0	1	0	0	2	0	1	1	4	1	0	1	0	0	10
ECB_01959	2	2	1	1	0	0	0	1	0	0	1	0	0	0	0	0	1	0	1	1	2	0	0	0	0	0	0
ECB_01960	0	0	0	1	0	0	0	0	0	0	0	0	0	0	0	0	0	0	0	0	0	0	0	0	0	0	0
ECB_01961	1	2	0	0	1	0	0	3	3	0	1	0	0	0	0	0	0	2	0	0	1	0	0	0	0	1	0
ECB_01962	2	0	1	0	0	0	0	0	1	0	0	0	0	0	0	0	0	0	0	3	0	0	0	0	0	0	5
ECB_01963	4	1	2	0	0	0	0	2	0	1	1	0	0	1	0	0	4	1	1	1	0	1	1	0	0	1	4
ECB_01964	2	0	0	0	0	0	0	0	0	0	0	0	1	0	0	0	3	0	0	0	0	0	0	1	0	0	0
ECB_01965	0	0	3	2	0	2	0	1	4	2	1	0	0	0	0	0	0	4	0	0	0	0	1	0	0	1	1
ECB_01966	2	2	2	1	1	0	0	5	7	2	0	1	0	0	0	0	0	1	2	2	2	1	1	0	0	6	2
ECB_01967	1	1	0	0	0	0	0	1	0	0	0	0	0	0	0	0	0	0	0	0	0	0	0	0	0	0	1
ECB_01968	1	0	1	1	0	0	0	2	4	0	0	0	0	0	0	1	0	3	0	0	0	2	0	0	0	7	12
ECB_01969	195	318	126	106	9	5	2	83	112	22	67	51	37	7	5	8	21	43	65	109	112	101	61	24	6	129	66
ECB_01970	1052	1533	652	376	42	3	1	67	146	184	222	34	159	76	9	0	18	50	321	444	486	259	303	16	5	123	88
ECB_01971	277	357	304	115	10	0	0	32	108	135	114	42	67	29	2	0	11	33	120	157	150	99	109	3	5	33	62
ECB_01972	113	345	33	25	0	1	1	3	20	12	22	5	10	4	0	1	0	8	25	69	48	23	12	1	2	18	14
ECB_01973	155	256	100	120	11	2	0	37	77	31	63	15	47	14	5	5	42	27	80	111	103	92	86	16	7	192	409
ECB_01974	160	202	194	56	7	1	0	32	59	27	42	19	31	6	6	4	10	36	47	87	63	67	58	4	1	84	35
ECB_01975	135	192	48	34	2	0	0	6	10	18	24	2	16	1	0	0	0	5	24	42	40	14	15	0	0	1	14
ECB_01976	51	42	29	22	1	0	0	24	63	7	14	7	6	4	0	0	0	13	15	16	11	14	15	2	0	29	25
ECB_01977	5	11	2	2	0	0	0	5	6	1	3	1	0	1	0	0	0	14	3	2	1	0	0	0	0	6	4
ECB_01978	5	8	3	1	0	0	0	12	14	0	3	0	2	0	0	0	2	5	1	2	1	0	2	1	0	13	10
ECB_01979	13	27	9	4	0	0	0	25	52	3	7	2	2	1	2	1	21	16	10	6	9	6	3	0	0	163	46
ECB_01980	48	72	36	32	1	0	0	19	52	10	12	8	18	4	1	0	9	35	41	29	30	39	31	1	2	101	45
ECB_01981	42	70	40	39	2	0	0	7	42	24	34	17	21	0	1	0	5	24	37	52	65	31	26	0	1	49	36
ECB_01982	17	25	13	13	1	0	0	8	18	8	10	1	14	2	0	0	0	8	9	11	14	5	5	0	0	14	20
ECB_01983	12	37	19	16	0	0	0	4	4	5	10	0	6	1	0	0	6	7	14	14	6	14	5	0	0	9	9
ECB_01984	215	332	196	94	9	2	1	29	78	41	86	24	64	20	2	3	21	31	119	162	110	89	84	11	1	101	45
ECB_01985	8	9	2	2	44	7	7	106	45	3	3	0	1	77	18	2	12	28	1	4	1	0	38	59	4	151	53
ECB_01986	77	217	27	26	1	2	0	11	41	15	17	34	8	5	1	0	12	12	14	34	31	26	21	3	0	48	40
ECB_01987	3	5	4	3	3	0	0	0	0	6	3	1	1	3	0	0	0	2	3	5	3	4	6	2	0	2	1
ECB_01988	18	22	20	8	1	0	0	3	7	1	6	0	6	2	0	0	2	1	10	7	14	8	9	3	0	5	7
ECB_01989	14	20	16	8	2	0	0	2	3	3	6	1	9	2	0	1	6	1	1	10	8	4	5	0	0	10	8
ECB_01990	2	1	0	0	0	0	0	1	0	0	0	0	0	0	0	0	0	1	0	0	0	0	0	1	0	2	0
ECB_01991	0	1	3	1	2	0	0	0	2	0	0	0	0	0	0	0	0	0	0	0	0	1	0	0	0	0	3
ECB_01992	0	2	0	3	0	0	0	0	0	0	0	0	0	1	0	0	0	1	0	0	0	0	0	0	0	0	0
ECB_01993	3	11	4	7	0	0	0	0	0	0	1	0	0	0	0	0	0	2	1	1	9	1	1	0	0	0	0
ECB_01994	88	177	119	77	10	0	1	49	87	20	25	7	27	11	2	5	13	34	45	83	88	81	70	16	5	160	68
ECB_01995	1	6	1	3	0	0	0	0	1	0	0	0	1	0	0	0	2	1	1	6	0	3	5	0	0	2	4
ECB_01996	4	9	3	5	0	0	0	0	5	3	3	0	1	1	0	0	0	0	2	3	5	3	0	0	2	4	1
ECB_01997	0	0	0	0	0	0	0	1	0	0	0	0	0	0	0	0	0	0	1	0	0	0	0	0	0	0	0
ECB_01998	1	6	1	0	0	0	0	8	4	0	1	0	1	1	0	0	0	1	1	1	2	1	1	0	0	4	0
ECB_01999	7	2	1	3	0	0	0	4	2	1	2	0	4	0	0	0	1	3	0	2	1	1	0	0	0	6	8
[truncated: 2,487 more rows]

## Sheet: Protein_Counts
gene_id	sample16_t3	sample17_t4	sample18_t5	sample19_t6	sample20_t8	sample21_t24	sample22_t48	sample23_t168	sample24_336	sample25_t3	sample26_t4	sample27_t5	sample28_t6	sample29_t8	sample30_t24	sample31_t48	sample32_t168	sample34_336	sample97_t3	sample98_t4	sample99_t5	sample100_t6	sample101_t8	sample102_t24	sample103_t48	sample104_t168	sample105_336
YP_003044966.1	0	0	0	0	0	0	1	1	0	0	0	2	0	0	0	0	1	0	0	0	0	0.5	0	0.5	0	0.5	0
YP_003043986.1	87	101	104	133	140	132	127	130	128	104	135	119	143	168	169	139	112	123	67	64	55	73.5	73	89.5	56.5	55.5	39.5
YP_003045405.1	2	4	5	5	6	3	4	5	6	8	8	5	4	3	0	0	2	2	2.5	1	4	2	2	1	2.5	2	0
YP_003044440.1	0	0	0	0	0	0	0	0	0	0	0	0	0	0	0	0	0	0	0	0	2	0	0	0	0	0	0
YP_003043527.1	2	4	0	0	7	5	6	5	5	0	3	3	0	8	7	8	6	0	0	0	0.5	0.5	7	4.5	0	0	0
YP_003045246.1	6	3	3	1	0	0	3	2	0	0	1	1	1	1	0	2	4	0	6	4.5	10.5	7.5	7	11	4	6.5	7
YP_003045867.1	1	0	1	1	0	0	1	0	0	2	0	0	1	0	0	0	0	0	0	1	0	0	0	0	0	0	0
YP_003045188.1	0	0	1	1	1	1	0	2	0	1	0	0	0	3	0	1	2	0	0	0	0	0	0	0	0	0	0
YP_003044265.1	0	0	0	0	0	0	0	0	0	0	0	0	0	0	0	0	0	0	0	1	0	0	0	0	0	0	0
YP_003043980.1	9	13	11	7	13	26	13	15	20	12	16	8	10	14	18	18	17	22	4	6.5	5.5	5.5	5	7.5	5	15	10
YP_003043822.1	126	131	108	112	116	104	72	39	17	105	134	112	123	128	130	79	42	26	70.5	76	69	86	88.5	80.5	61.5	35	23.5
YP_003046796.1	185	209	211	258	278	293	288	304	364	152	184	212	254	307	284	282	256	270	94	100.5	101	135	172	154	122.5	189.5	132
YP_003044442.1	1	0	1	0	0	1	0	0	0	0	0	0	0	0	0	0	0	0	0	0	0	0	0	0	0	0	0
YP_003046223.1	249	276	221	250	218	241	224	224	213	259	221	262	266	253	208	211	218	231	119	121.5	106.5	128	128.5	138	114	116.5	123.5
YP_003043289.1	3	1	1	2	0	0	0	0	0	3	2	3	1	0	0	0	0	0	0.5	0.5	0	3.5	0.5	0.5	4	1.5	0.5
YP_003045699.1	0	0	0	0	0	0	1	0	0	0	1	2	0	1	0	1	0	1	0	0	0.5	0.5	1	0	0	0	0
YP_003044536.1	0	0	0	0	0	0	0	0	0	0	0	0	0	0	0	0	0	0	0	0	0	0.5	0	0	0	0	0
YP_003045157.1	0	0	0	1	1	0	0	0	1	0	1	1	1	0	0	0	0	0	0	0	0	0	0	0	0	0	0
YP_003045863.1	17	36	26	22	29	22	19	15	15	32	43	30	38	45	36	38	23	18	11	16	17	30	23	17.5	15	20	7.5
YP_003043396.1	357	363	337	319	286	227	210	218	191	382	420	388	300	329	266	264	223	178	204	204.5	159.5	158	152.5	165	186.5	163	130
YP_003046794.1	308	333	345	401	356	317	326	331	346	343	467	462	543	519	397	368	345	364	240	231.5	164	219	166	209	237.5	175.5	193
YP_003044444.1	0	1	0	1	0	0	0	0	0	0	0	0	0	0	0	0	0	0	0	0	0	0	0	0	0	0	0.5
YP_003046974.1	73	80	49	55	50	55	53	71	66	90	74	63	73	69	66	64	74	74	55	51.5	40.5	50	54.5	47.5	53.5	44.5	37
YP_003046221.1	178	185	185	174	196	202	192	214	213	120	151	155	182	200	195	223	213	176	74.5	83.5	77	97	95	111.5	92	93	86.5
YP_003043287.1	152	158	168	175	160	172	175	176	178	135	148	135	154	151	174	166	157	178	65	62	57	55.5	72.5	78	78	114	105.5
YP_003045411.1	88	87	124	73	84	47	122	158	132	64	79	78	85	62	77	77	79	65	31	40	31.5	73	34.5	41	24.5	35	43
YP_003045268.1	0	1	1	0	0	0	0	0	0	0	0	0	0	0	0	0	0	0	0	0	0.5	0	6.5	3.5	0	0.5	1.5
YP_003043591.1	0	0	1	1	1	1	2	2	3	1	0	4	0	0	1	0	4	7	3.5	4	0	5.5	7.5	4.5	0.5	6	4.5
YP_003044849.1	10	3	5	12	35	64	57	62	63	23	12	10	24	32	75	69	51	38	6.5	7	4.5	6.5	2.5	13.5	7	9.5	10.5
YP_003046792.1	495	536	739	687	628	525	579	612	674	421	543	505	840	870	625	602	563	609	282	274.5	174.5	315	263.5	302	283	269.5	257.5
YP_003044046.1	0	0	0	0	4	1	4	3	0	0	0	2	4	3	1	9	7	1	0	1.5	0	1	3	1.5	0	0	2
YP_003043350.1	0	1	0	1	1	1	0	0	0	0	3	0	1	4	2	0	0	0	3	2.5	3	2.5	2	0	0	0	0
YP_003045054.1	0	2	0	0	0	0	0	1	0	0	0	0	1	0	0	0	1	0	0	0	0	0	0	0	0	0	0.5
YP_003043802.1	3	0	1	0	0	0	0	0	0	0	2	1	1	0	0	1	0	0	0	0	0	0	0	0.5	0	0	0
YP_003045264.1	0	0	0	0	0	0	0	0	0	1	0	0	0	0	0	0	0	0	0	0	0	0	0	0	0	0	0
YP_003043535.1	14	16	17	23	21	14	13	12	8	11	21	17	25	12	13	18	15	17	7.5	5	5	3.5	10	6.5	5.5	10.5	11
YP_003044355.1	0	1	1	1	0	0	0	1	0	0	0	1	0	2	0	0	0	1	1.5	0.5	0.5	0.5	0	0	0	0	0
YP_003046215.1	2	0	0	1	2	2	1	0	2	1	2	0	0	0	0	0	3	2	4	1.5	5.5	5	8.5	9.5	1	2.5	6.5
YP_003044958.1	5	0	0	0	0	6	1	4	4	11	0	5	0	0	7	4	0	0	2.5	1	4	2.5	9.5	13.5	7.5	19	13
YP_003045149.1	0	0	0	0	0	0	0	1	0	0	0	0	0	0	0	0	0	0	0	0	0.5	0.5	0	1	0	0.5	0
YP_003046958.1	0	0	0	0	1	0	0	1	0	0	0	0	1	0	0	0	1	0	0	0	0	0	0	0	0	0	0
YP_003045262.1	0	0	0	0	0	0	0	0	0	0	0	0	0	0	0	0	0	0	0	0.5	0.5	1	0.5	0	1	1	0
YP_003046231.1	79	71	64	48	46	39	40	43	35	79	71	61	68	48	55	54	56	39	29	25.5	38	28	39.5	33	38	40	31
YP_003047004.1	1	0	1	0	0	1	5	8	9	4	1	0	0	0	0	2	1	8	1	0	4	1.5	2.5	4.5	0	2.5	10
YP_003045153.1	0	0	0	0	0	0	0	0	0	2	0	1	0	0	0	0	0	0	0	0	0	0	0	0	0	0	0
YP_003045928.1	35	31	36	44	45	37	54	45	48	54	48	49	54	36	37	49	53	36	15	16	8	21	13.5	21	14	22.5	18
YP_003043523.1	3	1	0	0	0	1	0	0	1	1	0	0	0	1	0	1	0	0	0	0	0	0.5	0	0	0	0	0
YP_003045419.1	0	0	0	0	0	2	0	1	0	0	0	0	0	0	0	0	3	3	0	0	0	0.5	0	0	0.5	1.5	0
YP_003044859.1	0	0	1	0	0	0	0	1	1	1	1	0	1	1	0	0	0	0	0	0	0	0	0	0	0	0	0
YP_003046278.1	125	138	47	51	42	40	55	78	70	167	161	199	129	100	119	137	147	144	46	46	43	42.5	73	53.5	76.5	57.5	58
YP_003047006.1	1	1	1	0	1	0	1	1	0	0	0	2	3	1	0	0	0	0	0	0.5	0.5	0.5	1.5	1	1	0	0.5
YP_003045407.1	13	1	3	13	8	6	5	4	3	23	9	22	13	8	2	2	1	0	8	10	16.5	16.5	12.5	10.5	1.5	7	3.5
YP_003046211.1	0	0	0	0	0	0	0	0	0	0	1	0	0	1	0	0	1	0	0	0	0	0	0	0	0.5	0	0
YP_003043521.1	0	0	0	0	0	0	0	0	0	0	0	0	0	0	0	0	0	0	0.5	1.5	0	0.5	0.5	0	0.5	0	0.5
YP_003045861.1	0	0	0	0	0	0	0	0	0	0	0	0	0	0	0	0	0	0	0	0	0.5	0	0	0.5	0	0	0
YP_003045695.1	7	10	8	15	11	10	15	3	4	15	5	14	12	7	8	12	11	5	2.5	3.5	6	3.5	7	2.5	1.5	12.5	11
YP_003043394.1	5	3	2	1	1	1	0	1	3	4	3	2	0	3	1	1	2	0	2.5	2	8	2	1	2.5	1	0.5	0.5
YP_003046274.1	93	82	78	83	77	73	75	82	88	81	97	94	84	83	80	74	58	51	62	61	51.5	56	62.5	66.5	31.5	51.5	46
YP_003047397.1	5	14	12	14	17	7	0	0	0	4	13	6	20	14	9	0	0	0	6.5	6	4	6.5	4.5	0	0	0	0
YP_003045159.1	3	3	2	4	2	4	3	4	2	4	8	5	0	1	3	3	3	0	1	1.5	0.5	0.5	1	1.5	1.5	2	1.5
YP_003043966.1	1	0	1	0	0	1	0	1	0	1	0	0	0	0	0	0	0	0	0	0	0	0	0	0.5	1	0	0
YP_003045926.1	4	4	6	11	4	2	5	5	4	5	4	8	5	2	2	0	0	1	7	9	8	12	12	8	7.5	5.5	1.5
YP_003047348.1	0	0	0	0	0	0	0	0	0	0	0	0	0	0	0	0	0	0	0	0.5	1	0	0	0	0	0	0
YP_003046276.1	34	34	11	2	8	17	42	47	38	30	25	23	6	18	38	57	103	67	15.5	13	28.5	22	29.5	40	28	44.5	37.5
YP_003046515.1	0	0	0	0	0	0	0	0	0	0	0	0	0	0	0	0	0	0	0	0	0	0	0	0.5	0	0	0
YP_003045409.1	0	0	0	0	0	1	0	1	1	0	1	0	0	1	0	0	0	0	0	0.5	0	0	0	0	0.5	0	0
YP_003046485.1	22	18	3	1	28	111	109	117	109	37	4	10	2	18	135	111	131	138	19.5	12.5	10.5	5.5	37	82.5	110	95.5	86.5
YP_003045256.1	72	61	48	51	64	36	44	42	39	89	76	88	83	65	39	39	68	65	42	39	46	55.5	53	38	23	20.5	23.5
YP_003044096.1	2	0	0	0	1	1	1	0	0	0	0	0	0	0	0	0	0	0	0	0	0	0	0	0	1	0	0.5
YP_003045179.1	0	0	0	1	1	20	11	16	18	1	0	0	0	0	14	17	20	25	0.5	0	0	0	0	0	0	0	0.5
YP_003044335.1	1	0	0	2	2	2	3	3	1	0	0	0	2	1	1	2	1	0	0.5	0.5	1	1	0	0	0	1.5	0
YP_003047346.1	0	0	0	0	0	0	1	0	1	0	0	0	0	0	0	0	0	0	0	0	0	0	0	0.5	0	0	0
YP_003044349.1	5	2	3	0	2	0	4	0	5	4	2	3	3	8	2	1	0	0	2.5	0.5	2	5.5	2.5	0.5	0	0	1.5
YP_003043531.1	0	0	0	0	0	0	0	0	0	0	0	0	0	0	0	0	0	0	0	0.5	0	0	0.5	0	0	0	0
YP_003046270.1	1	0	1	2	0	0	0	1	9	0	0	1	0	0	0	0	0	5	0	0	0.5	1.5	0.5	0	0.5	1	3
YP_003046252.1	20	29	38	37	33	19	24	17	19	36	29	36	41	36	9	12	8	10	15	15.5	21	16.5	11.5	7.5	7.5	4	10
YP_003046591.1	153	170	158	151	155	157	167	201	169	127	160	139	164	176	181	191	220	173	100.5	107	109.5	115.5	97.5	121	79	119.5	124
YP_003045177.1	0	0	0	0	1	0	1	0	0	0	0	1	0	0	0	0	1	1	4.5	4	5.5	3.5	2	2.5	2	3	3.5
YP_003043800.1	19	26	24	10	6	5	9	8	7	12	16	17	15	16	32	29	24	27	7.5	10	5.5	8.5	12	19.5	9.5	10	8.5
YP_003045620.1	0	0	0	0	0	0	0	0	0	0	0	0	0	0	0	0	0	0	0	0	0	0	0.5	0	0	0	0
YP_003045266.1	0	0	0	0	0	0	0	0	0	0	0	0	0	0	0	0	0	0	0	0.5	0	1.5	0	0	0	0	0
YP_003043533.1	0	0	0	0	0	0	0	0	0	0	0	0	0	0	0	0	0	0	0	0.5	0	0.5	0.5	0	1.5	0.5	0
YP_003045687.1	79	100	91	102	92	70	72	38	15	63	77	84	75	99	73	69	25	8	63	61	60	48.5	47	39	49	24.5	15.5
YP_003046250.1	15	11	11	11	2	0	0	0	0	14	12	10	5	3	0	0	0	0	9.5	7.5	13.5	9.5	18	2	0.5	0	0
YP_003047248.1	6	13	16	17	11	28	17	9	8	2	8	6	17	18	37	28	14	13	7	5	2.5	5.5	12	11	9.5	15	2
YP_003044982.1	0	1	0	1	0	0	2	0	0	0	1	0	1	0	0	0	0	0	0	0.5	0.5	1	0.5	0	0	0	0
YP_003046200.1	0	0	0	1	0	0	0	0	0	0	0	0	0	0	0	0	0	0	0	0	0	0.5	0	0	0	0	0
YP_003044325.1	0	0	0	0	0	0	0	0	0	0	0	1	0	0	0	0	0	0	0.5	0.5	0.5	4.5	3.5	0	0	0	0
YP_003043825.1	12	13	14	12	6	0	0	2	1	19	19	25	11	4	0	1	0	0	3	2	2.5	4.5	3.5	0.5	0.5	0	0
YP_003044774.1	1	0	0	0	0	0	0	0	0	0	0	0	0	0	0	0	0	0	0	0	0	0	0	0	0	0	0
YP_003043576.1	0	0	0	0	0	0	0	0	0	0	0	0	0	0	0	0	0	0	0	0	0	0.5	0.5	0	0	0	0
YP_003047389.1	0	1	0	2	1	1	1	0	2	0	0	2	1	0	1	1	0	0	0	0	0	0	0.5	0.5	0	0	0
YP_003044984.1	52	69	79	78	97	97	100	99	111	56	87	71	105	90	108	96	112	97	31.5	38.5	35	32	41.5	50	39	51	38
YP_003046202.1	35	31	25	34	45	47	53	57	56	39	33	33	41	31	49	43	54	48	14.5	17	19	18	19.5	23	24	25	21
YP_003047037.1	726	804	861	871	890	915	868	866	908	691	857	759	897	900	849	894	846	818	423.5	447.5	323	398.5	340	419.5	406	380	340.5
YP_003046260.1	6	10	6	9	15	20	18	6	12	7	11	8	13	14	14	13	5	1	5.5	6.5	8.5	14	7.5	9	1	4.5	3
YP_003047189.1	9	9	8	8	11	21	20	27	26	10	11	9	8	6	18	18	22	27	5.5	2	4.5	1.5	5.5	12	28	14.5	15.5
YP_003047393.1	0	0	0	0	0	0	0	0	0	0	0	0	0	0	0	0	0	0	0	0	0	0	0	0	1.5	0	0
YP_003044772.1	75	128	217	251	285	222	236	228	245	94	178	175	302	324	304	305	269	234	87.5	85.5	88.5	166	166.5	164.5	108	101.5	91.5
YP_003043982.1	39	36	28	21	17	13	15	14	9	21	38	15	24	17	14	15	14	13	30.5	30.5	28.5	26.5	17.5	10.5	8.5	4	5.5
YP_003043611.1	36	33	42	48	53	65	54	39	44	14	45	25	61	55	51	54	32	34	35	36	30.5	32	32	34	32.5	26.5	25.5
YP_003045313.1	10	5	4	4	1	4	6	6	6	10	4	3	6	2	10	8	8	8	5.5	6	3	6.5	9	10	8	8	9
YP_003043820.1	9	9	0	2	0	2	0	2	1	15	1	4	1	1	1	0	0	1	1.5	3	9	9	6	0.5	2	3	5.5
YP_003046204.1	0	0	0	0	1	5	4	4	4	0	0	0	0	0	4	5	8	5	0	0.5	1	0	1.5	4	0.5	0.5	0.5
YP_003047039.1	0	0	0	0	0	0	0	1	0	0	0	2	1	0	0	0	0	0	0.5	1	0	0	0	0.5	0	0	0
YP_003044759.1	0	0	0	0	0	0	0	0	0	0	0	0	0	0	0	0	0	0	0.5	0	0	0	0	0	0	0.5	0
YP_003043690.1	0	0	2	0	0	0	0	0	0	0	0	0	0	1	0	0	0	0	0	0	0.5	0.5	0	0	0.5	0	0
YP_003047008.1	0	0	0	1	0	0	0	0	0	0	1	0	0	0	0	1	0	0	0	0	0	0	0	0	0	0	0
YP_003044770.1	0	0	0	0	0	0	0	0	0	0	0	0	0	0	0	0	0	0	0	0	0	0	0	0	0	0	0
YP_003045924.1	4	2	0	0	0	0	0	0	0	0	0	0	0	1	0	0	0	0	0	0.5	0	0	0.5	1	0.5	6	2.5
YP_003046689.1	0	1	0	1	1	2	1	2	1	1	0	0	1	2	2	2	0	0	0.5	0	0	0	0	0	0	0	0
YP_003043420.1	1	0	1	1	0	5	3	3	0	5	1	5	2	1	0	1	0	1	1	1	2.5	5	2.5	1.5	0.5	4	2.5
YP_003043878.1	0	0	0	0	0	0	0	0	0	0	0	0	0	0	0	0	0	0	0	0	0	0	0	0	0	0.5	0
YP_003046920.1	16	11	12	18	16	23	16	20	18	21	29	24	26	27	38	29	27	36	7.5	10.5	9	14	15.5	14	21	33	25
YP_003045522.1	23	26	38	45	42	30	26	22	21	20	42	35	53	35	24	17	6	10	14.5	22.5	16.5	22.5	22.5	27.5	11.5	14.5	15
YP_003046139.1	0	0	0	0	0	0	0	0	0	0	0	0	0	0	0	0	0	0	0	0	0	0	0.5	0	0	0.5	0
YP_003044755.1	10	14	10	11	9	16	15	12	12	11	8	3	8	8	12	16	14	14	2.5	2	1	2	7	10.5	12.5	10.5	11
YP_003047399.1	15	10	5	14	11	10	17	7	10	8	11	9	8	11	12	9	15	7	4.5	6	5	7	8.5	7	2.5	6	6.5
YP_003043642.1	72	63	67	57	47	45	46	29	21	75	60	56	40	43	47	64	37	37	21	19.5	28	27	32	28.5	20	28.5	21.5
YP_003046148.1	18	20	21	16	22	18	18	19	20	26	25	27	21	26	24	21	21	21	8.5	8	18	9.5	12	11.5	9.5	11	8.5
YP_003047182.1	71	67	85	101	104	100	105	94	98	46	72	92	84	101	115	89	75	53	50.5	41	40	44.5	57	34.5	46.5	31.5	21.5
YP_003045622.1	0	0	0	0	0	0	0	0	0	0	0	0	0	0	0	0	0	0	0	0	0	0	0	0.5	0	0	0
YP_003046922.1	0	0	0	0	0	0	0	0	0	0	0	0	0	2	0	0	0	0	0	0	0	0	0	0	0.5	1	0.5
YP_003045902.1	2	3	5	1	0	2	2	2	0	1	2	2	0	0	3	2	0	0	0	0.5	0	0.5	0	0	0	0.5	0
YP_003043905.1	118	123	134	116	106	98	100	95	87	128	125	137	145	134	129	120	138	133	71	92.5	76.5	113.5	84	93	109	74	93
YP_003046798.1	0	0	0	0	0	0	0	0	0	0	0	1	4	0	0	0	0	0	3	0	1.5	1	2.5	2.5	0	1	1.5
YP_003044757.1	0	0	0	0	0	0	0	0	0	0	0	0	0	0	0	0	0	0	0.5	0	1	1	0	0.5	0	0.5	0
YP_003043399.1	91	96	70	77	77	77	77	71	72	71	79	87	91	98	97	81	87	96	38.5	41	26.5	38.5	46.5	69	74	71.5	46.5
YP_003045523.1	19	24	25	51	24	23	26	44	34	21	21	29	16	23	25	26	26	18	10	14	11.5	12	16	11	15.5	15.5	15.5
YP_003046494.1	7	4	4	6	8	9	10	9	9	9	9	1	6	8	8	8	11	11	3.5	3.5	6	4.5	7.5	2.5	2.5	7	8
YP_003043818.1	61	61	30	35	44	30	22	22	22	75	56	73	62	52	46	48	27	16	36.5	36.5	40.5	36.5	29.5	28.5	18.5	21	22
YP_003045617.1	0	0	0	0	0	0	0	1	0	0	0	0	0	0	1	0	0	0	0	0	0	0	0.5	0	0	0	0
YP_003044749.1	0	0	0	0	0	0	0	0	0	0	0	0	0	0	0	0	0	0	0	0	0.5	0	0	0	0	0	0
YP_003045988.1	1	1	3	6	5	6	1	3	2	1	3	5	3	3	1	5	3	3	0	0.5	1	4	0	0	0.5	0	0
YP_003045900.1	0	1	0	1	0	0	0	0	0	0	0	0	0	0	0	1	0	0	0.5	0	0	0	0.5	0.5	0	0	0
YP_003043907.1	2	1	0	1	0	1	0	1	1	5	6	1	6	0	0	0	3	6	0	0	0.5	2	0.5	1	0.5	0	0
YP_003044751.1	0	0	0	0	0	0	0	0	0	0	0	0	0	0	0	0	0	0	0	0	0	0	0	0.5	0	0	0
YP_003046699.1	2	0	0	0	2	1	0	0	0	0	0	0	1	1	0	0	0	0	0	0	0	0	0	0	0	0	0
YP_003043698.1	59	66	84	60	69	60	74	69	59	47	67	49	63	61	73	61	65	52	37.5	38.5	33.5	43	33	34.5	25	29	30
YP_003046496.1	84	69	76	66	52	60	60	63	49	70	69	55	74	64	58	64	63	68	38	37.5	42	37	29.5	28	27.5	36	33.5
YP_003043816.1	6	1	2	6	5	19	23	29	25	5	1	0	5	2	20	26	27	21	0.5	0	0	0	0	10	6.5	12	4
YP_003045347.1	1	0	0	1	1	3	0	0	1	0	4	0	1	1	1	0	1	3	0.5	0.5	0	0.5	0	0.5	0.5	0.5	0
YP_003044980.1	0	0	0	0	0	0	0	0	0	0	0	0	0	0	0	0	0	0	0	0.5	0	0	0.5	0	0	0	0
YP_003043886.1	0	0	0	0	1	1	4	0	2	0	0	0	0	2	2	1	1	1	0.5	0	0	0	1	0	0	1	0.5
YP_003043901.1	143	145	202	242	201	188	207	187	192	128	179	189	198	131	129	148	159	160	85.5	120	104	157	135.5	168.5	148.5	159	132.5
YP_003043414.1	4	4	6	3	6	8	7	9	6	7	3	2	7	8	6	1	5	5	4	3	4.5	3	3	2.5	2.5	4	2
YP_003045090.1	43	44	52	66	64	58	62	76	74	40	60	42	61	60	66	73	61	60	22.5	21	26.5	26	30.5	25	15.5	24.5	25
YP_003043921.1	33	33	48	27	31	14	2	4	8	25	45	42	48	48	9	2	3	0	6.5	8.5	14	12	13.5	4	0.5	3	6
YP_003046954.1	0	0	0	0	0	0	0	0	0	0	0	0	0	0	0	0	0	1	0.5	0.5	0	0.5	0.5	0	1	0	0
YP_003045584.1	24	28	25	25	13	13	15	16	17	40	35	43	18	11	17	15	15	23	18.5	15.5	21	25.5	20	15.5	9.5	18	12
YP_003046861.1	2	4	0	2	0	1	0	0	0	4	8	1	4	0	0	0	0	0	0	1	0.5	2.5	1	0	0	0.5	0.5
YP_003044743.1	0	0	0	0	0	0	0	0	0	0	0	0	0	0	0	0	0	0	0	0	0	0	0	0	0	0	0.5
YP_003044589.1	11	10	10	18	6	6	6	4	6	9	15	7	14	10	8	10	0	4	3	3	6.5	5	6	4	2.5	3.5	2
YP_003046540.1	0	0	0	0	0	0	0	0	0	2	0	0	1	1	0	0	0	0	0	0	0	0	0	0	0	0	0.5
YP_003045603.1	9	10	10	11	11	59	38	55	49	11	11	15	9	16	52	48	44	41	10.5	7	16	18.5	22.5	41	30.5	36	26.5
YP_003046149.1	0	0	0	0	0	0	0	0	0	0	0	0	0	0	0	0	0	0	0	0	0	0	0	0.5	0	0	0
YP_003046956.1	1	1	0	0	0	0	0	0	0	0	0	0	0	0	0	0	0	0	0	0	0	0	0.5	0	0	0	0
YP_003043826.1	7	7	0	0	0	0	4	0	0	7	0	3	0	0	1	0	0	4	3	5.5	7	7	7	9.5	6.5	11	8.5
YP_003043913.1	0	0	0	0	2	0	0	0	0	0	0	0	0	0	0	0	0	0	0	0	0.5	1	0	0	0.5	0	0
YP_003044741.1	0	0	1	1	4	4	4	4	3	4	0	4	5	2	4	5	6	2	0.5	1	3	6	4	4.5	0	6	1
YP_003045379.1	7	4	6	9	17	22	16	9	3	15	5	15	14	22	19	19	13	7	3	5	4	3.5	7.5	8	7	9	2
YP_003047127.1	0	1	0	0	0	0	1	0	0	0	0	1	0	1	0	0	1	0	0	1	0	0	0	0	0	0	0
YP_003045605.1	84	93	82	72	70	82	79	70	69	102	87	115	82	95	93	93	73	92	41.5	52.5	46.5	47	42.5	54.5	43	47	29.5
YP_003043646.1	57	59	58	47	64	55	55	54	52	43	61	45	58	54	56	59	47	44	35	31	33	32.5	56	42.5	37.5	37	35.5
YP_003043911.1	0	0	0	0	0	0	0	0	0	0	0	0	0	0	0	0	0	0	0.5	0	0	0	0	0	0	0	1.5
YP_003044747.1	1	0	1	2	0	0	0	0	1	0	0	2	1	0	0	1	0	0	0	1	0	0	0	0	0.5	0.5	0
YP_003045610.1	15	24	27	25	22	19	21	19	16	14	14	28	20	24	24	21	16	12	10	7.5	8	7.5	13.5	9	8.5	9.5	5
YP_003045951.1	0	1	2	4	1	0	0	1	0	0	2	0	1	2	0	0	2	0	0	0	0	0	0	0	0	0	0
YP_003047125.1	0	0	0	0	0	0	0	0	0	0	0	0	0	0	0	0	0	0	0	0	0	0	1	1	0.5	0	1
YP_003046480.1	9	5	0	0	4	36	17	3	2	7	1	0	0	0	36	22	0	0	2	1.5	0	2	7.5	30.5	17	8	3
YP_003043644.1	1	0	0	0	1	0	2	0	2	0	0	2	0	0	1	1	0	0	2.5	2	3	3	0	0	0.5	3	1
YP_003045790.1	98	104	89	99	53	13	8	7	8	121	101	97	100	78	8	7	1	0	72	64.5	78	79	42.5	17	5.5	10.5	8
YP_003043917.1	12	17	6	8	8	6	0	1	0	9	8	17	9	9	8	0	0	0	6.5	8.5	11.5	10.5	10	9.5	2.5	0	0
YP_003044384.1	0	0	0	0	0	0	0	0	0	0	0	0	0	0	0	0	0	0	0	0	0	0	0.5	0.5	0	0	0
YP_003046864.1	6	6	6	9	12	6	10	6	6	8	8	8	6	14	8	9	10	10	2.5	3	2	3	3.5	2.5	3	1.5	4
YP_003047437.1	0	0	0	0	0	0	0	0	0	0	0	0	0	0	0	0	0	0	0	0	0	0	0.5	0	0	0	0
YP_003046742.1	1	1	0	0	0	1	0	2	0	0	1	1	0	0	1	1	0	1	0	0	0	0	0	0	0	0	0
YP_003043501.1	0	0	0	0	0	0	1	2	0	0	0	0	1	0	0	0	0	0	0	0	0.5	0	0	0	0	0	0
YP_003047133.1	1	2	0	0	0	1	0	0	0	2	0	0	0	0	0	0	0	0	0.5	0	1.5	3	0	0.5	0	0	0
YP_003047385.1	1	1	2	2	0	0	0	0	1	0	0	0	0	1	0	1	0	0	0	0	0	0	0	0	0	0	0
YP_003046135.1	0	0	0	0	0	0	0	0	0	0	0	0	0	0	0	0	0	0	1	1.5	1.5	0	7.5	8	8	11	12.5
YP_003045314.1	0	0	0	0	0	0	0	0	0	0	0	0	0	0	0	0	0	0	0	0	0.5	1.5	1	0	0	0	0.5
YP_003045353.1	145	130	112	118	129	118	115	118	108	120	127	118	113	129	114	116	101	94	69	71.5	57.5	58	48.5	61.5	59.5	54.5	49.5
YP_003044607.1	1	1	2	1	2	0	0	1	1	0	0	0	0	0	0	1	1	5	0	0	0	0	0	1	0	0	0.5
YP_003043503.1	1	0	4	1	1	1	2	1	1	1	1	0	2	3	0	1	1	0	0	0	0	0	0	0	0.5	0	0.5
YP_003043588.1	28	34	21	19	21	18	25	30	19	44	28	24	31	24	29	26	28	33	11.5	11	18	11	15	12.5	10.5	14.5	7.5
YP_003045580.1	60	76	71	80	72	55	61	63	63	88	83	84	96	89	77	75	73	66	52	61.5	51.5	59	51.5	67.5	56	48.5	46.5
YP_003047135.1	0	1	1	0	2	1	1	0	0	0	0	1	1	1	3	0	1	0	0	0	0	0	0	0.5	0.5	0.5	0
YP_003043672.1	5	1	0	0	0	0	0	0	0	8	0	5	0	0	0	0	1	0	0	1.5	2	0.5	0.5	2	0	1	0
YP_003046133.1	0	0	0	0	0	0	0	0	0	0	0	0	0	0	0	0	0	0	0	0	0	0	0	0	0	1	0
YP_003046443.1	148	159	132	105	115	112	100	81	59	131	127	114	136	142	101	104	89	85	63	61	70.5	84.5	66	64	38.5	54.5	46
YP_003043482.1	0	0	0	0	2	0	0	10	0	12	16	1	7	27	24	27	19	13	0	0	0	0	0	0	0	0	0
YP_003043923.1	0	0	0	0	1	0	0	2	2	0	1	0	0	0	0	0	1	1	0	0	0	0.5	0	0	0	0	0
YP_003044851.1	19	17	16	14	28	39	27	36	34	11	26	11	26	49	46	30	33	29	15	15	12.5	19.5	5	10	18.5	10.5	8
YP_003046315.1	68	76	57	72	63	57	52	45	51	66	64	64	76	80	76	60	55	64	39	38.5	23.5	45.5	36	36.5	36	23	33.5
YP_003046129.1	0	1	7	5	6	5	7	5	6	2	0	1	0	4	2	1	0	0	1	2.5	2.5	6.5	6	2	0	4	2.5
YP_003045349.1	0	0	0	1	0	1	0	1	0	0	1	1	0	1	1	1	1	0	0	0	0	0	0	0	0.5	0	0.5
YP_003047137.1	0	0	0	0	0	0	0	0	0	0	0	0	0	0	0	0	0	0	0	0.5	0	0	0	0	0	0	0
YP_003043670.1	13	16	7	4	4	4	4	5	5	21	21	14	7	6	2	1	15	18	4	5	6	9	9	3.5	5	4.5	5
YP_003046542.1	0	0	0	0	0	0	0	0	0	0	0	0	0	0	0	0	0	0	0	0	0	0.5	0.5	2	0	0	0
YP_003046441.1	58	57	37	37	46	86	67	75	77	43	45	48	33	55	85	81	74	84	16	19	19	27.5	30.5	49.5	36	34	43
YP_003046681.1	0	0	2	0	0	0	0	0	0	1	0	0	1	1	1	1	0	0	0.5	0	0	0	0	1	0	0	0
YP_003047299.1	0	0	0	0	0	0	0	0	0	0	0	0	0	0	0	0	0	0	0	0	0	0	0	0.5	0	0	0
YP_003046125.1	0	0	0	0	2	3	1	0	0	0	0	0	0	1	0	0	0	0	1.5	3	2.5	2.5	6.5	2.5	1	1.5	3
YP_003045802.1	0	0	0	0	0	0	0	0	0	0	0	0	0	0	0	0	0	0	0	0.5	0.5	0	0	0	1	1.5	0
YP_003043341.1	9	9	11	6	7	3	7	12	10	11	5	3	4	7	8	11	5	6	6.5	12.5	7.5	5	8.5	8	8.5	9	7.5
YP_003044108.1	24	21	21	25	24	23	31	26	32	33	35	20	28	26	25	21	21	30	19	16.5	19	19.5	20.5	10	12	17	19
YP_003043472.1	2	1	0	1	1	1	3	2	2	0	1	1	0	3	3	2	2	3	0	0	0	0	0	0.5	0	0	0
YP_003043490.1	1	0	0	1	1	0	0	1	1	0	0	1	0	2	2	0	3	0	0	0	0	0.5	0.5	0	0	0	0
YP_003046683.1	0	0	4	0	0	0	0	3	0	0	1	0	1	0	0	2	0	0	0	0	0	0.5	0	0	0	0.5	0.5
YP_003045297.1	9	8	5	4	0	0	0	0	0	11	7	4	4	4	1	0	0	1	3	3	2	2	3.5	4	0	1	0
YP_003045344.1	2	0	0	1	0	1	1	2	0	0	0	3	0	0	1	0	0	6	0	0.5	0	1	0.5	0	0	0.5	0
YP_003046127.1	15	5	3	0	6	58	63	78	72	16	5	2	0	0	65	66	61	66	10	2	2	1	6	36	18	25.5	25
YP_003047172.1	0	1	1	1	0	2	2	0	0	2	1	3	1	0	1	0	0	0	0	0	0	0.5	1	1	0	0	0.5
YP_003045859.1	0	0	0	0	0	0	0	0	0	0	0	0	0	0	0	0	0	0	0	0	0.5	0	0	0	0	0	0
YP_003045636.1	7	4	8	3	7	5	5	2	4	9	9	6	11	3	4	6	1	0	1.5	2.5	2	5	1	2	1	3.5	0.5
YP_003044615.1	0	0	0	0	0	0	0	0	0	0	0	0	0	0	0	0	0	0	3	0.5	3.5	2.5	1.5	8	5.5	8	6.5
YP_003043937.1	8	10	9	11	12	14	6	4	8	6	6	16	8	9	12	11	1	1	7.5	3	11	11	14	9.5	0.5	2	0
YP_003043496.1	0	0	2	0	0	0	0	0	0	0	0	0	2	0	0	1	0	0	0	0	0	1.5	0	0	0	0	0.5
YP_003045295.1	0	0	0	0	0	0	0	0	0	0	0	0	0	0	0	0	0	0	0	0.5	0.5	3.5	0.5	0	0	0.5	0
YP_003046121.1	9	11	12	18	21	12	11	4	8	8	28	19	23	16	7	16	12	9	6.5	7	11	10.5	12	8	6	6.5	2
YP_003045258.1	0	0	0	0	0	0	0	0	0	0	0	0	1	1	0	0	0	0	0	0	0	0	0	0	0	0	0
YP_003046451.1	0	0	0	0	0	0	0	0	0	0	0	0	0	0	0	0	0	0	1.5	3.5	2	0	2.5	3.5	3	1.5	1
YP_003043931.1	30	30	17	16	20	21	24	23	19	44	35	33	14	18	23	23	17	11	19.5	18	19.5	25	20	18.5	11	21	13.5
YP_003046740.1	0	0	0	0	0	0	0	0	0	0	0	0	1	0	1	1	2	1	0	0.5	0	0	0.5	0	1.5	0	0
YP_003043494.1	10	7	14	12	8	2	2	0	2	8	7	10	8	13	1	1	0	0	1.5	2.5	1	2	3.5	3	0	0.5	0
YP_003045609.1	6	6	5	3	4	7	4	8	1	22	5	11	4	8	9	12	5	6	6	6	7.5	10.5	7	6	0.5	14.5	4.5
YP_003043909.1	0	0	0	0	0	0	0	0	0	0	0	0	0	0	0	0	0	0	0	1.5	0.5	0	1.5	0	3	0	0
YP_003043344.1	342	360	384	426	423	453	425	428	475	293	333	328	378	370	362	384	343	363	173.5	156	140	169.5	147	171.5	164.5	152	123.5
YP_003046448.1	11	7	22	11	12	16	23	16	18	28	20	12	23	19	16	21	17	9	10	9.5	13	15	15.5	13	10	14	12.5
YP_003047339.1	0	0	0	0	0	0	0	0	0	0	0	0	0	0	0	0	0	0	0	0	0	0	0	0.5	0	0.5	0
YP_003043498.1	1	0	1	0	1	4	1	0	0	0	1	0	0	0	0	0	0	0	0	0.5	0	0	0	0	0.5	0	0
YP_003045080.1	0	0	0	0	0	0	1	0	0	0	0	0	0	0	0	0	0	0	0	0	0.5	1	0	0	0	0	0
YP_003045836.1	6	5	0	0	0	0	1	0	1	5	0	2	1	0	0	0	2	4	0.5	0.5	0.5	0	0	1.5	1	0.5	0
YP_003043888.1	73	62	50	57	50	51	50	49	55	59	61	73	71	76	70	77	73	83	41.5	35	24	35	31	39.5	39	31	31.5
YP_003044836.1	15	15	20	12	17	27	16	16	13	12	18	17	13	12	28	11	12	13	6.5	8	8	6	2	4.5	5	6	8.5
YP_003046695.1	0	0	2	1	0	1	3	1	1	0	0	0	0	0	0	1	1	0	1.5	1.5	0	1	0	1	1.5	0	0.5
YP_003044388.1	24	37	52	58	62	53	63	41	46	24	41	47	75	72	58	50	43	33	16	12.5	20	24	18	24.5	16	20	13
YP_003045285.1	0	0	0	0	0	1	0	0	0	0	0	0	0	0	0	1	0	0	0	0.5	0	0	0	1	0	0	0
YP_003045712.1	0	0	0	0	0	0	0	0	0	0	0	0	0	0	0	0	0	0	0	0	1	1	0	0	0	0	0
YP_003045806.1	0	0	0	0	0	0	0	0	0	0	0	0	0	0	0	0	0	0	0	0	1	0	0	0	0	0	0.5
YP_003046454.1	0	0	11	7	7	1	0	0	1	2	3	2	9	5	0	1	0	0	2	8	11.5	13	3	0	0.5	0	0
YP_003045287.1	0	0	0	0	0	1	0	2	0	0	0	0	0	0	0	0	0	0	0	0	0	0	0	0	0	0	0
YP_003045512.1	89	103	63	69	64	53	58	50	46	83	72	95	80	81	59	62	65	54	43.5	43	41	52	62.5	55	26	38	25
YP_003043939.1	0	0	0	1	0	0	0	0	0	0	0	1	0	0	0	0	0	0	0	0	0	0	0	0	0	0	0
YP_003045732.1	55	43	47	49	49	41	52	52	61	28	31	25	40	42	36	57	54	57	21.5	27	30	41.5	38.5	34	20	26	24
YP_003047108.1	3	2	0	1	0	0	1	0	2	1	2	1	2	0	0	1	1	1	1	2	2.5	3.5	3.5	1.5	3	0	0.5
YP_003045710.1	13	7	0	0	1	21	23	22	34	14	0	3	0	2	19	22	39	45	5	2	6	3	2.5	24.5	21	42	49.5
YP_003044628.1	0	0	0	0	0	0	0	0	0	0	0	0	0	0	0	0	0	0	0	0.5	0	0	2	0	0	0	0
YP_003045804.1	0	2	0	0	1	5	1	0	0	0	0	0	0	1	0	0	1	0	0	0	0	0.5	0	0	0.5	0	0
YP_003047139.1	0	0	0	0	0	0	0	0	0	0	0	0	0	0	0	0	0	0	0	0	0	0	0	0	0	0	0.5
YP_003044106.1	50	57	69	64	69	71	69	57	36	29	50	75	73	94	72	63	46	37	20	20.5	17	23.5	26.5	31	22.5	75.5	22
YP_003045281.1	19	19	22	19	13	8	4	0	0	10	20	11	16	16	5	1	0	0	7	8	9	22	12.5	4.5	2.5	4	1.5
YP_003044267.1	0	0	0	0	0	0	0	0	0	0	0	0	0	0	0	0	0	0	0.5	0.5	0.5	0	0	0	0	0	0
YP_003043511.1	16	4	7	7	20	137	102	129	100	15	0	4	9	3	103	88	64	83	6.5	3	4	4.5	17.5	51.5	62.5	79.5	51
YP_003043978.1	0	0	0	0	0	0	0	0	0	0	0	0	0	0	0	0	0	0	0	0	0	0	0	0	0	0.5	0
YP_003043370.1	8	8	4	5	8	12	9	5	4	2	6	3	11	12	8	14	9	3	1.5	1	1	6.5	6.5	5.5	2.5	4	0
YP_003045614.1	30	34	12	10	11	7	12	4	5	27	10	17	14	17	11	9	4	6	9	5.5	18	15	17.5	12	9	15.5	17
YP_003046827.1	298	328	336	325	319	300	311	325	320	282	350	332	385	408	338	310	336	334	203.5	235	161.5	196.5	175.5	192	208.5	202.5	196.5
YP_003045401.1	152	164	162	149	142	156	131	128	141	180	179	165	159	127	135	153	142	124	68.5	75	85.5	80	92	85	77	84	77.5
YP_003046427.1	0	0	0	0	1	0	0	0	0	2	1	0	0	0	1	0	0	0	0	0.5	0	0	0	1	0	0	0
YP_003044593.1	10	2	0	0	0	2	4	1	0	0	0	0	0	0	34	40	25	12	1	2.5	1.5	0	10.5	25.5	24.5	19.5	7
YP_003045720.1	1	0	2	0	14	11	9	9	9	0	0	1	1	14	9	8	9	7	1	0	0	0	0	0.5	0	0	0
YP_003044931.1	27	35	34	33	32	39	46	45	46	34	26	39	42	51	43	49	52	60	14.5	24	18	18	25	32	29	27	26.5
YP_003046198.1	78	68	84	65	64	67	73	63	56	80	64	97	88	84	73	72	62	58	47	37.5	48.5	57	62.5	55.5	27	31	30
YP_003047260.1	23	23	23	12	8	24	29	31	27	27	21	30	18	21	34	31	27	24	17	14.5	16.5	18	17.5	21.5	15.5	26	22.5
YP_003047242.1	0	0	1	0	0	0	0	0	0	0	0	1	0	0	0	1	1	0	0	0	0.5	0	0	0	0	0.5	0
YP_003043648.1	92	98	81	91	106	101	91	83	89	84	97	89	109	124	128	100	111	90	17.5	24	15.5	28.5	61.5	72	57.5	73.5	50
YP_003046151.1	0	0	0	0	0	0	0	0	0	0	0	0	0	0	0	0	0	0	0.5	0	0	0	0	0	0	0	0
YP_003044933.1	8	14	17	18	16	18	14	12	17	21	13	17	24	18	16	16	15	12	8	7	16	10	11	8	3	4.5	2.5
YP_003045832.1	0	1	1	4	3	1	1	0	0	3	1	2	4	2	1	1	0	0	0	0	0	3.5	2	2.5	0	0	0
YP_003043900.1	0	0	0	0	0	0	0	0	0	0	0	0	0	0	0	0	0	0	0	0	0.5	1.5	0	0	0	0	0
YP_003046871.1	0	0	0	0	0	0	0	0	0	0	0	0	0	0	0	0	0	0	0	0	0	0	0	0.5	0	0	0
YP_003047262.1	7	9	6	9	6	7	6	4	2	0	6	3	7	1	2	3	4	2	0.5	2.5	5	3.5	4.5	1	1.5	1	1
YP_003044394.1	19	22	24	17	10	13	9	8	5	33	27	25	33	27	25	23	22	12	16	13.5	22	19	17	19	24.5	23.5	15.5
YP_003046691.1	0	0	0	0	1	0	0	0	0	0	0	0	1	0	0	0	0	0	0	0	0	0	0	0	0	0	1
YP_003047240.1	355	335	374	406	365	308	273	248	237	450	471	508	448	482	318	287	226	188	222.5	218	192	319.5	353	200	206	214.5	125
YP_003045096.1	11	7	6	5	4	9	6	7	7	11	8	7	5	8	8	5	7	5	0	1	0.5	2	3	0	0	0	0
YP_003044935.1	0	0	0	0	0	0	0	0	0	0	0	0	0	0	0	0	0	0	0	0.5	0	0	0	0	0	0	0
YP_003045830.1	1	0	0	1	0	0	0	0	0	0	0	0	0	0	0	0	0	0	0	0	2	0.5	0	2	0.5	1.5	0
YP_003044898.1	0	0	0	0	0	0	0	0	0	0	0	0	0	0	0	0	0	0	2	1.5	0	2	2.5	5	0	3	0
YP_003046433.1	30	44	47	43	21	27	26	31	27	38	31	36	27	32	25	27	14	16	10	15.5	23.5	24	19	17	16	15	11.5
YP_003043678.1	0	0	0	0	2	1	0	0	0	0	0	0	1	2	2	1	0	0	0	0.5	0	0	0	0	0.5	0	0
YP_003044263.1	116	121	108	100	119	117	127	135	146	127	107	130	118	120	126	139	156	124	58	62	74	88	80.5	88	63.5	88	72.5
YP_003045701.1	0	0	1	0	0	0	0	0	0	0	0	0	0	0	0	0	0	0	0	0	0	0	0	0	0	0	0
YP_003046845.1	4	6	1	2	0	1	2	2	0	5	8	8	7	1	2	2	6	6	1	1	4.5	0.5	3	2.5	0	1.5	0
YP_003045728.1	47	45	63	40	51	41	44	33	31	49	64	57	68	60	42	57	35	25	17.5	18.5	15	23	24.5	26	15.5	13	9
YP_003044494.1	1	1	0	0	0	0	0	0	0	0	4	1	0	2	2	5	0	2	0.5	1	2	0	0	1	1	1	4
YP_003043624.1	1	1	1	0	0	1	1	1	0	0	0	0	0	0	2	0	0	1	0	1	0	0.5	0	0	0	0	0
YP_003047292.1	1	1	0	3	1	1	0	1	0	3	1	0	1	0	1	1	0	1	0	0	0	0	0	0	0	0	0
YP_003044469.1	37	28	34	40	38	42	42	36	32	41	32	43	44	35	40	40	32	24	22	24.5	32.5	26.5	37.5	47	22.5	39	27
YP_003047270.1	0	0	0	0	0	0	0	0	0	0	0	0	0	0	0	0	0	0	30.5	35	39	40.5	45.5	55.5	47.5	40	42
YP_003044581.1	0	0	0	0	0	0	0	0	0	0	0	0	0	0	0	0	0	0	0	0	0.5	0	0	0	0	0	3
YP_003046843.1	24	28	42	37	39	52	38	32	31	31	29	36	37	41	36	30	10	14	16	20	13	18.5	13	11	10.5	9	6
YP_003045761.1	0	0	0	0	0	0	0	0	0	0	0	0	0	0	0	0	0	0	0	0.5	0	0	0	0	0	0	0
YP_003043626.1	0	3	2	4	4	1	1	0	2	0	0	3	3	4	2	1	0	2	2	0	1.5	1.5	0	0	0	0	0.5
YP_003046055.1	0	0	0	3	0	0	0	0	0	0	1	0	2	0	0	0	0	0	0	1	3	0	0.5	0.5	1	0	0
YP_003044474.1	196	247	288	267	175	155	167	170	162	213	292	233	270	201	200	219	158	156	82.5	91.5	80	93.5	72.5	84	69.5	74.5	68
YP_003046859.1	6	5	2	6	13	11	6	7	4	2	1	7	1	4	6	6	0	1	9	7.5	10.5	10.5	8.5	6.5	3.5	8	4
YP_003044360.1	0	0	0	0	0	2	1	0	1	0	0	1	0	1	1	0	0	0	0	0	0	0	0	0	0.5	0	0
YP_003045417.1	29	32	32	30	41	40	33	38	32	23	33	34	41	35	46	40	37	32	7	10	7	11.5	14.5	11	15.5	10.5	10
YP_003045705.1	1	0	0	0	0	0	0	0	0	0	0	0	0	1	0	0	2	0	0.5	0	0	0.5	0	0.5	0	0.5	0
YP_003046112.1	0	0	0	0	0	0	0	0	0	0	0	0	0	0	0	0	0	0	0	0.5	0	0	0	0.5	0	0	0
YP_003044498.1	2	4	1	1	0	1	2	0	0	0	1	1	4	1	1	3	2	3	0	0.5	0	0	0	0	0	0	0
YP_003046094.1	10	9	7	12	11	6	1	2	0	8	11	10	9	9	8	5	9	1	3	3.5	2	4	3.5	0.5	0	1	0
YP_003043919.1	66	63	53	67	87	114	82	99	130	52	64	60	67	81	93	94	110	112	62.5	72	46	78	70.5	86.5	107.5	85	52
YP_003044476.1	103	98	105	112	117	118	111	113	104	82	118	125	139	133	111	99	119	115	83.5	95.5	53.5	69	58	72.5	81	66.5	72
YP_003046860.1	8	7	5	1	1	0	2	0	0	7	9	11	8	4	0	0	0	0	5.5	8.5	7.5	12	11.5	12	1.5	2.5	0.5
YP_003046425.1	69	69	62	69	71	62	67	61	57	75	75	70	64	64	67	65	54	44	28	28.5	25	31	31	26	23.5	20	22.5
YP_003047272.1	24	13	12	9	9	18	18	20	10	10	13	6	15	14	32	31	34	29	10.5	9	12	10	11.5	12.5	19.5	14	16.5
YP_003046098.1	0	0	0	0	0	0	0	0	0	0	0	0	0	0	0	0	0	0	12.5	9.5	18.5	9.5	15	14.5	6.5	9	8
YP_003044907.1	131	138	126	126	123	129	122	114	118	109	123	112	127	140	139	139	139	149	61	56	53.5	71	73.5	78	72.5	73	64
YP_003043310.1	26	32	25	18	15	16	24	12	14	9	24	18	18	13	14	23	22	28	8	9	8	11.5	9.5	12	9	9	13
YP_003046673.1	13	12	16	16	15	13	11	8	8	16	16	15	17	16	12	13	8	4	32.5	16.5	11	12.5	14	10.5	13.5	4	3
YP_003044164.1	0	0	0	0	0	0	1	0	0	0	1	1	1	0	0	0	0	0	0	0	0	0	0	0	0	0	0
YP_003043650.1	294	334	306	264	253	248	263	280	288	265	320	340	373	356	381	372	365	352	156.5	185	165.5	198.5	195.5	183.5	197	186.5	169.5
YP_003043595.1	26	32	27	24	34	28	28	28	17	11	34	12	36	30	29	24	20	20	10	11	10	12	15	14	9.5	11	5.5
YP_003045299.1	3	2	1	3	0	0	0	0	3	0	0	1	1	0	0	1	3	1	0	0.5	0	0	0.5	0.5	0	0.5	0.5
YP_003046191.1	0	0	0	0	0	0	0	0	0	0	0	0	0	0	0	0	0	0	0	0	0	0	0.5	0	0	0	0
YP_003047029.1	0	0	0	0	0	0	0	0	0	0	0	0	0	0	0	0	0	0	1050	1184	749.5	983.5	1042	1251.5	1231.5	1096	832.5
YP_003045026.1	2	4	5	4	4	0	0	0	0	5	2	5	2	4	8	11	8	5	3	2.5	4	2	3	1	0.5	0	0
YP_003047253.1	5	2	5	4	9	12	21	22	21	4	2	4	4	6	14	24	13	18	5	5	9	8	16.5	12	8.5	16	14.5
YP_003046877.1	0	0	0	0	0	0	0	0	0	0	0	0	0	0	0	0	0	0	0	0	0	0	1	0	0	0	0
YP_003047231.1	0	0	0	0	0	0	0	0	0	0	0	0	0	0	0	0	0	0	0	0	0	0	0.5	0	0	0	0
YP_003046851.1	35	24	29	38	30	34	31	40	39	43	24	48	40	27	35	36	55	52	14.5	16	16.5	20	17.5	25.5	16.5	14	29.5
YP_003045773.1	0	0	0	0	0	0	0	0	0	0	0	0	0	0	0	0	0	0	0	0	0	0	0.5	0	0	0	0
YP_003044029.1	1	4	5	0	0	0	1	0	0	0	4	5	0	0	0	1	0	0	2.5	3	3.5	4.5	1	0	0	0.5	0
YP_003044184.1	7	6	1	4	11	7	1	5	4	6	6	7	3	4	6	5	1	0	6.5	8.5	12	6	3.5	4	1.5	8	5.5
YP_003044488.1	11	10	11	13	5	5	1	11	11	4	15	3	11	13	16	15	4	8	10	4	6	7	3	4.5	0.5	8	5
YP_003045398.1	39	42	55	39	26	33	31	33	28	35	51	47	42	25	20	30	31	31	14	24	27	30.5	26.5	23	20.5	22.5	15.5
YP_003047255.1	0	0	0	0	0	0	0	0	0	0	0	0	0	0	0	0	0	0	10.5	7.5	18.5	30.5	33.5	25.5	11.5	24	21
YP_003046022.1	0	0	0	1	0	0	0	0	0	0	0	0	0	0	0	0	0	0	0	0	0	0.5	0	0.5	0	0	0
YP_003044261.1	1	2	1	3	8	3	3	2	0	0	3	4	1	3	1	0	0	4	1	3	4.5	11.5	8	9.5	2	7	2.5
YP_003044186.1	0	0	0	0	0	0	2	0	0	0	0	0	0	1	0	1	0	0	0	0	0	0	0	0	0	0	0
YP_003046068.1	0	0	0	0	1	0	0	0	0	1	0	0	1	0	0	0	0	0	0.5	0	1	0	0.5	0	0	0	0
YP_003046847.1	2	1	0	0	3	2	1	0	4	1	1	6	1	1	1	0	0	1	6	2	6	9.5	5.5	4.5	1	4	2.5
YP_003043263.1	23	26	22	15	17	13	6	7	5	18	20	18	23	25	12	18	6	9	15	13	17.5	17.5	19	12.5	9	10.5	5
YP_003045098.1	0	0	0	0	0	0	1	0	0	0	0	0	0	0	0	0	0	0	0	0	1.5	0.5	0.5	0	0.5	0	1
YP_003043273.1	0	0	0	1	0	0	0	0	0	0	0	0	0	0	1	0	0	0	0	0.5	0	0	0	0	0.5	0	0
YP_003043890.1	11	18	23	13	9	15	15	13	10	12	11	14	18	22	17	26	22	16	5.5	3	6.5	9.5	7	8	1	7	5
YP_003045017.1	133	172	130	140	123	103	115	121	121	121	162	152	156	141	142	135	129	143	59	58	60.5	55.5	64	74	55.5	69.5	56
YP_003045289.1	26	23	7	1	0	7	7	7	4	27	20	23	7	5	28	24	12	12	18.5	13.5	15	4	2	10.5	3	18	12.5
YP_003043242.1	0	1	0	0	0	0	0	0	0	0	0	0	0	0	0	0	0	0	0	0	0	0	0	0.5	0	0	0
YP_003046064.1	24	18	19	19	22	6	5	4	4	13	18	18	33	28	3	6	3	0	8	10	7	8.5	6	0	0.5	0.5	0
YP_003044486.1	0	1	1	0	0	0	0	0	0	3	0	0	0	0	0	0	0	1	2	0.5	3.5	2.5	0.5	0	1	0	0
YP_003046108.1	30	23	17	12	16	19	11	24	19	43	25	44	22	20	14	28	21	21	12.5	17.5	17.5	22.5	18.5	23	15.5	17	13.5
YP_003045973.1	3	1	1	1	0	1	0	0	0	0	0	3	0	0	0	0	0	0	3	1	1	2.5	0.5	0	0	0.5	0
YP_003045033.1	0	0	0	0	0	0	0	0	0	0	0	0	0	1	0	0	0	0	1	0	1	2	0.5	0	0	0	0
YP_003044039.1	0	0	0	0	0	0	0	0	0	0	0	0	0	0	0	0	0	0	0	0	0.5	0	0	0	0	0	0
YP_003047153.1	5	1	7	4	11	10	4	8	10	6	6	7	2	12	9	6	0	2	4	3	3.5	4.5	2	1	1	2.5	1
YP_003046552.1	0	0	0	0	0	0	1	0	1	0	0	0	0	0	1	0	0	0	0	1.5	3.5	2	2	2	2	2	1.5
YP_003044919.1	8	6	0	0	0	0	1	1	0	0	0	0	0	0	0	0	0	0	3.5	3	4	4.5	4	0	0	0	0
YP_003046066.1	30	25	30	33	34	31	30	29	30	35	27	41	38	33	28	30	22	21	15.5	11.5	17.5	21.5	14.5	17.5	5.5	19.5	15.5
YP_003044447.1	131	152	152	149	157	159	167	180	168	149	164	161	152	155	169	173	161	174	68.5	75.5	63	77.5	78	70	108.5	97.5	72
YP_003047223.1	2	3	1	0	0	0	0	1	0	2	0	0	0	1	1	0	0	1	0.5	0	0.5	2	0	0	2	0.5	0
YP_003045183.1	0	0	0	0	2	1	1	0	2	0	0	0	1	0	2	0	0	0	0	0	0	0	0	0	0.5	0	0
YP_003044903.1	0	0	0	0	0	0	0	0	0	0	0	0	0	0	0	0	0	0	0.5	0	1	0	0	0	0	0	0.5
YP_003045303.1	0	0	0	1	0	0	0	0	0	0	0	0	0	0	0	0	0	0	1.5	2.5	2.5	2.5	0	1	0.5	3.5	4.5
YP_003044178.1	3	4	5	7	6	8	6	4	4	3	5	5	3	9	9	8	6	3	2.5	5	1	5	7	8.5	3	6	6
YP_003045969.1	54	58	34	39	51	40	37	37	37	54	47	49	61	38	37	36	52	54	16.5	20	28.5	26.5	21.5	19.5	29	33	28.5
YP_003044269.1	48	45	26	21	20	4	3	0	0	64	66	53	28	29	0	0	0	0	18	18	24.5	19	10	0.5	1.5	4.5	0.5
YP_003046060.1	0	0	0	0	0	5	0	0	0	0	0	0	0	0	0	1	0	0	0	0.5	0	0	0	0	0.5	0	0
YP_003044449.1	91	100	78	84	61	65	56	50	62	82	118	112	104	87	83	82	93	87	70	80	78	91	91	64	46.5	54.5	46
YP_003045471.1	1	2	1	2	5	4	0	3	4	3	1	2	1	3	2	0	0	1	0.5	1	0	1	0.5	0	1	1	0
YP_003046082.1	3	4	0	2	0	0	1	3	1	1	4	1	7	7	0	4	6	6	0.5	0	0	0	0	2	2	2	1.5
YP_003045181.1	0	0	0	0	0	0	0	0	0	0	0	0	0	0	0	0	0	0	0	0	0	0.5	0	0	0	0	0
YP_003044277.1	15	10	6	4	8	20	13	8	8	9	7	11	9	14	21	22	22	16	6.5	8	4.5	10.5	11	7	8	6.5	10.5
YP_003044478.1	5	5	3	0	2	8	5	6	4	5	7	2	11	8	13	7	6	10	0.5	2.5	4.5	3.5	2	2.5	3	2.5	3.5
YP_003046855.1	22	23	16	19	9	0	0	1	0	27	27	15	30	15	0	8	0	0	8.5	10.5	20.5	23	6.5	0.5	0	0.5	0
YP_003044025.1	7	1	4	5	4	5	9	0	0	13	7	4	1	1	0	8	3	0	3	4.5	6	4	2.5	2	1	2	0.5
YP_003045250.1	0	0	0	0	0	0	0	0	0	0	0	0	0	0	0	0	0	0	0	0	0	0.5	0	0	0	0	0
YP_003043859.1	90	79	79	105	104	102	103	93	78	89	104	92	105	106	98	96	92	69	45	39.5	42.5	45	49.5	60	56.5	53	36
YP_003046835.1	241	250	226	262	241	249	241	260	262	221	367	253	417	408	261	249	269	255	259.5	232.5	153.5	191	148	187.5	216.5	173.5	164.5
YP_003044313.1	7	4	3	3	10	4	8	6	10	17	5	20	7	3	1	7	5	5	9	8.5	15.5	10.5	16.5	7	7	9	5.5
YP_003046307.1	0	0	0	0	0	0	0	0	0	0	0	0	0	0	0	0	0	0	0.5	0	0	0	0	0	0	0	0
YP_003043580.1	58	43	29	41	26	24	36	32	26	52	42	58	33	29	36	51	43	37	36.5	36	36	48	44.5	39	19	27	20.5
YP_003044287.1	40	54	102	111	27	4	0	1	0	48	48	89	66	43	0	0	0	0	14	11.5	16.5	16	9	0	0	0	0
YP_003044176.1	14	15	21	18	15	28	20	22	22	24	14	27	17	11	16	18	16	21	15	26.5	19	15.5	16.5	32	23.5	26	25
YP_003043985.1	58	60	38	34	37	78	66	80	74	58	53	28	38	32	82	77	80	74	30.5	27.5	25	32.5	34	66	35.5	56	41.5
YP_003045445.1	12	11	13	4	5	4	5	2	2	4	8	5	4	1	0	0	0	1	6	6.5	8	6.5	5	0	0	0	0.5
YP_003046833.1	71	72	76	70	78	73	69	73	76	76	73	72	72	72	73	75	79	87	47	51	28	32.5	38	43	89.5	94	41
YP_003044874.1	28	20	10	6	6	10	9	5	7	15	7	10	3	10	11	8	6	6	5.5	7.5	7	8.5	4.5	1.5	1	4	0
YP_003043582.1	94	104	68	67	54	41	54	48	61	78	65	63	74	77	56	67	96	92	44	49	53	41	39	37	29	56.5	57
YP_003044170.1	52	61	79	54	45	56	48	48	40	49	69	40	66	58	69	68	48	39	22	27.5	27.5	25.5	22	17	21	22.5	16
YP_003044929.1	1	1	1	0	0	0	2	0	2	2	1	0	0	0	0	0	0	1	0	0	2.5	1.5	2	2.5	0	0	0
YP_003043987.1	0	5	4	5	0	0	0	0	0	0	1	3	2	6	4	0	0	0	0	0	2	0	0	0	0.5	0	0
YP_003046234.1	1	1	4	2	2	0	1	0	0	0	1	0	2	7	1	1	0	1	0	0.5	0	0	0.5	0	0	0	0
YP_003045443.1	8	9	11	8	4	5	9	6	5	5	12	9	11	3	0	3	0	0	2	1	3	4.5	7	2.5	0.5	2	0
YP_003047115.1	0	0	0	0	0	0	0	0	0	0	0	0	0	0	0	0	0	0	0	0	0	0.5	0	0	0	0	0
YP_003046831.1	11	13	7	14	7	8	9	10	11	11	7	6	12	21	16	5	7	8	8.5	7	12.5	11.5	7	6.5	4	7.5	2
YP_003046971.1	30	27	24	23	22	34	34	32	32	27	32	24	28	29	33	37	37	34	13.5	17.5	15	13.5	15	19	16	21.5	24.5
YP_003045977.1	7	4	4	0	1	11	6	4	2	0	0	0	1	4	8	10	1	0	5.5	6	7.5	6	5.5	6.5	4	5.5	6
YP_003043584.1	18	18	20	13	19	18	16	5	8	18	15	24	21	24	5	4	8	4	12	14.5	10.5	6.5	12.5	4.5	3	4	2
YP_003045503.1	31	43	28	40	28	45	35	32	43	42	37	41	36	50	41	40	43	33	41.5	39.5	45.5	47.5	62	53	42	50	32.5
YP_003044927.1	329	327	332	351	339	298	316	321	334	298	407	347	449	411	345	353	366	355	191.5	237	140	186.5	168.5	197.5	229	172	157
YP_003045428.1	10	6	6	6	6	9	4	4	4	4	8	3	9	7	4	7	10	4	7.5	4.5	7	10.5	5.5	6	5.5	2	4
YP_003046556.1	18	16	13	14	13	9	14	9	7	10	14	21	15	14	8	7	8	3	2	2.5	2.5	6.5	4	4	0	1	0.5
YP_003046236.1	2	2	3	6	6	7	6	16	12	1	0	0	5	4	7	7	8	9	5.5	5.5	7	4.5	6	11	4	16.5	10.5
YP_003044188.1	1	0	0	0	0	2	2	4	0	0	0	0	0	0	0	3	9	1	0	0	0	0	0	0	0	0	1
YP_003045441.1	0	2	4	8	8	2	0	0	0	1	0	0	2	0	1	1	0	1	0	0	4.5	1	0	0	0	0.5	1
YP_003045635.1	35	29	37	21	25	24	24	23	24	25	21	22	24	28	25	25	20	22	18.5	18.5	17.5	18.5	19	18	17	22	25.5
YP_003044484.1	0	1	0	0	0	0	0	0	0	0	0	0	0	0	0	0	0	1	0	0	0	0.5	0	0	0	0	0
YP_003044870.1	92	113	116	120	138	143	136	142	140	112	116	143	147	151	158	166	159	180	50	50.5	58.5	94.5	78	95.5	107.5	92.5	80
YP_003045975.1	0	0	1	0	0	0	1	1	2	0	1	1	0	0	0	0	4	9	0	1	0	0	1	2.5	0	2	0
YP_003045747.1	22	22	22	18	30	31	34	32	25	22	20	5	29	27	22	35	36	28	4.5	5	4	13.5	14.5	12.5	4.5	9	8
YP_003044037.1	0	0	2	0	0	0	0	0	0	0	0	0	0	0	0	0	0	0	0	0	0	0	0	0	0	0	0
YP_003044810.1	13	17	18	14	15	20	19	18	16	31	23	24	23	16	28	18	23	24	8.5	10	10.5	17	11	11.5	5.5	9.5	8
YP_003045424.1	0	0	0	0	0	0	0	0	0	0	0	0	0	0	0	0	0	0	0	0	0.5	0	0	0	0	0	0
YP_003046584.1	85	88	85	72	80	69	63	62	56	45	70	74	78	74	61	59	48	34	30.5	29	29.5	30	36	34	23.5	30	31
YP_003044295.1	36	39	44	34	15	0	0	2	1	34	46	69	41	41	1	0	0	1	6.5	10.5	11.5	14.5	9	0	0	0	0
YP_003046718.1	0	0	1	0	0	0	0	1	0	0	0	1	0	1	0	0	0	0	0	0	0	0.5	0	0	0	0	0
YP_003043993.1	0	1	0	1	0	0	0	1	0	1	1	0	0	1	0	0	0	0	0.5	0.5	0	0	0.5	0	1	0	0
YP_003045426.1	127	159	183	174	191	200	185	210	190	139	159	143	198	206	233	210	212	216	77	82.5	56	79.5	135	145	165.5	135.5	108.5
YP_003046961.1	0	0	0	0	0	1	0	1	0	0	1	2	0	1	0	0	1	0	0	0	0	0.5	0	1	0	2	0
YP_003046582.1	46	45	49	48	35	20	29	31	24	47	48	41	42	39	36	35	23	15	11.5	15.5	25	29	22	15.5	7.5	14	10
YP_003043558.1	0	0	0	0	1	7	5	0	0	0	0	0	1	0	6	2	0	0	0	0	0	1	3.5	14	15	4.5	2
YP_003045199.1	0	0	0	0	0	0	0	0	0	0	0	0	0	0	0	0	0	0	0	0	0	0	0	0	0.5	0	0
YP_003047321.1	30	35	42	51	69	61	59	37	27	17	29	41	62	74	78	54	27	23	12	16	17.5	20	15.5	16	15	21	13.5
YP_003044283.1	0	0	0	0	0	0	0	0	0	0	0	0	0	0	0	0	0	0	0	0	0	1	0.5	0.5	0	0.5	0
YP_003045420.1	0	0	0	0	0	0	0	0	0	0	0	0	0	0	0	0	0	0	9	9	14.5	8	12	12.5	11.5	12	24.5
YP_003044802.1	0	0	0	0	1	1	1	0	0	0	0	0	0	1	0	0	0	0	0	0	0	0	0	0	0	0	0
YP_003045071.1	0	0	0	0	0	0	0	0	0	0	0	0	0	0	0	0	0	0	0	0.5	0	1.5	1	0.5	0	0	0
YP_003045150.1	1	0	0	0	0	1	0	0	1	1	0	0	1	0	1	0	0	0	0.5	0	0	1	0.5	0	0	0	0
YP_003043316.1	13	25	21	25	22	18	18	13	16	13	26	15	25	25	20	23	22	23	12.5	13.5	20	22.5	18	16	7.5	15.5	13.5
YP_003047341.1	0	0	0	0	0	0	0	0	0	0	0	0	0	0	0	0	0	0	0	0.5	0	0	0	0	0	0	0
YP_003044281.1	38	25	24	27	47	57	44	52	39	42	23	29	29	29	60	47	46	48	20.5	22.5	17.5	23.5	41.5	49	27.5	38.5	29
YP_003044174.1	22	16	17	15	13	16	15	14	19	22	17	27	10	10	15	15	16	13	6	6	6.5	12	11.5	13	10	6	4
YP_003046503.1	0	1	0	0	0	0	0	0	0	0	0	0	0	0	0	0	0	0	0	0	0	0	0	0	0	0	0
YP_003044804.1	0	1	0	0	1	0	0	0	0	2	0	0	0	0	0	0	0	0	0	0	0	0	0	0	0	0	0
YP_003046655.1	18	12	13	10	9	16	16	13	15	25	21	12	21	22	19	18	26	24	15.5	12.5	10.5	12.5	7	12.5	5	13	15.5
YP_003045400.1	129	163	164	161	128	117	128	126	118	133	151	138	162	136	127	141	103	116	70.5	78	76.5	89.5	92	90	76	82.5	69
YP_003045396.1	12	6	11	5	2	0	2	4	4	11	11	16	8	7	5	5	6	4	3	3	2	6.5	3	2.5	5.5	4	5.5
YP_003044154.1	96	101	83	68	78	113	93	122	123	81	78	94	73	92	134	144	129	148	68	65.5	66.5	75.5	78	71.5	53	79	87
YP_003044824.1	44	46	49	52	55	52	51	44	46	50	44	53	55	65	47	51	50	52	29	33.5	18	15.5	23.5	24	43.5	20	16.5
YP_003044043.1	1	0	0	0	0	0	1	0	0	1	0	0	0	1	0	2	0	1	0	0.5	0	0	0.5	0.5	0	0	0
YP_003044911.1	0	0	1	0	0	0	0	1	1	0	0	0	0	0	2	3	1	0	0	0	0	0	0	0.5	0	0	0
YP_003043304.1	267	252	321	303	215	235	218	187	165	236	304	264	299	246	175	218	238	186	93	87.5	79	97.5	91	83.5	87	86.5	70
YP_003044152.1	183	212	206	215	214	186	200	208	223	163	212	215	227	214	204	215	208	227	98.5	103	85.5	98	82.5	109	85	87	85
YP_003043599.1	7	6	5	3	4	6	8	9	9	9	11	9	6	1	11	9	8	6	2.5	2	1.5	4	3.5	7	2.5	4	1
YP_003047288.1	0	1	0	0	2	1	1	0	0	0	1	0	0	1	0	1	0	0	1	0.5	3	0.5	1	1	1	0.5	0.5
YP_003045841.1	4	7	13	2	14	33	47	47	49	9	7	14	5	2	35	52	44	44	6.5	5	14	8	21.5	23	13.5	26	31.5
YP_003045452.1	0	0	0	0	0	0	0	0	0	0	0	0	0	0	0	0	0	0	0	0.5	0.5	0	0	0	0	0	0
YP_003043360.1	0	0	0	0	0	1	5	0	0	0	3	0	1	2	1	1	1	0	0	0	0	0	0.5	0	1	1	0.5
YP_003043302.1	164	196	210	225	202	148	122	112	104	147	217	177	236	237	180	145	123	121	93	109	67	102.5	129	104.5	112	70	56
YP_003044150.1	220	215	219	243	242	238	231	259	253	207	270	227	268	245	243	232	220	219	147.5	159.5	124.5	157	157	119.5	159.5	118	127.5
YP_003044291.1	46	70	37	33	8	0	0	0	0	68	85	104	74	30	0	0	3	0	6	8.5	16.5	25.5	10	2	0.5	1.5	1.5
YP_003045412.1	0	0	0	0	0	0	0	0	0	0	0	0	0	0	0	0	0	0	0	0	0	0	0	0	0	0.5	0
YP_003045454.1	0	0	1	0	2	0	0	3	0	3	1	0	0	0	0	2	3	0	0.5	0	0	0.5	1	0	0	0.5	0.5
YP_003046209.1	0	1	1	2	0	1	2	0	0	0	1	0	3	0	1	0	1	0	3	2.5	2.5	5.5	0.5	0	0	0	0
YP_003044739.1	0	0	0	0	0	0	0	0	0	0	0	0	0	0	0	0	0	0	0	0	0	0	0.5	0.5	0	0	0
YP_003044812.1	34	30	20	12	1	13	10	12	10	27	24	3	19	6	16	21	25	18	7	10.5	12.5	13	10.5	19	15	18	17
YP_003044717.1	0	1	16	14	20	18	6	4	0	3	0	8	6	19	5	3	0	0	7	7	11	19.5	21	7.5	2	8	1.5
YP_003047353.1	14	13	11	13	22	22	18	13	19	13	10	17	13	20	9	16	11	23	4.5	7	9	16	12	12.5	11	18.5	12
YP_003045576.1	46	53	60	45	57	61	37	5	8	25	45	40	56	48	30	0	2	6	17	22.5	30.5	23	41	45	20.5	19	7
YP_003045059.1	5	7	17	17	0	0	0	1	0	5	5	27	18	5	0	0	0	0	0.5	2	4	10	2.5	0	0	0	0
YP_003044293.1	43	42	62	66	58	42	35	22	12	33	46	64	67	63	49	38	32	11	16	18.5	15.5	18	26	28	21.5	15.5	8
YP_003045891.1	0	1	1	0	0	1	3	0	1	0	0	0	2	0	2	0	0	0	0	0.5	0	0	0	0	1.5	0.5	0
YP_003043973.1	0	0	0	0	0	0	0	0	0	0	0	0	0	0	0	0	0	0	0	0.5	0	0	0	0	0	0	0
YP_003043853.1	27	30	29	29	27	39	46	42	41	36	34	38	34	40	53	58	44	41	16.5	13.5	13	27.5	21	22.5	15	14.5	11
YP_003046911.1	26	7	7	1	47	70	86	84	94	19	2	4	3	31	89	96	102	99	11.5	7.5	3.5	1.5	43	70.5	35.5	54	77
YP_003045590.1	246	270	238	356	278	267	252	282	270	192	295	234	428	387	282	289	257	293	141	148.5	121	145	124	119.5	154	113	101.5
YP_003045965.1	68	73	71	67	70	62	73	80	75	70	66	64	88	77	74	70	94	71	39.5	42	36.5	42	52.5	57.5	40.5	45.5	54
YP_003046360.1	0	0	0	0	0	0	0	0	0	0	0	0	0	0	0	0	0	0	0	0	0	0	0	0	0.5	0	0
YP_003043327.1	0	0	0	0	0	0	1	0	0	0	0	1	0	0	0	0	0	0	0	0	0	0	0	0	0.5	0	0
YP_003046965.1	0	0	0	0	0	0	0	0	0	0	0	0	0	0	0	0	0	0	0	0	0	0	1	0	0	0	0
YP_003044094.1	15	15	3	1	2	65	59	72	76	12	4	3	1	0	54	70	74	76	4.5	5.5	2	2.5	3	26	12	14.5	23.5
YP_003047359.1	45	38	44	27	30	26	25	27	30	32	46	34	42	39	38	35	50	48	16	19.5	29	26.5	19	23.5	24	23.5	30.5
YP_003044729.1	0	0	0	0	0	0	0	0	0	0	0	0	0	0	0	0	0	0	0	0	0	0	0	1	0	0	0
YP_003044820.1	35	40	41	33	40	27	40	34	42	26	27	26	29	29	26	32	25	25	19.5	20.5	22	26.5	24.5	19	18	19.5	17.5
YP_003046342.1	80	68	68	88	78	56	52	43	21	69	115	131	93	100	71	74	39	28	44	57.5	61.5	67	69.5	67	31.5	45	34
YP_003047387.1	0	0	0	0	0	0	0	0	0	0	0	0	0	0	0	0	0	0	0	0	0	0	0	0	0	0	0
YP_003043857.1	0	0	0	0	1	0	0	0	0	0	0	0	0	1	0	0	0	0	0	0	1	0.5	0	0	0.5	0	0
YP_003045049.1	2	0	0	2	1	1	2	0	3	1	1	1	1	2	1	2	2	1	0	0	0	0	0.5	0	0	0	0
YP_003046896.1	0	0	0	0	0	0	0	0	0	0	0	0	0	0	0	0	0	0	0	0.5	0	0	0	0	0.5	0	0
YP_003043871.1	1	1	2	3	2	1	5	3	1	1	1	1	1	5	2	6	0	1	1	2	1.5	1.5	0.5	0	0.5	1.5	1
YP_003047363.1	0	0	0	0	0	0	0	0	0	0	0	0	0	0	0	0	0	0	0	0	0	0	0.5	0	0	0	0
YP_003044485.1	57	63	63	52	48	18	13	11	9	50	59	66	55	47	10	8	8	0	30	21	21.5	27	20.5	8.5	5	5.5	1
YP_003044826.1	86	78	71	62	56	59	61	58	55	89	74	81	62	65	62	59	46	43	41.5	39.5	34.5	36.5	63	64	80.5	57	69.5
YP_003044709.1	0	0	0	0	0	0	0	0	0	0	0	0	0	0	0	0	0	0	0	0.5	0	0	1	0	0	0	0
YP_003044340.1	0	0	1	2	2	0	2	0	0	1	1	0	1	0	1	0	2	0	0	0	0	0	0	0	0	0	0
YP_003046898.1	2	0	1	0	0	1	2	1	0	0	0	0	1	0	0	0	1	0	0	0.5	0	0	0	0.5	0	0	0
YP_003047392.1	1	1	0	1	1	3	1	2	2	0	0	2	0	0	2	1	1	1	1	0	0	2	2	1	0.5	0	0.5
YP_003044878.1	33	29	25	24	23	37	36	34	29	23	40	30	23	23	27	29	23	28	9	11.5	13.5	7	18	23	14	20.5	12
YP_003046991.1	45	50	43	34	17	16	19	2	0	40	51	24	47	51	54	46	12	2	9	10.5	10.5	12	13	12.5	12	9	1
YP_003046923.1	110	98	94	97	89	103	88	89	99	123	100	99	97	105	118	113	78	85	56	50.5	51.5	62.5	63.5	64.5	38	54	48.5
YP_003044049.1	0	0	0	1	0	0	0	0	1	0	0	4	0	0	0	1	0	0	0.5	2.5	1.5	3.5	0.5	0	0	0	0
YP_003043333.1	26	21	25	30	23	26	22	24	14	14	29	28	27	30	24	24	31	17	14.5	16	20	15	14	14	9.5	16.5	14.5
YP_003044705.1	0	1	0	2	1	0	1	1	0	0	0	0	0	1	0	0	0	1	0	0	0	0	0	0	0	0	0.5
YP_003045888.1	1	0	0	0	0	0	0	0	0	0	0	0	0	0	0	0	0	0	0	0.5	0	0	0	0.5	0	0	0.5
YP_003046907.1	6	4	5	4	3	6	7	2	5	6	3	3	3	6	5	5	7	7	2.5	2.5	0	5	4.5	4.5	0.5	3.5	0
YP_003045907.1	1	2	0	0	0	1	2	1	0	3	1	3	1	1	2	1	0	0	0.5	0	1	0	0	0	0	0	0
YP_003045130.1	5	4	4	4	2	3	0	0	0	2	3	0	5	4	0	0	0	1	3	4.5	8	5	4	2	0	0	0.5
YP_003043331.1	33	34	35	25	13	9	17	20	17	29	28	41	31	11	17	25	12	18	20.5	20	23	25.5	22.5	12.5	15	17	13.5
YP_003044744.1	0	0	0	0	0	0	0	0	0	0	0	0	0	0	0	0	0	0	0	0	1.5	0.5	1	0	0.5	3	1
YP_003044703.1	0	0	0	0	0	0	0	0	0	0	0	0	0	0	0	0	0	0	0	0	2	2.5	0	0	0	0	0
YP_003045554.1	65	45	55	49	44	36	43	37	40	70	66	65	67	49	26	23	11	28	35.5	33.5	39.5	37	25	19.5	23	28	14.5
YP_003043861.1	3	1	1	0	4	0	0	0	0	0	0	0	0	0	0	1	0	0	3.5	3	4	4	5.5	4	1.5	4	3
YP_003045905.1	0	0	1	0	0	0	0	0	0	0	0	0	0	0	0	1	0	0	0.5	0	0	0	0	0	0	0	0
YP_003046177.1	1	0	0	0	0	0	0	0	0	0	0	0	0	1	0	1	0	0	0.5	0	0	0.5	0.5	0	0	0	0
YP_003046915.1	13	5	5	7	3	2	6	3	1	11	3	5	5	0	2	2	3	3	4	4.5	6	12	8	5.5	1.5	3	6
YP_003045979.1	1	2	0	0	0	0	0	0	1	0	4	0	0	0	0	0	0	0	3	2.5	5	9	8	3.5	0	4	0.5
YP_003043337.1	20	22	28	27	29	25	20	22	21	33	21	31	29	28	14	19	9	13	12.5	11.5	12	13	7.5	15	6.5	14	15.5
YP_003044235.1	16	8	3	8	6	5	1	1	1	12	3	7	5	2	0	1	5	3	9.5	4.5	10.5	14.5	12	2	0.5	1	3
YP_003045556.1	0	4	0	4	8	8	8	10	11	2	4	6	8	2	13	10	19	18	1	3	5.5	3.5	6	5.5	0.5	2	2
YP_003043683.1	0	1	1	0	1	1	0	0	0	0	0	0	0	0	0	0	0	0	0.5	0.5	0	0	0	0.5	0.5	1.5	0
YP_003046175.1	6	1	0	1	15	26	23	17	16	7	8	0	0	14	27	21	20	15	5	3	2	3	29	27.5	25	22.5	21
YP_003044719.1	0	0	0	0	0	0	0	0	0	0	0	0	0	0	2	1	0	0	0	0	0	0.5	0.5	0	0	0	0
YP_003046917.1	0	0	0	0	1	1	1	0	1	0	0	0	5	1	0	0	0	0	2	1	2	3.5	3	2	0	0	0
YP_003045592.1	9	15	8	12	7	4	8	1	0	11	9	4	6	0	0	0	0	0	9.5	8.5	8	7	13	10	1.5	1	0
YP_003044374.1	0	0	0	1	0	2	1	1	0	0	0	0	0	0	0	0	1	0	0.5	0	0.5	0	0.5	0.5	0	0	0
YP_003044748.1	0	0	0	0	0	0	0	0	0	0	0	0	0	0	0	0	0	0	0	0.5	0	0	0	0	0	0	0
YP_003043958.1	10	0	0	0	1	14	9	11	13	2	3	0	0	1	6	18	12	10	0	0	1	0.5	1	1.5	4.5	6	8.5
YP_003045958.1	0	0	0	0	0	0	0	0	0	0	0	0	0	0	0	0	0	0	0	0	0	0	0	0.5	0	0	0
YP_003046372.1	22	13	10	9	8	70	77	81	82	26	18	9	5	4	59	66	68	105	9	2.5	6.5	3.5	17	50	60	48	70.5
YP_003046179.1	0	0	0	0	0	0	0	0	0	0	0	0	0	0	0	0	0	0	0	0	0	0	0	0	0	0	0
YP_003045678.1	57	67	79	79	80	63	74	74	72	40	82	66	99	91	66	70	56	52	43.5	49.5	61	61	59	56.5	32.5	42	33.5
YP_003045915.1	21	14	15	17	14	8	12	13	12	15	17	8	15	8	11	10	13	11	7	5	12	8.5	6.5	6	7	7	6
YP_003045544.1	0	0	0	0	0	0	0	0	0	0	0	0	0	0	0	0	0	0	0.5	0	0	0	0.5	0	0	0	0
YP_003046882.1	745	979	875	794	784	803	814	882	909	738	882	710	1022	1264	1069	1005	937	913	439.5	501.5	316.5	491.5	432.5	423.5	495	366	302.5
YP_003045374.1	0	1	0	0	0	0	0	1	1	0	0	0	0	1	0	0	0	0	0.5	0	0	1.5	0	0	0	0.5	0
YP_003047404.1	5	6	5	10	22	5	4	4	4	4	1	2	18	40	11	7	5	5	0	0.5	2	3.5	0	0	0	0	0
YP_003044086.1	87	90	98	111	129	138	111	123	105	88	113	114	131	141	136	142	156	144	43	42.5	36.5	51	72	62.5	60	66	56.5
YP_003043963.1	36	29	25	31	20	23	23	18	16	44	47	37	20	24	25	23	26	23	16.5	16	15.5	15.5	15	13	16	8	9
YP_003045520.1	0	0	0	0	0	0	0	0	0	0	0	0	0	0	0	1	0	0	0	0	0	0	0	0	0	0	0
YP_003045021.1	3	8	12	15	10	16	17	11	7	14	10	12	19	16	20	24	10	4	7	6.5	4.5	13	15	17.5	8.5	11	7.5
YP_003045542.1	0	0	0	0	0	0	0	0	0	0	0	0	0	0	0	0	0	0	0	0	0	0	0	0	0.5	0	0
YP_003044526.1	0	0	0	0	0	0	0	0	0	0	0	0	0	0	0	0	0	0	0	0	0	0	0	0.5	0	0	0
YP_003046903.1	0	1	0	1	8	9	14	4	4	0	1	0	2	12	5	5	7	0	7.5	10	8.5	5.5	4	6	7.5	20	7.5
YP_003046880.1	0	0	0	0	0	0	0	0	0	0	1	0	1	0	0	0	1	1	0.5	0	0	0	0	0	0	0.5	0
YP_003047381.1	0	5	0	0	0	3	1	0	1	2	10	0	9	0	1	1	0	0	0.5	6.5	8.5	7	3.5	0	0	0.5	3
YP_003047406.1	28	39	37	37	37	37	40	40	38	41	42	36	46	43	33	32	42	37	23	18	22	23	18.5	20	10.5	19.5	18
YP_003044088.1	34	38	16	13	22	60	59	57	61	24	33	30	18	20	59	56	68	65	9.5	9	9	14.5	13.5	23	33	21	31
YP_003045569.1	0	0	0	0	0	0	0	0	0	0	0	0	0	0	0	0	0	0	0.5	1.5	0	0	1	0	0	0.5	0
YP_003045643.1	4	5	6	0	0	0	1	0	0	2	2	3	0	3	1	0	0	0	1	0	1.5	0.5	1	0	0	0	0
YP_003045540.1	0	0	0	0	0	2	2	0	0	0	0	0	0	1	1	4	1	0	1.5	0	0	0	0	0	0	0.5	0
YP_003046086.1	19	20	22	22	27	35	35	34	30	16	19	15	18	34	44	35	26	17	6	10	10	8.5	19	25.5	9.5	12	11
YP_003046901.1	0	1	0	0	0	0	0	0	0	0	0	0	1	0	0	0	0	0	0	0	0	2	0	1.5	0	1	0
YP_003045909.1	3	6	6	3	2	1	5	4	3	6	1	7	3	0	6	6	6	7	2.5	3.5	0.5	2	2.5	6	3.5	4.5	1.5
YP_003046886.1	0	0	0	1	0	1	0	1	0	0	0	1	0	1	0	1	1	0	0	0	0.5	0.5	1	0	0	0.5	0
YP_003045132.1	0	0	0	0	0	0	0	0	0	0	0	0	0	0	0	0	0	0	0	1	3	0	1	0	0	0	0
YP_003046649.1	82	77	51	53	50	67	52	54	53	74	84	78	105	77	78	91	81	72	38.5	46.5	37	60.5	43.5	46	56	45.5	44.5
YP_003045051.1	6	9	6	1	0	4	4	0	0	0	1	0	5	3	9	7	9	0	0	0.5	0	0	2	3	0	2	0.5
YP_003045565.1	1	0	1	1	2	0	0	1	0	0	0	0	1	2	1	0	0	1	0	0	0	0.5	0	1	0.5	0	0.5
YP_003043748.1	0	0	0	2	0	0	2	0	0	1	0	0	0	0	1	0	0	1	0.5	0.5	0	0.5	0	0	0	0	0
YP_003044670.1	0	0	0	0	0	0	0	0	0	0	0	0	0	0	1	0	0	0	0	0.5	0	0	0	0.5	0	0	0.5
YP_003043538.1	11	7	10	4	1	12	5	11	6	12	8	7	0	6	5	4	6	7	6	6.5	5.5	7.5	6.5	6	8	7.5	6.5
YP_003043739.1	0	0	0	0	0	0	0	0	0	0	0	0	0	0	0	0	0	0	0	0.5	0	0	1	0	0	0	0
YP_003045209.1	0	0	0	2	0	1	1	0	0	0	0	0	0	0	0	1	0	0	0	1	0	0	0	0	0	0	0
YP_003045469.1	0	0	0	0	0	0	0	0	0	0	0	0	0	0	0	0	0	0	0	0.5	0	0.5	0.5	0	0	0.5	0
YP_003047414.1	1	3	0	3	2	2	8	6	6	0	1	0	6	4	13	7	7	1	1	2	3.5	5.5	12	5.5	1	5.5	0
YP_003045053.1	1	0	0	0	0	1	0	0	0	1	0	2	6	2	0	0	0	0	0	0	0.5	0	0	1	0	0	0
YP_003044305.1	89	111	124	124	88	84	89	97	91	71	88	104	84	103	87	82	80	80	40	46.5	40	49	53	40.5	34.5	36.5	33.5
YP_003045567.1	0	0	0	0	0	0	0	0	1	1	0	0	0	0	0	0	0	0	0	0	0	0	0	0	0	0	0
YP_003043330.1	15	21	18	23	19	28	31	25	13	15	15	11	21	16	16	20	16	6	6.5	8	10	10.5	19.5	16	16	20.5	9
YP_003046122.1	112	98	94	83	83	94	101	110	114	106	81	100	93	82	106	139	125	120	44	55	41.5	66.5	68.5	82	52.5	78.5	80
YP_003043737.1	0	0	2	1	1	0	0	1	0	0	0	1	1	0	2	0	3	1	0	0	0	0	0	0	0	0.5	0
YP_003044610.1	0	0	0	2	1	9	25	11	20	3	1	5	1	0	6	13	19	14	4.5	1	0.5	0	0.5	14	9.5	8	8.5
YP_003046376.1	939	958	1042	1138	1168	1153	1043	1046	1054	1040	1034	1139	1203	1312	1212	1124	1009	971	505	520.5	343.5	499	488	525.5	560.5	419	403
YP_003045561.1	94	96	83	82	72	67	71	70	66	90	95	90	84	94	89	76	83	104	46	44.5	34.5	43.5	42	40	38	36	42
YP_003046517.1	2	0	0	0	0	1	0	2	1	0	0	0	0	2	0	0	1	0	0	0.5	0	0	0.5	0	0	0.5	0
YP_003045583.1	33	22	17	20	25	31	32	37	31	39	27	21	32	28	31	33	36	33	16	19	23.5	27.5	14.5	20	13	20	13.5
YP_003043776.1	0	1	0	0	1	2	3	2	1	0	0	0	0	0	0	0	0	0	0	0	0	1	0	0.5	0	0	0
YP_003046309.1	0	0	2	1	0	1	0	1	1	0	0	0	0	3	1	1	0	0	0	0.5	0	0.5	0	0	0	0	0
YP_003045370.1	0	0	0	1	0	0	0	0	0	0	0	0	0	0	0	0	0	0	0	0	0	0	0	0	0	0	0
YP_003047410.1	29	34	37	28	22	15	17	14	18	52	43	41	33	32	27	28	23	22	26.5	30.5	30	35	27.5	28	18.5	33	19
YP_003046892.1	65	63	62	63	82	74	80	73	73	64	71	84	80	75	69	69	65	62	30	27.5	23.5	30	30	21.5	33.5	22	32
YP_003047217.1	14	28	17	12	13	12	11	11	11	20	20	25	28	20	19	21	21	18	8	7.5	13	13.5	16	9.5	8	7.5	5.5
YP_003046519.1	2	8	1	1	8	7	11	2	0	5	10	8	11	0	13	16	9	9	1	1	1.5	4	16.5	11.5	3	6	2.5
YP_003045581.1	140	152	151	148	137	136	136	135	130	140	148	117	165	179	145	143	117	88	67	69	57	74	65	63	68	53	51.5
YP_003044808.1	22	29	34	32	23	23	26	25	24	28	34	23	32	26	25	23	18	21	13.5	9.5	9	9.5	8	10	7	10.5	8.5
YP_003045047.1	23	34	39	34	12	0	0	1	0	29	35	47	44	26	0	0	0	0	23.5	28.5	27.5	34.5	15.5	4	0	2	3
YP_003043956.1	0	1	0	0	0	0	0	0	0	0	0	0	0	0	0	2	0	0	0	0	0	0	0.5	0	0	0	0
YP_003045994.1	1	1	0	2	0	0	1	1	0	3	1	2	0	1	0	1	0	0	0	0.5	0.5	0.5	0.5	0	0	0	0.5
YP_003043477.1	1	4	1	1	1	0	1	0	0	0	2	0	1	0	0	1	0	0	0.5	1	0	0	0	0	0	0	0.5
YP_003045573.1	0	0	0	0	0	0	0	0	0	0	0	0	0	0	0	0	0	0	0.5	0	0.5	0	0	0.5	1.5	0.5	0
YP_003047420.1	44	41	43	65	87	108	109	104	134	58	72	56	56	48	71	76	70	67	14.5	23	24.5	28	20	25	30.5	31.5	31
YP_003044312.1	24	28	14	12	9	16	13	10	8	19	19	25	11	7	12	12	13	16	12	15.5	11	15.5	22.5	21	9.5	16	14.5
YP_003044662.1	1	1	0	0	5	3	2	1	0	0	0	0	3	4	0	2	0	0	0	0	0	0.5	0.5	0.5	0	0	0
YP_003045404.1	31	22	42	39	35	22	22	24	24	43	23	44	43	40	20	28	22	22	17	16	21	19	21.5	23.5	19	22	26.5
YP_003046577.1	4	1	0	0	1	5	4	6	3	0	1	0	0	0	1	3	1	5	0	1.5	0	0	0.5	0	0.5	3	3
YP_003043954.1	0	0	1	0	0	0	0	0	1	0	0	0	0	0	0	0	0	1	0	0	0	0	0	1	0	0	0
YP_003044618.1	53	57	66	85	213	191	195	193	190	61	62	66	158	245	235	227	210	158	16	15	10	13	13	9.5	11	10	10.5
YP_003045571.1	0	0	0	0	0	0	0	0	0	0	0	0	0	0	0	0	0	0	0	0	0.5	0.5	0	0	0	0	0
YP_003046369.1	0	0	0	0	0	0	0	0	0	0	0	0	0	0	0	0	0	0	0	0	0.5	0	0	0	0	0	0
YP_003046156.1	7	1	0	0	1	41	33	41	43	9	6	3	4	0	37	39	58	55	5	4	3	4.5	5.5	21.5	12.5	17.5	12
YP_003046442.1	4	1	0	1	0	0	0	0	0	2	0	3	0	0	1	0	0	0	0	0	2	0	1	1	0	1	0
YP_003047429.1	6	8	12	9	13	15	13	14	9	6	9	5	11	11	17	17	13	3	9	6.5	5	5	6.5	12.5	13	13.5	12.5
YP_003044664.1	0	0	3	0	8	12	4	4	1	0	0	0	0	2	6	5	5	2	0.5	0.5	0	0	3	1	0.5	0.5	0
YP_003046575.1	0	1	0	1	1	0	0	0	0	0	0	2	0	0	0	0	0	0	2	0.5	2.5	1	0	0	0	0	0
YP_003047431.1	38	40	26	13	15	6	8	6	6	23	20	29	22	9	8	7	7	15	12	11.5	21	15.5	15	11	6.5	16	9
YP_003046378.1	56	43	66	70	37	13	11	3	3	202	86	94	77	34	8	8	6	0	41.5	33.5	23.5	47	48.5	37	5	9.5	9
YP_003043934.1	1	0	1	4	8	5	11	12	13	2	4	4	1	8	10	8	23	10	0.5	0	0	0.5	11	10	1	5.5	12.5
YP_003045591.1	7	8	3	6	6	6	6	10	8	9	7	4	12	8	7	8	4	4	8	4.5	16.5	9.5	5.5	3.5	3.5	2	5
YP_003046103.1	0	0	0	0	0	0	0	0	0	0	0	0	0	0	0	0	0	0	0	0	0	1	0.5	0	0	0	1
YP_003046169.1	1	0	0	0	0	1	1	0	2	0	0	0	0	0	0	0	0	0	0	0	0	0	0	0	0	0.5	0
YP_003046573.1	92	102	53	36	27	22	29	28	23	58	87	48	63	42	38	40	43	41	40	44.5	39.5	42	31	33	29.5	33	34
YP_003043536.1	0	0	0	0	0	0	0	0	0	0	0	0	0	0	0	0	0	0	0	0.5	0	0	0	0	0	0	0
YP_003043936.1	0	1	0	0	0	0	0	0	0	1	0	0	0	0	0	0	0	0	1	0	1.5	0	3	5	0.5	1	3
YP_003044798.1	11	15	13	13	8	0	0	0	0	7	12	9	4	4	0	0	0	0	5	3.5	5.5	5.5	2	0.5	0	0	0
YP_003047423.1	12	10	9	1	8	8	4	0	0	11	11	14	2	10	5	2	0	0	2.5	4.5	3.5	4	4.5	1	0	0.5	0
YP_003043794.1	9	11	10	6	6	3	12	5	4	9	10	10	10	1	1	1	7	6	1	4	5	6.5	8	2	5	0	1
YP_003043461.1	14	19	18	21	26	24	21	20	13	9	18	13	11	14	20	12	11	8	10	11	18	10.5	11	9	3.5	8	8.5
YP_003045219.1	0	0	0	0	1	0	0	0	0	0	0	0	0	0	1	0	1	0	0	0	0	0	0	0	0	0	0
YP_003046396.1	0	3	2	1	0	3	0	1	0	0	0	0	5	4	0	1	1	0	4	4	3.5	3	2	0	1	2.5	2
YP_003043696.1	0	0	0	0	0	0	0	0	0	0	0	0	0	0	0	0	0	0	0	0	0	0	0	0	0.5	0	0.5
YP_003046919.1	10	12	14	9	6	8	7	8	4	6	9	9	9	14	11	15	15	12	2	5.5	2.5	9	4	2.5	3.5	6.5	1
YP_003043742.1	0	0	0	0	0	0	0	0	0	0	0	0	0	0	0	0	0	0	0	0	0.5	0.5	0	0	0	0	0
YP_003046565.1	1	1	2	2	4	2	1	0	0	3	0	0	1	2	0	0	0	0	3.5	2	2	3.5	3.5	0.5	0.5	0.5	0
YP_003043960.1	108	83	79	74	50	25	26	21	18	108	109	95	84	81	32	37	24	25	41	37	37.5	36	34.5	18.5	11	18	4.5
YP_003044623.1	0	0	0	0	0	0	0	0	0	2	2	1	0	0	3	2	0	0	0	0	1	0	2	1.5	0	0.5	0.5
YP_003043467.1	86	84	74	75	81	66	68	71	60	81	97	93	87	106	97	98	67	72	46	44.5	34.5	48.5	45	40.5	36.5	37.5	40.5
YP_003046818.1	75	78	69	68	67	71	75	77	52	105	102	124	96	94	114	117	108	93	42	36.5	44	40	74.5	66.5	76	64.5	45.5
YP_003043981.1	0	0	1	0	0	0	0	0	1	0	0	0	1	0	2	4	0	2	0.5	0	0	1	1	1	0	0	0
YP_003046567.1	13	10	17	22	29	22	19	7	10	2	4	11	27	22	9	7	3	1	8.5	6	6.5	10	12	9	0.5	12	2.5
YP_003047427.1	135	162	152	159	148	147	159	157	158	108	161	161	165	179	169	175	181	196	102	99	95.5	98	108	117.5	86.5	104.5	88
YP_003043940.1	0	0	0	0	1	0	0	0	0	0	1	2	2	0	0	0	0	1	1	0	0	1	0.5	1	0	2.5	0
YP_003045255.1	82	77	92	88	97	91	101	110	112	89	92	80	116	104	102	112	114	103	54.5	51.5	61	74	66.5	67.5	41.5	56	61.5
YP_003043475.1	0	0	0	0	0	0	0	0	0	0	0	0	0	0	0	0	0	0	0	0.5	0	0	0	0	0	0	0
YP_003043967.1	10	9	13	11	11	18	22	21	24	6	10	6	12	7	17	19	19	18	9.5	7.5	7	9.5	8	13	12	12.5	11
YP_003046561.1	0	0	0	0	0	0	0	0	0	0	0	0	0	0	0	0	0	0	8	7	11.5	14.5	13.5	15	8.5	12	8.5
YP_003046909.1	12	17	20	23	12	10	11	16	9	23	18	16	22	19	11	10	8	8	19.5	19.5	20.5	22	10.5	9	2	8.5	6
YP_003047064.1	0	2	3	0	0	1	2	3	1	0	5	4	9	7	10	15	8	4	0	1	1	2	2.5	3	1	1.5	2.5
YP_003046501.1	37	20	21	15	10	0	0	0	0	15	20	17	14	14	1	5	3	3	10	3.5	7	14.5	9.5	0	0.5	0	0
YP_003043419.1	0	0	0	0	0	0	0	0	0	0	0	0	0	0	0	0	0	0	0.5	0	0	0	0	0	0	0	0
YP_003046030.1	26	26	27	25	34	59	60	66	86	33	29	23	32	28	94	97	107	98	14	12.5	16.5	15.5	17	34.5	27	47.5	41.5
YP_003043765.1	1	0	0	2	1	10	11	13	7	0	0	0	0	0	11	12	2	0	0	0.5	0	1	0	1	3.5	3	0.5
YP_003043453.1	1	0	0	0	1	0	0	0	0	0	1	0	2	1	0	0	0	0	0	0	0	0	0.5	0	0	0	0.5
YP_003047184.1	33	26	26	33	35	28	34	30	34	31	31	43	36	32	31	31	37	44	18.5	16	10	12	10	10.5	16	26.5	13.5
YP_003045600.1	64	74	98	96	91	91	85	96	77	62	89	73	109	129	118	126	102	82	56	50	43.5	51.5	55.5	57.5	75	58	46
YP_003044254.1	0	0	0	0	0	0	0	0	0	0	0	0	0	0	0	0	0	0	0.5	0	0	0	0	0	0	0	0
YP_003045205.1	14	14	16	12	9	6	11	7	2	15	14	12	15	8	6	9	15	6	0.5	1	3	0	4.5	5.5	1.5	8.5	7
YP_003046050.1	10	16	7	7	10	9	8	6	8	30	11	29	9	8	8	6	3	6	27.5	26.5	26.5	30.5	24	20	9.5	19.5	11.5
YP_003044571.1	0	0	0	0	0	0	0	0	0	0	0	0	0	2	0	0	0	0	0	0	0	0	0	0	0	0	0
YP_003043451.1	1	2	2	0	1	1	0	1	2	0	2	0	0	0	1	0	0	0	0	0	0.5	0.5	0.5	0	0	0	0
YP_003047186.1	4	1	6	0	0	0	0	0	1	5	7	3	2	0	0	0	1	1	2	1.5	0.5	2	3.5	0	0	0	0
YP_003046392.1	1	1	1	0	0	3	3	7	10	0	2	0	2	4	5	8	3	1	3.5	3.5	3.5	4	2.5	2.5	0	3.5	2
YP_003046214.1	196	163	93	92	61	34	37	20	16	126	175	133	118	123	57	46	27	22	112	87.5	74	63.5	52.5	29	23.5	26	16.5
YP_003046052.1	0	0	0	0	0	0	0	0	0	0	0	0	0	0	0	0	0	0	0	0	0	0	0	0	0	0	0
YP_003044668.1	0	0	0	0	1	2	2	1	2	0	1	1	2	2	1	0	1	0	0	0	0	0	0	0.5	0	0	0
YP_003043874.1	0	0	0	0	0	0	0	0	0	0	0	0	0	0	0	0	0	0	0	0	0	0	0	0	0	0	0
YP_003046390.1	0	0	0	0	0	0	0	0	0	0	0	0	0	0	0	0	0	0	0	0	0.5	0	0	0	0	0	0
YP_003046468.1	245	275	236	219	222	219	213	217	225	260	251	260	247	253	233	248	261	278	128	146	90	113	131	122	164.5	106	113
YP_003043447.1	4	6	0	1	2	0	0	0	0	11	3	4	0	2	0	0	0	2	6	4.5	5.5	7	5.5	3	2	2.5	2
YP_003047058.1	102	117	62	54	61	58	52	52	53	107	146	69	101	65	66	69	83	84	50.5	46	51	44	68.5	35	36	33	43
YP_003047297.1	12	4	10	8	8	8	9	9	7	4	7	7	10	13	12	12	12	8	3	3.5	9.5	8	2	0.5	4	5	5.5
YP_003043554.1	0	0	0	0	0	0	0	0	0	0	0	0	0	0	0	0	0	0	0	0	0	0	0	0	0	0	0
YP_003044123.1	3	0	0	0	0	6	4	3	2	5	0	0	1	0	0	6	2	3	1	2	3	4	4	4	2.5	4	0.5
YP_003044584.1	0	0	0	0	0	0	0	0	0	0	0	0	0	0	0	0	0	0	0	2	0	0	0.5	0	0	0	0
YP_003046004.1	38	39	41	50	42	31	36	21	20	38	48	52	47	39	31	30	23	21	23.5	25.5	27	20.5	25.5	12.5	11.5	15.5	15
YP_003045252.1	0	0	0	1	0	0	0	0	0	0	0	0	0	0	0	0	0	0	0	0.5	0	0.5	0.5	0	0	0.5	0
YP_003047289.1	50	57	66	71	51	45	49	52	50	70	78	67	81	69	62	57	69	64	27.5	25	25.5	39	26.5	28.5	19.5	29	26
YP_003045862.1	0	0	0	0	0	0	0	0	0	0	0	0	0	0	0	0	0	0	0	0	0	0.5	0.5	0.5	0	0	0
YP_003047291.1	12	9	6	4	7	9	11	6	8	8	5	3	7	13	8	8	4	3	3.5	3	10	7	10	5.5	5.5	5	6
YP_003045858.1	13	8	7	8	6	4	5	6	3	12	1	10	3	1	4	1	8	5	7.5	4.5	9	9.5	3.5	6.5	1.5	6	1.5
YP_003044203.1	0	1	0	0	0	1	0	0	0	0	0	1	0	0	0	0	1	0	0	0.5	0	1	1.5	0	0.5	0	0
YP_003043679.1	0	1	0	2	0	1	3	1	1	0	0	0	0	0	1	1	1	1	0	0	1.5	0.5	0.5	0.5	0	0.5	1.5
YP_003047027.1	6	5	4	2	6	4	4	6	4	11	4	9	4	2	1	5	0	0	0.5	2.5	6	5	6	1	0	0	0.5
YP_003046024.1	2	0	0	0	2	0	1	2	1	0	0	0	0	2	3	0	0	0	0	0	0.5	1.5	2	0	1	0.5	0
YP_003044139.1	32	32	28	28	29	24	27	25	16	23	30	20	26	21	19	19	22	15	14	11.5	9.5	12.5	13.5	9.5	16	16.5	13
YP_003043443.1	1	0	0	0	8	14	8	8	4	3	1	0	1	2	10	10	2	1	0.5	1.5	4	2.5	1.5	5	1.5	1	0
YP_003043334.1	0	0	0	0	0	0	0	0	0	0	0	0	0	0	0	0	0	0	0	0	0.5	0	0	1	0.5	0	0
YP_003044201.1	0	0	1	3	4	11	12	9	11	0	0	0	1	1	8	6	6	13	0	0.5	1	1.5	1.5	0.5	1.5	3	3
YP_003047066.1	17	18	33	11	11	5	2	11	9	28	17	30	14	20	10	16	10	5	15	19	23	27.5	26	20	5.5	20	13
YP_003046888.1	1	1	0	2	0	2	1	1	0	0	2	1	0	0	0	0	0	1	0	0	0	0	0.5	0	0	0	0
YP_003045238.1	3	2	0	0	0	0	3	2	2	1	1	1	1	1	0	1	1	1	0	0	0	0	0	1	0	0.5	0
YP_003046026.1	0	0	0	0	0	0	0	0	0	0	0	0	0	0	0	0	0	0	0	0	0	0	0	0	0.5	0	0
YP_003044872.1	48	46	40	51	43	42	53	46	39	49	44	54	44	27	48	42	48	45	23	29	22.5	27	25	19.5	18.5	21.5	18
YP_003045120.1	47	43	47	54	58	57	59	49	44	49	48	71	57	64	52	75	52	44	20.5	26.5	32.5	35	41	35.5	35.5	35.5	32.5
YP_003043398.1	41	32	38	32	35	30	32	28	26	28	37	33	36	38	40	32	32	28	10.5	15	15.5	18	8.5	23.5	13	17.5	20.5
YP_003045986.1	7	3	4	3	3	1	7	6	5	4	9	2	11	6	3	7	8	7	5.5	4	2.5	7	10	4	3.5	3	5
YP_003045954.1	27	25	26	31	24	35	29	33	21	32	28	29	30	32	33	36	25	26	11	14	10.5	12	16	19	22.5	13	21
YP_003047281.1	70	54	40	31	28	26	30	29	27	56	40	43	34	22	26	24	29	34	29	25	22	26.5	32.5	32	27.5	25.5	28.5
YP_003045904.1	0	0	0	0	0	0	0	0	0	0	0	0	0	0	0	0	0	0	1	0	0.5	0.5	0	0	0	0	0.5
YP_003043669.1	47	58	52	72	70	58	65	81	73	59	61	62	72	66	65	64	52	59	37.5	35.5	34	39.5	41.5	35	23.5	33	29
YP_003043238.1	17	15	23	20	16	18	18	20	19	13	14	5	16	8	18	16	26	26	4.5	4.5	3.5	7.5	7	10	2	7	3
YP_003045989.1	0	0	1	0	3	3	2	0	0	0	0	0	0	1	2	2	1	0	0	0	0	0	2	3	0	1.5	2
YP_003045122.1	43	39	41	35	25	33	30	28	27	41	41	40	41	38	38	35	24	17	10.5	9.5	10	11.5	8	7.5	10.5	8.5	9
YP_003047068.1	161	162	131	122	120	108	104	113	129	188	179	175	160	157	147	153	157	164	105	119.5	74.5	109.5	82	97.5	106.5	92	79.5
YP_003045236.1	34	32	29	32	7	7	8	12	13	43	29	29	27	12	10	12	7	11	15.5	18	10	19	16	14.5	9	5	8.5
YP_003046063.1	2	0	1	0	0	10	8	6	6	0	1	1	0	1	8	8	3	10	0	0	0	0	0	3	5	4	4.5
YP_003047287.1	10	7	13	1	2	1	2	2	4	1	1	1	0	0	0	0	1	3	1.5	1	1.5	1	3	2.5	2	2.5	0
YP_003047203.1	0	2	0	1	0	0	0	0	0	0	0	0	0	0	1	0	0	0	0.5	0	0	0.5	0	0	0	0	0
YP_003043548.1	0	0	2	0	1	1	1	0	0	0	1	0	0	1	0	0	0	0	0	0	0	0	0	0	0.5	0	0
YP_003044862.1	1	0	0	0	0	1	1	1	0	1	0	1	1	1	0	1	0	1	0	0	0	0	0	0	0.5	0	0
YP_003046438.1	0	0	0	0	0	0	0	0	0	0	0	0	0	0	0	0	0	0	1	0	0	0	0	0	0	0	0.5
YP_003044127.1	22	19	15	16	9	15	7	7	13	25	13	22	14	10	9	9	12	8	10	9.5	9.5	10.5	7.5	15	4	11	9.5
YP_003045982.1	0	0	0	0	0	0	0	0	0	0	0	0	0	0	0	0	0	0	0	0.5	0	0.5	0	0.5	0	0	0
YP_003046466.1	1	2	1	1	4	8	5	6	6	4	3	2	2	2	6	5	1	6	2	1.5	5.5	5	4.5	6	0	7.5	5.5
YP_003043755.1	0	1	1	1	0	0	0	0	0	1	1	2	0	0	0	0	0	0	0	0	2	2	0.5	0.5	0	0	0
YP_003047295.1	178	161	169	131	143	153	138	144	142	129	184	100	156	138	146	157	157	147	62.5	73	55.5	66.5	64	76.5	47	82.5	60.5
YP_003044231.1	0	0	0	0	1	0	1	0	0	0	0	0	0	1	1	0	0	0	0	0	0	0.5	0	0	0	0	0
YP_003044125.1	340	373	361	351	331	415	417	465	465	269	311	282	365	380	421	428	423	451	171	192.5	145.5	167.5	146	177.5	187	191	169
YP_003043675.1	0	0	0	0	0	0	0	0	0	0	0	0	0	0	1	0	0	0	0	0	0	0	0.5	0	0	0	0
YP_003045673.1	25	16	16	18	16	16	13	16	23	21	23	28	18	12	9	10	17	11	9	7.5	8.5	13.5	16.5	9	9.5	12.5	3.5
YP_003043318.1	30	16	26	30	30	40	38	39	24	26	28	29	33	27	47	53	43	26	22	26.5	20.5	30	22.5	32.5	11	24.5	18
YP_003047056.1	240	246	245	280	299	291	274	272	281	272	283	277	300	289	295	273	267	251	161	181.5	126	151	134	175.5	160.5	167	159
YP_003043546.1	60	52	46	34	42	38	46	49	42	50	59	61	48	48	50	44	42	35	22.5	23.5	25	34	29	26.5	10	24.5	23
YP_003045484.1	1	2	1	2	0	0	1	0	0	1	0	3	0	0	0	0	1	0	0.5	0	0	0	0	0.5	0	0	0
YP_003046814.1	3	1	1	0	0	0	0	0	0	2	0	2	6	6	0	0	0	0	2	3.5	5.5	7.5	4	0.5	0	1	0
YP_003044256.1	0	0	0	0	0	0	0	0	0	0	0	0	0	0	0	0	0	1	0	0	0	0	0	0	0	0	0
YP_003046406.1	0	0	0	0	0	0	0	0	0	0	0	0	0	0	0	0	0	0	0	0	0	0	0.5	0	0	0	0.5
YP_003047054.1	0	0	0	0	0	0	0	1	0	0	0	0	0	0	0	0	1	0	0.5	0	0.5	0	0	0	0	0.5	0
YP_003043587.1	45	31	30	23	21	22	17	21	23	41	25	29	22	17	17	20	16	20	11.5	9.5	12.5	14	19	16.5	10.5	8.5	12.5
YP_003043236.1	0	0	0	0	0	0	0	0	0	2	0	0	0	0	0	0	0	0	0	0	0	0	0	0	0.5	0	0
YP_003046075.1	12	10	14	8	7	2	7	7	4	3	8	8	6	7	6	5	5	3	6	4	6.5	4	1.5	2	2.5	4	3.5
YP_003045950.1	0	0	0	1	0	0	1	0	0	0	0	0	0	1	0	1	1	0	0	0	0	0	0	0	0	0	0
YP_003045464.1	1	0	1	1	0	0	0	1	0	0	0	1	0	0	0	0	0	0	0	0	0.5	0.5	1	0.5	0	0	0
YP_003046816.1	0	0	0	0	0	0	0	0	0	0	0	0	0	0	0	0	0	0	2	2	2.5	2.5	0.5	0	0	0	2
YP_003046289.1	43	39	39	46	41	35	39	35	32	28	39	46	53	36	22	29	25	23	27	29	26	24.5	20	21	13.5	21	15.5
YP_003044250.1	26	25	28	27	28	33	33	34	34	34	28	39	30	32	33	39	41	40	20	18.5	22	22	15.5	17	22.5	15	18.5
YP_003046404.1	40	39	27	36	19	32	32	26	19	70	31	56	27	25	30	35	38	24	21.5	19.5	23	20	22	20.5	12.5	19.5	8
YP_003044681.1	1	0	0	0	0	0	0	0	0	1	1	0	0	0	0	0	0	0	0	0	0.5	0	0	0	0	0	0
YP_003043589.1	0	0	0	0	0	0	0	0	0	0	0	0	0	0	0	0	0	0	64	60.5	49.5	55.5	57.5	76.5	104	64	61.5
YP_003046638.1	35	34	40	30	30	30	30	36	34	36	38	26	44	42	47	51	48	35	14.5	17	17.5	23	25	19.5	20.5	32	21.5
YP_003045488.1	0	0	2	0	0	0	0	1	0	0	0	0	0	0	0	1	0	0	0	0	0	0	0	0	0	0	0
YP_003045126.1	21	18	17	12	15	1	15	11	8	34	14	22	14	8	10	21	16	13	3.5	6	4	7	7.5	1	8.5	7	6.5
YP_003045466.1	0	0	2	0	2	1	0	1	0	0	2	0	0	0	0	1	0	0	0	0	0	0.5	0	0	0	0.5	0
YP_003045952.1	0	0	0	0	1	0	0	0	1	0	0	0	0	0	0	0	0	0	0	0	0	0	0	0	0	0	0
YP_003046028.1	2	10	7	17	19	14	25	12	16	0	12	16	15	23	17	22	15	15	2	6	6	20	6.5	12	7.5	10.5	6
YP_003044814.1	3	3	5	6	1	4	4	5	6	7	5	7	2	7	4	5	5	5	3.5	3	4	7.5	3	2	1	0.5	1
YP_003045094.1	0	0	0	0	0	0	0	0	0	0	0	0	0	0	0	0	0	0	0	0	0	0	0	0	1	0	0
YP_003043667.1	0	0	1	0	0	2	0	0	0	0	0	0	0	0	0	0	0	0	0	1	0	3.5	2	1.5	0	0.5	0
YP_003044270.1	17	23	18	15	9	11	7	11	14	20	11	22	18	15	14	11	14	18	5.5	7	16.5	7	8.5	5.5	7	15.5	20.5
YP_003046398.1	0	0	0	0	0	5	4	4	0	1	0	0	0	0	5	5	3	0	0	0	0	0	0	7	3	6	0.5
YP_003045665.1	15	18	18	13	14	18	21	22	16	14	12	14	17	24	30	30	32	19	12.5	11	12.5	10.5	15	28	28	19.5	16.5
YP_003044220.1	0	0	0	0	0	0	0	0	0	0	0	0	0	0	0	0	0	0	0	0	0	0	0	0	0	0	0
YP_003044078.1	16	21	22	29	31	17	23	21	19	26	34	28	34	36	24	30	17	17	14	15.5	22	16.5	11.5	17	11	21	11
YP_003046836.1	0	0	0	0	0	0	0	1	0	0	0	0	0	0	0	0	0	0	0	1	0.5	0	0.5	0	0	0	0
YP_003044900.1	0	0	1	0	2	2	1	0	0	0	0	0	2	0	0	0	0	1	1	0	0	0	0.5	1	0	0	0
YP_003044222.1	0	1	1	0	0	0	0	0	0	0	0	1	0	0	0	0	0	0	0	0	0	0	0.5	0	0	0	0
YP_003045721.1	1	0	1	1	9	6	10	9	6	1	2	0	1	15	15	11	5	3	0.5	0	0.5	0.5	0	0	0.5	0	0
YP_003046771.1	0	0	4	0	0	1	0	0	2	0	0	0	0	3	0	2	0	0	0	0	0.5	0	0	0	0	0	0
YP_003044240.1	0	0	1	1	6	0	1	1	0	0	1	0	0	3	0	1	0	0	0.5	0	0	0	6	0	0.5	0.5	0
YP_003045839.1	0	0	0	0	3	1	0	2	1	0	2	2	1	1	2	0	0	0	0	0	0.5	1	0	0.5	0	0	0
YP_003045326.1	5	11	6	7	8	2	1	1	1	9	3	5	6	1	0	0	0	0	0	0.5	0	1	1.5	0	0	0.5	0.5
YP_003046713.1	2	0	0	0	0	1	0	0	0	2	0	0	0	1	0	0	2	0	0	0.5	0	0.5	0.5	0.5	0	0	0.5
YP_003045498.1	1	0	0	0	0	0	0	0	0	0	0	0	0	0	0	0	0	0	0	0	0	0	0	0	0	0	0
YP_003047080.1	26	34	21	24	68	45	50	59	56	18	22	40	25	49	37	35	58	70	10	16	16.5	28.5	46	33	16	19	10.5
YP_003046297.1	0	0	0	0	0	0	0	0	0	0	0	0	0	0	0	0	0	0	20	18.5	19	25.5	33	28.5	20.5	20	20.5
YP_003044224.1	23	19	11	4	7	84	84	71	24	18	16	5	0	5	91	80	76	31	3.5	3.5	4	0	0.5	36.5	36.5	24.5	13
YP_003044693.1	0	0	0	0	0	0	0	0	0	0	0	1	1	0	0	0	0	0	0	0	0	0	0	0	0	0	0
YP_003046997.1	27	27	20	13	13	15	22	19	20	19	30	22	29	24	26	38	41	40	12.5	14.5	13.5	13.5	14	26	21	23	19.5
YP_003045671.1	277	249	230	235	279	294	287	313	325	277	256	253	291	310	375	356	398	404	145.5	143.5	150.5	156.5	167.5	189.5	188	191.5	222
YP_003047432.1	0	7	3	4	4	18	19	21	21	7	0	0	2	5	20	18	12	15	12	8.5	11.5	10.5	17	15.5	9	14	15
YP_003047082.1	1	1	1	1	1	0	0	1	0	1	0	0	0	0	0	0	0	0	0	0	0	0	0.5	0.5	0	0.5	0
YP_003043232.1	70	71	87	95	88	97	98	110	86	73	100	114	110	104	101	105	111	92	31	37	30	33.5	42.5	40	29.5	33	35
YP_003044387.1	7	4	0	1	5	49	47	40	36	0	0	0	0	0	33	39	41	36	0	0.5	0	0.5	1	14.5	16	12	11.5
YP_003046295.1	108	114	124	104	102	86	96	93	99	94	110	97	127	127	112	112	128	130	49.5	56	32	42	50	49.5	58.5	50	46
YP_003045508.1	79	73	61	72	75	103	76	92	90	43	65	55	62	79	101	108	106	104	33.5	36	23	26.5	50	58	62	62	64
YP_003044896.1	28	25	37	33	23	8	15	12	17	27	33	31	40	39	25	18	15	11	22.5	30	30	36	24.5	16	14	12.5	17.5
YP_003043564.1	2	2	0	1	1	0	1	0	2	0	0	0	1	0	1	0	0	1	0	0	0	0	0	0	0	0	0
YP_003045530.1	0	2	0	1	0	1	1	2	1	0	0	1	1	0	1	0	1	6	0	0	0	0	0.5	0	0	0	0
YP_003043486.1	0	0	0	0	0	0	0	0	2	2	0	0	0	0	0	0	0	0	1	0	0	0	0.5	0.5	0	0.5	0
YP_003045496.1	0	0	1	0	0	1	2	0	0	0	0	0	0	0	1	2	0	0	0	2.5	0	0.5	2	0.5	0	2	0.5
YP_003044568.1	0	0	0	0	0	0	0	0	0	0	0	0	0	0	0	0	0	0	0	0	0	0	0.5	0.5	0	0	0
YP_003046761.1	43	38	32	32	28	24	20	38	33	36	44	40	36	26	25	21	23	22	16	12	18.5	20	29	25	4	14.5	8.5
YP_003045961.1	0	0	0	0	0	0	0	0	0	0	0	0	0	0	0	0	0	0	0	0	1	1	0	0	0.5	0	0
YP_003046802.1	1	2	0	0	0	0	0	0	1	0	1	0	0	0	0	0	0	0	3.5	1.5	4.5	4	2.5	3	1	2	0
YP_003044135.1	0	0	0	0	0	0	0	0	0	0	0	0	0	0	0	0	0	0	0	0	0	1	0	0	0	0	0
YP_003043562.1	15	12	17	18	19	18	13	9	7	17	14	21	11	13	12	17	15	7	10.5	12	18	20.5	18	18	5.5	11	13
YP_003044473.1	1	2	0	1	3	0	1	6	2	0	0	2	2	0	1	1	0	0	0	2	0	2	0.5	0	0.5	0	0
YP_003045457.1	0	3	1	2	14	34	51	54	48	0	2	5	1	1	45	50	44	42	1	0.5	0.5	0.5	8.5	16.5	9.5	19	19.5
YP_003047318.1	31	25	37	36	36	31	32	31	29	27	22	24	55	59	52	55	37	29	5.5	4.5	8.5	11.5	4.5	0.5	0	0.5	1
YP_003043884.1	0	0	1	0	0	0	0	0	0	2	0	0	0	0	0	0	0	0	0	0	0.5	0	0	0	0	0	0
YP_003046983.1	0	0	0	0	0	0	0	0	0	0	0	0	0	0	0	0	0	0	4	7.5	5	8.5	1.5	4.5	1.5	6	2.5
YP_003045661.1	0	0	0	0	0	0	0	0	0	0	0	0	0	0	0	0	0	0	0	0	0	0	0	0	0	0	0
YP_003044137.1	0	0	0	0	0	0	1	0	0	1	0	0	0	2	1	1	0	0	2.5	3.5	7	6.5	4	2.5	0.5	4.5	3
YP_003046701.1	0	0	0	0	0	0	0	0	0	0	0	0	0	0	0	0	0	0	4	4	4	4	4.5	4	4.5	6	7
YP_003043560.1	43	38	35	41	40	34	34	37	41	19	24	19	32	31	29	28	32	30	22	22	17	23	26	28.5	18.5	29	20.5
YP_003043984.1	1	0	0	1	2	0	1	0	1	1	1	1	0	0	2	1	1	1	0	0	0	0	0	1	0.5	0.5	0.5
YP_003045679.1	98	146	111	113	98	44	31	33	39	76	125	154	163	133	47	42	37	39	46	55	60	72.5	85	38	31	30.5	29.5
YP_003045459.1	9	9	8	10	5	17	20	21	14	9	8	10	15	9	15	20	15	18	4.5	3	2	3	3.5	7	7	6.5	3.5
YP_003043349.1	9	12	22	25	27	31	31	32	36	32	16	39	28	39	35	39	26	27	26	28.5	29.5	28.5	20.5	17.5	18	29.5	22
YP_003047141.1	3	1	1	2	0	0	0	0	0	0	0	1	0	1	1	0	1	0	0	0	0	0	0	0	0	0.5	0.5
YP_003043367.1	1	0	0	1	0	0	0	1	0	0	1	0	1	0	0	1	1	0	0	0	0	0	0	0	0.5	0	1
YP_003045667.1	1	1	1	0	4	12	17	20	14	0	0	0	1	0	19	26	24	23	1.5	0	1	0	3.5	15.5	6.5	12.5	6.5
YP_003045468.1	0	0	0	1	2	0	0	0	0	0	0	0	0	0	0	0	0	0	0	0	0	0	0	0	0	0	0
YP_003046703.1	5	6	0	0	0	0	0	0	0	3	1	1	0	0	0	0	0	0	0.5	0	2.5	0.5	0	0.5	0	0	0
YP_003045814.1	163	135	129	92	58	59	71	89	79	170	127	122	122	99	74	104	105	118	71.5	74	54	73	63.5	65	60.5	61.5	59
YP_003046838.1	19	22	20	24	22	13	17	26	22	15	28	29	32	34	31	32	29	17	20.5	19.5	19.5	29	31	21.5	12	19	23
YP_003045992.1	0	0	0	0	0	0	0	0	0	0	0	0	0	0	0	0	0	0	0	0	0	0.5	0	0	0	0	0
YP_003046436.1	1	0	0	0	0	0	0	0	0	1	0	2	0	0	0	0	2	0	1	1.5	6.5	5	3.5	0.5	1.5	1.5	3
YP_003044767.1	0	0	0	0	0	0	0	0	0	0	0	0	0	0	1	0	0	0	0	0	0	0	0	1	3.5	3.5	1.5
YP_003046722.1	0	0	0	0	1	1	1	1	3	0	0	0	0	0	0	0	1	1	0	0	0	0	0	0	0	0	0
YP_003047334.1	0	0	0	0	0	3	3	3	0	0	0	0	1	0	6	4	0	0	0	0	0	0	0	1	0.5	3.5	1
YP_003045697.1	0	0	0	5	1	0	4	5	3	9	1	8	6	3	2	0	1	0	4	3	3.5	1.5	5	3	0.5	2	1.5
YP_003043322.1	41	33	29	23	28	20	23	19	25	40	40	38	37	29	29	27	38	35	23	24	16	26.5	25.5	19.5	21	20	19.5
YP_003047374.1	2	0	1	5	1	0	2	0	3	0	6	0	2	3	4	3	2	3	0	0	0	0	0	0.5	0	0	0
YP_003044157.1	0	0	1	0	0	0	1	1	0	0	0	0	0	0	1	0	0	0	0	0	0	0	0	0	0	0	0.5
YP_003043605.1	0	0	0	0	0	0	0	0	0	0	0	1	1	0	0	0	0	1	0	0	0	0	0	0	0	0	0
YP_003044960.1	0	1	0	1	1	0	1	1	0	5	1	2	4	0	0	0	0	0	5.5	4	4.5	6.5	4	0.5	0	0	0.5
YP_003047308.1	0	0	0	0	0	1	1	0	0	0	0	0	0	0	0	0	1	0	0	0	0	0	0	0	0	0	0
YP_003046434.1	4	4	3	7	2	3	0	0	0	10	11	9	8	3	2	0	2	0	3	5	11	11.5	5.5	2	2	2.5	0
YP_003043832.1	187	198	192	176	159	150	161	167	154	195	191	197	201	172	171	169	172	182	107.5	113.5	96	103.5	85.5	80.5	109.5	90.5	99
YP_003046720.1	0	0	0	0	1	1	0	1	0	1	0	0	0	0	0	1	0	0	0	0	0	0	0	0	0	0	0
YP_003047332.1	0	0	0	0	0	0	0	0	0	0	0	0	0	0	0	0	0	0	0	0	0	0	0	0.5	0	0	0
YP_003045669.1	0	0	1	1	6	7	6	1	0	0	0	0	0	1	4	2	3	0	0	0	0	0	0	0	0	0	0
YP_003046144.1	0	0	0	0	1	1	0	0	0	0	0	0	0	0	0	0	0	0	0	0	0	0	0	0	0	0	0.5
YP_003046709.1	1	0	0	0	0	0	0	0	0	0	0	0	0	0	0	0	0	0	0	0	0	0	0	0	0	0	0
YP_003044912.1	0	1	7	5	0	12	14	8	15	0	3	0	1	2	10	15	23	24	1.5	0.5	0	0	1.5	10	5.5	8	3.5
YP_003044880.1	28	31	29	23	43	67	72	75	80	23	18	28	28	27	44	51	63	64	16	12	12.5	11	26	49	56	50	43
YP_003047151.1	1	0	0	2	0	0	0	0	0	0	0	1	0	0	1	1	0	0	0	0	0	0.5	0	0	0	0	0
YP_003044129.1	239	252	252	275	262	246	249	252	258	233	255	283	279	282	270	261	256	275	137	144	108	126.5	132.5	128.5	166.5	124.5	127
YP_003045066.1	6	0	0	0	0	42	50	46	53	8	1	0	0	1	65	63	70	56	1	1	1	0	14	46.5	33	58	42
YP_003044008.1	0	0	0	0	0	0	0	0	0	0	0	0	0	0	0	0	0	0	0	0	0	0	0	0	0	0	1
YP_003046726.1	5	0	5	2	6	5	1	0	1	2	1	2	1	0	0	0	7	6	0.5	2	1.5	2.5	2.5	1	0	0.5	0
YP_003045615.1	71	54	41	35	34	42	34	40	44	56	50	66	34	40	45	45	39	44	32	42	37.5	50.5	33.5	41.5	35.5	32.5	32.5
YP_003047157.1	0	0	0	0	0	0	0	0	0	0	0	0	0	0	0	0	0	0	0	0.5	0	0	0	0	0	0	0
YP_003043847.1	67	71	68	66	65	65	65	69	71	62	68	62	82	78	84	74	73	61	34.5	40	40	34	42.5	35.5	39	47.5	49
YP_003043379.1	17	19	17	13	30	35	25	22	19	19	12	7	14	33	31	26	35	33	0	5.5	4	6.5	2.5	0.5	0	2	0
YP_003045494.1	0	0	1	0	0	0	1	0	0	0	1	0	0	0	0	1	2	0	0	0	2	1.5	0.5	0	0	0	0
YP_003045060.1	18	23	18	11	8	2	3	0	0	15	11	36	21	9	1	0	0	0	4.5	11	13.5	13.5	10.5	3	2	3.5	3
YP_003045963.1	0	0	0	0	0	0	0	0	0	0	0	0	0	0	0	0	0	0	0	0.5	0.5	0.5	0	0	0	0	0
YP_003045827.1	13	9	4	4	3	5	5	5	5	6	4	3	2	3	4	4	4	4	2.5	3.5	3.5	5	8.5	6.5	0.5	3	2.5
YP_003044669.1	0	0	0	0	0	0	0	0	0	0	0	0	0	0	0	0	0	0	0	0	0	0	0	0	0.5	0	0
YP_003045195.1	0	0	0	0	0	0	0	0	1	0	0	0	0	0	0	0	0	0	0	0	0	0	0	0	0	0	0
YP_003045000.1	22	18	16	13	10	6	9	8	8	20	19	17	16	9	8	10	8	6	3	3.5	7.5	6	5	5	0.5	5.5	7
YP_003044517.1	13	8	12	13	13	23	29	32	32	9	7	19	10	14	23	24	37	41	5.5	6.5	7.5	16	23	24.5	10.5	28.5	14
YP_003045929.1	26	29	32	23	14	19	16	25	20	24	40	31	29	28	36	38	28	21	17	15	17	19	19	16.5	12.5	13.5	15.5
YP_003043375.1	0	0	0	0	0	0	0	0	0	0	0	0	0	0	0	1	0	1	1.5	2.5	1	4	1.5	2.5	0	0	4
YP_003045685.1	4	6	0	1	3	1	2	0	2	3	5	3	2	1	5	1	5	1	6	5	1	7	6	4	1.5	3.5	2.5
YP_003044145.1	19	19	14	21	14	9	12	14	15	19	15	17	15	17	11	14	10	10	13	10	12	12	12	13.5	1.5	5	7.5
YP_003046285.1	0	1	0	0	0	1	0	0	0	0	0	0	0	0	0	0	0	1	0	0	0	0	0	0	0	0.5	0
YP_003046858.1	0	0	0	0	0	0	0	0	0	0	0	0	0	0	0	0	0	0	7	8.5	2.5	0	2	0.5	2	9	10.5
YP_003046408.1	0	2	0	0	0	1	0	1	2	0	0	1	0	0	1	0	0	0	0	0	0	0	0	1	0.5	0	0
YP_003044515.1	8	3	3	5	3	16	13	12	9	5	3	9	4	8	15	18	19	27	2	2.5	3.5	3	11.5	8	10	7	5
YP_003045010.1	7	5	6	5	2	0	0	0	0	1	7	1	7	6	1	0	0	0	1	0.5	1	2	2	0	1.5	0	0
YP_003044056.1	0	0	0	0	0	0	0	0	0	0	0	0	0	0	0	0	0	0	0	0	1	0	0	0	0	0	0
YP_003047159.1	1	0	0	0	0	0	2	1	0	0	1	4	1	0	0	0	1	1	0	0	0	0	0.5	0	0.5	0	0
YP_003043846.1	12	10	12	14	18	8	8	8	8	9	1	9	13	13	6	4	4	2	2.5	3.5	4	4	5.5	4	4	4	4
YP_003047306.1	0	1	0	0	0	0	0	0	0	0	0	0	0	0	0	0	0	0	0	0	0	0.5	0.5	0	0	0	0
YP_003046732.1	178	190	168	141	118	130	131	130	136	155	158	166	159	137	138	134	113	115	68.5	88	65.5	91.5	76	104.5	85.5	103.5	85.5
YP_003045693.1	0	0	0	0	1	0	1	1	0	0	0	1	0	1	1	0	0	1	1	1.5	0.5	1.5	0	0	0.5	0.5	0
YP_003044513.1	3	0	1	4	12	16	16	18	13	5	7	2	9	7	21	18	10	11	4	7.5	6.5	8.5	6.5	11.5	8.5	7.5	4
YP_003045012.1	8	9	9	7	5	0	0	1	0	3	8	3	9	5	0	1	0	0	2.5	2	3	6	4	0	0	0	0
YP_003043297.1	0	0	0	1	2	0	0	0	0	0	0	0	0	0	1	0	0	1	0	0	0	0	0	0	0	0	0
YP_003044823.1	2	6	3	1	0	0	1	2	1	0	5	0	2	3	1	5	1	5	0.5	3	0.5	2.5	1	2.5	2.5	1	0.5
YP_003044509.1	24	21	21	22	23	32	28	29	23	14	29	37	26	26	28	29	23	21	10.5	17	14.5	22.5	15	16	7	12	10
YP_003043369.1	1	0	1	0	1	1	2	1	1	0	0	0	0	0	0	0	2	0	0	0	0.5	0	0	0.5	0	0	0
YP_003045691.1	80	98	92	92	87	83	73	86	94	50	83	62	96	83	91	76	101	99	35.5	39.5	28.5	40.5	66.5	52.5	43	43.5	44
YP_003044159.1	0	0	0	0	0	0	0	0	0	0	0	0	0	0	0	0	0	0	0	0.5	0	0	0	0	0	0	0.5
YP_003045014.1	4	7	4	4	5	4	4	6	4	6	4	3	4	5	4	5	5	11	3	3.5	4	1.5	4	4	4	5	4
YP_003043299.1	0	0	1	0	2	4	4	2	0	2	1	1	0	0	0	4	0	0	0	0.5	1	1	0	0	0	3	0
YP_003043784.1	33	17	11	11	122	111	88	119	113	53	23	10	47	154	151	132	128	99	3	1.5	1.5	2	0	0	0.5	0	0
YP_003044537.1	2	0	2	2	1	0	1	2	2	2	1	3	1	0	0	2	2	2	0	1	0	0	0	1	0	1	0
YP_003046359.1	0	0	0	0	0	0	0	0	0	0	0	0	0	0	0	0	0	0	1	0	0	4	0.5	0.5	0	0	1.5
YP_003045034.1	160	170	162	184	192	152	171	180	174	139	183	171	200	178	173	184	167	174	83.5	93.5	76.5	112	97.5	100	84.5	97.5	79
YP_003044505.1	0	1	0	0	0	0	0	3	0	0	0	0	0	0	1	0	0	0	0	0	0	0	0	0	0	0.5	0
YP_003043422.1	279	295	280	280	271	282	272	274	289	288	351	350	333	292	285	315	307	283	133.5	148.5	130.5	159.5	133.5	151	144.5	155.5	141.5
YP_003045505.1	588	577	798	961	910	773	831	892	899	528	909	769	1104	1076	972	1043	1054	1081	290	310	167	341	390	397.5	262.5	295	152.5
YP_003044806.1	32	20	34	18	14	8	9	10	14	24	27	25	22	34	18	12	9	12	12.5	15.5	24	21.5	25.5	15.5	3.5	15.5	15.5
YP_003044857.1	0	0	0	0	0	0	0	1	1	0	0	0	0	0	0	0	0	0	0	0	0	0	0	0	0.5	0	0
YP_003044507.1	2	0	1	0	1	3	2	0	2	0	1	0	0	2	1	0	1	0	0	0	0	0	0	0.5	0	0	0
YP_003046634.1	61	38	39	40	63	172	170	193	200	60	46	25	52	57	204	183	172	156	24.5	17	22	30	35.5	85.5	73	84.5	69
YP_003043868.1	0	0	0	0	0	0	0	0	0	0	0	0	0	0	0	0	0	0	0	1	0.5	0	0.5	0	0	0.5	0
YP_003045525.1	10	4	8	10	6	4	6	6	7	18	21	18	9	1	2	1	4	16	3.5	5	11	5	10	3.5	5	9.5	2.5
YP_003046242.1	38	39	31	36	38	45	37	37	38	50	51	59	55	43	59	57	51	65	31.5	28	24.5	37.5	35.5	32	40.5	35	26.5
YP_003046299.1	217	204	156	143	139	115	116	127	118	178	245	187	198	208	209	200	164	150	83.5	98.5	81.5	92.5	88.5	95	99	98.5	120
YP_003045619.1	1	0	0	0	2	0	1	0	0	2	1	0	0	0	1	0	0	0	0	0	0.5	0	0	0	0	0	0
YP_003044501.1	0	0	0	0	0	0	0	0	0	0	0	0	0	0	0	0	0	0	0	0	0	0	0.5	0	0	0	0
YP_003044950.1	0	0	0	0	0	0	0	0	0	2	0	0	1	0	0	1	0	0	0	0	0	0.5	0	0	0	0.5	0
YP_003045509.1	5	3	6	10	5	6	4	5	5	4	8	8	9	5	4	9	8	9	7	8.5	9	12	11	7.5	4.5	11.5	4.5
YP_003044523.1	1	0	1	0	1	0	0	0	0	6	0	1	1	0	0	0	0	0	0	0	0	0	0	0.5	0	0	0
YP_003045002.1	10	10	22	20	27	13	21	13	8	22	17	30	24	31	20	29	9	2	8.5	11	12.5	13.5	5.5	10	3.5	3.5	2
YP_003045527.1	4	1	2	0	3	3	1	1	1	3	1	2	3	4	1	1	0	0	1	2	2.5	4.5	1	0.5	0	0	0
YP_003044720.1	0	0	0	0	0	0	0	0	0	0	0	0	0	0	0	0	0	1	1.5	0.5	2.5	0	0	0	0	0	0
YP_003043377.1	52	55	31	26	26	45	39	43	53	50	48	43	48	43	46	44	46	64	33	29.5	27	37	34.5	32.5	27	39.5	30.5
YP_003045683.1	0	0	0	0	0	0	0	0	0	0	0	2	0	0	0	0	0	1	0	0.5	0	0	0	0	0	0	0.5
YP_003043957.1	2	2	1	2	1	0	0	0	0	1	1	2	0	2	4	1	0	0	0	0	0	0	0	0.5	0	0	0
YP_003046005.1	23	29	31	29	20	2	3	2	1	34	40	22	22	6	0	2	0	2	13.5	14.5	16.5	28.5	21.5	4	0.5	4	3
YP_003047212.1	72	84	71	79	73	60	62	79	90	74	82	96	87	83	70	85	85	79	59.5	54.5	52.5	63	74	66	58.5	69	61
YP_003046180.1	0	0	0	0	0	0	0	0	0	0	0	0	0	0	0	0	0	0	0	0	0	0	0	0.5	0	0	0
YP_003043676.1	0	0	0	0	0	0	0	0	0	0	0	0	0	0	0	0	0	0	0.5	0	0	0	0	0	0.5	0	0
YP_003043416.1	18	16	16	16	19	28	24	29	24	19	13	16	15	11	30	27	28	26	4	6	6	8	11.5	21	10.5	12.5	9.5
YP_003045845.1	4	4	6	9	9	8	13	11	13	22	10	16	8	11	11	7	0	4	7.5	10	17	15	11.5	8.5	4.5	8.5	4.5
YP_003044070.1	0	1	0	0	0	1	0	3	2	0	0	0	2	0	1	1	1	1	2	1	2	0.5	1.5	0	1	1	1
YP_003046624.1	0	0	0	0	0	0	1	0	1	0	0	0	0	0	0	1	1	0	0	0	0	0	0	0	0	0	1
YP_003043657.1	25	32	31	26	30	39	49	58	68	27	27	30	25	35	50	50	58	69	10	16.5	15.5	27	35	23.5	20	29.5	29.5
YP_003046186.1	0	0	0	0	0	0	0	0	0	0	0	0	0	0	0	0	0	0	0	0	0	0	1.5	0	0	0	0
YP_003046640.1	2	2	3	2	2	0	3	0	2	0	4	0	1	2	1	1	0	1	1.5	0	0	0	0.5	1	0	1.5	0.5
YP_003043732.1	0	0	0	0	0	0	0	0	0	0	0	0	0	0	0	0	0	0	0	0.5	0	0	0	0	0	0	0.5
YP_003045746.1	5	0	1	0	0	0	0	0	0	7	0	1	0	0	0	0	0	0	0	0	0	3	0.5	0	0	0	0
YP_003044072.1	8	14	11	8	8	9	8	11	4	10	11	5	9	10	10	13	7	9	1	0	3	7	6.5	7	4	8.5	12.5
YP_003046622.1	0	0	1	0	0	0	0	0	0	0	0	0	0	1	0	0	0	0	0	0	0	0	0	0	0	0	0
YP_003043426.1	5	13	12	8	8	7	9	8	9	4	1	6	6	13	5	9	12	4	4	6.5	9	4.5	8	8	3.5	4	10
YP_003047317.1	0	0	0	0	0	0	0	0	0	0	0	0	0	0	0	0	0	0	0	0	0	0	0	0	0	0	0.5
YP_003045167.1	0	1	0	1	0	4	1	2	0	0	0	1	1	2	3	0	1	1	1	0.5	0.5	0.5	0	0	0.5	0	0
YP_003046484.1	0	0	0	0	0	0	0	1	0	0	0	0	1	0	0	0	0	0	0	0	0	0	0.5	0	0	0	0
YP_003043712.1	0	0	0	0	0	0	0	0	0	0	0	0	0	0	0	0	0	0	0	0	0	0.5	0.5	0	0	0	0
YP_003045740.1	9	17	20	16	8	0	0	1	0	17	19	26	19	14	2	0	0	0	5	9	5	12	11	4	0.5	0.5	0.5
YP_003046620.1	0	0	0	0	0	0	0	0	0	4	0	1	0	0	1	0	1	0	0	0.5	0.5	0	3.5	0	1.5	0.5	0.5
YP_003043424.1	24	35	38	26	36	44	44	44	43	27	39	25	32	44	47	52	49	29	11.5	13.5	14	16	19.5	16	24.5	21.5	22
YP_003045970.1	0	0	0	0	0	0	0	0	0	0	0	0	0	0	0	0	0	0	1.5	0	4	2	1.5	0	0.5	0.5	0.5
YP_003044978.1	0	0	0	0	0	0	0	0	0	0	0	0	0	0	0	0	0	0	0	0	1	0	0	0	0.5	0	0
YP_003045169.1	5	4	7	1	5	0	0	0	0	0	4	1	1	4	2	0	0	0	1	2.5	5	9	9.5	4.5	0.5	0	0
YP_003045068.1	10	16	19	17	22	13	13	14	18	22	26	23	39	36	33	25	24	25	10.5	11.5	13.5	10.5	17.5	17.5	20	13.5	18
YP_003044002.1	5	3	8	6	4	2	5	4	3	5	2	8	3	2	3	4	5	2	1.5	2	5.5	8	5.5	1	3	5	4.5
YP_003044855.1	1	0	3	10	7	1	6	9	11	9	3	5	7	2	1	3	7	4	8.5	8.5	8.5	11.5	6	13.5	4	12.5	7
YP_003044428.1	427	418	284	246	284	376	365	397	399	398	329	303	261	262	373	374	388	413	235.5	230.5	162	158	148.5	188	143	160.5	173
YP_003045792.1	1	0	0	0	0	0	0	0	0	0	0	0	0	0	0	0	0	1	0	0	0	0	0	0	0	0	0
YP_003044298.1	241	275	232	204	188	201	205	229	198	220	228	236	259	241	262	268	289	269	122.5	114.5	121.5	142.5	146	156	129.5	160.5	124
YP_003044459.1	40	36	44	27	21	26	24	33	30	39	34	22	32	29	35	36	32	32	7.5	7	15.5	17	22.5	14	16.5	7.5	18.5
YP_003044847.1	33	25	4	5	12	138	103	102	54	20	13	6	13	11	154	123	118	62	10	6.5	5.5	1.5	10	114.5	96	91	46.5
YP_003043700.1	0	0	0	0	0	0	0	0	0	0	0	0	0	0	0	0	0	0	0	1	0	0.5	3	0	1	0.5	0
YP_003047396.1	37	32	45	35	28	0	0	0	0	34	38	37	45	36	0	1	2	0	24	26.5	30.5	32.5	34.5	0	0	0.5	0
YP_003044004.1	52	62	58	52	56	49	43	19	16	40	54	53	63	55	60	43	27	15	25.5	29.5	32.5	28.5	30	29	42	30.5	15.5
YP_003045107.1	0	0	2	1	0	1	0	0	1	1	0	1	0	0	0	1	0	0	1	1	0.5	0	0.5	2	2	1	0
YP_003046355.1	116	137	122	160	141	118	124	106	106	113	147	141	152	159	116	112	157	156	81	84	56.5	69.5	72	62.5	95.5	53	49.5
YP_003046985.1	0	1	0	0	0	0	0	0	0	0	0	0	0	4	7	11	5	0	0	0	0	0	0	0	0	0	2
YP_003045038.1	11	18	21	23	21	13	19	18	17	19	25	29	31	21	21	20	15	20	11	12	19.5	19	13.5	9	4	8	4
YP_003046773.1	0	0	0	0	0	0	0	0	0	0	0	0	0	0	0	0	0	0	5.5	3	7	7.5	7.5	12	10	10	7
YP_003045533.1	0	0	0	0	0	2	1	0	0	0	0	0	0	0	0	0	0	0	0.5	0	0	0	0	0.5	1	0.5	0
YP_003044457.1	8	4	0	2	5	4	1	1	0	17	1	17	2	1	0	0	0	0	10.5	10.5	21.5	13.5	10.5	3	4.5	6.5	5.5
YP_003044319.1	29	27	37	20	30	30	35	35	39	33	26	27	31	32	39	36	41	50	16	15	12	16	23.5	27	29.5	29.5	25.5
YP_003047216.1	53	45	37	36	36	53	50	46	49	55	48	41	35	46	64	53	50	44	31.5	33.5	44	31.5	18.5	19	15	18.5	16.5
YP_003043706.1	0	0	0	0	0	0	0	0	0	0	0	0	0	0	0	0	0	0	0.5	0.5	0	0	0	0	0	0	0.5
YP_003044006.1	0	1	2	0	0	1	0	0	0	0	0	0	1	0	0	1	0	0	0	0.5	0	1	0.5	0.5	0	0	0.5
YP_003045105.1	0	0	0	0	0	0	0	0	0	0	0	0	1	0	0	0	0	0	0	0	0	0	0	0	0	0	0.5
YP_003043412.1	125	145	148	169	167	178	163	185	178	123	145	149	158	165	177	164	155	160	66.5	73	57.5	76.5	86.5	84.5	78.5	75	84
YP_003046353.1	182	249	285	228	188	145	96	49	52	150	273	238	308	242	202	160	78	44	103	129	95	117.5	131	97	103.5	57	45.5
YP_003045251.1	0	0	0	0	0	0	0	0	0	0	0	0	0	0	0	0	1	0	0	0	0	0	0	0	0	0	0
YP_003045748.1	1	0	1	0	0	0	0	1	0	1	0	1	0	1	2	1	0	0	0	0	0.5	0	0.5	0	0	0.5	0
YP_003046375.1	1725	1757	1803	1838	1897	1958	1748	1793	1964	1786	1874	1719	2437	2561	2511	2207	1995	2013	1050	1184	749.5	983.5	1042	1251.5	1231.5	1096	832.5
YP_003044416.1	0	0	0	1	0	0	0	0	1	0	0	0	0	0	0	0	0	1	0	0	0	0	0	0	0	0.5	0
YP_003046658.1	8	10	8	5	7	8	3	3	2	9	9	8	3	8	4	4	2	1	1	2.5	5.5	6	0.5	5.5	2	3	1
YP_003046349.1	120	110	118	128	115	103	73	23	15	156	107	150	98	102	84	72	33	33	44.5	56	33	44	48.5	42.5	56.5	24.5	12
YP_003046182.1	0	0	0	0	0	0	0	0	0	0	0	0	0	0	0	0	0	0	0	0	0	0	0	0	0	0	0
YP_003043704.1	15	6	4	3	5	2	5	3	0	19	12	18	7	12	7	7	4	2	6	6	5	11	6.5	3.5	3	6	3
YP_003046946.1	3	2	2	1	0	0	1	4	1	0	0	1	0	0	1	1	0	0	4.5	4	7.5	3	4	2	3.5	2	0
YP_003043410.1	9	13	15	13	18	4	6	6	4	7	10	10	13	8	8	5	3	2	7	4	6	10	13	5	1	3.5	1
YP_003045944.1	297	320	307	283	260	297	308	332	359	278	341	262	333	346	321	309	339	309	205	183.5	140	198	175	158.5	179.5	169	114
YP_003046377.1	237	236	148	145	140	118	94	79	72	218	210	198	226	148	135	127	116	104	152	162	129	113	127.5	158.5	235.5	118.5	129.5
YP_003044853.1	10	4	7	12	20	24	22	18	20	22	3	16	17	22	25	29	21	18	2	4	5	4	3	5.5	9.5	10	4.5
YP_003046172.1	0	0	0	0	0	0	0	0	0	0	0	0	0	0	0	0	0	0	0	0	0	0.5	0.5	0.5	0	0	0
YP_003043721.1	0	0	0	0	0	0	0	0	0	0	0	0	0	0	0	0	0	0	0	0	0.5	0	0	0.5	0	0	0
YP_003044317.1	34	33	33	41	47	58	59	60	64	38	30	36	42	47	48	49	51	55	16	16	12.5	16.5	33	25.5	34.5	32	28
YP_003046345.1	54	48	44	32	25	8	14	9	0	66	44	37	44	26	10	8	12	0	26.5	25.5	39	27.5	8.5	10	9.5	20.5	6.5
YP_003043708.1	1	0	1	2	1	0	0	4	0	1	1	0	0	1	1	0	1	1	0.5	0	0	0	0.5	0	1	0.5	0
YP_003044066.1	0	0	0	0	0	0	0	0	0	0	0	0	0	0	0	0	0	0	0	0	0	0	0	0	0	0	0.5
YP_003044309.1	477	539	551	460	451	566	503	478	501	388	522	515	645	739	592	571	588	616	145.5	151.5	104	199.5	185.5	134.5	134.5	107	84
YP_003045852.1	24	32	20	20	11	0	0	0	0	28	26	34	25	13	0	1	0	0	16	12	17	17.5	4	0	0	0	0.5
YP_003044418.1	0	0	0	0	0	0	0	0	0	0	0	0	0	0	0	0	0	0	0	0	0	0	0	1	0.5	1.5	1
YP_003045115.1	57	66	75	67	68	72	63	70	68	57	63	65	75	66	69	76	70	69	46	42.5	28.5	31.5	44	46.5	63	35.5	43
YP_003044647.1	0	0	0	0	0	0	0	0	0	0	0	0	0	0	0	0	0	0	0	0	0	0	0	0	0	0	0
YP_003046347.1	41	47	46	62	55	52	46	36	32	37	64	55	35	34	31	38	20	10	25.5	26.5	34.5	43	86.5	48.5	29.5	13.5	12
YP_003047424.1	30	36	37	37	20	27	26	28	26	33	35	23	30	26	25	25	29	32	13	20.5	24.5	28.5	28	25.5	12	17.5	8
YP_003045896.1	1	1	0	0	0	0	0	0	1	0	1	0	1	0	1	0	0	0	0	0	0	0	0	0	0	0.5	0
YP_003043285.1	17	19	22	22	16	16	22	14	24	24	20	20	24	22	21	25	17	15	17	14	17	17	21.5	15.5	6.5	12.5	8.5
YP_003045796.1	98	100	88	74	64	57	55	65	64	84	94	84	87	83	86	81	92	92	51	44	43.5	51.5	79	55.5	41.5	46	37.5
YP_003043725.1	0	1	0	0	0	2	0	1	0	0	1	0	0	0	0	0	0	0	0	0	0	0	0.5	0	1	0.5	0
YP_003045117.1	79	76	89	90	92	85	85	71	70	75	87	94	95	89	82	90	80	64	40.5	40.5	42.5	47	43	42	37	37.5	34
YP_003043392.1	0	0	0	0	0	0	1	0	0	0	0	0	0	0	0	0	0	0	0	0	0	0	0	0	0	0	0
YP_003046341.1	182	181	140	148	158	133	133	123	134	139	162	153	160	150	140	136	155	147	89.5	82.5	73	98.5	75	70.5	69.5	75.5	64.5
YP_003046220.1	369	372	293	289	268	268	239	270	229	327	386	394	360	327	351	379	346	308	174	165	129	180.5	170	192	125.5	152.5	148.5
YP_003046790.1	92	111	100	91	93	82	86	89	89	65	93	71	95	87	86	90	75	82	41.5	39	48.5	58.5	54	59.5	34.5	48.5	36
YP_003045898.1	1	0	0	2	0	0	0	0	0	0	2	1	2	1	0	1	0	0	0.5	0	0	0	0	0	0	0	0
YP_003043283.1	4	4	3	6	6	8	7	8	8	0	4	2	4	4	8	8	8	7	4	3	2	2	1	3	2	4	0
YP_003045537.1	0	0	0	0	0	0	0	0	0	0	0	0	0	0	0	0	0	0	0.5	0	0	0	0	0	0	0	0
YP_003044296.1	83	85	106	125	113	67	61	43	48	93	94	114	128	113	56	59	53	49	28.5	29	30	39.5	30.5	26	17.5	17.5	19
YP_003045111.1	1	4	6	3	0	1	2	0	0	0	1	1	4	0	0	0	1	0	0.5	1.5	1	0.5	0	0	0	0	0
YP_003044845.1	127	130	128	135	103	117	119	155	131	116	137	112	138	113	122	129	145	149	99.5	92	66.5	77.5	77.5	70.5	64.5	72.5	78.5
YP_003047428.1	11	8	8	8	8	10	0	0	0	2	11	8	2	5	3	2	0	0	2.5	6	3.5	6	9.5	1	0	0	0
YP_003045959.1	0	0	0	0	0	0	0	0	0	0	0	0	0	0	0	0	0	0	0	0	0	1	0.5	0	0.5	0	0
YP_003046526.1	68	75	80	81	67	107	116	136	142	76	79	60	61	61	110	112	93	100	27	23	35	43.5	64.5	70.5	29.5	72.5	54.5
YP_003044272.1	0	0	0	0	0	0	0	0	0	0	0	0	0	0	0	0	0	0	0	0	0	0	0.5	0	0	0	0
YP_003044426.1	199	206	243	239	327	332	322	320	319	147	207	219	242	274	297	264	303	278	82.5	80	56	72	103.5	131.5	178.5	135	96
YP_003044301.1	28	21	9	6	12	21	28	16	13	36	18	37	8	14	24	27	24	38	11	9	15.5	12.5	13.5	15.5	6	10.5	6
YP_003045260.1	0	1	1	1	1	1	0	0	0	0	0	0	0	1	1	1	1	1	0	0	0	0	0	0	0	0	0
YP_003043348.1	114	109	106	104	81	65	80	92	98	90	98	117	122	64	60	84	100	75	33	50.5	39.5	79	82.5	56	38.5	71	49
YP_003046947.1	0	0	0	0	0	0	0	0	0	0	0	0	0	0	1	0	0	0	0	0	0	0	0	0	0	0	0
YP_003045257.1	22	22	26	13	7	1	0	0	0	21	37	19	24	14	0	0	0	0	9.5	7	14.5	16	6.5	0	0	0	0
YP_003044424.1	0	0	0	0	0	1	1	2	0	2	2	0	0	0	1	3	0	1	2.5	3	3	5.5	0.5	0.5	0.5	0	0.5
YP_003046009.1	0	0	0	0	0	0	0	0	0	0	0	0	0	0	0	0	0	0	0	0	0	0.5	0	0	0	0	0
YP_003044307.1	60	67	77	66	71	67	55	64	59	52	63	65	86	80	61	67	65	75	37.5	41.5	31	30.5	36	39.5	47.5	31.5	39
YP_003043977.1	1	3	1	0	1	4	2	2	2	0	2	0	2	2	3	2	3	1	0	0	0.5	0	0.5	0	0	0.5	0.5
YP_003046502.1	4	5	4	4	6	4	4	5	5	3	5	4	7	6	7	6	4	3	0	2	0	4	2.5	3	2	3	0.5
YP_003043353.1	56	74	50	46	48	36	42	45	44	62	82	59	59	50	40	51	51	50	23.5	30.5	29.5	25.5	40	36.5	26	29.5	28.5
YP_003046654.1	27	16	11	11	8	25	30	32	33	32	17	6	18	18	25	26	20	13	11.5	10.5	5.5	10.5	6.5	8.5	5.5	5.5	6
YP_003044422.1	1	0	2	0	0	0	0	0	0	3	0	0	0	0	0	0	0	0	1	2	1.5	1.5	0.5	0	0	0	0
YP_003045998.1	0	0	0	0	0	0	0	0	0	0	0	0	0	0	0	0	0	0	0.5	0	0	0	0	0	0	0	0
YP_003043979.1	0	1	0	2	1	0	1	2	0	0	0	2	0	0	3	1	1	1	1	0	0.5	1	0	0.5	0	0.5	0.5
YP_003045726.1	0	0	0	0	0	0	0	0	0	0	0	0	0	0	0	0	0	0	0	0	0	0	0	0	0.5	0	0
YP_003045202.1	0	0	0	0	1	0	0	0	1	0	0	0	0	0	1	0	0	0	0	0	0	0	0	0	0	0	0
YP_003045064.1	0	0	0	0	0	0	0	0	0	0	0	0	0	0	0	0	0	0	1	0	0	0	0	0	0	0	0
YP_003044315.1	64	79	89	95	95	89	93	104	94	63	84	90	127	125	119	105	92	79	56.5	62.5	54	74.5	55	61	69.5	58	58.5
YP_003046635.1	33	23	16	6	11	39	46	51	56	26	15	7	10	19	48	56	67	70	11.5	9.5	12.5	13	16	32.5	18	36	39
YP_003043613.1	559	562	690	720	615	595	580	660	601	355	545	484	607	666	615	648	715	635	209	232.5	173	223.5	210.5	268.5	279	221	166
YP_003044970.1	0	0	0	0	0	0	0	0	0	0	1	0	0	0	0	0	0	0	0	0	0	0	0	0	1	0.5	1.5
YP_003045607.1	33	35	30	35	28	24	25	30	24	30	42	35	39	32	31	27	25	24	15.5	14	12	13.5	13	15	20	24	12
YP_003046268.1	0	0	0	0	0	2	0	0	0	0	0	0	1	0	0	0	0	0	0.5	1	0	0	0	0.5	0	0	1
YP_003044104.1	7	4	0	0	2	3	4	2	0	8	6	5	0	3	2	3	0	0	1	1.5	6	4.5	6.5	2	0.5	2	1.5
YP_003043513.1	0	0	0	0	1	0	1	3	0	0	0	0	0	4	1	1	1	0	0.5	0	0	0.5	0	1	0	0	1.5
YP_003047181.1	0	0	0	0	0	0	0	0	0	0	0	0	0	0	0	0	0	0	0	0	0	0	0	0	0	0	0
YP_003046219.1	48	38	36	29	36	29	25	23	19	44	47	41	45	48	50	41	36	26	26	28.5	22.5	21.5	29	24.5	24	27.5	29.5
YP_003046687.1	26	26	16	9	3	9	5	2	4	29	31	17	11	9	9	12	5	5	2	2.5	5	6.5	11.5	2.5	1	3	3
YP_003045272.1	100	101	75	70	154	330	274	187	185	88	92	70	83	133	347	301	220	216	49.5	36	42.5	39	91	215	230	202	195
YP_003044791.1	0	0	0	0	0	0	0	0	0	0	0	0	0	0	0	0	0	0	2.5	2.5	1	2	1.5	2	3	3	3.5
YP_003044972.1	29	21	20	20	70	97	95	111	95	18	22	6	12	37	117	125	108	86	8.5	7	4.5	10	15.5	43	16	26	22
YP_003043386.1	0	0	0	1	1	4	0	0	0	2	0	1	0	0	5	4	0	0	1.5	1	5.5	5	7.5	4	1	0	0
YP_003046594.1	0	0	0	0	0	0	0	0	0	1	0	0	0	0	0	1	0	0	0	0	0	0	0	0	0	0	0
YP_003047000.1	0	0	0	0	0	0	0	0	0	0	0	0	0	0	0	0	0	0	78.5	105.5	75.5	101	105	119	88	87.5	75
YP_003047183.1	1218	1485	1476	1533	1840	1856	1664	1462	1702	1097	1561	1351	1955	2462	2318	2378	2259	2085	641	777	481.5	1039	1185.5	1242.5	848.5	956	553
YP_003046217.1	62	55	51	55	54	70	57	39	26	51	56	48	47	54	64	69	40	20	52	55.5	35	32.5	30.5	39	58.5	45.5	29
YP_003045829.1	49	69	59	52	68	65	73	79	71	59	58	44	67	67	85	81	87	78	20	22.5	20	20	23	24.5	36	27	21
YP_003045175.1	3	0	2	0	1	2	2	1	1	1	0	1	0	0	0	0	1	0	0	0.5	0	0.5	1	0	0.5	1	1
YP_003044331.1	29	33	35	27	22	20	20	19	19	28	27	23	25	18	16	17	12	12	19.5	19	20.5	19.5	16.5	19.5	6	21	17
YP_003045274.1	0	0	0	0	0	0	0	1	0	0	0	0	0	0	0	0	1	0	0	0	0	0	0	0.5	0	0	0
YP_003043509.1	0	0	0	0	0	0	0	0	0	0	0	0	0	0	0	0	0	0	0	0	0.5	0	0	0	0	0	0
YP_003044793.1	67	75	49	40	38	48	47	47	57	47	60	45	54	44	53	51	58	58	23.5	21	28.5	34	26	28.5	16.5	31.5	25
YP_003043384.1	17	19	13	5	13	13	8	7	6	4	5	0	6	15	11	13	14	11	7	9	7.5	7	10	14.5	6.5	8.5	10
YP_003046668.1	13	14	8	2	1	10	7	3	1	11	11	10	3	6	9	10	10	5	7.5	6	12	6.5	8.5	8	3	5.5	3.5
YP_003046524.1	0	0	0	0	0	0	0	0	0	0	0	0	0	0	0	0	0	0	7	7	6	4	5	4.5	1.5	5	5.5
YP_003047020.1	53	45	34	40	50	50	58	61	53	66	69	59	40	37	46	45	63	57	25	23.5	27.5	26	24	18.5	10	23	12.5
YP_003045173.1	0	1	1	3	2	5	0	3	2	0	0	1	4	5	3	0	2	2	0.5	0.5	0	0	0	0.5	0	0.5	0.5
YP_003045276.1	12	5	6	6	9	7	4	6	5	5	8	8	9	9	8	10	3	1	3	2.5	3.5	5	5.5	2.5	2	1.5	0.5
YP_003044303.1	95	110	107	128	112	102	86	28	3	83	97	100	144	148	117	99	17	3	69	71.5	54.5	74	71.5	67.5	61.5	22.5	5
YP_003044795.1	0	0	1	0	2	2	2	0	0	0	0	0	0	1	4	5	3	0	1	1	1.5	1.5	2	2	2	2.5	0
YP_003043382.1	112	123	86	87	83	81	85	88	90	107	88	138	94	98	97	98	101	125	51	58	46.5	58.5	64.5	50	63	48	53
YP_003044864.1	0	0	0	0	0	0	0	0	0	0	0	0	0	0	0	0	0	0	0	0.5	0.5	0	0	0.5	1	1	0
YP_003046693.1	0	1	1	0	1	3	1	2	0	0	0	0	0	0	0	1	0	1	0.5	0	0	0	0.5	0	0	0.5	0
YP_003043418.1	0	1	3	3	0	0	1	0	0	1	3	1	3	4	2	0	2	1	2	3	5.5	3.5	2.5	0	0	0	0
YP_003045112.1	0	1	0	0	0	1	1	3	1	0	2	2	0	0	0	0	0	0	0.5	0	1	0	0.5	1	0	0	0.5
YP_003046528.1	6	7	8	14	11	8	8	8	4	11	9	6	12	14	16	12	11	9	2	0.5	3.5	3.5	3	4	2.5	1.5	2.5
YP_003043810.1	2	0	1	0	1	3	0	0	2	0	1	0	0	0	0	0	0	0	0	0	0	0	0	0	0	0	0
YP_003046001.1	74	91	75	69	74	66	59	63	61	65	91	91	92	77	74	66	62	51	32.5	44.5	24	29.5	33.5	33.5	30.5	30.5	30
YP_003044986.1	17	16	6	4	7	13	13	16	15	13	6	5	9	13	16	15	16	19	7	9	8.5	8	8.5	9	9.5	12.5	10.5
YP_003043444.1	12	8	10	15	14	13	17	16	18	7	10	10	13	12	20	23	24	18	1	3.5	4	5.5	6.5	9	2.5	9	9
YP_003047010.1	1	2	1	0	0	1	0	1	0	3	1	1	0	0	1	1	0	1	1.5	1.5	2	1.5	1	0	0.5	0.5	0.5
YP_003045109.1	11	12	9	9	6	4	0	2	0	13	14	17	5	9	5	2	0	0	5	4	4	4	4	4	4	4	3.5
YP_003044321.1	5	4	1	3	3	3	11	5	4	15	6	11	4	7	5	3	5	1	10.5	8.5	11.5	19	18.5	20.5	6	22	9
YP_003046258.1	0	2	1	0	0	0	0	0	0	1	1	0	1	0	1	0	0	0	0	0	0	0.5	0	0	0	0.5	0
YP_003046007.1	0	1	0	0	0	0	0	0	0	0	0	0	0	0	0	0	0	0	0	0	0	1.5	0	0	0	0	1
YP_003045981.1	1	0	2	1	1	0	0	0	0	1	2	0	0	1	0	0	0	1	2	4	1	4	6	3	0.5	1.5	1
YP_003044988.1	0	0	0	1	0	0	0	1	0	0	0	0	0	0	0	0	0	2	0	0	0	0.5	0.5	0	0	0	0
YP_003043446.1	100	104	99	88	102	129	124	120	127	64	92	62	103	108	145	149	136	126	44	50.5	31.5	47.5	50.5	61.5	60	55.5	45.5
YP_003044214.1	0	0	2	0	1	0	2	1	2	1	0	1	0	0	2	0	1	2	0	0	0	0	1	0.5	0	0.5	0
YP_003047016.1	69	60	66	56	49	58	50	46	50	95	66	41	80	87	55	71	57	55	54	46.5	43	76.5	42.5	43	24	41.5	26.5
YP_003044100.1	27	44	42	48	31	0	0	2	0	40	45	50	50	44	0	0	0	0	9	11	12.5	27	12	0	0	0	1
YP_003044323.1	61	60	38	41	41	43	47	41	39	67	62	48	42	49	39	41	47	41	27.5	30.5	34	25	21.5	16	13.5	14.5	18.5
YP_003043517.1	0	0	0	0	0	0	0	0	0	0	0	0	0	0	0	0	0	0	0	0	0	2	0	0	0	0	0
YP_003047129.1	0	0	0	0	0	0	1	0	1	0	0	1	0	0	0	0	0	0	0	0	0	0	0	0	0	0	0
YP_003046351.1	71	52	55	67	84	140	116	142	149	52	49	42	62	106	169	155	134	104	40	29	45	59	69.5	76	82	88.5	56.5
YP_003043596.1	20	19	16	14	13	17	17	17	16	18	17	11	15	16	16	14	20	18	6	5	6	4	4	4.5	7	9	10.5
YP_003045547.1	17	13	10	5	2	36	41	54	56	10	11	6	6	6	41	41	47	54	5.5	4.5	4	9.5	8.5	18.5	17	16.5	18.5
YP_003044976.1	19	21	25	23	20	23	20	23	25	11	21	11	25	25	29	25	20	22	6	4.5	8	8.5	14.5	10	5.5	8.5	11
YP_003044216.1	0	0	0	1	0	2	0	1	1	1	0	2	0	1	1	1	0	0	0	0.5	0	1	0	0	0.5	0	0
YP_003047014.1	430	459	527	516	382	354	380	470	429	429	463	422	439	428	425	445	420	413	224.5	248	186	247.5	245	257	252.5	219.5	211.5
YP_003044102.1	7	6	7	9	8	9	8	9	6	0	3	6	4	10	9	8	9	10	0.5	1.5	1	3.5	3.5	1.5	3	1	0
YP_003043515.1	0	0	0	1	0	3	11	8	10	2	0	0	0	0	2	2	2	11	0	0	0	0	0	11.5	2	3.5	12.5
YP_003046904.1	16	23	17	17	15	19	17	18	16	24	19	21	13	17	14	15	5	8	4	3.5	5.5	10.5	10.5	5.5	6.5	10.5	7
YP_003046685.1	122	113	123	115	103	89	89	103	102	98	129	104	111	116	108	98	114	104	66	52.5	42.5	65	73	82	87.5	87	55
YP_003046504.1	75	84	25	23	24	17	13	13	14	103	26	72	20	27	21	23	23	56	16.5	16.5	18	16	19.5	27.5	32.5	19.5	27.5
YP_003046828.1	21	23	26	26	26	30	25	21	16	11	19	36	26	35	30	23	21	17	7.5	11	8	12	20	17.5	6	9	8.5
YP_003045119.1	69	72	78	88	103	69	83	77	77	78	78	93	91	92	77	93	89	86	40	38.5	37.5	46	55	64	59.5	43	38.5
YP_003047031.1	98	96	97	104	96	85	97	93	93	94	95	91	103	93	95	81	82	88	45.5	54	39.5	33	51	48	58.5	47	50.5
YP_003046266.1	2	2	4	1	0	2	3	5	4	1	1	1	0	0	2	6	7	4	0	0	0	0	0	0	0.5	0.5	0
YP_003047018.1	173	211	194	178	171	160	161	173	182	187	203	201	189	172	178	182	196	213	92	96.5	87.5	115	95	106	104.5	84	103
YP_003043532.1	0	0	0	0	0	0	0	0	0	0	0	0	0	0	0	0	0	0	0	1	0	0	0.5	0.5	0	0	0
YP_003044778.1	12	14	16	19	11	0	1	1	0	31	28	15	18	18	1	0	1	0	3.5	5	8.5	10.5	4.5	0.5	0	0	0
YP_003043430.1	0	1	0	2	2	3	4	6	4	5	0	4	1	2	5	1	1	3	4	4.5	4	7.5	3.5	4.5	1.5	6	6.5
YP_003044998.1	66	81	48	48	46	61	21	4	2	89	65	78	50	43	52	31	0	1	46.5	43	65	74.5	70	50	10	14	0
YP_003046461.1	0	2	3	3	24	58	61	66	73	10	0	4	7	13	71	66	58	67	3	0.5	3	8.5	13.5	27	24.5	42.5	39.5
YP_003047033.1	297	306	371	441	474	358	354	285	322	191	361	353	486	557	434	376	294	301	217.5	235.5	124	244	236.5	210.5	144	168.5	98.5
YP_003046264.1	0	0	0	0	0	0	0	0	0	0	0	0	0	0	0	0	0	0	0.5	0	0	0	0.5	0	0	0	0
YP_003047051.1	1	1	2	3	4	2	1	0	0	1	3	1	0	0	0	0	1	0	0	0	1	0.5	1.5	0	0	0	0
YP_003046015.1	0	0	0	0	0	0	0	0	0	0	1	0	0	0	0	0	0	1	0	0	0	0	0	0	0	0	0
YP_003045225.1	15	20	13	13	10	4	8	11	7	8	16	14	19	14	12	6	16	11	11	7.5	7	12	9	7	3	5	1
YP_003044776.1	2	0	0	0	0	0	0	0	0	0	2	0	1	0	0	1	0	1	0	0	0	0	0	0	0	0.5	0
YP_003043814.1	23	28	24	18	7	0	0	0	0	12	26	19	16	12	0	0	0	0	10	11	9	12	10	4.5	0.5	4	0
YP_003045798.1	230	228	228	194	144	127	134	164	158	216	255	281	191	142	135	125	157	146	114.5	113.5	99.5	110.5	85	87.5	112.5	87.5	98
YP_003044590.1	0	0	0	0	0	14	20	27	17	1	0	1	0	0	17	17	25	17	0.5	0	0.5	0	2	12.5	3.5	14	5
YP_003046463.1	21	19	22	23	33	30	44	41	23	16	17	17	17	31	36	30	23	17	14.5	16	26	25.5	21	21.5	12.5	16.5	17.5
YP_003047035.1	442	479	467	582	506	512	510	513	528	416	555	591	611	558	561	621	476	485	232	221.5	230.5	357	326	288	230.5	301	208
YP_003043903.1	217	252	258	247	243	240	241	241	233	208	229	279	285	271	284	293	264	269	141.5	157.5	140	169.5	157.5	163.5	172.5	151.5	152
YP_003046262.1	525	597	523	544	488	351	358	329	335	540	625	619	559	506	332	379	341	361	347	373	272	358.5	338.5	285	272	278	249
YP_003046244.1	4	4	4	5	3	4	4	4	0	1	9	2	3	4	4	5	4	0	3	5	5.5	8	2	2	2	2.5	1
YP_003046003.1	79	63	101	89	136	97	88	78	76	114	92	108	116	115	81	78	52	61	31.5	39	45.5	50	53.5	34	24	30	28
YP_003045278.1	1	3	2	0	1	1	0	1	1	0	6	0	2	0	0	0	0	0	4	2	4.5	2	2.5	0.5	1.5	1	2.5
YP_003046465.1	17	11	12	13	19	37	46	55	61	11	18	17	9	16	33	33	41	39	9.5	7.5	14.5	11.5	14.5	22.5	24	23.5	25.5
YP_003047191.1	0	0	0	1	0	22	16	25	23	0	0	0	0	0	19	20	34	28	0	0	0	0	3	16.5	8.5	10.5	18
YP_003046113.1	4	4	4	4	4	4	4	4	4	3	4	4	5	4	5	5	3	6	4	4.5	3.5	4.5	6.5	4	3	5	5.5
YP_003043628.1	1	0	0	0	0	0	0	0	0	0	0	0	0	0	0	0	0	0	2	0	0.5	0	0.5	0	0	0	0
YP_003044990.1	241	286	315	338	377	243	191	96	15	213	334	317	395	529	255	182	119	24	193.5	180.5	113.5	227.5	213.5	84	77.5	58.5	13.5
YP_003045237.1	184	180	207	197	207	207	211	240	242	223	203	219	224	221	227	224	225	208	104	116	125.5	136	121	125.5	111.5	118	118
YP_003043892.1	0	0	0	0	0	2	0	0	0	0	0	1	0	0	0	1	0	3	3.5	0	1	0.5	3.5	0.5	0	0.5	1
YP_003045020.1	80	101	108	99	101	105	105	106	109	79	91	99	135	134	125	109	113	118	49.5	47.5	49.5	50	49	61	40	58	64
YP_003043594.1	54	68	68	60	38	37	36	40	32	66	77	70	56	55	45	48	53	50	32.5	33.5	40	37	40.5	33.5	22.5	31.5	35
YP_003044996.1	0	0	0	0	0	0	0	0	0	0	0	0	0	0	0	0	0	0	0	0	0	0	0	0.5	0	0	0
YP_003045613.1	28	47	45	47	49	27	21	10	8	24	30	20	41	76	29	20	12	9	28.5	28.5	17.5	22	8	6	8	5.5	4.5
YP_003047043.1	0	0	0	0	0	0	0	0	0	0	0	0	0	0	0	0	0	0	0	0	0	0.5	0	0	0	0	0
YP_003046201.1	13	13	7	9	5	10	14	14	13	6	11	7	10	9	5	13	15	11	6	8.5	7	9	12.5	17.5	9.5	10	7
YP_003045323.1	0	0	0	0	0	1	0	0	0	0	0	0	0	0	0	0	0	0	0	0	0	0	0	0	0	0	0
YP_003045642.1	0	0	0	0	4	0	0	1	0	0	2	0	0	0	1	1	0	0	1.5	2.5	6.5	1	2.5	0.5	1.5	0.5	0.5
YP_003043869.1	0	0	0	0	0	0	0	0	1	0	0	0	0	0	0	0	0	0	0	0	0	0	0.5	0	0	0	0
YP_003046087.1	17	19	15	13	13	15	14	7	3	11	22	33	17	16	12	19	19	19	9	12	9	14	11.5	6	0.5	10.5	2.5
YP_003044229.1	0	0	1	2	7	3	0	1	7	0	0	0	0	0	0	0	0	0	0	0	0	0	0	0	0	0	0
YP_003043915.1	14	13	14	8	9	8	10	6	5	9	16	7	14	13	11	8	10	4	2	3.5	3	2	4	2.5	1	2	2
YP_003045611.1	68	79	74	73	98	81	75	53	38	65	75	72	79	80	68	59	52	39	31.5	36	22.5	29	31.5	30	28	26.5	20.5
YP_003045321.1	3	3	1	1	0	0	1	0	0	2	1	0	0	0	0	0	0	0	0	0	0	0	0	0	0	0	0
YP_003044218.1	0	0	0	0	0	0	0	0	0	0	0	0	0	0	0	0	0	0	0.5	0.5	0	1	0.5	0	0.5	0	0.5
YP_003046228.1	209	208	159	161	161	109	116	116	109	186	199	201	192	215	152	160	154	139	122.5	124	114	126	131	107.5	107.5	85.5	85.5
YP_003046019.1	0	0	0	0	0	0	0	0	0	0	0	0	0	0	0	0	0	0	0	0	0	0	0	0.5	0	0	0
YP_003044656.1	0	1	0	2	3	14	11	10	10	0	0	0	1	1	10	2	8	11	1	2.5	0	2	0.5	8	6	5	2
YP_003046932.1	0	0	0	0	1	0	1	0	0	0	1	0	0	0	0	0	0	0	1	1	0	1	0	0	0.5	0	1
YP_003047241.1	0	0	0	0	0	0	0	0	0	0	0	0	0	0	0	0	0	0	0	0	0	0.5	0.5	0	0	0	0
YP_003046457.1	2	0	1	0	0	1	1	0	0	0	1	1	0	1	0	0	0	1	0	0	0	1.5	0.5	0.5	0.5	0	0.5
YP_003044027.1	2	3	0	0	0	0	0	0	0	0	0	0	0	0	1	0	0	0	0	0	0	0	0	0	0	0	0.5
YP_003046746.1	35	36	29	36	31	30	28	12	8	34	22	32	24	35	26	24	13	6	16.5	14	23.5	22.5	24.5	19	10.5	11	14
YP_003046530.1	23	21	14	9	13	22	18	21	24	24	15	26	22	24	28	30	20	21	12.5	11.5	18	13.5	19	21	14	9	12
YP_003045351.1	59	71	64	56	47	47	58	58	48	61	64	53	84	72	74	75	57	56	26.5	35.5	31.5	41.5	40.5	47	38	28.5	22.5
YP_003045780.1	0	0	0	0	3	28	28	18	12	1	0	0	0	1	23	33	17	22	0.5	0	1	0.5	13.5	18.5	15	19.5	15
YP_003043505.1	1	0	1	0	0	0	0	1	0	1	1	1	0	2	0	0	0	0	0	0	0	0.5	0	0	0.5	0	0
YP_003045625.1	0	0	0	0	0	0	0	1	0	1	0	0	0	0	0	0	0	0	0.5	0	0	0	0	0	0	0	0
YP_003046930.1	157	183	152	145	141	116	135	140	151	123	171	162	153	155	140	150	115	119	111.5	123.5	90	92	77.5	86	70.5	82	91.5
YP_003046748.1	25	19	19	12	11	21	17	21	16	22	21	19	21	18	25	19	24	23	10.5	7	8.5	5	13.5	9.5	12	14	13
YP_003044789.1	0	1	0	0	0	0	0	0	0	0	1	2	0	0	0	0	0	0	0	0	1.5	0.5	0.5	0.5	0	0	0.5
YP_003046399.1	44	65	65	69	64	73	56	55	60	43	71	60	71	86	76	65	71	73	25	25.5	24	25	34	33.5	34	40	35
YP_003045601.1	1	1	1	0	2	0	1	0	1	1	1	0	0	1	0	1	0	1	2	0	0	0.5	0	0	0	0	0.5
YP_003046986.1	34	36	35	28	25	24	23	25	26	42	46	34	48	34	41	42	43	40	21	16	17.5	16	25	33	31.5	41	45
YP_003043507.1	0	0	0	0	0	0	0	0	0	0	0	0	0	0	0	0	0	0	8	7	7.5	15.5	23.5	25	19	23	19.5
YP_003045623.1	0	0	0	0	0	0	0	0	0	0	0	0	0	0	0	0	0	0	0	0	0	0	0	0	0	0	0
YP_003044696.1	0	0	0	0	1	2	0	0	0	0	0	0	1	0	0	0	0	0	0	0	0	0	0	0	0	0	0
YP_003043896.1	0	1	0	1	0	0	0	0	0	0	0	0	1	0	0	0	0	0	0	0	0	0	0.5	0	0	0	0
YP_003047121.1	8	12	14	18	13	0	1	0	0	18	14	12	18	16	0	0	0	0	3	5.5	4.5	2.5	7	0	0	0	0
YP_003044787.1	3	3	2	0	0	1	2	1	0	4	4	2	5	5	3	5	3	2	0	2	2	2	1	3.5	1.5	0.5	1
YP_003046111.1	9	4	2	1	5	6	1	2	0	16	4	8	5	6	0	1	1	0	4.5	2	4.5	10.5	11.5	2.5	2	6.5	6
YP_003046984.1	51	68	78	68	92	139	142	140	171	56	59	72	79	85	134	143	133	161	37.5	30	33	41	47.5	59.5	80	62	126
YP_003045333.1	0	0	0	0	0	0	1	1	0	0	0	0	0	0	1	0	1	1	0	0.5	0.5	0	0.5	0.5	0	0.5	0
YP_003044992.1	2	2	3	1	1	0	0	0	0	0	2	1	6	4	0	0	0	0	6	5.5	6	6.5	3	0	0	0.5	1.5
YP_003044690.1	0	0	0	0	0	6	4	5	5	0	0	1	0	0	9	9	5	3	0	0	2	2.5	2.5	4	3.5	4	3.5
YP_003043894.1	1	1	0	1	0	1	0	0	0	1	0	0	0	0	0	1	0	0	0	0	0.5	0	0	0	0	0	0
YP_003045022.1	111	102	84	78	93	103	106	100	107	108	109	104	103	82	95	115	121	134	46	52.5	71	68.5	57	72.5	60	70.5	63.5
YP_003046554.1	0	0	0	0	0	11	5	0	1	1	0	0	0	0	13	6	0	0	0	0	0.5	1	0	1.5	0	0	0
YP_003046467.1	28	18	1	1	0	8	1	6	6	22	5	15	3	5	7	5	15	17	2.5	7	8.5	15	5	6	4.5	6.5	10.5
YP_003045644.1	0	0	0	0	0	0	0	1	0	0	0	0	2	3	4	4	2	0	2.5	1.5	4	3	2.5	3	0	3.5	0
YP_003046764.1	0	0	0	0	0	0	0	0	0	0	2	0	0	0	0	0	0	0	0.5	2	1	1.5	0	0	0	0	0.5
YP_003046368.1	0	0	0	0	0	0	0	0	0	0	0	0	0	0	0	0	0	0	0	0	0	0	0	0	0	0.5	0
YP_003044035.1	3	3	0	0	0	0	0	0	0	1	0	0	0	0	0	8	5	2	2.5	4	4	6	3.5	4	0	4	2.5
YP_003045086.1	0	0	0	0	0	0	0	0	0	0	0	0	0	0	0	0	0	0	0	0	0	0	0	0	0	0	0.5
YP_003046115.1	0	0	0	1	0	2	0	3	0	0	0	0	0	1	0	1	1	0	0	0	0	0	0	0	0.5	0.5	0
YP_003046389.1	2	0	0	1	1	2	0	0	0	1	0	0	0	1	1	0	0	2	0	0.5	0	1	1	0	0.5	0	0
YP_003046758.1	189	195	197	211	184	141	162	171	156	175	195	200	216	167	158	150	158	162	100	86	105.5	103	97.5	96.5	77	81	81.5
YP_003045646.1	0	0	0	0	2	1	0	1	2	0	0	1	1	1	0	5	1	0	0	1	0.5	0	0	0	0.5	0	0
YP_003046762.1	0	1	3	7	2	2	0	0	0	0	0	0	2	1	3	0	0	0	0	0	3.5	3	2.5	1	0	2	0
YP_003044605.1	0	1	0	0	1	0	0	2	0	0	0	0	1	1	0	0	0	0	0	0	0	0.5	1.5	0	0	0	0.5
YP_003045339.1	1	1	1	0	1	0	0	0	0	0	0	1	0	1	0	0	1	1	0	0.5	0	0	0.5	0	0	0	0.5
YP_003043759.1	0	0	0	0	0	0	0	0	0	0	0	0	0	0	0	0	0	0	3	6	14.5	22	12.5	9	2.5	7.5	9.5
YP_003043565.1	0	0	0	0	0	0	0	0	0	0	0	0	0	0	0	0	0	0	2	2	1	2	2	2	0	0	0.5
YP_003047131.1	0	2	0	5	0	1	0	0	0	0	4	1	1	0	0	1	1	1	0	0	2.5	1.5	2.5	0	1	2	0.5
YP_003044557.1	0	0	0	0	0	0	0	0	0	0	0	0	0	0	0	0	0	0	13	4.5	1.5	3	22	42	29	36.5	25
YP_003046453.1	288	327	294	360	335	362	310	417	404	265	305	365	326	379	358	319	387	443	163	178.5	203.5	229.5	203	233.5	208	182.5	194.5
YP_003047113.1	2	1	1	1	1	1	0	1	0	0	0	0	0	1	0	1	0	0	0	0	0	0	0.5	1	0	0	0.5
YP_003044023.1	46	44	43	21	24	24	32	33	34	33	35	26	33	30	38	41	39	44	25.5	29.5	39	42.5	42	38	22	31	27.5
YP_003043519.1	0	1	1	0	0	0	0	0	0	0	1	0	0	0	0	0	0	0	0.5	0.5	0	2.5	2	2	0	1	0
YP_003043658.1	45	59	57	56	56	62	51	61	54	20	43	30	72	64	75	62	70	53	14	16	21.5	30	33	29.5	32	45	38.5
YP_003045316.1	0	0	0	0	0	0	0	0	0	0	0	0	0	0	0	0	0	0	0	0	0	0	0	0	0	0	0
YP_003045291.1	56	39	21	26	26	26	29	31	21	36	23	22	24	19	43	39	25	22	23.5	16	10	14	12.5	13	4.5	14	12
YP_003046952.1	0	0	0	0	0	0	0	0	0	0	0	0	0	0	0	0	0	0	90	84.5	61	36	12	12.5	9.5	15	6
YP_003044658.1	4	5	2	8	5	7	5	3	1	6	10	7	6	6	4	7	8	14	0	0	0	0.5	0	0	1.5	0	0
YP_003047178.1	0	0	0	0	0	0	0	0	0	0	0	0	0	1	0	0	0	0	1	1	1	1	2.5	0.5	0.5	0.5	0
YP_003046934.1	0	1	0	0	0	0	0	0	0	1	0	0	0	0	0	0	0	0	0	0	0	0	0	0	0.5	0	0
YP_003044887.1	113	130	113	99	102	104	120	107	109	124	122	127	135	129	141	162	126	113	73.5	81	74	84	73	77.5	59	82.5	83
YP_003046107.1	85	91	92	87	65	60	71	72	78	87	103	81	80	79	67	82	66	73	42	46.5	43	45	47	45	48.5	37.5	48.5
YP_003047111.1	0	0	0	0	0	0	0	0	0	0	0	0	0	0	0	0	0	0	0	0	0	0	0	0	0	0	0
YP_003046240.1	8	4	5	8	12	12	9	3	1	2	5	1	10	15	5	13	7	2	6.5	8.5	5	6.5	8	5.5	5.5	11	5.5
YP_003046395.1	157	169	172	199	204	177	170	171	171	164	196	192	216	195	180	177	179	182	79	83.5	69.5	84.5	79	96.5	91	84.5	81.5
YP_003046660.1	0	0	0	0	0	0	0	0	0	0	0	0	0	0	0	0	0	0	0	0	0	0	0	0	0.5	0	0
YP_003045660.1	0	0	1	0	0	0	0	0	0	0	0	0	0	0	0	1	1	1	0	0	0	0	0.5	0	0.5	0	0
YP_003047174.1	0	0	1	0	0	1	1	1	0	0	0	0	0	0	0	0	0	0	0	0.5	0	0.5	0	0.5	0.5	0	0
YP_003044392.1	7	1	6	5	4	8	6	0	1	2	1	3	1	5	0	2	3	1	1	0	0	0	0.5	0.5	0	0	0
YP_003043352.1	72	76	45	55	63	98	102	101	85	79	72	51	61	69	98	95	90	93	44.5	35.5	42.5	39.5	26	30	27.5	36.5	35
YP_003046459.1	4	10	1	0	3	4	1	2	3	8	0	0	0	1	1	0	0	1	0	0.5	0	2	2.5	1.5	1	0.5	0
YP_003043989.1	1	0	1	2	17	17	22	31	26	2	3	0	0	12	20	16	22	21	0	0.5	1	0.5	0	1.5	0	0.5	0
YP_003043469.1	0	0	0	0	0	0	0	0	0	0	0	0	0	0	0	0	0	0	0	0	0	0	0	0	0.5	0	0
YP_003046648.1	30	38	37	33	33	39	41	42	36	19	33	32	31	25	36	39	46	40	17.5	14.5	13.5	10.5	12	17.5	30	30.5	17.5
YP_003043575.1	0	0	1	0	2	1	0	1	0	0	1	1	1	0	1	0	1	0	0	0	1	0.5	0.5	1.5	0	0	0
YP_003043357.1	0	0	0	4	1	0	0	1	1	0	1	0	0	0	0	0	0	1	0	0	0	0.5	0	0	0	0	0
YP_003047176.1	10	7	6	4	3	5	3	5	3	17	5	14	7	3	3	6	7	9	3	2	4.5	0	1	3	0.5	0.5	1
YP_003043354.1	99	107	111	96	81	80	91	116	117	90	111	99	92	81	94	99	106	117	50.5	51	42	38	42	43	45	41	28.5
YP_003046109.1	48	44	37	29	19	18	20	12	17	32	32	36	42	29	27	33	32	25	23	19.5	27.5	24	18	22.5	9	18.5	23
YP_003046756.1	43	31	31	38	48	60	42	38	43	43	27	55	40	61	47	43	45	42	21.5	26.5	26	24.5	28.5	27	26.5	23	20.5
YP_003045650.1	21	28	22	32	33	34	26	22	22	35	25	27	35	19	34	26	17	24	18.5	17	15	19	16	17.5	10.5	16	8
YP_003044545.1	0	0	0	0	0	0	0	0	0	1	0	0	0	0	0	0	0	0	0	0	0	0	0.5	0	0	0	0
YP_003044031.1	0	1	0	0	0	3	0	1	1	0	0	0	0	0	0	0	0	0	0	0	0	0	0	0	0	0	0
YP_003047170.1	35	38	35	28	33	10	10	8	14	37	34	38	26	19	8	11	9	21	18	20.5	29.5	30.5	12.5	6.5	5	14.5	9
YP_003045634.1	11	7	12	10	10	1	4	5	9	16	9	8	12	8	5	6	6	8	8	7	3.5	9.5	9	10.5	2.5	5	2
YP_003047152.1	1	1	0	0	1	0	0	1	0	1	0	0	0	0	0	1	1	0	0	0	0	0	1	0	0	1.5	0
YP_003045283.1	0	0	0	0	0	2	0	0	0	0	0	0	1	0	0	1	0	0	0	0	0	0	0	0	0.5	0	0.5
YP_003046477.1	0	0	0	0	0	0	0	0	0	0	0	0	0	0	0	0	0	0	0	0	0	0	0	0	0	0	0
YP_003046766.1	33	35	29	18	17	29	20	20	12	34	41	19	39	30	26	37	38	33	17	17.5	23	25.5	16	14.5	12	15	15.5
YP_003044899.1	5	2	1	2	2	3	0	3	3	0	3	0	2	0	0	0	1	4	1	0.5	2	2	1.5	6.5	3.5	7.5	2
YP_003044033.1	0	0	0	0	0	0	0	0	0	0	0	0	0	0	0	0	0	0	0	0	0	0	0	0	0.5	0.5	0
YP_003043569.1	36	42	27	32	33	43	46	49	44	47	30	24	54	42	38	46	41	34	15	16.5	19	34	34	14	11	10.5	15.5
YP_003046387.1	1	2	4	4	0	1	0	2	2	0	1	4	0	0	2	0	1	0	1.5	1	2.5	1.5	3	6	3	2.5	2
YP_003047150.1	11	10	12	18	19	12	16	16	9	8	8	4	19	18	19	17	15	10	6	3.5	6.5	4	7	10.5	7.5	9.5	4.5
YP_003045769.1	0	0	0	0	0	0	0	0	0	0	0	0	0	0	0	0	0	0	0	0	0	0	0	0.5	0.5	0	0
YP_003047100.1	0	0	0	0	0	0	0	0	0	0	0	0	0	0	0	0	0	0	2	1	0	0	1	1	0	2	0
YP_003044895.1	0	0	0	0	0	0	0	0	0	0	0	0	0	0	0	0	0	0	0	0	0	0	0	0	0	0	0
YP_003046089.1	0	0	0	0	0	0	0	0	0	0	0	0	0	0	0	0	0	0	3.5	4	7.5	6	10.5	7	2.5	8	2.5
YP_003044655.1	0	2	0	1	0	1	1	0	1	0	0	1	0	3	0	1	0	0	0	0	1	0	1	0	0	0	0
YP_003047102.1	40	39	25	41	43	46	62	60	50	50	47	39	53	38	52	71	61	47	35	33	37	34.5	30	39.5	17	33	27
YP_003044502.1	0	0	1	0	0	0	1	0	1	0	1	0	0	1	1	0	0	0	0	0	0	0.5	0	1.5	0.5	0	0.5
YP_003044893.1	5	4	5	2	5	4	5	5	4	1	5	0	2	0	0	0	0	6	1.5	1.5	1	3	2	0	0	2	0
YP_003047160.1	0	0	1	0	0	2	0	2	0	0	1	0	0	1	0	1	0	1	0	1	0	0	1	0	0	0	0
YP_003043962.1	0	2	0	0	1	0	0	0	0	0	2	0	0	0	0	0	0	1	0	0	0	0.5	0	0	0	1	0
YP_003045142.1	53	48	59	69	61	86	79	89	78	67	29	59	72	70	91	84	82	83	26.5	36.5	26.5	48.5	68.5	76.5	39	52	28.5
YP_003044396.1	0	0	0	0	1	0	0	1	0	1	0	0	0	0	0	0	0	0	0	0	0	0	0	0	0	0	0
YP_003047394.1	0	1	1	0	0	0	1	0	0	1	0	0	0	0	0	0	0	2	0	0	0	0.5	0	0	0	0.5	0
YP_003046666.1	2	0	1	0	2	0	1	0	1	5	2	0	3	0	1	0	1	1	3.5	2.5	4.5	3.5	0.5	4	0	3	1.5
YP_003044937.1	0	0	0	0	0	0	0	0	0	0	0	0	1	0	1	0	0	0	0.5	0.5	0.5	0	0	0	0	0.5	0
YP_003047104.1	0	0	0	0	0	0	0	0	0	0	0	0	0	0	0	0	0	0	0	0	0	0	0	0	0	0	0
YP_003046537.1	0	0	0	0	0	0	0	0	0	0	0	0	0	0	0	0	0	0	0	0	0	0	0	0	0	1	0
YP_003045714.1	20	19	24	22	29	33	29	24	25	22	22	36	31	32	30	35	38	33	13.5	16.5	17	12.5	17	12	21	18.5	27
YP_003045995.1	0	0	0	0	0	0	0	0	0	0	0	0	0	0	0	0	0	0	0	0	0	0	0	1.5	0	0	0
YP_003044390.1	17	9	14	14	19	22	19	17	19	23	15	7	18	23	26	26	17	18	10	7.5	17	19	21	17.5	8.5	15.5	16
YP_003043602.1	0	0	0	1	1	2	3	2	0	0	0	0	0	1	0	0	0	1	0	0.5	0.5	0	0.5	0	0.5	0	0
YP_003046752.1	0	0	0	0	1	0	0	0	1	0	0	0	0	0	0	0	0	0	0	0	0	0	0	0	0	0	0
YP_003046644.1	21	13	14	6	3	1	8	11	9	11	14	16	8	2	4	11	6	9	3.5	3.5	7.5	2	4	4.5	5	3	0
YP_003044120.1	0	0	0	1	0	0	0	0	0	0	0	0	0	0	0	1	0	0	0	0	0	0.5	0	0	0	0	0
YP_003044939.1	0	0	0	0	0	0	0	0	0	0	0	0	0	0	0	0	0	0	0	0	0	0	0.5	0	0	0	0
YP_003044698.1	1	0	0	0	0	2	6	12	9	1	0	0	1	1	3	5	5	7	0	0	0	0	0	1	1	4	0.5
YP_003047239.1	56	51	56	77	64	60	49	31	26	53	47	76	73	87	61	54	30	16	74.5	74	45	79	74.5	56	68	25	13.5
YP_003044342.1	11	10	0	0	1	24	24	22	13	6	5	4	0	0	21	18	23	16	5	1	3	5.5	2.5	9	7.5	10	6.5
YP_003046841.1	6	9	4	5	1	3	3	8	7	10	9	13	4	4	4	4	8	13	2.5	2.5	7	4	4	4	4	2.5	3
YP_003043620.1	0	0	0	0	0	0	0	0	0	0	0	0	0	0	0	0	0	0	0	0	0	0.5	2	0	0	0	0
YP_003044957.1	0	0	0	0	0	0	0	0	0	0	0	0	0	0	0	0	0	0	0	0	0	0	0	0	0	0	0
YP_003044475.1	9	5	5	5	7	0	0	0	0	18	17	5	11	2	0	0	0	0	8.5	7	12	9	6.5	0	0	0	0
YP_003047246.1	0	0	0	1	0	0	0	0	0	1	0	0	0	1	0	0	0	0	0	0.5	0	0	0	0	0.5	0	0
YP_003044576.1	0	0	0	0	0	0	0	0	0	0	0	0	0	0	0	0	0	0	1	0.5	0	0	0	0	0	0	0
YP_003045722.1	1	0	0	2	0	1	1	1	1	0	0	0	0	1	2	0	0	0	0	0.5	0	1	0	0	0	1	0
YP_003046645.1	57	58	62	63	52	49	50	40	40	42	63	51	62	63	39	46	48	44	28.5	28	26	42.5	36	28	13	31	13.5
YP_003043622.1	34	37	20	28	23	17	17	9	10	32	20	44	24	18	13	9	6	9	7	9	7	13.5	14.5	4.5	5.5	3.5	0
YP_003043898.1	137	153	138	137	151	184	199	194	220	129	139	168	159	177	207	202	181	244	76.5	96.5	61	113.5	97.5	102	103	75	86
YP_003045818.1	28	34	18	19	37	27	34	34	25	38	25	31	24	21	26	29	18	25	22.5	16.5	29.5	23	18	15	10.5	12.5	15
YP_003044398.1	7	9	3	0	6	9	8	3	9	4	4	10	0	6	11	6	7	7	6.5	7.5	13	13	22.5	13	5	9	4.5
YP_003043559.1	0	0	0	0	0	0	0	0	0	0	0	0	0	0	0	0	0	0	0	0	0	0	0	0	0	0.5	0
YP_003046669.1	25	24	30	24	6	7	5	7	4	26	28	20	9	12	14	6	9	16	5	8	12	13	11	7.5	5	5.5	8.5
YP_003044578.1	7	8	9	8	12	14	12	4	4	26	12	33	11	15	12	14	2	5	13	9.5	20	27.5	11	7.5	6	10	14.5
YP_003046863.1	7	13	14	8	9	6	11	8	10	14	5	10	10	4	7	9	8	10	5	4	5	10	6.5	6	4	5.5	5.5
YP_003047149.1	16	3	0	0	0	32	23	17	13	8	0	0	0	0	27	22	31	27	1	0	0	0	0	10	15.5	16.5	8
YP_003044897.1	0	0	0	0	0	0	0	0	0	0	1	0	0	0	0	0	0	0	0	0	0	0	0	0	0	0	0
YP_003044953.1	11	12	9	7	12	6	7	2	3	15	5	15	13	8	9	2	1	4	7.5	7	5.5	6	12.5	18	1.5	11	6.5
YP_003043999.1	64	62	66	60	56	74	79	103	93	94	60	94	62	72	94	112	126	157	24	21.5	21.5	27	34	30.5	40	28.5	15
YP_003044114.1	22	23	25	9	26	25	16	23	24	20	24	23	13	28	28	34	22	22	9.5	15.5	27.5	27.5	30	16	13	17	13.5
YP_003046925.1	31	23	21	27	38	35	21	19	25	31	20	22	18	28	21	21	16	22	6.5	16.5	16	13.5	12	11.5	9	9.5	11
YP_003043652.1	6	5	6	3	11	12	14	17	16	5	4	6	2	6	21	21	11	15	3	5	2	9.5	10.5	8	5	9	4.5
YP_003044822.1	16	22	28	33	17	16	18	17	14	16	14	11	20	19	16	18	10	11	9.5	9.5	11	14.5	12	8	4	4.5	4
YP_003046319.1	5	5	4	10	12	20	21	15	13	11	9	8	13	14	11	16	17	6	3.5	3	3.5	2.5	4	5.5	6.5	10	3.5
YP_003043279.1	0	0	0	0	0	0	0	0	0	0	0	0	0	0	0	0	0	0	0.5	0	0	0	0	0	0	0	0
YP_003044376.1	0	0	0	0	0	0	0	0	0	0	0	0	0	0	0	0	0	0	1	2	4.5	0.5	1.5	1.5	1.5	0	0.5
YP_003046677.1	13	8	2	4	1	1	1	2	0	5	7	4	6	0	4	6	1	2	1.5	2.5	4.5	10.5	6.5	6	2	4.5	12
YP_003047202.1	10	15	18	11	9	17	18	19	15	21	9	7	14	10	14	25	30	22	8	7.5	3	12	10.5	16.5	6.5	12.5	6
YP_003046303.1	0	0	0	1	0	0	0	1	1	0	2	0	0	0	1	0	0	0	1	3	2.5	3	4	2	0	1.5	0
YP_003043654.1	68	66	64	59	47	24	32	28	30	61	65	60	51	43	31	33	33	28	30	26.5	30	33.5	31	20.5	16	22	14
YP_003044945.1	1072	1278	1040	943	967	994	970	1037	1115	857	1201	967	1149	1168	1229	1221	1393	1368	520.5	519	331	480	473.5	486.5	471	475	316
YP_003046869.1	1	0	0	1	0	0	0	0	2	0	0	0	1	0	0	1	0	0	0	0	0	0	0	0	0	0	0
YP_003045588.1	0	0	0	0	0	0	0	0	0	0	0	0	0	0	0	0	0	0	0	0	1.5	0	0	0	0	0	0.5
YP_003043970.1	4	2	6	1	4	11	13	10	6	0	0	1	3	2	5	11	11	7	3.5	4	8.5	8	12.5	11.5	10	14.5	14
YP_003046679.1	8	9	25	32	33	31	31	30	23	26	18	21	30	27	26	23	16	22	14	12	11	15	11.5	12.5	7	14	4.5
YP_003044566.1	0	0	0	0	0	0	0	0	0	0	0	0	0	0	0	0	0	0	0	0	0	1	0	0	0	0	0
YP_003046305.1	0	0	0	0	0	0	0	0	1	0	0	0	0	0	0	0	2	0	0	0	0	0.5	0	0	0	0	0.5
YP_003044346.1	123	135	107	103	104	106	109	109	107	119	112	103	117	121	112	115	135	127	71	77.5	64	83.5	79.5	82.5	70	72.5	78
YP_003043656.1	0	0	1	0	0	0	1	1	0	0	0	0	0	1	0	0	0	0	0	0	1	0	0	0	0	0	0
YP_003043259.1	23	24	27	21	22	17	20	23	22	29	34	25	26	23	26	26	20	19	15	12.5	17.5	16	13.5	13	7	12.5	9.5
YP_003045763.1	0	0	0	0	0	0	0	0	0	0	0	0	0	0	0	0	0	0	0	0	0	0	0	0	0.5	0	0
YP_003044947.1	1	0	1	0	0	0	3	1	0	0	0	1	1	0	0	0	2	1	0	0	0	1	0	0	0	0	0
YP_003045745.1	0	0	0	0	0	0	0	0	0	0	0	0	0	0	0	0	0	0	0	0	0	0	0	0	0	0	0
YP_003044472.1	55	50	40	36	52	42	47	37	32	63	58	55	54	47	41	45	46	45	28	27.5	27	21	24.5	26	14.5	18	14.5
YP_003046356.1	49	48	25	20	24	21	37	56	70	49	50	40	32	32	35	51	74	72	22.5	22	23	29	35	31	29	35.5	38
YP_003044450.1	91	94	99	110	85	95	84	97	108	93	112	118	104	98	91	89	72	65	52	57.5	47	58.5	47.5	48.5	34	54.5	46
YP_003045779.1	0	1	1	0	0	0	0	0	0	0	1	0	0	0	0	0	0	1	0	0	0	0	0	0	0	0	0
YP_003046875.1	0	0	0	0	0	0	0	0	0	0	0	1	0	2	1	3	0	0	1	1.5	3	4	0	0	0	0.5	0
YP_003044344.1	26	13	5	5	12	4	6	4	4	25	12	16	4	3	1	1	5	9	1.5	2	5.5	8	4.5	3	0.5	1	6
YP_003046290.1	3	5	3	10	6	4	2	2	0	4	5	8	10	8	3	1	2	1	1.5	2	8.5	8.5	6	2.5	1	0	0
YP_003044941.1	0	0	0	0	0	0	0	0	0	0	0	0	0	0	0	0	0	0	0	0.5	0	0	0	0.5	0	0	0
YP_003045392.1	0	0	0	0	0	0	0	0	0	0	0	0	0	0	0	0	0	0	0.5	0	0	0	0	0	0.5	0	0
YP_003045031.1	0	0	0	0	0	0	0	0	0	0	0	0	0	0	0	0	0	0	0	0	0	0.5	0	0	0	0	0
YP_003047237.1	164	180	189	169	140	145	126	161	145	86	132	125	166	167	153	119	147	142	62	74	39	59	86.5	103	128.5	103.5	88
YP_003044921.1	0	0	0	0	0	0	0	0	0	0	0	0	0	0	0	0	0	0	0.5	0	0	0	0	0	0	0	0
YP_003045775.1	0	0	0	0	0	0	0	0	0	0	0	0	0	0	0	0	0	0	0	0	0	0	0	0.5	0	0	0.5
YP_003046879.1	26	17	13	16	18	11	11	12	9	33	16	24	18	14	6	7	16	12	14.5	11	12.5	15	16	15	11.5	8.5	5.5
YP_003044001.1	0	0	0	0	0	0	0	0	0	1	0	0	0	0	0	0	0	0	0	0	0	0	0	0	0	0	0
YP_003044482.1	0	6	6	1	7	4	3	2	1	4	3	6	9	7	8	5	15	14	1	1.5	4.5	7.5	3	0.5	0	1.5	1
YP_003043636.1	4	4	0	2	0	0	3	3	1	0	0	4	0	0	0	0	0	2	0	0	1.5	1.5	1	0	1	1	0
YP_003043468.1	0	0	0	0	0	0	0	0	0	0	0	0	0	0	0	0	0	0	0	0	0.5	0	0	0	0	0	0
YP_003044460.1	68	59	47	51	56	67	58	42	52	49	51	35	63	66	63	57	32	40	24.5	29	25.5	40.5	40.5	43.5	30.5	38.5	36.5
YP_003047235.1	0	1	1	0	0	2	3	4	7	0	1	0	2	0	0	1	1	0	0	1.5	2	2.5	0.5	0	2	1	1
YP_003046614.1	0	0	0	0	0	0	1	0	0	1	0	0	0	0	1	0	0	1	0	0	0	0.5	0.5	0	0	0.5	0
YP_003046653.1	0	0	0	0	0	0	0	0	0	1	0	0	0	0	0	0	1	0	0	0	0	0	0.5	0	0	0	0.5
YP_003044180.1	0	0	0	0	0	0	0	0	0	0	0	1	1	0	0	0	0	0	0	0	0	0	0	0.5	0	0.5	0
YP_003043265.1	67	69	74	73	61	48	53	66	71	61	87	63	66	58	56	56	48	45	42	51	32.5	44.5	40.5	35.5	36	37	42
YP_003043409.1	18	19	9	13	13	13	17	9	8	24	31	16	22	21	24	26	23	15	4	3.5	11	11.5	7.5	2	0.5	7.5	0.5
YP_003044466.1	0	0	0	0	0	0	0	0	0	1	0	0	0	0	0	0	0	0	0	0	0	0.5	0	0	0	0	0
YP_003046593.1	0	0	0	0	0	0	0	0	0	0	0	0	0	0	0	0	0	0	0	0.5	0	0	0	0	0	0	0
YP_003044372.1	14	14	10	8	0	0	1	0	0	21	19	13	9	5	0	0	0	0	2	5.5	4.5	7	5	0	0	0	0
YP_003047233.1	1	0	0	2	2	0	1	1	0	0	0	0	0	1	0	0	2	0	0	0	0	0	0	0	0	0	0
YP_003045771.1	0	0	0	0	0	0	0	0	0	0	0	0	0	0	0	0	0	0	0	0	0	0	0.5	0	0	0.5	0
YP_003047215.1	12	8	5	2	3	5	5	1	0	14	12	10	11	4	4	6	5	1	6	8.5	6	7.5	1.5	4	2.5	5	2.5
YP_003044182.1	0	1	0	1	0	2	1	0	0	1	0	0	0	0	0	1	2	1	0.5	0	0	1	0.5	0.5	0	1	0
YP_003045753.1	1	0	0	0	0	0	0	0	0	1	1	3	0	0	0	1	0	1	0	0.5	0.5	1.5	0	0.5	0.5	0	0
YP_003046304.1	36	37	37	38	35	32	32	41	43	31	40	33	45	37	35	42	47	48	15.5	19.5	10	11	20.5	17.5	33	28.5	30.5
YP_003047229.1	0	2	1	2	1	0	0	0	0	1	2	0	2	2	0	1	0	0	2	2	9	3	8	0	0	0.5	1
YP_003045842.1	0	0	2	2	1	1	0	0	1	0	0	0	1	0	0	0	1	0	0	0	0	0.5	0.5	0	0.5	0	0
YP_003044464.1	27	22	21	13	20	95	100	97	107	35	22	14	16	10	97	104	98	122	20	18.5	31.5	24.5	31	65	60.5	59	74.5
YP_003044370.1	20	16	17	20	20	29	25	18	13	21	18	16	19	23	23	24	18	10	10	9.5	14	21	15	16.5	11	12	13.5
YP_003046618.1	1	0	1	0	0	1	0	0	1	0	0	1	0	0	0	0	1	0	0.5	0	0	1	0	0	0	0	0
YP_003046969.1	5	1	0	4	5	9	17	13	8	5	4	3	4	0	7	15	17	13	6.5	5.5	9	10.5	11	11.5	6.5	10.5	12
YP_003045156.1	0	1	0	0	0	0	0	0	0	1	1	0	1	0	0	0	0	0	0	0	0	0.5	0.5	0	0	0.5	0
YP_003044441.1	0	0	0	0	0	0	0	0	0	0	0	0	0	0	0	0	0	0	0	0	0	0.5	0	0	0	0	0
YP_003047310.1	0	0	0	0	0	0	0	0	0	0	0	0	0	0	0	0	0	0	0	0.5	1.5	1.5	0	0.5	0	0	0.5
YP_003047225.1	0	0	0	0	0	0	0	0	0	0	0	0	0	0	0	0	0	0	0.5	0	0	0	0	0	0	0	0
YP_003046248.1	39	32	29	37	39	46	39	33	39	38	44	35	44	46	52	50	41	33	12.5	12.5	12.5	19.5	17.5	20	9.5	12	5.5
YP_003044468.1	4	2	2	1	2	0	2	3	4	3	5	9	9	3	4	4	4	6	3	4.5	6	8.5	11.5	11	2	8	9.5
YP_003043972.1	0	0	0	0	0	0	0	0	0	0	0	0	0	0	0	0	0	0	0.5	0.5	0	0	0	0	0	0	0
YP_003044172.1	0	0	0	0	0	0	0	0	2	0	0	0	0	0	0	1	0	0	0.5	0	0	0.5	0	0.5	0.5	0	0
YP_003045860.1	0	0	0	0	1	0	0	0	0	1	0	0	0	0	0	0	0	0	0	0.5	0	0	0.5	0	0.5	0.5	0
YP_003044190.1	3	0	0	0	0	2	11	14	9	6	0	0	0	0	1	6	8	5	1	1.5	0	2	1	5	2.5	3.5	4.5
YP_003046797.1	15	16	16	16	17	16	16	16	16	12	16	10	17	16	15	16	12	16	9	13	6.5	8	8	9	14	6	6.5
YP_003044443.1	0	0	0	0	0	9	9	9	13	0	0	0	0	0	8	14	11	17	0	0	0	0.5	1.5	7.5	4.5	6	4
YP_003047227.1	0	0	0	2	1	6	5	5	5	1	2	2	2	0	0	2	2	3	1	1.5	2	4	0.5	3.5	1	3.5	0
YP_003044421.1	77	85	59	76	77	81	76	77	79	90	73	103	71	73	80	78	76	63	41.5	41.5	38.5	49	39	46	40	34	31
YP_003046606.1	31	14	13	19	15	11	13	12	10	14	20	17	16	12	7	6	5	5	7.5	3.5	6	10	10.5	5.5	3	5	2
YP_003046336.1	0	0	0	0	0	0	0	0	0	0	0	0	0	0	0	0	0	0	4	5.5	6	1.5	0.5	0	0.5	4	6.5
YP_003045638.1	1	10	12	12	15	9	12	11	7	6	7	8	0	5	5	3	6	8	1	1.5	0.5	6	1.5	0.5	0.5	1	0
YP_003044925.1	6	6	6	5	4	3	5	5	2	4	8	4	8	1	5	7	9	8	1.5	0.5	0.5	4.5	4.5	5	1.5	3	3
YP_003047433.1	20	15	24	34	31	24	39	35	30	24	21	9	37	28	30	38	40	34	10.5	11	8	16.5	19	15.5	10.5	10.5	13
YP_003044196.1	0	1	0	0	0	0	0	1	0	0	0	0	0	0	1	0	0	0	0	0	0	0	0	0	0	0	0.5
YP_003046795.1	75	78	86	82	79	86	70	68	80	70	98	84	96	96	98	80	82	83	58	50	40.5	74	71	50	49.5	43.5	19
YP_003044445.1	1	0	0	0	0	0	1	0	0	0	0	0	0	0	0	0	0	0	0	0	0	0	0.5	0.5	0	0.5	1
YP_003046975.1	20	9	4	2	1	2	3	4	3	10	12	8	3	1	0	2	14	12	11	8.5	13.5	5	8.5	8.5	12.5	13.5	13.5
YP_003047221.1	0	0	0	0	1	0	0	0	0	0	0	0	0	0	0	0	0	0	0	0	0	0	0	0	0	0	0
YP_003043286.1	92	99	75	69	78	89	81	68	69	94	89	85	73	85	96	103	108	97	37	40	42	58.5	72.5	63.5	51	59	52
YP_003046338.1	47	54	33	33	32	24	16	8	6	40	31	31	32	35	24	19	8	6	41	28	20.5	23	26	24	22.5	8	5.5
YP_003046099.1	17	10	7	4	5	1	6	7	7	24	13	21	9	7	7	11	15	20	3.5	2	11.5	11	12.5	12.5	13.5	27	22.5
YP_003044923.1	12	18	19	5	4	0	1	8	5	14	4	9	5	7	4	6	11	12	0.5	0.5	1	7.5	15	12.5	4.5	10.5	2
YP_003044194.1	1	3	1	1	1	2	1	0	1	1	3	0	0	0	1	0	0	0	1.5	0	0	0.5	0.5	1	0	0.5	0
YP_003043751.1	0	0	0	0	0	0	0	0	0	0	0	0	0	0	0	0	0	0	0	0.5	0	0.5	0	0	0	0	0
YP_003046657.1	14	11	11	10	7	11	12	10	12	18	4	19	16	11	5	5	9	12	9	10	9	14	15.5	12	5	8	12.5
YP_003046793.1	145	135	118	128	148	185	161	154	159	134	130	112	156	216	209	199	174	148	57.5	59.5	58	71	75	93.5	85.5	79	91.5
YP_003045388.1	10	4	3	2	2	0	5	2	1	6	10	8	7	1	2	2	5	2	2	1	6	6.5	3	0	0	1.5	1.5
YP_003043638.1	0	0	0	0	0	0	0	0	0	0	0	0	0	0	0	0	0	0	0	0	0	0	0	0.5	0	0	0
YP_003043284.1	15	27	27	24	26	20	22	21	20	14	25	16	26	22	25	23	25	18	13.5	16	10.5	10	8.5	6	12.5	16.5	12.5
YP_003045812.1	0	0	0	2	0	0	0	0	0	0	0	0	0	0	0	0	0	0	0	0	0	0.5	0	0	0	0.5	0
YP_003045438.1	1	0	0	4	0	0	2	1	0	8	9	9	0	1	0	0	0	0	1	0.5	1.5	4	6	5.5	0	3	0.5
YP_003043534.1	0	1	0	0	0	0	0	0	0	0	0	0	0	0	0	0	0	0	0	0	0	0	0	0	0	0	0
YP_003046580.1	0	0	0	0	0	0	0	0	0	0	0	0	0	0	0	0	0	0	0.5	0	0	0	0	0	0	0	0
YP_003045688.1	78	74	64	49	73	75	67	42	35	53	57	55	80	60	59	63	36	40	36.5	38	36	41.5	38	43	33.5	43	31
YP_003045449.1	0	0	0	0	0	3	0	0	0	0	0	0	0	0	0	0	0	0	0	0	0.5	0.5	0	0	0	0	0
YP_003045057.1	0	1	0	0	0	0	1	0	0	1	0	0	0	0	0	1	0	0	0	0	0.5	0.5	0.5	0	0	0	0
YP_003045357.1	0	0	0	0	0	0	0	0	0	0	0	0	0	0	0	0	0	0	0	0.5	0	0	0	0	0	0	0
YP_003044959.1	10	10	0	0	0	0	0	0	0	11	10	10	8	6	9	9	11	10	2.5	2.5	1.5	2	2	4.5	1.5	4.5	5.5
YP_003043997.1	99	65	31	38	56	264	262	277	279	64	61	37	29	38	201	195	228	229	30	24.5	22.5	23	56	110	150.5	97	106.5
YP_003046959.1	0	0	0	1	2	0	0	1	0	0	0	0	0	0	1	0	0	0	0	0	0	0	0.5	0	0	0	0
YP_003046785.1	0	4	3	6	5	12	12	7	8	5	8	4	10	3	7	8	9	3	3.5	3.5	7.5	3.5	5.5	3	0	4.5	7
YP_003044093.1	47	44	34	39	34	31	24	31	32	47	40	20	50	44	31	26	29	31	13.5	17	19	21.5	25.5	22.5	16.5	20.5	25
YP_003043256.1	1	0	0	0	0	0	0	0	1	0	0	0	0	0	0	0	0	0	0.5	0	0	0	0	0	0	0.5	0
YP_003046230.1	12	16	18	13	7	12	10	18	13	17	18	14	18	15	12	5	8	4	6.5	7	4.5	10	9.5	7	2	3.5	8
YP_003044433.1	20	20	16	16	9	14	13	12	10	22	14	16	17	12	10	14	9	14	11.5	14	18	13	13	17.5	7.5	8.5	3.5
YP_003045447.1	22	19	26	13	15	17	22	24	20	11	10	12	22	13	12	21	18	8	11.5	15	12.5	18.5	12	18	6.5	14.5	16.5
YP_003046212.1	17	18	18	16	14	12	9	15	11	21	18	18	17	10	19	15	11	8	15.5	13.5	17.5	8.5	17.5	15.5	6	9	11.5
YP_003045816.1	5	8	1	1	0	0	0	0	0	3	2	0	5	0	1	0	6	12	5	3.5	2	12	8	4	3	4.5	9
YP_003044858.1	0	0	0	2	2	0	0	1	0	0	0	0	0	1	0	1	0	0	0.5	0.5	0.5	1	2	0.5	0	0	0
YP_003046787.1	0	0	0	0	0	0	0	0	0	0	0	0	0	0	0	0	0	0	0	0	0	0	0	0	0	0	0
YP_003043250.1	0	0	0	0	0	0	0	0	0	0	0	0	0	0	0	0	0	0	0	0	0	0	0	0	0	0	0.5
YP_003046967.1	83	111	116	86	102	118	110	125	125	64	71	76	109	121	141	108	119	135	17.5	14.5	19	22	28.5	34	34	37.5	26.5
YP_003046232.1	29	24	27	23	29	21	23	27	29	36	23	40	23	30	19	28	32	28	14	22.5	23	25	25	22.5	19.5	23	16
YP_003045406.1	15	8	6	10	14	12	9	17	16	14	4	16	11	12	10	11	11	11	6.5	6.5	9	12	8	8	5.5	8	4.5
YP_003046210.1	0	0	1	0	0	0	0	0	0	0	0	0	0	0	0	0	0	1	0	0.5	0	0.5	0	0	0	0	0
YP_003047077.1	4	2	2	1	4	7	13	11	11	3	1	0	0	4	3	7	8	15	3	1.5	2	6.5	8	6.5	7.5	4	6
YP_003046781.1	1	1	0	1	1	0	0	0	1	2	1	2	0	0	0	1	2	1	0	0	0.5	0.5	0.5	0.5	0	1	0
YP_003044011.1	0	0	1	0	0	0	0	1	0	1	1	2	1	1	0	0	0	1	0.5	0	1	1.5	0.5	0	0	0	0
YP_003045043.1	16	12	4	4	3	0	1	0	0	18	10	18	4	1	0	3	9	7	5.5	7.5	9	8	13	19.5	5.5	10	4.5
YP_003043877.1	0	1	1	2	1	0	0	2	2	0	0	0	0	0	0	0	0	0	0	0.5	0	0.5	0	0.5	0	0.5	0.5
YP_003044949.1	0	0	0	0	0	0	0	0	0	0	0	0	0	0	0	0	0	0	0	0.5	0	0	1	0	0.5	0	0
YP_003045158.1	0	0	0	0	0	0	0	0	0	0	0	0	0	0	0	0	0	0	0.5	0	0	0	0	0	0	0	0
YP_003045927.1	7	6	1	4	4	6	9	3	3	6	6	4	3	0	1	2	3	2	7	6.5	12	11	6	5	3.5	5.5	1
YP_003046352.1	163	232	137	116	106	70	69	36	9	189	233	209	135	120	121	97	44	13	77	84	99.5	104	131.5	106.5	102.5	62	23.5
YP_003047349.1	0	0	0	0	0	0	0	0	1	0	0	0	0	1	0	0	0	0	0	0	0	0	0	0	0	0	0
YP_003045876.1	0	0	0	0	1	1	0	0	0	0	0	0	0	0	0	0	0	1	0	0	0	1	0	0	0	0	0
YP_003046592.1	35	38	36	47	42	44	45	43	39	42	53	56	66	58	54	53	57	42	18.5	21	23	22	25	28	17	19	23
YP_003045408.1	18	29	28	19	16	21	25	18	15	12	21	19	21	23	23	30	20	11	7	7.5	9.5	16.5	19	12.5	5.5	10	4
YP_003044866.1	0	1	0	0	0	0	0	0	1	0	0	0	0	0	0	1	0	0	0.5	0	0	0.5	0	0	0	0	0
YP_003045921.1	34	44	51	46	56	50	61	60	66	45	48	39	48	54	57	56	41	40	21	18.5	22	27.5	18	25	11	21	11.5
YP_003045178.1	34	31	28	34	34	39	37	37	41	29	38	33	36	39	46	50	38	29	17	17.5	19	21	27.5	17.5	13	16.5	15
YP_003047347.1	2	1	1	2	1	0	0	0	0	0	0	0	0	0	0	0	0	0	0	0	0	0	0	0	0	0	0
YP_003045220.1	0	0	0	1	2	3	1	3	0	2	2	8	4	6	0	0	0	0	6	3	4.5	7	10	8.5	6.5	2.5	1.5
YP_003044348.1	41	36	40	27	34	36	40	41	43	31	40	45	42	30	31	31	40	34	22	24	24.5	28	19	30	14.5	25.5	15
YP_003046226.1	72	78	77	88	95	110	100	106	91	79	97	62	96	92	113	92	77	67	54	57	54	57.5	53	52	45	69	51.5
YP_003043530.1	0	0	0	0	0	0	0	0	0	0	0	0	0	0	0	0	0	0	0	0	0	0.5	0	0	0	0	0
YP_003043373.1	132	130	171	159	153	245	234	204	161	91	135	115	128	126	185	196	188	142	44.5	44	40	46	59.5	83	105	119	64.5
YP_003046945.1	0	0	0	0	0	1	0	0	0	0	0	0	0	0	1	0	1	0	0	0	0	0	0.5	0	0.5	0	0
YP_003045176.1	0	0	0	0	0	0	0	0	0	0	0	0	0	0	0	0	0	0	0	0	0	0.5	0	0	0	0	0
YP_003045446.1	46	39	34	41	53	61	52	49	45	36	40	38	46	59	60	54	57	32	29	22.5	27.5	29	24.5	34.5	16	22	23.5
YP_003046224.1	0	0	0	0	0	0	0	0	0	0	0	0	0	0	0	0	0	0	0	0	0	0	0	0	0	0	0
YP_003043852.1	0	0	0	0	0	0	0	0	0	0	0	0	0	0	0	0	0	0	12	10	16	21.5	20	15	8.5	9	10.5
YP_003045686.1	34	46	51	35	47	50	48	40	45	37	44	38	49	64	57	55	41	26	13	12.5	12	14.5	14.5	16.5	13	16	9.5
YP_003046943.1	0	1	1	0	3	5	5	6	3	3	2	2	0	0	7	3	1	0	2.5	1.5	2.5	3	2	2.5	1	1.5	2.5
YP_003045174.1	1	0	3	1	0	1	0	0	3	0	5	0	1	0	1	1	0	1	0.5	1	0	0.5	0	0.5	0	0	0.5
YP_003044378.1	0	2	2	1	5	42	38	45	48	0	2	1	1	0	43	38	37	29	0.5	0	0	0	2.5	19.5	12.5	9	11.5
YP_003045329.1	4	2	0	0	0	0	0	0	0	6	2	0	0	0	0	0	0	0	1	0	0	0	2	2.5	0	3	1
YP_003044763.1	4	8	5	3	2	4	7	4	4	5	4	1	2	1	1	3	5	5	1	1.5	2.5	5.5	4.5	1	0.5	2	0
YP_003043685.1	0	0	0	0	0	0	0	0	0	0	0	0	0	0	0	0	0	0	0	0	0	0	0	0	0	0	0
YP_003045436.1	57	59	57	48	53	56	58	53	46	44	56	38	48	54	59	60	53	52	18	20	19	16.5	23	19	22	20	14
YP_003045243.1	0	0	0	0	0	0	0	0	1	0	0	0	0	0	0	0	0	0	0	0	0.5	0	0	0	0	0	0
YP_003044324.1	0	0	0	0	0	0	0	0	0	1	0	0	0	1	0	0	0	0	0	0	0	0	0	0	0	0	0
YP_003043308.1	102	99	104	116	109	122	110	134	132	88	125	122	129	157	145	127	107	91	43	46.5	60	62.5	52	60	30.5	56	50
YP_003046041.1	0	0	0	0	1	0	0	0	1	0	0	0	0	0	0	0	2	0	0	0	0	0	0	0	0	0	0
YP_003045241.1	0	0	0	1	1	0	2	0	0	0	1	0	0	0	0	0	0	0	0	0	0	0.5	0	0.5	0	0	0
YP_003045920.1	6	8	5	9	7	5	6	6	8	14	12	9	5	1	3	4	7	9	7	7	5	9	14.5	10.5	2	5.5	1.5
YP_003043994.1	24	20	7	10	9	10	7	6	9	13	5	9	13	17	6	11	13	12	18.5	21.5	21.5	25	19.5	28.5	18	22.5	30
YP_003046203.1	1	0	0	1	1	0	1	0	0	0	0	0	0	0	0	0	0	0	1	0	0	0	0	0	0.5	0.5	0
YP_003045434.1	0	0	0	0	0	0	0	0	0	0	0	0	0	0	0	0	0	0	0	0	0	0.5	0	0	0	0	0
YP_003046261.1	0	0	0	0	0	0	0	0	0	0	0	0	0	0	0	0	0	0	0.5	0	0.5	0.5	0	0	0	0.5	0
YP_003045245.1	0	0	0	0	0	0	0	0	0	0	1	0	0	0	1	0	0	0	0	0.5	0	0	0	0	0	0	0
YP_003044711.1	0	0	2	1	1	0	1	0	2	0	0	0	0	0	0	1	1	1	0	0	0	0	0	0.5	0	0	0
YP_003044326.1	0	1	0	0	0	0	0	0	0	0	0	0	0	0	0	0	0	0	0	0	0	1	0	0	0	0	0.5
YP_003047355.1	2	4	1	1	0	0	0	0	0	1	1	1	0	1	0	0	0	1	2.5	4.5	6	7	6.5	3.5	2.5	5	0
YP_003044773.1	121	115	108	112	92	41	1	0	0	122	106	130	121	135	64	4	0	0	47	46.5	44.5	55.5	56	4	0	2.5	0
YP_003046205.1	0	1	0	0	0	0	0	1	0	0	0	0	1	0	0	0	1	0	0	0	0	0	0	0.5	0	1	0
YP_003045739.1	17	15	9	10	6	13	12	6	5	18	12	13	6	9	9	16	11	11	12	9.5	9.5	12	12	10	11.5	13.5	6.5
YP_003045432.1	36	28	26	30	26	26	32	27	23	40	45	36	50	34	32	30	22	24	24.5	16	32	35.5	31.5	34.5	11.5	25.5	15.5
YP_003044713.1	0	0	0	0	0	0	0	0	0	0	0	0	0	0	0	0	0	0	0	0.5	0	0	0.5	0	0.5	1	0
YP_003045414.1	168	162	252	236	234	220	253	264	279	154	147	159	180	194	197	192	205	196	85.5	86	81.5	82.5	80	93	96	89.5	101
YP_003043691.1	0	1	0	0	0	1	0	0	0	4	0	0	0	0	1	0	4	5	1	0	1	1.5	2.5	0.5	0.5	1	1
YP_003044771.1	35	34	75	36	39	35	39	39	39	46	42	64	52	70	58	61	65	59	22	25	26	29	24.5	23.5	35.5	29.5	35.5
YP_003045925.1	22	21	22	22	21	26	35	38	31	29	22	21	23	26	24	26	31	27	15.5	15	14.5	21.5	15	15.5	11.5	19.5	12
YP_003046867.1	0	0	0	0	0	0	0	0	0	0	0	0	0	0	0	0	0	0	0	0	0	0.5	0	0	0	0	0
YP_003045878.1	4	0	2	0	0	7	2	0	1	4	4	0	1	0	1	1	1	0	0	0	0	1.5	0	0	0	0	0
YP_003045380.1	0	0	0	3	0	0	0	0	0	1	0	0	0	0	1	0	0	1	0.5	0	0.5	0.5	0	0	0	0	0
YP_003047398.1	1	0	0	0	2	9	7	1	1	0	2	0	7	5	11	7	4	0	3	2.5	1.5	4	1.5	1	0	1	0.5
YP_003047377.1	2	9	9	8	9	0	1	1	0	8	7	19	14	5	0	2	0	2	0.5	2.5	12.5	10.5	5	0.5	0.5	0.5	0.5
YP_003046955.1	0	0	0	0	0	0	0	0	0	0	0	0	0	0	0	0	0	0	0	0.5	0	0	0.5	0	0.5	0	0
YP_003044223.1	29	17	4	3	36	106	111	108	119	25	11	3	7	17	104	120	132	141	14	11	11.5	8	36.5	69	54.5	64	78
YP_003044701.1	42	43	51	42	48	50	52	41	34	46	46	71	52	51	50	42	39	31	22.5	25.5	17.5	21.5	25	25	28.5	16.5	16
YP_003043848.1	128	130	109	115	82	37	29	29	28	134	135	137	119	91	29	28	30	23	56	66.5	66	64	56	51	21.5	38	44
YP_003044350.1	0	0	0	0	0	0	0	0	0	0	0	0	0	0	0	0	0	0	1	1.5	1	3	0	0.5	0	0	0.5
YP_003045903.1	0	0	1	0	0	0	0	0	0	0	0	0	1	0	0	0	0	0	0	0	0	0	0	0	0	0	0
YP_003044095.1	0	0	0	0	0	0	0	0	0	0	0	0	0	0	0	0	0	0	1	0.5	0	0	1	0.5	0	0.5	0
YP_003046243.1	36	43	32	25	21	14	27	25	22	31	35	34	48	35	40	39	48	44	24	30.5	27.5	24	26	27	27	27.5	26.5
YP_003043743.1	146	189	187	202	225	246	262	228	221	125	158	214	234	234	277	272	259	228	27.5	29	25	58	80.5	58	62	48.5	22
YP_003045382.1	39	41	44	47	41	37	43	36	33	45	43	37	34	31	30	45	35	35	18	18	8.5	20.5	27	24.5	16.5	23	14.5
YP_003043819.1	0	0	0	0	0	0	0	0	0	0	0	0	0	1	0	0	0	0	0	0	0	0	0	0	0	0	0
YP_003046273.1	19	22	12	12	2	2	0	3	1	22	19	12	8	2	3	4	10	15	11	14	11	9	12	13	13	9.5	12.5
YP_003045901.1	3	3	1	0	0	2	3	0	2	3	0	1	1	1	1	0	0	2	1	1	0	0.5	0	0.5	0.5	0	0
YP_003044761.1	3	1	0	0	2	0	1	0	1	2	7	4	4	0	2	0	1	1	2.5	7.5	0	4	5.5	5	2.5	1.5	0
YP_003046698.1	0	2	2	1	1	0	0	1	0	0	0	1	1	1	2	1	1	0	0	0.5	0	1.5	0	0.5	2	2	0
YP_003043699.1	79	83	85	74	74	77	71	70	68	89	100	81	90	103	95	93	84	95	48	59	37.5	47.5	70	60	54	52.5	48.5
YP_003043817.1	5	8	6	7	7	0	0	0	0	3	4	8	9	8	4	0	0	0	1	2.5	1	9.5	9	0	0	2	0.5
YP_003045327.1	0	0	0	0	0	0	0	0	0	0	0	0	0	0	0	0	0	0	0.5	0	0	0	0	0	0	0	0
YP_003043867.1	0	0	0	0	0	0	0	0	0	0	0	0	0	0	0	0	0	0	0	0	0	0	0.5	0	0	0	0
YP_003046929.1	481	382	363	365	312	282	293	338	373	509	381	293	359	322	335	324	379	370	204.5	198	167.5	200	173	171.5	181.5	181.5	178.5
YP_003047368.1	0	1	0	0	0	1	1	1	0	0	0	0	0	0	0	0	1	0	0	0	0.5	0	0	0	0.5	0	0
YP_003044091.1	10	5	4	3	13	11	12	5	7	10	5	12	6	9	8	10	7	6	6.5	5.5	7	6.5	8.5	6.5	1	4	4.5
YP_003046598.1	0	0	3	0	0	1	6	8	4	0	0	0	0	1	1	5	3	12	0	0.5	0	0	0	1	0	1	2
YP_003044260.1	11	3	9	5	7	36	28	35	30	14	9	9	10	13	39	34	23	19	3.5	7	3	5.5	8.5	11.5	10.5	13.5	8
YP_003043415.1	15	14	9	6	4	13	15	4	6	11	13	10	16	13	12	17	18	17	3	5	10	5	6.5	3.5	1	3.5	1
YP_003044316.1	52	38	30	68	237	220	229	268	265	56	61	30	110	224	241	234	250	268	0	1.5	0.5	3	0	1	0.5	5.5	1
YP_003047336.1	0	0	0	0	0	0	1	2	2	0	0	0	0	0	0	3	0	1	0	0	0	0	0	0	0	0	0
YP_003044856.1	108	124	136	164	116	76	89	69	61	148	192	187	149	125	82	100	70	67	75	93	96	117.5	91.5	78	70	66	83
YP_003045917.1	1	2	1	0	0	0	0	0	1	3	1	0	0	2	1	1	2	0	0.5	3	1	0.5	3.5	2.5	1	6.5	0.5
YP_003045585.1	0	1	1	0	0	0	1	1	0	0	0	1	0	0	2	0	0	1	0	0	0	0	0	0	0.5	0	0
YP_003046789.1	256	333	288	287	266	245	243	272	309	280	242	281	299	261	249	246	256	295	108	114.5	111.5	127	120	128.5	110	131	138.5
YP_003044742.1	0	0	0	0	0	1	0	0	0	0	0	0	0	0	0	0	0	0	0	0	0	0	0	0	0	0	0
YP_003047364.1	0	0	2	0	1	0	0	2	0	0	0	0	0	0	0	0	0	0	0	0.5	0	0	0.5	0.5	0	0	0
YP_003044588.1	0	0	0	0	0	0	0	0	0	0	0	0	0	0	0	0	0	0	0	0	1	0.5	0	0.5	0	0.5	0
YP_003045376.1	0	0	0	0	0	0	1	0	0	0	0	0	0	0	0	0	0	0	0	0	0	0	0	0.5	0	0	0
YP_003046957.1	0	1	0	0	0	0	0	0	0	0	0	0	0	0	0	0	1	0	0	0	0	0	0	0	0	0	0
YP_003045911.1	54	81	43	50	56	44	53	44	43	55	101	61	59	53	48	48	82	68	28	32	40.5	35	30	34	33	29.5	24
YP_003044740.1	0	0	0	0	0	0	0	0	0	0	0	0	0	0	0	0	0	0	0	0	0	0	0	0	0	0	0
YP_003047366.1	0	0	0	0	0	0	0	0	0	0	0	0	0	0	0	0	0	0	0.5	0	0	0	1	0	0	0	0.5
YP_003044769.1	0	0	0	0	0	0	0	0	0	0	0	0	0	0	0	0	0	0	0	0	0	0	0.5	0	0	0	0
YP_003046173.1	0	0	0	1	2	0	0	0	1	0	0	0	1	0	0	0	0	0	0.5	0	0	0.5	0	0	0	0	0
YP_003045604.1	7	5	6	10	5	2	10	7	8	10	3	0	5	8	6	5	13	7	4.5	5	6	7	4.5	7.5	2.5	7.5	4.5
YP_003045913.1	14	19	12	14	21	25	24	30	20	16	21	16	16	17	32	30	16	14	12	17	21	18.5	26	20.5	15.5	22	19.5
YP_003043910.1	0	0	0	0	0	0	0	0	0	0	0	0	0	0	0	0	0	0	19	15.5	12.5	18	16.5	18.5	12	11	16
YP_003044746.1	0	0	0	0	0	0	0	0	0	0	0	0	0	0	0	0	0	0	0	0	0	0	0	0	0	0	0
YP_003043863.1	41	35	16	17	15	17	19	17	18	35	18	32	10	16	14	19	19	19	16.5	19	22	14	24.5	23	13.5	17	30
YP_003046884.1	0	0	0	0	0	0	0	0	0	0	0	0	0	0	0	0	0	0	0	0	0	0.5	0	0	0	0	0
YP_003044809.1	0	0	0	0	0	0	0	0	0	0	0	0	0	0	0	0	0	0	0	0	0	0	0	0.5	0	0	0
YP_003043805.1	0	0	0	0	0	0	0	0	0	0	0	0	0	0	0	0	0	0	0	0	0	0	0	0	0	0	0.5
YP_003045386.1	2	1	0	0	0	2	1	0	0	0	0	0	0	0	5	5	4	4	1	0.5	0	0	0.5	2	3.5	5.5	7
YP_003045358.1	1	0	0	1	8	10	14	15	18	3	1	0	0	6	20	20	31	36	2.5	1.5	2.5	1.5	12	17	8	24	33.5
YP_003043916.1	10	8	8	10	9	7	8	4	3	8	8	10	12	9	7	8	5	4	7.5	6.5	8	5	4	6	5.5	9	4.5
YP_003043338.1	2	0	0	2	0	3	1	0	0	1	3	7	0	1	0	4	1	0	0	1	4.5	2	5.5	4	0	0	0
YP_003043293.1	0	0	0	0	1	5	5	3	4	0	0	0	0	0	4	7	8	10	0	0	0	0	0.5	1	0	3.5	3
YP_003043407.1	54	48	62	61	68	73	45	56	53	55	50	71	72	89	69	56	51	51	33	37.5	26.5	28	29.5	30	41	32	29.5
YP_003045124.1	0	0	1	0	0	0	1	2	0	0	0	0	0	0	0	1	1	1	0	0	0	0	0	0	0	0	0
YP_003043932.1	32	28	36	22	24	16	23	26	21	21	22	18	26	28	24	25	20	14	21.5	21	20	26	26.5	28	10.5	19	20
YP_003045597.1	109	103	97	73	89	50	56	54	62	80	114	98	99	92	72	63	64	57	59.5	54.5	49.5	57	58	58	28.5	45	28
YP_003045354.1	50	40	52	51	53	45	61	57	57	34	64	47	79	53	54	57	53	48	31	28	22	27	32	31	15	31	34.5
YP_003044080.1	0	0	0	0	0	0	0	0	0	0	0	0	0	0	0	0	0	0	0	0.5	0	0	0	0	0	0	0
YP_003043665.1	0	1	0	0	0	0	1	0	0	0	0	0	0	0	2	0	1	0	0	0	0	0	0	0	0.5	1	0
YP_003045548.1	0	1	0	0	0	1	0	0	0	0	0	0	0	2	0	0	0	1	0	0.5	0	0	0.5	0	0	0	0
YP_003045682.1	0	0	0	0	0	0	0	0	0	0	0	0	0	0	0	0	0	0	0	0	0	0	0	0	0.5	0	0
YP_003045368.1	42	41	24	39	40	44	40	45	44	35	46	40	39	49	55	57	57	64	21	20.5	29	18.5	13.5	24.5	14.5	17.5	24.5
YP_003046949.1	13	15	11	4	6	2	5	3	4	14	22	21	3	5	4	1	6	6	7	10	19.5	15.5	15.5	8.5	3	7	12
YP_003045352.1	0	0	1	1	1	1	2	1	1	0	0	1	0	2	0	0	0	0	0	0	0	0	0.5	0.5	0	1	0
YP_003044082.1	13	10	10	6	10	10	8	8	6	3	15	5	9	11	14	11	10	5	3	2	3	5.5	5.5	4	0	2.5	0.5
YP_003044752.1	8	7	8	6	3	16	12	13	17	6	8	3	10	6	9	14	10	10	0	0.5	3	3.5	11	5	0	5	6
YP_003045546.1	42	43	29	30	27	44	42	44	51	44	32	35	36	31	63	58	51	78	17	17	16.5	24.5	29.5	39	26.5	30	37
YP_003046143.1	8	7	7	2	0	11	2	8	6	11	13	14	8	15	7	4	10	9	5	6	4.5	4	3.5	3	4.5	4.5	0.5
YP_003043673.1	2	1	2	0	1	3	2	3	1	4	0	1	4	5	2	4	1	2	0	0	0	0.5	0	0.5	2	0.5	1
YP_003044310.1	2	1	0	0	0	0	0	1	0	0	0	0	0	0	0	0	0	1	0	0	0	0	0	0	0	0	0
YP_003044084.1	0	0	0	0	0	0	0	0	0	0	0	0	0	0	0	0	0	0	0	0	0	1	2	0	0	1.5	0.5
YP_003046306.1	0	0	0	0	0	0	0	0	0	0	0	0	0	0	0	0	0	0	0	0.5	0	0	0	0	0	0	0
YP_003043740.1	0	0	0	0	0	0	0	0	0	0	0	0	1	0	2	0	0	0	0	0	0	0	0	0	0	0	0
YP_003046141.1	4	5	5	5	8	20	20	21	24	4	4	6	10	5	23	28	20	18	6.5	4	4	5.5	3.5	10.5	8.5	6.5	6.5
YP_003043671.1	14	19	21	10	19	19	11	6	5	9	11	15	16	20	20	14	9	8	9	13.5	9.5	3.5	10	13.5	3.5	1	0.5
YP_003043233.1	350	380	458	553	507	431	403	374	369	298	461	373	529	515	431	462	328	276	224.5	229.5	143	232	188	183.5	179.5	144	146.5
YP_003045853.1	11	11	7	8	6	1	0	0	3	7	8	5	10	4	0	0	0	0	6.5	4.5	8	8.5	5.5	0	0	0	0
YP_003046124.1	15	14	15	15	15	15	24	25	28	6	18	10	17	19	26	28	25	19	2	3.5	4.5	1	7	6.5	0	9	8
YP_003043762.1	76	106	85	70	55	53	48	57	57	79	72	81	67	70	55	53	60	86	35	31	33	30.5	46.5	49	33	41	25.5
YP_003046483.1	0	0	0	0	0	0	0	0	0	0	0	0	0	0	0	0	0	0	0	0	0	0	0.5	0	0	0	0
YP_003045360.1	2	1	0	0	6	9	10	11	16	0	0	0	0	0	6	8	12	13	0.5	1	0	0.5	1	0	2	2	8.5
YP_003043473.1	19	16	9	9	16	8	8	7	13	12	14	13	17	15	8	7	16	15	12.5	16	17.5	16.5	19	15	14	11	13
YP_003047418.1	17	13	6	7	11	31	28	32	37	17	15	5	12	11	27	29	28	39	10	10.5	13.5	12.5	16.5	20	13.5	19.5	22.5
YP_003045589.1	190	168	132	116	117	120	127	125	134	176	143	190	137	149	139	138	142	166	87	93.5	102	107.5	86	81.5	93.5	98	100.5
YP_003045637.1	9	11	0	2	3	4	2	3	6	13	0	0	0	1	5	7	12	9	0	0	2	2	6	4.5	4.5	6	2.5
YP_003046499.1	1	3	9	2	1	2	1	0	1	0	4	2	6	5	3	0	0	0	1	1	2	3.5	0	2	0	1	0
YP_003044614.1	0	2	0	0	1	0	0	0	0	0	0	0	0	0	0	0	0	0	0.5	0	2	2	0	0.5	0	0	0
YP_003044273.1	104	122	106	100	102	84	90	88	80	94	130	116	127	119	104	101	103	93	51.5	58	51.5	55.5	59	53	54	56.5	41
YP_003043497.1	0	0	1	0	0	0	0	2	2	0	0	0	0	1	0	0	0	0	0	0	0	0	0	0	0.5	0	0
YP_003045593.1	84	74	58	65	63	75	48	59	60	86	83	67	73	67	68	71	50	64	51	49.5	49	56	51.5	46	34.5	46.5	44.5
YP_003043661.1	90	59	52	39	44	39	32	40	25	27	55	35	33	44	52	63	90	43	4.5	11	15	16.5	7.5	8.5	3	10.5	11
YP_003046120.1	41	45	8	9	10	8	7	3	0	36	15	30	8	8	8	8	8	4	24.5	31	29.5	28	32	26.5	38	15	5
YP_003046571.1	0	0	0	0	0	0	0	0	0	0	0	0	0	0	0	0	2	0	0	0	0	0	0	0	0	0	0.5
YP_003046450.1	28	29	27	47	49	40	43	43	40	33	35	33	44	50	50	39	40	38	18	17	13	12.5	15	15	12	12	13.5
YP_003043930.1	34	30	42	47	47	45	49	49	45	38	34	31	40	33	52	51	37	39	12	14.5	21	17.5	20.5	21.5	22	25	20
YP_003043495.1	13	16	22	17	27	19	31	24	34	15	24	17	27	23	24	30	27	15	4	9.5	5.5	8.5	4.5	4.5	0	4.5	4.5
YP_003045595.1	87	81	92	93	82	75	53	43	41	58	75	105	90	75	72	62	49	44	25	32.5	25.5	30	33	29.5	32	22	21.5
YP_003045356.1	0	4	1	0	0	0	0	0	0	2	1	1	0	0	0	0	0	0	0	1	2	1	0	0	0	0	0
YP_003043663.1	0	0	0	0	0	0	0	0	0	0	0	0	0	0	0	0	0	0	0	0	0	0.5	0	0	0	0	0
YP_003046452.1	103	149	131	168	121	107	92	119	105	85	126	109	139	159	120	98	120	134	68.5	74	80.5	86.5	70	90.5	70	70.5	75
YP_003046696.1	7	8	5	1	9	4	4	8	10	7	8	4	10	4	11	12	10	9	4	4	4	2	3	3.5	3	4	3.5
YP_003043499.1	0	0	0	0	0	0	0	0	0	0	0	0	0	0	0	0	0	0	0.5	0.5	0	0	0.5	0.5	0	0.5	0
YP_003045599.1	23	16	12	24	17	4	6	8	4	28	24	31	21	21	6	5	0	1	15.5	14	14	22.5	11	3	3.5	3.5	1.5
YP_003045837.1	0	0	1	0	0	2	3	1	0	0	1	0	0	0	0	1	0	1	0	0.5	0	0.5	0	0.5	0	0	0
YP_003044420.1	0	0	0	0	0	0	0	0	0	0	0	0	0	0	0	0	0	0	0.5	0	0	0	0	0	0	0	0
YP_003045041.1	0	0	0	0	0	0	0	0	0	0	0	0	0	0	0	0	0	0	0.5	1	0	0.5	0	0	0	0.5	0
YP_003043465.1	1	0	0	0	0	3	3	3	2	1	1	0	0	0	0	2	0	1	1.5	3	2	0	0	0	1.5	2	4
YP_003045229.1	0	0	0	0	0	0	0	0	0	0	0	0	0	0	0	0	0	0	0	0.5	0	0	0	0	0	0	0
YP_003043483.1	0	0	0	0	0	0	0	0	0	0	0	0	0	0	0	0	0	0	1	0.5	0	0	0.5	1	0	0	0
YP_003046694.1	2	1	2	1	1	0	0	0	0	0	0	1	1	0	0	1	0	0	0	0	0.5	0	0	0	0	0	0
YP_003045284.1	0	0	1	1	2	0	1	0	1	0	0	0	2	1	2	0	1	1	0	0	0	0	0.5	0	0	0	0
YP_003046152.1	6	6	8	8	8	14	8	11	9	4	5	0	6	5	9	8	8	10	1	1	1	2.5	0	7.5	10.5	5.5	7
YP_003047107.1	1	5	5	6	9	8	4	5	9	4	10	5	9	3	0	0	5	2	4.5	4	6.5	3	3.5	6	8.5	5	4
YP_003046130.1	0	0	1	3	1	1	0	1	1	1	0	1	0	0	1	3	2	0	0.5	0	0.5	1.5	0	0.5	0.5	0	0.5
YP_003044660.1	14	25	28	31	92	90	85	87	79	7	17	24	60	92	92	88	92	66	10	11.5	15.5	17.5	13	11	3.5	4.5	12.5
YP_003047382.1	0	0	0	0	0	0	0	0	0	0	0	0	0	0	0	0	0	0	0	1	0	0	1	0	0.5	1.5	0
YP_003043942.1	0	0	0	0	0	0	1	0	1	0	1	0	2	1	0	0	0	1	0	0	0	0	0	0	0	0	0.5
YP_003044602.1	18	35	40	39	24	5	2	2	1	22	32	17	42	26	2	3	1	1	12.5	17.5	26.5	28.5	28	16.5	3	12	5.5
YP_003045658.1	5	4	7	13	11	10	9	2	7	8	8	11	11	10	12	8	6	7	3	1	4.5	5.5	4	1.5	0	1.5	0
YP_003045286.1	0	0	0	1	1	0	0	2	0	0	0	0	3	0	0	0	0	0	0	0	0	0	0	0.5	0	0.5	0
YP_003043938.1	47	58	71	58	56	61	70	71	68	71	51	56	63	62	72	70	72	76	20.5	21.5	28	27	33.5	32	24.5	35.5	30
YP_003046154.1	0	0	0	0	0	0	0	0	0	0	0	0	0	0	0	0	0	0	0	0	0	0	0	0	0	0	0
YP_003047109.1	0	0	0	0	1	0	0	1	0	2	0	0	0	0	0	1	0	0	0	0	0	0	0	0	0	0.5	0
YP_003046563.1	0	0	1	1	0	1	1	1	0	0	1	0	0	1	0	0	0	0	0.5	0	0	1	0	0	0.5	0	0
YP_003046326.1	0	0	0	0	0	3	4	7	8	0	0	0	0	2	8	7	4	6	0	2	0.5	1	4	6	2.5	8	8
YP_003044629.1	0	0	0	0	2	6	5	8	4	0	0	0	0	1	4	4	4	4	0	0	0	0	0	0.5	0	0.5	1
YP_003045606.1	15	10	16	8	8	3	4	4	4	8	9	6	8	5	4	4	4	6	4	3.5	1.5	6	6	5.5	1.5	8.5	4.5
YP_003043760.1	0	0	0	0	0	0	0	0	0	0	0	1	0	0	0	0	0	1	3	3	4	0.5	0.5	0	1	0	1
YP_003047138.1	0	0	1	1	0	1	0	0	0	1	0	0	0	0	0	0	0	0	0	0.5	0	0	0.5	0	0	0	0
YP_003043487.1	1	2	1	1	0	2	1	0	5	0	0	0	1	0	0	0	2	6	0.5	0.5	0	0.5	0	0.5	2.5	0	0
YP_003045362.1	0	0	0	1	0	0	0	0	1	0	0	0	0	0	0	0	1	0	0	0.5	0	0.5	0.5	0	0.5	0.5	0
YP_003046559.1	1	1	3	3	4	0	1	3	2	7	4	5	3	2	4	7	0	0	4	3.5	5	8	5	6	2.5	4	3
YP_003043510.1	1	0	0	0	0	0	0	0	0	0	0	0	0	0	1	0	0	0	0	0.5	0	1	0	0	0.5	0	0
YP_003047421.1	0	0	0	0	0	0	0	0	0	0	0	0	0	0	0	0	0	0	0	0	0	0	0	0	0	0	0
YP_003046049.1	0	0	0	0	1	0	0	0	0	0	0	0	0	0	0	0	0	0	0	0	0	0	0.5	0	0	0	0.5
YP_003044625.1	0	0	0	0	0	0	0	0	0	0	0	0	0	0	0	0	0	0	0	0.5	0	0	0	0	0	0	0
YP_003043948.1	0	0	0	0	0	0	0	0	0	0	0	0	0	0	0	1	0	0	0	0	0	0	0	0	0	0	0
YP_003046458.1	16	18	17	14	7	13	16	9	11	16	10	14	11	10	14	13	3	4	5	8.5	11.5	5.5	8.5	6.5	3.5	4.5	4.5
YP_003046382.1	11	17	16	11	9	6	8	9	8	8	15	11	11	11	11	6	8	8	10.5	7.5	10	12.5	7.5	7	2.5	4.5	6.5
YP_003045825.1	0	0	0	0	0	1	0	1	0	0	0	1	0	0	0	0	0	0	1.5	0.5	1	0.5	0	1	0	0	0.5
YP_003046803.1	171	130	111	90	73	60	64	71	64	116	105	77	81	74	77	70	54	58	60.5	41.5	47	56	58	32.5	23.5	28	26.5
YP_003044627.1	0	0	0	0	0	0	0	0	0	0	0	0	0	0	0	0	0	0	0.5	0.5	0	0	0	0	0	0.5	0.5
YP_003043928.1	17	14	19	10	19	21	24	18	21	11	13	16	16	24	19	28	28	23	6.5	4.5	13	14	21	21.5	9.5	8.5	12.5
YP_003045095.1	17	16	13	8	14	9	7	7	6	15	12	10	14	11	13	5	13	18	6.5	8	5	5.5	7.5	8	14	15	6.5
YP_003044639.1	0	0	0	0	0	0	0	0	0	0	0	0	0	0	0	0	0	0	0	0	0	0	0	0	0	0	0
YP_003044050.1	0	3	2	0	0	0	0	0	2	0	1	0	0	0	0	0	2	0	0	0.5	0	0	0	0	0	0	0.5
YP_003045833.1	0	0	0	0	0	0	0	0	0	0	0	0	0	0	0	0	0	0	0.5	0	0	1	0.5	0.5	0.5	0	0
YP_003044621.1	1	1	1	0	0	0	1	0	0	1	0	0	0	0	0	0	1	2	0	0	0	0	0.5	1.5	1	0	0
YP_003046549.1	0	3	1	1	1	1	4	2	1	1	0	2	1	1	3	2	2	0	0.5	0	0	0.5	0	0	0	0	0
YP_003046944.1	6	7	5	15	13	9	10	9	5	10	7	4	16	12	7	11	13	7	3.5	1.5	4	3.5	12	10.5	5.5	2.5	3.5
YP_003045092.1	0	3	2	2	3	1	0	1	0	1	2	5	2	4	0	2	2	0	0.5	0	0.5	2	1.5	2	0.5	1	0.5
YP_003043926.1	167	165	157	122	142	157	178	193	195	123	134	112	144	160	195	191	200	172	51.5	54	51	79	68	83.5	68	67	71
YP_003045725.1	0	1	0	1	0	0	0	0	0	0	0	0	0	0	0	0	0	0	0	0	0	0.5	0	0.5	0	0	0
YP_003046960.1	0	0	0	0	0	0	0	0	0	0	0	0	0	0	0	0	0	0	0	0.5	0.5	0	0	0.5	0.5	0	0
YP_003045831.1	1	0	2	2	0	0	3	0	0	0	1	4	1	2	0	0	0	0	0	2	3.5	7.5	8.5	0	1.5	0	1.5
YP_003043281.1	12	13	7	2	0	13	10	10	11	13	11	8	6	1	5	16	18	16	4	6	6	6.5	9.5	9.5	8	18.5	9.5
YP_003043524.1	0	0	0	0	0	0	0	1	0	0	0	0	0	0	0	0	0	0	0	0	0	0	0	0	0	0	0
YP_003044397.1	247	264	270	277	321	318	286	313	314	209	267	238	301	327	302	294	270	280	106	119	75	138	99	104.5	123	115	86
YP_003044553.1	0	0	0	0	0	0	0	0	0	0	0	0	0	0	0	0	0	0	0	0	0	0	0	0.5	0	0	0.5
YP_003046482.1	1	2	0	1	0	2	3	1	0	0	0	1	0	0	0	1	1	0	0	0	0.5	0	0	0.5	0	1	1
YP_003045729.1	50	52	36	29	30	30	32	28	16	57	45	65	42	27	35	39	30	36	15	11	19.5	32.5	31	21	16	23	17
YP_003044633.1	0	0	0	0	0	0	0	0	0	0	0	0	0	0	0	0	0	0	1	2.5	0	0	0	0	1	0.5	1
YP_003047293.1	275	246	208	223	243	237	232	248	234	250	280	256	286	262	256	287	312	276	155	159	163.5	170	173	163.5	143	184.5	155.5
YP_003043786.1	4	2	3	4	22	15	16	23	21	6	4	2	5	20	33	25	22	16	2.5	2	2	0	1.5	0.5	0	0	0
YP_003046430.1	0	0	0	0	0	0	1	0	0	1	0	0	0	0	1	0	0	0	0	0	0.5	0	0	0	0.5	0	0
YP_003044580.1	31	25	21	18	37	97	96	75	90	26	18	12	23	44	86	88	91	99	19	15.5	11.5	17	16	35	26.5	33	41.5
YP_003045733.1	0	0	0	0	0	0	0	1	0	0	0	0	0	0	0	0	0	0	0	0	0.5	0	0	0	0	0	0
YP_003043356.1	0	0	0	0	0	0	0	0	0	0	0	0	0	0	0	0	0	0	0	0	0	0	0	0	0	0.5	0
YP_003046324.1	36	49	38	30	33	24	30	29	30	32	39	30	43	37	44	61	42	32	15	17.5	17.5	31.5	22	19.5	17.5	9	11
YP_003046054.1	0	0	0	0	1	0	0	0	1	0	0	0	0	0	0	0	0	0	0	0	0	0	0	0.5	0	0	0
YP_003046678.1	13	23	15	18	15	13	9	9	5	21	18	9	28	19	17	19	9	7	26	28.5	25.5	29.5	39.5	32	27.5	36	21
YP_003047277.1	0	0	0	0	0	0	0	0	0	0	0	0	0	0	0	0	0	0	0	0	0	0.5	0.5	0	0.5	0	0
YP_003045735.1	0	0	0	0	0	0	0	0	0	2	8	1	2	0	1	1	0	0	1	2	1.5	2	3.5	1.5	1.5	0	3.5
YP_003045821.1	9	8	10	5	12	11	16	16	2	8	8	6	10	8	15	17	10	10	1	1	2.5	0	1.5	0.5	0.5	0	1.5
YP_003044637.1	0	0	0	0	1	0	0	0	0	0	0	0	1	0	0	0	0	0	0	0	0	0	0	0	0	0	0
YP_003046056.1	0	0	0	0	1	0	0	0	0	0	0	1	0	0	0	0	1	0	0.5	0	0	2.5	0	0.5	0	0	0
YP_003044383.1	11	9	21	13	10	1	1	0	1	8	12	13	20	14	0	1	0	0	6.5	11.5	4	11	4.5	0	0	0	0
YP_003047275.1	3	1	1	2	1	9	13	6	5	1	2	1	0	2	0	6	2	0	1	0	3.5	0.5	5	10	5	5.5	5
YP_003045089.1	3	7	11	9	9	0	3	1	1	0	5	3	15	8	5	5	2	3	0	1	0	0	1.5	0	0	0	0.5
YP_003043489.1	0	1	0	0	0	0	0	0	0	0	0	0	0	0	0	0	0	0	0	0	0.5	0	0	0	0	0	0
YP_003045823.1	0	0	1	1	2	0	0	2	0	1	0	0	0	0	0	2	0	1	0.5	0	0	0.5	0	0	0	0	0
YP_003047118.1	0	0	0	0	0	0	0	0	0	0	0	0	0	0	0	0	0	0	0	0	0	0	0	0	0	0	0.5
YP_003044906.1	12	16	3	1	0	20	18	13	7	13	0	25	0	0	8	9	3	35	3	3.5	4.5	3	6.5	12	21.5	20.5	19
YP_003047072.1	1	1	1	1	0	0	1	1	1	0	0	0	0	0	0	0	0	0	0	0	0	0	0	0	0	0.5	0
YP_003047279.1	93	93	76	75	70	71	70	68	64	72	89	69	89	86	98	87	113	90	30	26	30.5	33.5	31	29	16.5	26	31
YP_003045085.1	0	0	0	0	10	7	5	41	17	9	8	7	4	94	205	134	121	50	1	0	0	0	0	0.5	0	0.5	0
YP_003044149.1	34	31	33	30	28	35	35	34	33	31	31	41	31	29	34	32	34	24	12	12	13.5	14.5	20	14	10	12.5	16.5
YP_003043651.1	99	92	93	88	81	85	69	79	73	95	82	85	93	119	122	112	103	103	54	52.5	53.5	69	69	84	86.5	81.5	74.5
YP_003047285.1	0	0	1	1	0	1	1	1	0	0	0	0	0	0	0	1	2	5	0.5	0.5	3.5	1	0.5	0.5	0	0	0
YP_003047302.1	1	0	0	1	0	0	1	1	0	0	0	0	0	0	1	0	0	1	1	0	0.5	0.5	0	0.5	1	0	0
YP_003046044.1	0	0	0	0	1	2	2	1	0	0	1	0	0	0	0	0	0	0	0.5	0.5	0	0	0.5	0	0	0.5	0.5
YP_003044591.1	40	50	57	61	64	66	58	70	76	63	48	70	64	60	47	50	58	55	23.5	28.5	42.5	49	43	34.5	22.5	46	34.5
YP_003046942.1	0	0	0	0	0	0	0	0	0	0	0	0	0	0	0	0	0	0	0	0	0	0	0	0.5	0	0	0
YP_003046850.1	1	0	0	1	0	0	0	1	0	0	2	0	0	0	0	0	0	0	0.5	0	0	0	0.5	0.5	0	0	0
YP_003045772.1	44	54	36	36	38	32	40	34	30	55	37	37	54	31	29	35	52	46	23.5	20	24.5	29.5	32.5	24.5	11.5	18.5	15
YP_003045083.1	0	0	3	1	0	0	1	1	0	0	0	0	0	0	0	0	0	0	0	0	1.5	0.5	0.5	0.5	0.5	0.5	0
YP_003043653.1	0	0	1	0	0	1	2	1	0	0	0	0	1	1	0	0	1	1	0	0	0.5	0	0	0	0	0	0
YP_003046020.1	0	0	0	0	0	1	0	0	0	0	0	0	0	0	0	0	0	0	0	0	0	0	0	0.5	0	0	0.5
YP_003043260.1	277	308	318	287	291	287	299	310	305	292	388	316	313	264	263	271	291	260	153	157	136	180.5	150.5	145	124	161.5	147
YP_003047265.1	121	135	147	115	114	120	123	132	147	89	133	106	105	112	128	122	152	181	66.5	62.5	58	55	78	86.5	85.5	66.5	69
YP_003043782.1	25	9	9	18	123	115	102	102	101	42	12	19	61	147	116	108	107	89	2.5	3.5	0	0	0	0.5	0	0	0
YP_003046497.1	9	7	6	12	6	2	7	8	5	4	13	5	9	11	9	8	9	9	3	5.5	2	4.5	2	4	5.5	2.5	5.5
YP_003046069.1	0	0	0	0	0	0	0	0	0	0	0	0	0	0	0	0	0	0	6.5	9	15.5	18	14	18	11.5	23	25
YP_003043262.1	9	8	8	7	11	12	9	9	11	4	6	4	6	4	8	11	8	9	4	4.5	6.5	5.5	5	5.5	7	5	5.5
YP_003045099.1	0	0	0	0	0	0	0	0	0	0	0	0	0	0	0	0	0	0	0	0	0	0	0	0	0.5	0	0
YP_003047267.1	0	0	0	1	0	0	0	0	0	0	0	1	0	0	0	0	0	0	0	0	0	0.5	0	0.5	0.5	0	0.5
YP_003043891.1	6	4	9	16	15	12	11	8	7	20	16	14	15	18	18	10	10	7	4	7	7	7	9	4	0	3.5	4
YP_003046432.1	87	86	100	88	84	82	2	0	0	96	104	101	96	83	58	0	1	0	44.5	40.5	49	59	48.5	20	2.5	0	0
YP_003045288.1	0	0	1	1	1	0	0	0	0	1	2	0	0	1	0	0	0	0	0	0	0	0	0	0	0	0	0
YP_003045752.1	0	0	0	0	0	0	0	0	0	0	0	0	0	0	0	0	0	0	0	0	0	0	0.5	0.5	0	0	0
YP_003046065.1	20	24	34	41	34	6	4	5	0	18	23	26	49	51	15	12	14	12	8.5	10	6	11	3.5	1	2	0	0.5
YP_003044248.1	67	71	67	55	71	69	76	83	81	66	70	62	68	77	71	87	88	72	28.5	31.5	40.5	53	60.5	63.5	33.5	42.5	34.5
YP_003044487.1	0	0	0	0	2	2	1	0	0	2	0	4	0	3	2	2	0	0	2.5	0.5	3	0.5	2.5	1	0	2.5	0.5
YP_003045972.1	37	39	31	24	24	27	44	38	25	46	51	51	37	28	41	49	56	52	19	14.5	22	19	20.5	26	26	17	16.5
YP_003046822.1	7	17	16	12	1	0	1	0	0	11	18	12	12	8	0	1	0	0	9	8	6.5	8.5	1	0	0	0	0
YP_003043542.1	22	22	18	25	13	1	0	0	0	31	17	25	19	20	0	1	0	0	15.5	15.5	10	11.5	4.5	0	0	0	0
YP_003044596.1	0	0	1	0	0	0	1	0	0	0	0	0	0	0	0	1	0	0	0	0	0	0	0	0	0	0	0
YP_003044889.1	0	2	6	2	0	2	2	2	2	1	3	1	1	1	0	0	0	2	0	1.5	4	4.5	3.5	1.5	1.5	1.5	0
YP_003046553.1	8	13	64	15	9	0	1	0	1	20	15	22	20	17	4	4	0	3	8.5	8.5	13	11.5	7	3.5	2	0	0
YP_003046067.1	0	0	0	0	0	0	0	0	0	0	0	0	0	0	0	0	0	0	0	0	0	0	0.5	0	0	0	0
YP_003043268.1	1	1	0	0	1	0	0	0	0	0	0	0	0	1	0	0	0	0	0	1	0	0	0	0.5	0	0	0
YP_003046045.1	0	0	0	0	0	0	0	0	0	0	0	0	0	0	0	0	0	0	0	0	0	0	0	0	0	0	0.5
YP_003046824.1	282	270	278	274	214	209	208	189	202	243	289	361	278	241	210	224	207	207	148.5	155	108	136	122.5	131.5	126.5	122	135.5
YP_003045706.1	15	9	10	8	12	69	63	58	61	20	16	5	9	23	66	65	82	69	7	6	6	11	18	34	16.5	25	36
YP_003044179.1	245	266	259	365	410	540	476	610	629	342	253	366	328	478	725	745	680	725	150.5	144.5	87	109.5	131.5	147.5	193.5	148	108.5
YP_003047076.1	0	0	0	0	0	0	0	0	0	0	0	0	0	0	0	0	0	0	0	0	0	0	0	0	0	0	0.5
YP_003046061.1	0	0	0	3	2	13	17	14	23	1	1	0	1	1	18	20	17	25	1	1.5	0.5	1	4	12.5	1	8	7.5
YP_003046229.1	35	45	26	22	21	22	26	23	20	16	37	22	27	24	30	23	19	22	8.5	12	15	19	18	13	5.5	8	6
YP_003046083.1	8	5	0	2	1	1	0	0	1	6	0	9	2	0	0	2	4	7	0.5	0	1	3.5	0.5	0	0.5	1.5	2.5
YP_003046400.1	0	0	0	0	0	0	0	0	0	0	0	0	0	0	0	0	0	0	0	0	0	0	0	0	0.5	0	0.5
YP_003047013.1	96	78	79	58	57	50	50	51	68	88	95	79	67	68	56	41	49	60	38.5	41	54	62.5	46.5	42	48	45.5	44.5
YP_003045708.1	1	0	0	0	0	0	1	0	0	0	1	0	0	0	0	0	0	0	0	0.5	0	0.5	0	0.5	0	0	0
YP_003044276.1	99	95	107	89	74	79	89	88	75	84	100	101	82	88	87	98	104	89	40.5	50	38.5	49	56.5	68.5	45.5	50	51.5
YP_003046849.1	0	0	0	0	1	0	1	0	1	0	0	0	0	0	0	0	0	0	0	0	0	0	0	0	0	0	0.5
YP_003046670.1	39	31	28	37	21	34	20	24	27	30	31	21	30	31	40	40	37	41	6	8	9.5	14.5	14	18.5	14.5	18.5	16
YP_003045087.1	12	11	8	16	19	25	26	29	22	23	19	20	14	25	30	34	26	28	4.5	6.5	7	6	5.5	11	6.5	7	6.5
YP_003043325.1	261	317	212	226	192	155	149	134	149	292	311	284	267	233	173	171	212	184	82.5	98	71	104.5	118	87.5	62	82	92.5
YP_003046081.1	8	4	2	2	1	45	18	1	1	7	3	1	2	5	68	24	6	0	0	1.5	6	9	14.5	17	11	9	2.5
YP_003046161.1	0	0	0	0	0	0	0	0	0	0	0	0	0	0	0	0	0	0	0	0	0	0.5	0	0	0	0	0.5
YP_003046547.1	0	0	0	0	0	0	0	0	0	0	0	0	0	0	0	0	0	0	0	0	0	0	0	0	0.5	0.5	0
YP_003043581.1	158	152	154	149	137	136	135	136	125	203	198	201	186	192	182	189	177	152	40.5	37	22.5	54	40.5	48.5	36	28	32
YP_003044177.1	12	12	19	18	22	19	18	13	10	13	14	9	24	12	20	17	12	11	5.5	6.5	17.5	11	6	5	3.5	8.5	2
YP_003046073.1	22	13	19	10	0	0	1	2	0	28	21	29	8	1	1	0	0	1	13.5	14	14.5	23.5	7.5	1	1	1	0
YP_003044491.1	0	0	1	2	1	1	0	2	0	0	0	0	2	0	0	1	0	0	0	0.5	1	0.5	0.5	1	0.5	0	0
YP_003046096.1	0	0	0	0	0	0	0	0	0	0	0	0	0	0	0	0	0	0	0	0	0	2.5	1	2	0	1	1
YP_003045946.1	17	17	14	15	14	9	14	10	12	24	24	32	15	9	14	11	14	26	10.5	14	12	16.5	8.5	12	5.5	16	4
YP_003046832.1	98	86	89	83	69	71	74	78	92	93	80	88	77	82	71	78	79	79	57	52	55.5	57	45	55.5	34.5	38	50
YP_003044169.1	84	83	69	64	70	70	72	71	64	59	65	70	72	67	56	67	73	69	36.5	35	33	37	34	31	27	32	23
YP_003045517.1	11	6	6	2	6	20	21	21	20	10	10	4	1	1	17	29	21	25	1.5	5.5	1	2	7.5	11	5	11	11.5
YP_003046545.1	0	0	0	0	0	0	0	0	0	0	0	0	0	0	0	0	0	0	0	0	0	0	0	0	1	0	0
YP_003044278.1	34	29	24	27	20	27	29	30	18	32	26	32	23	23	26	36	30	23	19.5	16	20.5	14	19.5	41.5	27	35	23.5
YP_003044171.1	14	25	28	18	13	6	11	7	6	18	19	18	12	14	10	5	7	4	13.5	16.5	18	13	9	8.5	5	10.5	7.5
YP_003046071.1	0	0	0	0	0	0	0	0	0	0	0	0	0	0	0	0	0	0	0	0.5	0	0	0	0.5	0	0	0
YP_003043253.1	4	14	24	2	1	0	0	0	0	0	17	4	10	0	0	0	0	0	1	0.5	5.5	4	2	2	0	0	0
YP_003044497.1	0	0	0	0	0	0	0	2	0	1	0	1	0	1	0	0	0	0	0	0.5	0.5	0	0	0	0	0.5	0
YP_003045460.1	44	29	39	41	50	74	71	95	72	30	26	29	38	30	60	59	66	74	12	11	6.5	13	20.5	31	43.5	34	24
YP_003047256.1	0	0	0	0	0	0	0	0	0	0	0	0	0	0	0	0	0	0	23.5	20.5	14.5	26	44	64	65	67	77
YP_003045442.1	23	31	39	18	12	9	6	0	4	10	24	6	15	14	4	8	2	6	9	11	13	12	14.5	4.5	1.5	6	8.5
YP_003046830.1	14	7	8	12	5	4	5	9	6	11	10	8	8	5	7	7	4	7	1	6	5	6.5	5.5	2.5	1.5	2.5	0.5
YP_003045976.1	18	17	13	14	21	19	23	9	3	13	15	18	17	22	30	29	15	9	6.5	6	10	12.5	15.5	23.5	7	8	19
YP_003043585.1	0	0	0	0	0	0	0	0	0	0	0	0	1	0	0	0	0	0	0	0	0	0	0	0.5	0	0.5	0
YP_003047078.1	88	114	169	217	244	284	262	308	296	89	150	146	222	253	310	308	277	269	55.5	59.5	87.5	101	180	184.5	208.5	172.5	147
YP_003044926.1	0	0	0	0	0	0	0	0	0	0	0	0	0	0	0	0	0	0	0	0	0	0	0.5	0	0	3	0
YP_003046091.1	19	21	10	6	1	1	0	0	0	21	22	12	6	1	3	0	0	4	4	6.5	10	8.5	9.5	1	0	3	1.5
YP_003045440.1	145	126	145	126	137	160	170	163	177	128	161	151	159	139	149	180	159	173	84.5	113.5	59	69	64	85	86.5	84.5	75
YP_003046939.1	1	0	0	0	0	0	0	0	0	0	0	0	1	2	0	0	0	0	0	0.5	0	0	1	0.5	0	0	0
YP_003045974.1	0	0	0	0	0	0	0	0	0	0	0	0	0	0	0	0	0	0	0	0.5	0	1	0	1	1	0	0
YP_003047269.1	0	0	0	0	0	0	0	0	0	0	0	0	0	0	0	0	0	0	1	0	0	0	0	0	0	0	0
YP_003044854.1	4	0	3	6	9	9	5	8	6	6	0	11	12	9	6	8	4	0	3	2	3	2	2.5	0.5	0	2.5	0
YP_003044036.1	0	1	0	0	0	1	0	0	0	0	0	0	0	0	0	0	0	0	0	1	0	0	0.5	0	0	0.5	0
YP_003046428.1	0	0	0	0	0	0	0	0	0	0	0	0	0	0	0	0	0	0	0	1	0	0	0	0	0	0	0
YP_003044598.1	71	67	54	40	44	194	172	203	180	63	54	55	49	42	152	155	168	195	29	26.5	28	31	42	94	117	90.5	81.5
YP_003044924.1	0	0	0	0	0	0	0	0	0	0	0	0	0	0	0	0	0	0	1	0	0	0	0	0	0	0	0
YP_003046715.1	0	0	0	0	0	0	0	0	0	0	0	0	0	0	0	0	0	0	0	0.5	0	0	0.5	0	0.5	0	0
YP_003046800.1	52	44	45	40	30	13	10	6	7	28	48	22	51	36	12	7	8	8	19.5	22.5	22	29.5	17	9.5	5	5.5	7.5
YP_003044246.1	0	0	0	0	0	0	0	0	0	0	0	0	0	0	0	0	0	0	0.5	0	0	1	0	0.5	0	0	0
YP_003044294.1	14	31	33	41	23	5	2	2	2	14	34	24	35	32	0	1	0	6	11.5	14	8.5	16	9.5	2	0.5	1.5	2
YP_003044161.1	0	0	0	0	1	0	0	0	0	1	0	0	1	0	0	2	0	0	0	0	0.5	0	0	0	0	0	0
YP_003046719.1	0	0	1	2	0	0	1	1	0	0	0	1	2	0	0	0	1	2	1.5	0	0	0	0	1.5	0	0	0
YP_003047096.1	43	35	46	54	51	33	45	42	35	45	49	38	49	47	29	40	27	24	20.5	21.5	17	17	19.5	20	14	14.5	13
YP_003043992.1	9	11	6	5	9	12	6	8	1	8	13	14	15	7	2	7	5	0	3.5	4	4	4	3.5	3	0.5	0	1.5
YP_003045492.1	0	0	0	0	0	0	0	0	0	0	0	0	0	1	0	0	0	0	0	0	0	0	0	0	0	0	0
YP_003045470.1	0	0	0	0	0	0	0	0	0	0	0	0	0	0	0	0	0	0	0	0.5	0	0	0	0	0	1	0
YP_003044915.1	14	6	3	3	14	73	51	53	46	20	9	8	1	12	87	73	45	30	3	0	0	0	11.5	36	13.5	19	11.5
YP_003046806.1	0	1	0	2	0	1	0	1	0	0	0	4	1	0	0	0	0	0	0	0.5	0	0	0	0	0	0.5	0.5
YP_003044801.1	7	16	15	22	14	14	12	12	14	10	20	17	21	22	2	9	9	11	3.5	1.5	8.5	8.5	9	8.5	4	7.5	5.5
YP_003045936.1	0	1	1	0	0	3	0	1	0	0	1	0	0	0	1	0	1	0	0.5	0	0	0	0	0.5	0	0	0
YP_003045198.1	2	1	1	0	0	0	0	0	0	0	1	0	2	0	0	0	0	0	0	0	0	1	0.5	0	0.5	0.5	0
YP_003044244.1	0	1	0	0	0	0	0	0	1	0	1	0	0	0	1	0	1	0	0	0	0	0.5	0	0.5	0	0	0
YP_003044167.1	82	82	79	70	51	52	57	60	56	109	104	76	89	76	64	75	69	67	49	50.5	60	51	47.5	53	36	36.5	42
YP_003046717.1	0	0	0	0	0	0	0	0	0	0	0	0	0	0	0	0	0	0	0	0	0	0.5	0	0.5	0	0	0
YP_003043245.1	0	0	0	0	0	0	0	0	0	1	0	0	0	0	0	0	0	0	0	0	0	1	0	0	0	0	0
YP_003043990.1	0	0	0	5	47	60	54	63	64	3	0	0	2	53	57	62	57	55	0	0	0	1.5	0	0.5	0	0	0
YP_003045476.1	1	0	0	0	0	0	0	1	0	0	0	0	0	1	0	0	1	0	0	0	0	0	0	0	0	0	0
YP_003046804.1	1	0	1	0	1	0	0	0	0	0	1	0	0	1	0	0	0	1	0	0	0	0	1	0	0	0	0
YP_003046962.1	0	1	0	0	1	0	0	2	0	0	0	0	0	1	0	1	0	0	0	0	0.5	0	0	0.5	0.5	0	0.5
YP_003045942.1	0	0	1	0	0	0	0	0	0	0	0	0	1	0	0	0	0	0	0	0	0	0	0	0	0	0	0
YP_003046661.1	0	0	0	0	0	0	0	0	0	0	0	0	0	0	0	0	0	0	0	0	0	0.5	0	0	0	0	0
YP_003044242.1	0	0	0	0	0	1	1	1	2	0	1	0	0	0	0	0	2	0	0	0	0	0	0	0.5	0	0	0
YP_003047354.1	3	1	2	1	0	0	1	0	1	0	3	0	0	0	0	0	3	0	2.5	1.5	4.5	6	4	4	0.5	1.5	0
YP_003045937.1	0	0	0	0	0	0	0	1	0	0	0	0	0	0	0	1	0	0	0.5	0	0	0	0	0	0	0	0
YP_003047136.1	0	0	0	0	0	0	0	0	0	0	0	0	0	0	0	0	0	0	0	0	1	0	0	0	0	0	0
YP_003044175.1	0	0	0	0	0	0	0	0	0	0	0	0	0	0	0	0	0	0	0	0	0	0	4.5	0.5	0	0	0
YP_003045474.1	0	0	1	0	0	0	0	0	0	0	1	0	0	0	0	0	0	0	0	0	0	0	0	0	0.5	0	0.5
YP_003044493.1	4	5	4	4	4	9	4	10	9	4	3	3	5	4	5	6	4	4	4	3.5	3.5	4	4	7	3.5	4.5	6
YP_003044805.1	68	56	44	39	54	69	76	64	61	79	41	48	30	53	73	81	86	82	29.5	26	30.5	37.5	50.5	39	42.5	37	38
YP_003045018.1	77	74	75	64	73	75	67	65	65	32	66	56	80	103	98	99	89	81	44.5	46	32.5	33.5	38.5	39.5	41.5	42.5	29.5
YP_003045519.1	20	17	38	26	18	19	28	22	14	11	29	16	30	33	27	28	27	20	13	10	8	14	13.5	10	5.5	4.5	2
YP_003043788.1	15	13	12	15	10	5	5	4	3	17	13	17	10	5	3	7	5	5	6.5	6	16	13.5	22	16.5	3.5	11.5	4
YP_003044825.1	0	0	0	0	1	0	0	0	0	0	0	0	0	0	0	0	0	0	0	1.5	0	0	0	0	0	0	0
YP_003046493.1	3	2	3	3	1	2	2	3	1	0	2	0	3	1	0	2	1	0	0	0	0	0	0.5	0.5	0	0	0.5
YP_003047330.1	0	0	0	0	0	0	0	0	0	0	0	0	0	0	0	0	0	0	0	0	0	0.5	0.5	0	0	0	0
YP_003045030.1	0	0	0	0	0	0	0	0	0	0	0	0	0	0	0	0	0	0	0	0.5	0	0	0	0.5	0	0	0
YP_003044153.1	50	65	62	54	34	0	1	0	0	34	48	43	51	53	0	1	1	1	25.5	27.5	31.5	36	31.5	5.5	4	6.5	4
YP_003043298.1	0	0	0	0	0	0	0	0	0	0	0	0	0	0	0	0	0	0	0.5	0	0.5	0	0	0	0	0	0
YP_003046754.1	1	1	2	1	4	5	3	2	3	8	1	6	1	6	4	6	6	14	2.5	1.5	3.5	6	8	7	3.5	6	2.5
YP_003045453.1	0	1	0	2	0	0	1	0	1	3	3	1	0	0	1	0	2	3	0.5	0	0.5	1	0	0	0	0	1
YP_003045431.1	17	16	21	22	15	4	1	1	1	17	23	17	21	18	0	0	0	0	10.5	10	12	7.5	6.5	1	2	4	2
YP_003043361.1	92	85	63	73	66	53	60	55	56	78	68	91	76	80	68	63	66	74	35.5	39	31	38.5	45.5	37.5	39.5	32.5	26.5
YP_003043303.1	250	297	406	401	290	195	208	240	185	264	302	312	325	312	226	215	166	167	121.5	132.5	127	152.5	136.5	136	114.5	117	112.5
YP_003044151.1	152	89	86	54	25	29	22	22	22	50	84	94	138	92	36	35	39	37	57.5	54	29	27.5	25	23	24	25.5	40.5
YP_003044290.1	172	185	229	241	186	47	51	35	27	153	195	192	215	224	46	39	41	34	65	77.5	58	94.5	77	33.5	34.5	18.5	12.5
YP_003045455.1	0	2	1	0	0	0	0	0	0	0	0	0	0	0	1	0	0	0	0	0	0	0	0	0	0	0	0
YP_003045062.1	1	1	1	1	0	13	9	6	9	0	0	0	1	0	10	10	8	2	2	0.5	0.5	2	0	3.5	0	4.5	4.5
YP_003046996.1	0	0	0	0	0	0	0	0	0	0	0	0	0	0	0	0	0	0	0	0	0	0	0.5	0	0	0	0
YP_003043363.1	0	0	0	0	0	0	0	1	1	0	0	0	0	0	0	0	0	0	0	0	0	0	0	0	0	0	0
YP_003043301.1	0	1	0	1	0	0	1	0	1	0	2	0	0	0	0	1	0	0	0	0.5	0.5	0	0	0	0	0	0
YP_003044292.1	38	37	51	54	38	11	10	9	11	37	45	58	49	55	10	12	12	11	17.5	23.5	13.5	23.5	13	2	7.5	6	7
YP_003044163.1	0	0	0	0	0	0	0	0	0	0	1	1	1	0	0	0	0	0	0	0	0	0	0	0	0	0	0
YP_003047090.1	10	6	0	1	3	6	4	0	0	2	9	3	1	0	3	2	4	1	3.5	4.5	4.5	7	11	8.5	2	5.5	3.5
YP_003046970.1	8	6	1	1	4	1	1	5	4	8	4	9	3	1	2	2	2	4	7	8.5	9.5	10	6	5.5	4	4.5	1
YP_003044147.1	15	4	3	2	6	57	14	0	0	14	9	7	0	4	72	18	2	0	1.5	2	3	2	10.5	27.5	3.5	0.5	0
YP_003044837.1	1	0	1	0	1	2	4	6	2	0	0	0	1	1	0	6	6	12	0	0	0	0	0	0.5	0.5	0	0
YP_003044726.1	1	0	0	0	0	0	0	0	0	0	1	0	0	0	0	0	0	0	0	0	0	0	0	0.5	0	1	0.5
YP_003047025.1	13	16	4	5	6	5	5	2	5	14	10	25	6	4	4	6	6	6	9	10.5	9	17	19.5	10	1	6	3
YP_003043371.1	54	44	50	60	55	24	25	26	26	52	68	61	66	70	28	34	22	33	36	36.5	33	45.5	34	17.5	13	19.5	12.5
YP_003045143.1	1	1	0	1	0	0	0	0	0	0	0	0	1	0	0	0	0	1	0.5	0	0	0	1.5	0	0	0	0
YP_003045369.1	0	0	0	0	0	0	0	0	0	0	0	0	0	0	0	0	0	0	0	0	0	0	3.5	2	0	0	0
YP_003047322.1	238	263	276	363	491	524	439	479	478	166	239	234	424	546	531	530	566	574	86	83.5	82.5	87	92.5	114.5	80.5	144.5	131
YP_003044141.1	1	1	1	1	1	1	0	0	0	0	0	0	0	0	0	1	1	0	0	0	0	0	0	0.5	0	0	0
YP_003046667.1	1	1	0	5	1	1	0	1	0	0	0	2	2	0	0	0	0	1	3	4	1.5	6	2.5	2.5	0.5	3.5	3.5
YP_003047358.1	0	0	0	0	0	0	0	0	0	0	0	0	0	0	0	0	0	0	0	0.5	0	0	0	0	0	0	0
YP_003044728.1	0	0	0	0	0	0	0	0	0	0	0	0	0	0	0	0	0	0	0.5	0	0	1	0	0.5	0	0	0
YP_003045423.1	24	27	23	17	18	16	19	11	12	22	32	21	27	27	21	19	13	4	7	7.5	6	4.5	6	6	4.5	5	7.5
YP_003044379.1	13	5	2	1	9	6	4	5	7	8	10	3	5	6	6	8	5	7	8	7	7	2.5	3.5	2	2.5	2	2.5
YP_003045744.1	0	0	0	0	0	0	0	0	0	0	0	0	0	0	0	0	0	0	0	1	0	0	0	0	0	0	0
YP_003043311.1	6	4	4	4	5	7	9	14	12	6	4	6	5	1	9	11	14	11	4.5	4	3	6.5	5	6	5.5	6.5	9.5
YP_003043946.1	0	0	0	0	0	0	0	1	0	0	0	0	0	0	0	1	0	0	0	0	0	0	0	0	0	0	0
YP_003044143.1	3	3	2	3	4	5	5	5	7	0	3	0	2	1	5	7	5	4	0.5	1	0	2	1.5	0	0	0	2.5
YP_003046491.1	7	4	3	4	3	1	3	2	0	4	6	2	6	1	3	2	1	1	2	0.5	0.5	6	1	4	0.5	2.5	1.5
YP_003046034.1	0	0	0	0	0	0	0	0	0	0	0	0	0	0	0	0	0	0	0	0	0	0.5	0	0	0	0	0
YP_003045016.1	23	21	29	30	17	10	12	11	11	25	20	32	24	23	9	11	3	6	8	7.5	6	9	9	1	2	1	3.5
YP_003044058.1	0	0	0	0	0	0	0	0	0	0	0	0	0	0	0	1	0	0	0	0	0	0	0	0	0	0	0
YP_003044827.1	0	0	3	0	0	1	0	1	0	0	1	0	0	0	0	2	0	1	0	0	0	0	0	0.5	0	0.5	0
YP_003046738.1	1	0	0	0	0	0	0	0	0	2	0	0	0	0	1	0	0	0	0	0	0	0	0	0	0	0	0
YP_003047326.1	1	0	0	0	0	0	0	0	0	0	0	2	0	0	0	0	0	0	0	0	0	0	0	0	0	0	0
YP_003045036.1	0	0	0	0	0	0	0	0	0	0	0	0	0	0	0	0	0	0	0	1	1.5	0	0	0.5	1	3.5	0.5
YP_003045801.1	0	0	0	0	0	0	0	0	0	0	0	0	0	0	0	0	0	0	0	0.5	0	0.5	0	0	0	0	0
YP_003044974.1	14	17	14	13	14	14	15	10	14	9	22	17	20	27	18	14	16	11	11	4.5	15.5	19	18	15	9	12.5	7.5
YP_003044995.1	9	7	8	14	23	22	25	18	24	20	11	22	17	23	29	22	25	27	16.5	20	23	18.5	25	24	10.5	18	22.5
YP_003046420.1	128	119	122	117	143	133	122	122	113	128	133	126	138	137	129	126	100	94	64.5	74.5	57.5	65.5	75	82.5	74.5	54.5	64.5
YP_003043840.1	1	0	0	1	0	0	0	0	0	0	0	0	1	0	0	0	0	0	2	0	0	0.5	0	0	0	0	0
YP_003044704.1	0	1	0	2	1	1	0	2	2	2	1	4	1	3	0	0	1	0	0	0.5	0	1	1	0	0	0.5	0
YP_003046734.1	0	0	0	0	0	0	0	0	0	0	0	0	0	0	0	0	0	0	0	0	0	0	0	0.5	0	0	0
YP_003046906.1	0	0	1	0	0	0	0	1	0	0	1	1	1	1	3	0	0	0	0	0	0.5	1.5	1	0	0	0	0
YP_003047379.1	7	13	12	17	16	20	16	16	16	9	21	15	22	20	20	20	13	13	10	12.5	10	12	11	16.5	8.5	7	9
YP_003046475.1	0	0	0	0	0	0	0	0	0	0	0	0	0	0	0	0	0	0	0.5	0	0	0	0	0	0	0.5	0
YP_003044369.1	17	24	25	17	35	43	35	43	34	23	30	24	40	68	79	77	71	52	13	12.5	15	10.5	13.5	12.5	16.5	8.5	11.5
YP_003044738.1	0	1	0	0	0	0	0	0	1	0	1	0	0	0	0	0	1	0	0	0	0	0	0	0	0	0	0
YP_003046422.1	44	44	33	47	50	63	61	55	70	44	58	54	55	47	80	72	78	81	27.5	29.5	23.5	33.5	45	54.5	28.5	46.5	38
YP_003044829.1	56	60	58	36	36	44	33	34	34	64	70	75	67	63	54	58	57	61	26.5	30.5	20.5	30	28	24	21.5	29	22.5
YP_003045076.1	0	0	1	0	0	1	0	0	0	0	0	2	0	0	1	1	0	0	0	0	0	0	0	0	0.5	0	0
YP_003047276.1	1	1	1	4	2	1	1	0	0	1	0	1	1	1	0	1	2	0	1.5	1	1	1	0	0	1	0.5	0
YP_003046736.1	4	3	5	1	0	0	0	0	1	13	3	6	3	1	0	1	1	0	0	0.5	0	0	0.5	0	0.5	0.5	0
YP_003043860.1	70	73	66	74	57	79	84	87	79	60	72	68	85	79	91	86	87	80	29.5	27	31	31	35.5	36	37	44	31
YP_003043319.1	0	0	0	0	0	0	0	0	0	0	0	0	0	0	0	0	0	0	0.5	0	1	1	0	0	0	0	0
YP_003046322.1	34	36	48	39	41	37	34	35	34	30	28	29	38	35	32	29	27	23	17	20	17	18	14.5	11	14.5	21	23.5
YP_003044521.1	42	42	38	31	25	9	12	8	11	35	41	29	35	36	16	10	11	10	18	17	15	20	16.5	14.5	8	8.5	5
YP_003045978.1	9	21	19	17	11	14	13	13	12	5	10	6	10	4	11	12	14	12	13.5	14	18	21.5	15	23	12	17.5	14
YP_003044048.1	1	0	0	9	1	4	0	0	0	4	3	0	0	5	4	4	0	0	1	1	0.5	3.5	0	0	0	0.5	0
YP_003043844.1	22	21	18	14	11	12	14	17	15	15	17	17	19	14	10	18	17	33	8	8	13.5	8.5	10	11	9	13.5	11
YP_003045074.1	0	0	0	0	0	0	0	0	0	0	0	0	0	0	0	0	0	0	0	0	0	2.5	0	0.5	0.5	0	0
YP_003046730.1	1	0	0	0	0	0	1	0	0	0	0	0	0	0	0	1	0	0	0	0	1	0.5	2	0.5	0.5	0	0
YP_003043682.1	15	12	4	11	16	4	8	8	7	9	19	10	17	22	17	15	9	15	9.5	13	6	8	7.5	10.5	3	8	5
YP_003046192.1	1	0	2	0	2	0	0	0	2	0	0	1	1	1	0	0	0	0	0	0	0	0.5	0	0	0	0	0
YP_003044835.1	0	1	1	3	2	10	5	8	6	5	1	7	2	5	9	8	8	9	4.5	3	4.5	0.5	3.5	3.5	2	1	0
YP_003045742.1	0	0	0	0	0	0	0	0	0	0	0	0	0	0	0	0	0	0	0	0	0	0	0.5	0	0	0	0
YP_003045141.1	0	0	0	0	0	0	0	0	0	0	0	0	0	0	0	0	0	0	32	38	47.5	62.5	43.5	41	25.5	40.5	22
YP_003043680.1	0	0	0	0	0	0	0	0	0	0	0	0	0	0	0	0	0	0	0	0	0	0	0	0	0	0.5	0
YP_003045948.1	0	0	0	0	0	0	0	0	0	1	0	0	0	0	1	1	0	0	0	0	1	0	0.5	0	0	0	0
YP_003043448.1	4	6	7	4	0	0	0	0	1	0	4	0	6	0	1	1	0	0	1	0	0.5	0	0	0	0	0	0
YP_003044730.1	0	0	0	0	0	0	0	0	0	0	0	0	0	0	0	1	0	0	0	0	0	0	0	0	0	0	0
YP_003046184.1	0	0	0	2	1	0	1	0	1	1	0	0	0	1	1	0	0	0	0	0	0	0	0	0	0	0	0
YP_003047193.1	0	0	0	0	0	0	0	0	0	0	0	0	0	0	0	0	0	0	0	0	0.5	0	0	0	0	0	0
YP_003045914.1	5	5	0	3	4	1	4	0	0	7	0	4	4	4	4	1	0	3	1.5	3	5	8.5	6.5	2	3	2.5	2
YP_003046883.1	0	0	0	0	0	0	0	1	0	0	1	0	0	0	0	0	2	0	0	0	0	0	0	0	0	0	0
YP_003044529.1	1	0	0	2	0	0	2	0	4	1	1	1	1	0	0	0	0	0	0	0	0	1.5	0.5	2	0	1	1
YP_003044087.1	43	38	30	30	27	28	27	25	27	34	32	28	33	30	29	26	31	26	12.5	11	12	13.5	15	17.5	4.5	16	7
YP_003044736.1	0	0	0	3	1	0	0	0	0	3	1	7	2	1	0	0	0	0	0.5	0	1.5	2	0	0	0	0	0
YP_003045521.1	1	0	0	0	0	0	0	0	0	0	0	0	0	0	0	0	0	0	0	0	0	0	0	0	0	0	0
YP_003047375.1	12	7	6	20	15	3	1	0	0	16	5	34	18	19	1	0	1	0	11.5	8.5	16.5	21.5	10.5	2.5	2.5	3.5	1.5
YP_003046357.1	114	110	92	84	101	106	80	79	79	94	60	76	92	107	103	80	83	86	73	79.5	78	65	81	75.5	100.5	58	82
YP_003045221.1	0	0	0	0	0	0	0	0	0	0	0	0	0	0	0	0	0	0	0	0.5	0	2	0.5	0	0	0	0
YP_003045543.1	0	0	0	1	0	0	1	0	0	0	0	0	0	0	0	0	0	0	0	0	0	0.5	0	0.5	0	0	0
YP_003046902.1	1	1	5	6	4	1	1	3	1	1	3	0	4	1	0	1	1	1	5.5	6	8.5	11	4	2.5	0	3	3.5
YP_003046881.1	0	0	0	0	0	0	0	0	0	0	0	0	0	0	0	0	0	0	23	26	25.5	28	35	16.5	5	10.5	3.5
YP_003045366.1	1	0	0	0	0	3	1	1	0	0	0	0	0	0	4	4	0	1	0.5	0.5	0	0	0	0	0.5	0	0
YP_003044089.1	12	11	8	10	4	14	15	19	16	10	9	14	2	5	12	15	12	15	7	4.5	1.5	4	4.5	5.5	6.5	1.5	3
YP_003046188.1	0	0	1	0	0	0	0	0	1	0	0	0	0	0	0	1	0	0	0	0	0	0	0	0	0	0	0
YP_003044817.1	18	18	13	15	17	27	31	36	43	17	23	21	21	13	46	40	39	39	11.5	12	13.5	12	19.5	20.5	16	27.5	15
YP_003046426.1	41	45	44	52	52	46	37	36	29	44	54	63	53	61	47	33	36	30	25	29	19.5	36	41	42	39	44.5	38
YP_003046166.1	1	1	1	10	1	2	3	4	5	5	0	4	8	3	2	2	1	1	3.5	5	3	0	0	2	5	5.5	9.5
YP_003046900.1	53	48	54	45	35	23	22	35	27	48	47	33	41	38	30	27	26	26	18	23	30.5	25	19.5	15	7	15	18.5
YP_003045308.1	153	138	163	123	82	49	53	60	32	116	112	98	116	111	87	80	52	17	65	74.5	56	72	66.5	66.5	82	55.5	67
YP_003044910.1	1	0	1	1	0	0	0	1	0	1	2	0	1	1	0	0	0	1	0.5	0.5	2	2.5	0	1.5	0.5	0	0
YP_003044367.1	20	26	26	11	17	20	19	22	16	16	23	8	19	18	25	27	23	14	16.5	19.5	19	12.5	11.5	12.5	12.5	17.5	20
YP_003047416.1	0	0	0	0	0	0	0	0	0	0	0	0	0	0	0	0	0	0	0.5	0.5	0	0	0	0	0	0.5	0
YP_003047098.1	111	138	118	114	113	114	98	95	90	109	113	134	149	120	111	109	84	85	61	72.5	61	63.5	51	49	47	52	52
YP_003046992.1	5	8	11	4	2	9	10	3	3	4	8	13	4	2	9	11	5	2	3.5	6	7.5	5.5	4	0.5	4.5	1.5	3.5
YP_003046365.1	0	0	0	0	0	0	0	0	0	0	0	0	0	0	0	0	0	0	0	0	0	0	0	0	0	0	0
YP_003046251.1	62	77	70	63	62	60	62	57	61	51	88	58	68	67	62	61	59	53	22	22	33	32	42	29	26	25.5	29.5
YP_003045531.1	0	0	0	0	0	0	1	0	0	0	0	0	0	0	0	0	0	0	0	0	0	0.5	0	0	1	0	0
YP_003044351.1	268	303	324	325	320	321	313	334	341	290	323	309	388	413	404	354	357	336	173	199	191.5	249.5	226	270	243.5	252	199
YP_003045960.1	355	339	346	376	381	390	343	336	315	332	434	425	423	433	421	366	369	334	99	136	82.5	130.5	116	109	119.5	99.5	95
YP_003045885.1	0	0	1	0	0	0	0	0	0	0	0	0	0	1	0	0	0	0	0	0	0	0	0.5	0	0	0	0
YP_003046891.1	43	43	40	39	51	47	50	55	57	40	41	49	35	37	50	58	56	60	25	18	21	21.5	22.5	31.5	34.5	32	32.5
YP_003043995.1	0	0	1	0	0	0	0	0	1	0	0	0	1	0	0	0	0	0	2.5	3	2.5	2	2	0.5	0	0	2
YP_003046926.1	24	29	21	20	12	6	6	3	5	29	25	25	25	8	5	4	4	7	12.5	11.5	22.5	25	15.5	15	5.5	13	10
YP_003043736.1	1	0	1	3	0	2	0	0	1	0	1	0	2	4	1	1	1	1	0	0.5	0	0	0.5	0.5	1	1	0
YP_003044113.1	36	34	39	43	54	57	44	42	43	18	45	35	55	48	60	53	55	54	20.5	22	21	27	31	40	28.5	40.5	39.5
YP_003046626.1	27	27	34	27	30	20	25	22	23	45	37	18	29	22	24	18	28	25	9.5	8	21	19.5	18.5	22.5	11.5	10	10.5
YP_003047413.1	8	7	6	7	9	2	1	0	2	10	5	13	5	10	1	1	0	0	3.5	6	9.5	13	5	1	0	1	0
YP_003045826.1	1	0	3	3	4	0	0	0	2	2	0	0	4	1	0	0	0	0	2	2.5	2	2	3.5	2.5	2.5	4	3.5
YP_003045551.1	1	1	0	1	3	1	0	0	0	0	5	3	4	4	1	7	5	0	0	0	0	1	0	1	0	0	0
YP_003044330.1	9	15	18	12	15	14	16	17	17	9	11	15	10	12	13	17	22	28	11.5	14	10	15.5	14	13	3.5	6.5	11
YP_003047197.1	22	10	12	10	5	10	13	13	8	8	10	2	8	6	8	11	4	0	3.5	6.5	8	10	13	7	4.5	6	1
YP_003046893.1	0	0	0	0	0	0	0	0	0	0	0	0	0	0	0	0	0	0	0	0	0	0	0.5	0	0	0	0
YP_003046371.1	0	0	0	0	0	0	0	0	0	0	0	0	0	0	0	0	0	0	0	0	0	0	0.5	0	0	0	0
YP_003047411.1	19	18	19	15	12	68	73	94	72	22	16	15	14	19	64	67	78	73	9	7	5.5	6.5	11	37	52	64.5	43.5
YP_003045553.1	7	9	4	5	2	4	5	10	7	12	5	5	8	9	11	15	8	7	6.5	8	8.5	9.5	10	14	10	14.5	17.5
YP_003046249.1	3	0	1	3	6	4	8	4	4	0	4	2	3	4	5	6	4	3	2.5	2	3.5	4	0	2.5	0.5	2.5	0
YP_003044044.1	0	0	0	0	0	0	0	0	0	0	0	0	0	0	0	0	0	0	0	0.5	1	1	0.5	0	0	0	0
YP_003047195.1	0	3	1	0	8	11	11	14	14	1	1	0	1	5	9	16	15	12	2	1	0.5	1.5	4.5	5.5	2	6.5	5.5
YP_003046895.1	1	0	0	1	0	0	0	0	0	0	2	0	0	0	0	0	0	1	0	0	0.5	0	0	0	0	0	0
YP_003045046.1	0	4	3	3	10	1	2	2	3	3	3	8	7	9	1	1	0	0	3	3	4	4.5	2.5	0	0	0	0
YP_003044064.1	3	6	4	4	0	0	0	0	0	2	2	0	4	1	0	0	0	0	0	0	0	0	0	0	0	0	0
YP_003044402.1	1	0	0	2	0	1	0	0	0	0	1	0	1	0	0	0	0	0	0.5	1.5	2	2	4.5	6	0	2	0
YP_003046196.1	1	0	0	0	0	0	0	0	1	1	0	0	0	1	0	0	0	0	0	0.5	0	0	0.5	1	0	0	0
YP_003044645.1	57	54	51	55	50	40	53	51	53	58	56	54	70	57	53	67	55	54	22.5	30	24.5	33.5	22	16.5	17	16	17.5
YP_003046102.1	2	0	0	0	0	0	0	0	0	0	0	0	0	1	0	0	0	0	0.5	0	0	0	0	0	0	0	0.5
YP_003045649.1	42	46	32	18	11	7	6	3	2	39	57	32	37	28	19	22	9	10	7	9.5	16	13	11.5	1	1.5	1	6.5
YP_003047407.1	0	1	0	1	1	2	3	1	1	0	0	3	2	0	0	5	4	0	1.5	1.5	0.5	7	11.5	6.5	0	6	0
YP_003045044.1	111	101	82	93	82	74	78	84	76	158	109	106	118	96	76	95	105	92	53	55.5	51	63.5	58.5	49	46	55	52
YP_003043397.1	522	607	652	737	670	416	373	322	328	394	636	582	910	992	695	521	399	384	198.5	239.5	133	315	312	231.5	180	182.5	135.5
YP_003044562.1	56	60	56	54	42	67	67	61	51	41	54	37	54	76	78	73	72	68	22	27.5	25.5	33.5	31	45.5	30	36	23
YP_003046190.1	0	1	0	0	0	0	0	0	0	0	0	0	0	0	0	0	0	0	0	0	0	0.5	0	0.5	0	0	0
YP_003047251.1	2	1	3	2	2	0	0	2	1	0	0	1	3	2	2	2	0	0	0	1	0	0	0	0	0	0	0
YP_003043702.1	84	108	95	99	93	85	95	116	108	95	112	78	92	88	91	109	93	98	35	43.5	49.5	63.5	66.5	74	42.5	66.5	50
YP_003044665.1	0	0	0	0	0	0	0	0	0	0	0	0	0	0	0	0	0	0	0	0	0	0	0	0.5	0	0.5	0
YP_003046361.1	0	0	0	0	0	0	0	0	0	0	0	0	0	0	0	0	0	0	0.5	0	0	0	0	0.5	0.5	0	0
YP_003045574.1	0	0	0	0	0	0	0	0	0	0	0	0	0	0	0	0	0	0	0	0	0	0	0	0	0	0	0
YP_003047401.1	0	1	0	0	0	0	0	0	0	0	0	0	0	0	0	0	0	0	0	0	0	0	0.5	0	0	0	0
YP_003044275.1	5	5	8	11	8	8	4	0	2	5	1	1	5	4	8	4	4	4	3.5	4	3.5	7.5	8.5	4	2.5	7.5	6.5
YP_003043438.1	0	1	0	0	2	0	0	0	0	0	0	0	0	0	0	0	0	1	0	0	0	0	0	0.5	0	0	0
YP_003046379.1	7	6	6	4	6	9	6	7	11	3	2	2	8	7	8	9	9	9	3	2.5	4	3.5	6.5	6	5	6.5	8.5
YP_003047301.1	0	0	0	0	0	0	0	0	0	0	0	0	0	0	0	0	0	0	0.5	0.5	0	0	0	0.5	0	0	0
YP_003046628.1	0	2	2	5	3	2	2	7	6	0	0	0	0	0	0	0	0	0	0	0.5	0.5	0	0.5	0.5	0.5	0	1
YP_003046159.1	3	5	7	12	7	1	0	0	0	12	12	20	9	16	0	1	3	1	9	7.5	10.5	16	13.5	4.5	1	9	7
YP_003045113.1	0	0	0	0	0	0	0	0	0	0	0	0	0	0	0	0	0	0	19	19.5	12	21.5	26	25.5	17	16.5	24.5
YP_003044649.1	1	0	0	0	0	0	0	0	0	0	0	0	0	0	0	0	0	0	0	0	0	0	1.5	0	0	0	0
YP_003045656.1	8	8	10	14	9	16	16	25	25	13	7	7	7	6	14	20	13	21	10.5	5.5	10	9	16.5	17.5	9.5	17	14.5
YP_003044667.1	0	0	5	2	2	2	1	1	0	0	0	0	1	1	2	0	2	0	0	1	0.5	0.5	0	0	0	0	0
YP_003046168.1	0	1	0	0	0	0	0	0	0	0	0	0	0	0	0	0	0	0	0	0	0	0	0	0	0	0	0
YP_003047403.1	0	0	0	0	0	0	0	0	0	0	0	0	0	0	0	0	0	0	0	0	0.5	0	0	0	0	0	0
YP_003046257.1	2	0	1	1	0	0	0	0	0	3	3	3	0	0	0	0	0	1	4	3.5	2.5	4	0	0	0	0	0
YP_003047278.1	23	20	28	14	11	12	13	13	8	24	23	30	14	22	14	15	16	6	5	8	12	12	8.5	13	3	12.5	6
YP_003045608.1	79	66	37	45	39	33	34	40	27	77	54	55	48	40	34	41	51	52	29	26	33.5	34	25	24.5	24	27	31.5
YP_003046936.1	0	0	0	0	0	2	0	0	0	0	1	0	2	3	2	0	0	1	0	0	0	0.5	0	0	0	0	0
YP_003043315.1	0	0	0	0	0	0	0	0	0	0	0	0	0	0	0	0	0	0	41.5	42	40	49.5	39.5	37.5	25	32.5	28.5
YP_003047422.1	4	3	2	3	2	1	0	0	0	7	5	8	6	1	0	2	0	0	8	6	8	11	8	4	1	2.5	1
YP_003043460.1	15	14	18	9	12	10	11	14	6	4	14	3	7	10	12	10	8	4	10	12.5	13.5	11.5	9.5	9.5	5	13	13
YP_003045890.1	0	0	1	0	0	10	12	8	15	0	0	0	0	0	18	17	14	11	0	0	0	0	2.5	6.5	4.5	3.5	3.5
YP_003046397.1	0	0	0	0	1	31	33	41	33	1	0	0	1	0	36	42	33	30	1	0.5	0	0	1	6.5	4.5	6.5	3.5
YP_003046619.1	0	0	0	1	1	0	0	0	0	0	0	0	0	1	0	1	0	0	0.5	0	0	0	0	1	0	0	0
YP_003044657.1	1	1	0	0	0	0	2	0	0	1	3	3	2	0	0	0	0	0	0	1.5	0.5	0	1.5	0	0	0.5	0
YP_003043961.1	11	13	9	10	2	1	1	0	0	9	13	18	6	1	0	0	0	0	2.5	3.5	4.5	5	2.5	0	0	0	0
YP_003043466.1	73	89	79	58	76	61	55	59	65	71	95	78	115	80	84	108	65	54	33.5	34	31	37.5	39.5	47.5	32.5	41	39
YP_003045892.1	2	1	1	0	1	0	0	0	0	0	1	0	0	0	0	0	1	0	0	0	0	0	0	0	0.5	0	0
YP_003047409.1	15	16	13	12	14	6	5	1	4	12	7	3	14	12	5	4	0	2	8.5	6.5	6.5	9.5	9	4	0	0.5	0.5
YP_003045562.1	37	32	36	39	39	42	46	34	24	21	30	28	32	23	39	48	40	23	7.5	11	12	8	13	9	8	12	10
YP_003044659.1	0	0	0	0	0	0	0	0	0	0	0	0	0	0	0	0	0	0	0.5	0	0	0	0	0	0	1.5	0
YP_003047426.1	25	25	26	15	20	24	20	19	17	33	30	28	30	32	22	25	36	29	11	13.5	10.5	20	13	9	7	9	6
YP_003045139.1	17	26	26	21	12	25	19	17	12	40	36	52	28	34	26	24	29	23	16	16	19.5	27.5	21	12	9	11.5	18
YP_003045894.1	0	0	0	0	0	1	0	0	0	0	0	0	0	1	0	0	0	0	0	0	0	0	0	0	1.5	0	0
YP_003043941.1	0	0	0	0	1	1	0	0	0	0	1	0	0	0	0	0	0	0	0	0	0	0	0	0	0.5	0	0
YP_003044400.1	5	4	5	6	5	6	3	4	3	16	9	13	12	4	8	4	4	3	4.5	4	4.5	4	5.5	3	2	2	2.5
YP_003044679.1	2	0	1	0	0	6	16	18	16	1	1	0	1	1	11	14	16	16	0	0.5	0.5	0	0	4.5	0	5.5	3.5
YP_003046601.1	0	0	0	0	0	0	0	0	0	0	0	0	0	0	0	0	0	0	0	0	2.5	5.5	1.5	1	0	0	0
YP_003046131.1	0	0	0	0	0	0	0	0	0	0	0	0	0	0	0	0	0	0	0	0	0	0.5	0	0	0	0	0
YP_003046560.1	13	23	7	14	19	27	28	23	28	23	10	5	8	17	21	23	34	32	2.5	3.5	11	12.5	19	24.5	6	13	19.5
YP_003046100.1	0	1	0	0	0	0	0	0	0	0	0	0	0	1	0	0	0	0	0	0	0	0	0	0	0	0	0
YP_003045197.1	0	1	0	0	1	1	0	0	0	1	6	4	10	5	9	5	0	0	2.5	0.5	2	1.5	2.5	2.5	0	1.5	1
YP_003043943.1	61	51	48	36	25	38	39	44	47	54	45	47	39	30	26	35	35	36	15	20	15	25	30.5	24.5	26.5	21	30
YP_003046500.1	0	0	1	0	0	0	0	0	0	0	0	0	0	0	0	0	0	0	0	0	0	0	0	0	0	0	0
YP_003043971.1	0	0	0	0	0	0	0	0	0	0	0	0	0	0	0	0	0	0	0	0	0.5	0.5	0.5	0	0	0	0
YP_003044675.1	1	1	0	0	0	0	0	0	0	0	0	0	0	0	0	0	0	0	0	0	0	0	0	0	0	0	0
YP_003046385.1	106	78	77	68	68	66	49	65	64	58	87	58	49	56	62	50	49	47	29.5	38	20	39.5	39.5	47	17.5	35	28.5
YP_003047185.1	0	0	0	0	0	0	0	0	0	0	0	1	0	0	0	0	0	0	0	0	0.5	0	0	0	0	0	0
YP_003047307.1	0	0	0	0	0	0	0	0	0	0	0	0	0	0	0	0	0	0	0	0	0	0	0.5	0	0	0	0
YP_003046510.1	2	1	0	1	0	1	1	0	1	0	0	0	0	0	0	0	0	0	0	0	0	0	0.5	0	0	0	0
YP_003043757.1	5	4	11	6	1	0	0	0	0	1	7	5	3	2	0	0	0	0	1.5	4.5	6	12.5	6	0	0	0	0
YP_003044634.1	2	1	0	0	2	1	1	1	1	0	0	2	1	3	2	2	0	1	0	1.5	0.5	1	1	0.5	1.5	1	0
YP_003044673.1	0	0	0	1	0	1	0	1	0	0	0	0	0	0	1	0	0	1	0	0	0	0.5	1	0.5	0.5	2	0.5
YP_003045306.1	39	35	39	26	31	23	23	24	25	41	33	38	31	27	15	20	22	16	13	13	17	24.5	22.5	14	7	11.5	4.5
YP_003043951.1	3	3	3	1	3	0	2	1	0	0	1	1	4	1	1	2	0	1	0	0	0	1.5	0	0.5	0.5	0	0
YP_003045403.1	156	171	162	162	130	119	129	138	164	172	184	189	179	120	116	123	115	144	78	87.5	82.5	119.5	99.5	118.5	104	94	99
YP_003047187.1	4	5	6	10	8	9	9	10	6	8	4	10	9	10	8	8	5	6	8	10.5	7.5	8.5	6.5	4.5	5	22.5	6.5
YP_003046393.1	49	38	44	32	26	12	23	24	27	49	45	57	35	22	16	14	30	35	40	39	33.5	34	26.5	26.5	20.5	27.5	32
YP_003046675.1	30	31	32	31	37	37	42	33	35	44	46	32	44	48	49	37	35	30	22	26.5	22	28.5	26.5	35	17.5	26.5	22
YP_003046512.1	0	0	0	1	0	0	0	0	0	1	0	0	1	0	1	0	0	0	0.5	0	0.5	0	0.5	0.5	0	0	0
YP_003044797.1	0	0	1	0	0	0	0	0	0	0	0	0	0	0	1	0	0	0	0	0	0	0	0	0.5	0	0	0
YP_003043975.1	0	0	0	0	0	1	0	0	0	0	0	0	0	0	0	0	0	0	0.5	0	0	0	0	0	1	0	0
YP_003043380.1	1	0	0	0	6	0	5	5	4	3	0	0	1	1	0	2	1	3	0	1	0	0	0.5	0.5	0	0	0
YP_003045206.1	0	0	0	1	0	1	0	0	0	0	0	0	0	0	0	0	0	0	0	1	0	0	0	0	0.5	0	0
YP_003043773.1	1	0	0	3	24	11	8	8	9	6	3	3	8	33	11	9	9	17	0	0	0	0.5	0.5	0	0	0	0
YP_003046150.1	0	0	0	0	0	0	0	0	0	0	0	0	0	0	0	0	0	0	0	0	0	0	0	0	0	0	0
YP_003044090.1	1	0	0	1	2	0	4	0	2	2	0	0	0	0	0	0	0	1	0	0	1	0	6	5	0	3.5	4
YP_003043462.1	24	19	19	12	4	0	0	0	0	19	23	11	12	6	0	0	0	0	12.5	14.5	17.5	18.5	13.5	4	1	4	1
YP_003046391.1	6	10	4	4	10	5	11	11	10	2	1	5	6	13	18	19	12	10	3	3.5	6.5	6.5	8.5	3	7	4.5	10
YP_003047210.1	32	28	24	20	23	24	27	33	27	31	37	12	41	40	36	34	26	16	25.5	26	16	33	34.5	32.5	11	28	20
YP_003043828.1	0	0	0	0	0	0	0	0	0	0	0	0	0	0	0	0	0	0	0	0	0.5	0	0	0	0	0	0
YP_003046514.1	1	1	2	2	3	3	1	3	4	3	3	4	3	1	1	1	2	1	0	0	0.5	0.5	0.5	0	0.5	0	1
YP_003044799.1	4	9	6	3	2	1	0	1	0	5	7	4	7	5	0	1	0	0	25.5	22.5	25	27.5	19.5	4	4	10	4
YP_003044284.1	35	39	66	77	51	26	33	15	7	41	39	57	57	57	41	43	11	3	17	19.5	22	29.5	44	29	19.5	26.5	15.5
YP_003045529.1	1	0	0	2	1	0	1	0	0	0	0	0	1	1	0	0	0	0	0	0	0	0	0	0.5	0	0	0
YP_003047059.1	41	21	16	14	33	102	104	102	117	13	18	11	19	19	109	114	93	98	8	4.5	5.5	6	12.5	35	26	40.5	43
YP_003044815.1	0	0	0	0	0	2	0	0	0	0	0	0	0	1	1	0	0	0	0.5	0	0	0	0	0.5	0	0	1
YP_003046534.1	12	6	1	1	1	0	7	2	2	2	1	1	0	0	0	4	2	4	2.5	4	3	5.5	5.5	14	5	14	5
YP_003044122.1	0	2	0	1	1	1	1	1	2	0	0	0	1	0	0	1	0	0	0	0	0.5	0.5	0	0	0.5	0	0
YP_003047028.1	26	22	15	20	15	16	21	14	11	21	19	19	13	10	15	13	21	17	11.5	12	17.5	19	19.5	16.5	8.5	10.5	11.5
YP_003043579.1	13	17	10	12	6	7	9	7	7	1	4	1	16	12	8	10	6	3	7	6.5	1	7	10.5	7	0	5.5	3
YP_003046520.1	1	0	0	0	2	0	1	0	0	0	1	1	1	0	0	0	0	0	0	0	0	0	0	0.5	0.5	0	0
YP_003045214.1	0	0	0	0	0	0	0	0	1	0	0	0	0	0	0	0	0	0	0	0	0	0	0	0	0	0	0
YP_003043593.1	0	1	2	2	0	9	11	4	2	0	0	0	0	0	11	9	2	1	1.5	0	0.5	2.5	2.5	8	1	3.5	4
YP_003047026.1	25	23	19	21	23	17	23	17	15	29	24	22	17	15	16	22	11	4	9.5	11	12.5	10.5	8.5	5	6	5.5	3
YP_003045270.1	0	0	0	0	0	0	0	0	1	0	0	0	0	0	0	0	1	1	1	0	2.5	0.5	2.5	1	2	2.5	3
YP_003043442.1	0	0	0	0	0	0	0	0	0	0	0	0	0	0	0	0	0	0	0.5	0.5	0	0	0	0	0	1	0.5
YP_003045212.1	0	0	0	0	0	0	0	0	0	0	0	0	0	0	0	0	0	2	0	0	0	0	0	0	0	0	0
YP_003047199.1	5	6	4	7	9	16	8	5	5	5	7	8	7	12	15	22	18	7	8.5	7	9.5	11.5	8	7	4.5	8	5.5
YP_003046381.1	0	0	0	0	0	0	0	0	0	0	0	0	0	0	0	0	0	0	0	0	1	1	0	0	0	0	0
YP_003044604.1	0	0	1	0	0	0	0	0	0	1	0	0	0	0	1	0	0	0	0.5	0	1.5	0	0.5	0	0	0	1.5
YP_003047024.1	112	121	95	108	104	119	98	128	129	91	114	112	119	125	136	132	144	168	51.5	47.5	49	68.5	74.5	79	74.5	79	78
YP_003045239.1	0	2	2	1	0	0	2	3	2	0	2	1	4	1	1	0	1	4	1	0.5	0	0	0.5	0	0	2	0
YP_003046117.1	0	0	0	0	0	0	0	0	0	0	0	0	0	0	0	0	0	0	0	0	0	0	0	0	0	0.5	0
YP_003045210.1	4	2	0	0	0	0	0	0	0	7	0	6	0	0	0	0	2	5	1	3.5	4	2	4	2	0	2	0
YP_003044677.1	0	0	0	1	0	0	0	1	0	0	0	0	0	0	2	0	0	0	0	0	0	0.5	0	0	0	0.5	0
YP_003046383.1	142	152	170	177	187	172	163	160	168	121	157	159	170	196	197	184	178	155	91	89	63.5	79	83.5	81.5	122	106	95
YP_003045578.1	6	5	11	9	8	3	4	4	9	13	10	6	9	1	4	7	4	4	4	6.5	10.5	10.5	7.5	4	2.5	3	2
YP_003045121.1	73	68	77	82	69	44	45	44	40	70	77	88	91	93	52	53	44	33	51	47.5	41	62	64	50	37	46	28
YP_003043432.1	0	0	0	0	1	0	0	1	2	0	0	0	0	1	0	0	0	0	0	0	0	0.5	0	0	0	0	0
YP_003045987.1	52	61	119	118	109	128	104	136	114	28	62	67	85	95	107	92	96	88	24.5	21.5	22.5	38	58.5	39	52	45	56
YP_003047280.1	28	33	34	24	26	29	24	16	16	28	34	17	30	28	29	26	25	21	17	13.5	9.5	15.5	17.5	23.5	28	22.5	22
YP_003045652.1	79	91	76	92	88	72	79	93	90	76	113	90	93	100	89	91	64	47	55	59	72.5	54.5	49.5	44	31.5	50	54
YP_003044116.1	0	0	0	0	0	0	0	0	0	0	0	0	0	0	0	0	0	0	0	0.5	0	0	0.5	0	0.5	0	0
YP_003043668.1	0	0	0	0	0	0	0	0	0	0	0	0	0	0	0	0	0	0	0	0	0	0	0	0	0	0	0.5
YP_003046017.1	2	2	1	0	1	1	0	0	0	0	0	0	0	0	0	1	0	0	0	0	0	0	0	0	0	1	0
[truncated: 1,703 more rows]

## Sheet: Flux_Ratios
Branch	sample16_t3	sample17_t4	sample18_t5	sample19_t6	sample20_t8	sample21_t24	sample22_t48	sample23_t168	sample24_336	sample25_t3	sample26_t4	sample27_t5	sample28_t6	sample29_t8	sample30_t24	sample31_t48	sample32_t168	sample34_336	sample97_t3	sample98_t4	sample99_t5	sample100_t6	sample101_t8	sample102_t24	sample103_t48	sample104_t168	sample105_336
SER from GLY	0.11	0.2	0.2	0.29	0.28	0.35	0.29	0.07	0.31	0.18	0.17	0.15	0.2	0.25	0.09	0.14	0.16	0.22	0.18	0.14	0.16	0.22	0.22	0.12	0.08	0.14	0.22
PYR from MAL upper branch	-0.3	-0.12	-0.08	0.03	-0.03	0.06	0.04	-0.28	0.02	-0.04	-0.06	-0.04	-0.03	0	-0.3	-0.2	-0.13	-0.09	0.04	-0.02	0.05	0.03	-0.02	-0.25	-0.27	-0.18	-0.06
PYR from MAL lower branch	-0.14	-0.06	-0.06	0.02	-0.02	0.04	0.02	-0.18	0.01	-0.02	-0.03	-0.02	-0.02	0	-0.19	-0.13	-0.08	-0.06	0.02	-0.01	0.02	0.02	-0.01	-0.11	-0.12	-0.11	-0.04
PEP through TK upper branch	0.07	0.09	0.08	0.09	0.08	0.09	0.09	0.07	0.1	0.09	0.06	0.07	0.06	0.08	0.09	0.09	0.09	0.09	0.1	0.08	0.08	0.09	0.08	0.1	0.06	0.08	0.08
PEP through PPP upper branch	0.18	0.23	0.19	0.22	0.2	0.22	0.23	0.17	0.26	0.22	0.16	0.17	0.16	0.21	0.22	0.23	0.22	0.22	0.26	0.2	0.2	0.23	0.2	0.24	0.16	0.19	0.19
PEP from OAA	0.16	0.1	0.09	0.04	0.06	0.04	0.05	0.18	0.06	0.06	0.07	0.05	0.06	0.04	0.2	0.18	0.13	0.13	0.05	0.07	0.05	0.06	0.1	0.16	0.17	0.17	0.13
OAA from PEP	0.73	0.52	0.47	0.49	0.43	0.43	0.43	0.49	0.39	0.51	0.5	0.45	0.43	0.43	0.42	0.39	0.43	0.45	0.48	0.53	0.47	0.45	0.42	0.32	0.32	0.42	0.32
P5P from G6P lower branch	1.1	1.14	1.11	1.02	1.05	1.15	1.14	1.02	0.51	0.9	1.11	1.06	1.03	0.94	1	1.06	0.84	0.47	1.06	0.97	0.9	1.08	1.12	0.97	0.93	0.97	0.75
P5P from G3P and S7P	0.01	0.03	0.02	0.01	0.02	0.03	0.04	0.12	0.61	0.22	0.05	0.08	0.11	0.17	0.12	0.03	0.28	0.59	0.09	0.14	0.2	0.07	0.05	0.17	0.21	0.15	0.38
P5P from E4P	-0.12	-0.18	-0.13	-0.03	-0.07	-0.17	-0.17	-0.15	-0.12	-0.13	-0.16	-0.14	-0.13	-0.1	-0.12	-0.08	-0.11	-0.06	-0.15	-0.11	-0.09	-0.15	-0.17	-0.14	-0.15	-0.12	-0.13
Labeled CO2	0.05	0.06	0.11	0.13	0.13	0.14	0.12	0.03	0.09	0.04	0.06	0.08	0.09	0.12	0.04	0.04	0.07	0.07	0.04	0.07	0.08	0.1	0.09	0.14	0.14	0.06	0.07
E4P through TK	0.22	0.35	0.39	0.48	0.44	0.48	0.48	0.11	0.46	0.45	0.46	0.45	0.46	0.48	0.23	0.27	0.33	0.35	0.45	0.44	0.46	0.45	0.42	0.3	0.27	0.28	0.36
GLY from SER	1.01	1.03	1.07	1	0.99	1.03	1.04	1.01	1.02	1.02	1.02	1.01	1.01	1.02	1	1.02	1.01	1.05	1.04	1.03	1.02	1.02	1.04	1.01	1.01	1.03	1.01

## Sheet: LipidA
10_t6	10_t6 m/z	11_t8	11_t8 m/z	12_t24	12_t24 m/z	13_t48	13_t48 m/z	14_t168	14_t168 m/z	15_t336	15_t336 m/z	16_t3	16_t3 m/z	17_t4	17_t4 m/z	18_t5	18_t5 m/z	19_t6	19_t6 m/z	20_t8	20_t8 m/z	21_t24	21_t24 m/z	22_t48	22_t48 m/z	23_t168	23_t168 m/z	24_t336	24_t336 m/z	25_t3	25_t3 m/z	26_t4	26_t4 m/z	27_t5	27_t5 m/z	28_t6	28_t6 m/z	29_t8	29_t8 m/z	30_t24	30_t24 m/z	31_t48	31_t48 m/z	32_t168	32_t168 m/z	33_t336	33_t336 m/z	7_t3	7_t3 m/z
242.378	1199.98	156.682	1199.98	210.761	1200	41.0826	1199.98	212.387	1199.99	307.191	1200	329.903	1199.99	124.993	999.984	609.029	1199.99	381.576	1199.97	947.059	1199.97	102.052	999.98	450.755	1199.98	83.9514	999.976	756.204	1199.98	710.7	1199.98	1013.95	1199.98	1209.02	1199.99	1222.93	1199.98	209.217	1199.98	1059.87	1199.97	353.051	1199.97	667.112	1199.98	279.378	1199.99	-39.0116	1199.98
-76.5539	1200.01	208.768	1200.02	253.909	1200.03	-122.889	1200.01	471.358	1200.03	337.224	1200.03	469.004	1200.03	76.0209	1000.02	522.112	1200.02	192.723	1200	1022.27	1200	93.0708	1000.01	388.805	1200.02	142.948	1000.01	592.225	1200.01	1073.58	1200.02	886.033	1200.01	1066.11	1200.02	1103.06	1200.02	270.174	1200.01	1043.24	1200.01	433.174	1200	527.238	1200.02	597.45	1200.02	-97.9478	1200.02
6.55496	1200.05	315.473	1200.05	316.142	1200.06	-198.773	1200.04	552.342	1200.06	381.24	1200.07	560.973	1200.06	46.0541	1000.05	511.057	1200.06	236.611	1200.04	1051.36	1200.04	55.0973	1000.04	349.781	1200.05	250.905	1000.04	516.333	1200.04	1339.64	1200.05	855.119	1200.05	786.041	1200.06	799.18	1200.05	250.248	1200.05	916.084	1200.04	403.163	1200.04	519.041	1200.05	858.459	1200.06	17.1532	1200.05
163.783	1200.08	380.261	1200.08	320.29	1200.1	-114.742	1200.08	419.469	1200.1	357.27	1200.1	533.961	1200.1	47.0005	1000.08	531.023	1200.09	358.819	1200.07	1106.52	1200.07	40.076	1000.07	357.761	1200.08	348.961	1000.07	600.356	1200.08	1290.16	1200.09	850.007	1200.08	643.022	1200.09	567.054	1200.09	193.28	1200.08	763.288	1200.07	287.084	1200.07	663.146	1200.08	817.448	1200.09	271.141	1200.09
257.374	1200.12	434.887	1200.12	245.611	1200.13	-11.739	1200.11	390.671	1200.13	238.246	1200.14	441.999	1200.13	43.0575	1000.11	514.133	1200.12	431.591	1200.1	773.601	1200.1	79.1002	1000.1	316.796	1200.12	392.903	1000.1	703.351	1200.11	1220.6	1200.12	810.087	1200.11	693.022	1200.12	781.087	1200.12	129.278	1200.12	691.221	1200.11	172.137	1200.11	844.004	1200.12	522.404	1200.12	528.987	1200.12
352.461	1200.15	459.028	1200.15	223.208	1200.17	35.0234	1200.15	452.633	1200.16	158.209	1200.17	302.041	1200.16	54.019	1000.14	539.014	1200.16	361.052	1200.14	194.502	1200.14	126.108	1000.14	228.756	1200.15	392.903	1000.13	750.106	1200.15	1174.7	1200.15	802.055	1200.15	765.996	1200.16	1048.17	1200.15	100.209	1200.15	621.233	1200.14	98.2427	1200.14	844.004	1200.15	381.369	1200.16	656.948	1200.15
457.282	1200.19	353.608	1200.19	272.164	1200.2	-19.8545	1200.18	474.65	1200.2	133.275	1200.2	200.02	1200.2	129.015	1000.17	470.064	1200.19	162.2	1200.17	132.336	1200.17	151.108	1000.17	258.729	1200.19	453.934	1000.16	695.22	1200.18	1001.15	1200.19	928.022	1200.18	865.996	1200.19	1050.02	1200.19	160.228	1200.18	640.289	1200.18	106.17	1200.18	735.066	1200.19	433.411	1200.19	591.153	1200.19
590.553	1200.22	156.732	1200.22	438.117	1200.24	-21.8795	1200.21	443.678	1200.23	215.244	1200.24	156.052	1200.23	258.976	1000.2	339.993	1200.23	57.2223	1200.21	398.578	1200.21	134.091	1000.2	312.706	1200.22	444.034	1000.19	693.187	1200.21	642.57	1200.22	1053.02	1200.22	903.046	1200.23	899.103	1200.22	208.173	1200.22	665.235	1200.21	150.054	1200.21	644.108	1200.22	510.42	1200.23	396.116	1200.22
722.326	1200.25	-12.1989	1200.25	628.134	1200.27	116.359	1200.25	357.543	1200.27	333.237	1200.27	241.124	1200.27	354.002	1000.23	293.003	1200.26	126.106	1200.24	706.436	1200.24	111.087	1000.23	394.713	1200.26	354.115	1000.23	831.418	1200.25	462.565	1200.26	999.099	1200.25	852.032	1200.26	617.015	1200.26	201.259	1200.25	674.243	1200.24	201.015	1200.24	607.091	1200.25	450.442	1200.26	214.154	1200.26
868.324	1200.29	-7.11094	1200.29	661.325	1200.3	271.538	1200.28	357.55	1200.3	416.239	1200.31	277.913	1200.3	323.01	1000.26	270.124	1200.3	233.872	1200.27	989.225	1200.27	105.099	1000.26	441.719	1200.29	311.122	1000.26	986.589	1200.28	628.227	1200.29	960.031	1200.28	730.072	1200.3	387.151	1200.29	207.239	1200.29	518.329	1200.28	308.035	1200.28	600.216	1200.29	379.44	1200.29	156.075	1200.29
807.686	1200.32	-56.642	1200.32	608.22	1200.34	297.972	1200.32	365.436	1200.33	407.217	1200.34	231.071	1200.33	240.049	1000.3	256.151	1200.33	276.648	1200.31	1146.17	1200.31	88.082	1000.29	478.735	1200.32	337.026	1000.29	1013.02	1200.32	704.963	1200.32	1057.03	1200.32	690.094	1200.33	344.18	1200.33	201.262	1200.32	380.085	1200.31	364.942	1200.31	632.21	1200.32	507.352	1200.33	286.179	1200.32
695.389	1200.36	-46.4732	1200.36	586.646	1200.37	178.045	1200.35	474.409	1200.37	319.258	1200.37	198.024	1200.37	154.013	1000.33	276.118	1200.36	263.878	1200.34	835.31	1200.34	92.0738	1000.32	497.711	1200.36	291.05	1000.32	893.08	1200.35	642.57	1200.36	1046.08	1200.35	721.063	1200.36	431.15	1200.36	130.227	1200.35	425.127	1200.35	309.167	1200.35	636.176	1200.36	775.331	1200.36	322.192	1200.36
625.768	1200.39	231.71	1200.39	684.558	1200.41	-21.8402	1200.39	557.294	1200.4	237.223	1200.41	200.901	1200.4	99.0479	1000.36	227.132	1200.4	436.079	1200.38	311.364	1200.38	96.0656	1000.35	427.782	1200.39	262.026	1000.35	693.187	1200.39	645.439	1200.39	907.088	1200.39	778.045	1200.4	698.023	1200.39	252.257	1200.39	642.021	1200.38	185.161	1200.38	620.047	1200.39	707.409	1200.4	265.184	1200.39
246.941	1200.42	509.893	1200.43	652.197	1200.44	-214.949	1200.42	553.496	1200.44	191.281	1200.44	302.929	1200.44	59.066	1000.39	134.071	1200.43	638.274	1200.41	-46.6219	1200.41	123.062	1000.38	280.808	1200.43	345.028	1000.38	500.071	1200.42	911.503	1200.43	884.086	1200.42	798.09	1200.43	963.045	1200.43	564.302	1200.42	800.014	1200.41	134.199	1200.41	576.154	1200.43	357.409	1200.43	234.111	1200.43
97.9591	1200.46	413.365	1200.46	488.733	1200.47	-315.904	1200.45	461.655	1200.47	228.271	1200.48	528.823	1200.47	85.0109	1000.42	164.019	1200.47	633.281	1200.44	-106.783	1200.44	162.086	1000.42	221.804	1200.46	364.965	1000.41	399.108	1200.45	1140.28	1200.46	1071.03	1200.45	793.023	1200.47	1128.97	1200.46	707.314	1200.46	793.085	1200.45	206.112	1200.45	580.121	1200.46	301.483	1200.47	198.109	1200.46
74.7555	1200.49	29.768	1200.49	300.376	1200.51	-170.889	1200.49	330.684	1200.5	206.23	1200.51	672.809	1200.5	102.045	1000.45	261.999	1200.5	493.308	1200.48	77.2321	1200.48	191.079	1000.45	228.778	1200.49	312.071	1000.44	544.115	1200.49	1110.16	1200.5	1181.05	1200.49	845.05	1200.5	1125.06	1200.5	463.26	1200.49	616.035	1200.48	374.002	1200.48	663.146	1200.49	567.517	1200.5	136.172	1200.5
102.462	1200.53	-197.593	1200.53	171.762	1200.54	11.3937	1200.52	242.648	1200.54	174.271	1200.55	712.76	1200.54	126.018	1000.48	316.979	1200.53	449.988	1200.51	234.172	1200.51	153.105	1000.48	303.813	1200.53	348.012	1000.47	726.39	1200.52	745.123	1200.53	1093.06	1200.52	880.073	1200.53	1118.07	1200.53	152.273	1200.52	516.25	1200.52	458.938	1200.52	783.189	1200.53	762.382	1200.53	85.1658	1200.53
191.56	1200.56	-181.073	1200.56	222.378	1200.58	11.4015	1200.56	257.599	1200.57	195.281	1200.58	444.051	1200.57	138.005	1000.51	322.049	1200.57	458.88	1200.55	288.328	1200.55	101.108	1000.51	332.78	1200.56	366.999	1000.51	726.39	1200.56	725.043	1200.56	1087.09	1200.56	790.095	1200.57	1035.01	1200.56	236.323	1200.56	489.225	1200.55	425.247	1200.55	790.064	1200.56	804.374	1200.57	18.0851	1200.56
265.685	1200.59	-108.664	1200.6	345.183	1200.61	-182.385	1200.59	242.66	1200.61	233.235	1200.61	250.064	1200.61	137.058	1000.54	284.12	1200.6	427.224	1200.58	251.23	1200.58	46.0649	1000.54	301.805	1200.6	253.075	1000.54	532.596	1200.59	1136.69	1200.6	1164.01	1200.59	691.108	1200.6	897.047	1200.6	434.312	1200.59	583.12	1200.59	415.054	1200.58	722.11	1200.6	757.527	1200.6	-12.7737	1200.6
129.431	1200.63	-80.7118	1200.63	375.885	1200.64	-230.487	1200.62	123.645	1200.64	209.266	1200.65	215.005	1200.64	119.078	1000.58	281.051	1200.64	400.012	1200.62	199.593	1200.62	5.09751	1000.57	242.801	1200.63	111.076	1000.57	484.486	1200.62	1332.47	1200.63	1164.01	1200.63	624.103	1200.64	764.021	1200.63	394.341	1200.63	798.975	1200.62	431.192	1200.62	689.059	1200.63	639.512	1200.64	52.1737	1200.63
-6.07475	1200.66	-140.405	1200.66	380.863	1200.68	38.5292	1200.66	46.7499	1200.68	156.229	1200.68	287.144	1200.68	80.0427	1000.61	316.989	1200.67	475.006	1200.65	27.6219	1200.65	20.0665	1000.6	168.848	1200.66	135.082	1000.6	753.494	1200.66	1194.06	1200.67	1152.09	1200.66	607.098	1200.67	696.172	1200.67	156.265	1200.66	979.143	1200.65	340.027	1200.65	704.13	1200.66	684.422	1200.67	138.126	1200.67
-31.5244	1200.7	-228.042	1200.7	374.225	1200.71	297.381	1200.69	123.657	1200.71	184.265	1200.72	383.999	1200.71	48.0256	1000.64	352.926	1200.7	536.113	1200.68	-1.4532	1200.68	48.061	1000.63	177.834	1200.7	290.1	1000.63	1012.34	1200.69	808.233	1200.7	1124.09	1200.69	618.022	1200.7	615.165	1200.7	32.2465	1200.7	873.121	1200.69	174.119	1200.69	642.258	1200.7	977.367	1200.7	237.152	1200.7
20.1399	1200.73	-230.575	1200.73	514.456	1200.75	205.235	1200.73	252.739	1200.74	210.234	1200.75	396.934	1200.74	49.0508	1000.67	308.086	1200.74	352.258	1200.72	278.327	1200.72	68.0721	1000.66	253.804	1200.73	543.039	1000.66	920.184	1200.73	768.072	1200.73	1018.09	1200.73	669.036	1200.74	772.04	1200.73	-83.684	1200.73	578.269	1200.72	158.264	1200.72	559.232	1200.73	1046.43	1200.74	337.249	1200.73
108.49	1200.77	-177.219	1200.77	795.747	1200.78	-95.6125	1200.76	313.614	1200.78	243.228	1200.78	432	1200.78	47.0004	1000.7	280.139	1200.77	366.151	1200.75	482.398	1200.75	73.0618	1000.7	302.822	1200.77	653.98	1000.69	619.329	1200.76	884.251	1200.77	923.032	1200.76	764.982	1200.77	922.953	1200.77	-91.6535	1200.76	436.214	1200.76	303.222	1200.76	501.061	1200.77	854.492	1200.77	374.12	1200.77
260.477	1200.8	-73.0547	1200.8	1028.08	1200.82	-166.753	1200.8	228.838	1200.81	277.257	1200.82	352.107	1200.81	51.9686	1000.73	281.063	1200.81	508.356	1200.79	415.217	1200.79	47.0633	1000.73	302.824	1200.8	502.081	1000.72	548.18	1200.8	854.131	1200.8	884.086	1200.8	826.018	1200.81	934.055	1200.8	-19.6778	1200.8	505.163	1200.79	428.078	1200.79	534.113	1200.8	530.43	1200.81	263.101	1200.8
352.57	1200.83	28.5693	1200.83	940.127	1200.85	-29.8694	1200.83	124.769	1200.85	234.276	1200.85	342.052	1200.85	61.9838	1000.76	303.026	1200.84	478.922	1200.82	318.455	1200.82	19.069	1000.76	270.844	1200.84	267.044	1000.75	685.056	1200.83	635.399	1200.84	924.006	1200.83	739.081	1200.84	888	1200.84	50.3052	1200.83	632.32	1200.82	446.197	1200.82	606.033	1200.83	235.548	1200.84	138.15	1200.84
271.718	1200.87	-46.366	1200.87	755.089	1200.88	149.026	1200.86	88.634	1200.88	188.266	1200.89	462.185	1200.88	76.9672	1000.79	316.081	1200.88	316.175	1200.85	266.316	1200.85	20.067	1000.79	282.848	1200.87	286.981	1000.79	863.943	1200.86	545.037	1200.87	979.018	1200.86	597.076	1200.88	770.19	1200.87	104.346	1200.87	612.224	1200.86	328.136	1200.86	650.983	1200.87	41.5015	1200.87	119.08	1200.87
172.898	1200.9	-123.842	1200.9	666.304	1200.92	346.893	1200.9	121.52	1200.91	204.247	1200.92	575.996	1200.91	74.0494	1000.83	366.147	1200.91	205.087	1200.89	104.373	1200.89	49.0594	1000.82	244.831	1200.9	482.958	1000.82	1061.8	1200.9	814.687	1200.9	1067.01	1200.9	612.053	1200.91	600.156	1200.91	163.31	1200.9	567.182	1200.89	287.084	1200.89	595.192	1200.9	2.436	1200.91	171.167	1200.9
221.568	1200.94	-71.7559	1200.94	561.753	1200.95	472.935	1200.93	127.505	1200.95	278.226	1200.95	584.046	1200.95	60.0123	1000.86	339.122	1200.94	166.21	1200.92	-6.42874	1200.92	102.055	1000.85	266.826	1200.94	685.987	1000.85	1187.84	1200.93	1359.72	1200.94	1038.05	1200.93	736.04	1200.94	600.156	1200.94	179.254	1200.93	621.232	1200.93	481.021	1200.93	521.157	1200.94	173.471	1200.94	358.069	1200.94
419.225	1200.97	50.1915	1200.97	532.711	1200.99	481.074	1200.97	13.653	1200.98	357.232	1200.99	640.091	1200.98	58.0408	1000.89	221.183	1200.98	94.005	1200.96	209.675	1200.96	126.057	1000.88	307.794	1200.97	630.11	1000.88	1195.97	1200.97	1658.78	1200.97	1018.09	1200.97	864.082	1200.98	619.071	1200.97	189.219	1200.97	792.045	1200.96	826.145	1200.96	542.045	1200.97	384.548	1200.98	446.165	1200.97
667.043	1201	207.705	1201.01	546.817	1201.02	556.974	1201	-16.232	1201.02	357.234	1201.02	792.125	1201.02	61.0375	1000.92	120.137	1201.01	136.782	1200.99	572.686	1200.99	131.047	1000.91	375.786	1201.01	403.075	1000.91	1271.86	1201	1333.19	1201.01	1084.05	1201	948.091	1201.01	558.007	1201.01	248.183	1201	898.067	1200.99	905.135	1200.99	617.138	1201.01	385.525	1201.01	326.144	1201.01
887.16	1201.04	457.944	1201.04	363.438	1201.05	550.206	1201.03	130.784	1201.05	274.303	1201.06	710.221	1201.05	42.0323	1000.95	148.089	1201.05	320.647	1201.02	741.659	1201.02	168.023	1000.95	345.818	1201.04	338.111	1000.94	1265.08	1201.03	991.107	1201.04	1090.02	1201.03	1116.11	1201.05	346.03	1201.04	176.328	1201.04	870.003	1201.03	573.035	1201.03	649.132	1201.04	330.572	1201.05	136.251	1201.04
1018.93	1201.07	579.891	1201.07	198.315	1201.09	388.266	1201.07	293.832	1201.08	158.241	1201.09	367.077	1201.09	54.019	1000.98	238.083	1201.08	349.537	1201.06	748.684	1201.06	187.036	1000.98	297.811	1201.07	272.062	1000.97	1103.14	1201.07	765.204	1201.08	997.03	1201.07	1204.06	1201.08	247.135	1201.08	62.2733	1201.07	747.003	1201.06	214.039	1201.06	638.027	1201.07	335.439	1201.08	106.25	1201.08
851.983	1201.11	518.928	1201.11	158.486	1201.12	268.339	1201.1	507.695	1201.12	48.3092	1201.13	24.2206	1201.12	86.9824	1001.01	334.066	1201.11	107.358	1201.09	753.704	1201.09	131.1	1001.01	343.81	1201.11	200.046	1001	983.201	1201.1	632.53	1201.11	862.056	1201.1	1136.04	1201.11	326.087	1201.11	43.285	1201.11	647.218	1201.1	229.044	1201.1	708.096	1201.11	386.51	1201.11	105.183	1201.11
597.438	1201.14	249.65	1201.14	167.613	1201.16	20.344	1201.14	674.819	1201.15	-14.715	1201.16	-45.0379	1201.15	126.964	1001.04	323.165	1201.15	-80.9394	1201.13	607.304	1201.13	39.0808	1001.04	400.806	1201.14	167.089	1001.04	735.199	1201.14	582.329	1201.14	881.043	1201.14	1023.09	1201.15	490.158	1201.14	156.288	1201.14	549.165	1201.13	330.118	1201.13	757.013	1201.14	353.442	1201.15	63.1792	1201.14
311.447	1201.18	40.0728	1201.18	211.591	1201.19	-297.444	1201.17	717.76	1201.19	57.2661	1201.19	-95.0411	1201.19	143.998	1001.07	217.204	1201.18	51.2674	1201.16	278.398	1201.16	0.109339	1001.07	422.801	1201.18	201.131	1001.07	417.403	1201.17	615.319	1201.18	928.996	1201.17	1024.11	1201.18	600.156	1201.18	329.309	1201.17	526.298	1201.17	472.245	1201.16	769.969	1201.18	300.597	1201.18	182.138	1201.18
171.45	1201.21	-75.5093	1201.21	352.651	1201.23	-424.825	1201.2	542.767	1201.22	140.268	1201.23	9.86041	1201.22	143.052	1001.11	64.0983	1201.22	245.131	1201.2	201.691	1201.2	2.10528	1001.1	420.863	1201.21	285.082	1001.1	290.014	1201.2	765.204	1201.21	888.102	1201.21	1006.09	1201.22	775.124	1201.21	425.315	1201.21	514.171	1201.2	438.27	1201.2	722.11	1201.21	365.609	1201.22	360.038	1201.21
36.6927	1201.24	-18.3426	1201.24	521.094	1201.26	-277.778	1201.24	345.764	1201.26	173.263	1201.26	127.982	1201.26	133.036	1001.14	-5.92682	1201.25	194.034	1201.23	360.637	1201.23	5.09914	1001.13	422.877	1201.24	262.026	1001.13	437.054	1201.24	1107.29	1201.25	931.065	1201.24	891.109	1201.25	853.048	1201.25	427.309	1201.24	494.076	1201.23	341.16	1201.23	635.118	1201.24	514.596	1201.25	396.051	1201.25
75.6295	1201.28	-11.9844	1201.28	576.689	1201.29	122.016	1201.27	279.738	1201.29	181.254	1201.3	61.0226	1201.29	102.045	1001.17	89.1349	1201.28	-19.8158	1201.26	599.303	1201.26	4.10131	1001.16	380.835	1201.28	137.116	1001.16	836.839	1201.27	1280.12	1201.28	936.055	1201.27	830.073	1201.28	737.087	1201.28	354.282	1201.28	513.132	1201.27	187.142	1201.27	585.145	1201.28	607.492	1201.28	313.324	1201.28
265.8	1201.31	70.5865	1201.31	421.522	1201.33	592.957	1201.31	179.745	1201.32	204.261	1201.33	-47.8961	1201.32	81.0679	1001.2	311.198	1201.32	-182.007	1201.3	554.685	1201.3	35.0896	1001.19	323.843	1201.31	64.0146	1001.19	1307.77	1201.31	1260.04	1201.31	906.115	1201.31	973.091	1201.32	575.072	1201.31	245.268	1201.31	567.182	1201.3	64.2683	1201.3	631.152	1201.31	535.517	1201.32	293.182	1201.31
533.084	1201.35	224.289	1201.35	332.737	1201.36	775.918	1201.34	135.73	1201.36	245.246	1201.36	-89.8523	1201.36	92.0294	1001.23	499.169	1201.35	2.96951	1201.33	353.634	1201.33	70.0696	1001.23	194.837	1201.35	61.0309	1001.22	1490.73	1201.34	1074.3	1201.35	932.038	1201.34	1174.11	1201.35	519.148	1201.35	142.349	1201.34	590.05	1201.34	85.2192	1201.34	737.182	1201.35	384.593	1201.35	378.276	1201.35
648.386	1201.38	437.692	1201.38	436.458	1201.4	503.53	1201.38	215.627	1201.39	164.313	1201.4	86.0353	1201.39	143.052	1001.26	416.091	1201.39	295.706	1201.37	251.356	1201.37	115.081	1001.26	122.824	1201.38	147.966	1001.25	1218.33	1201.38	795.324	1201.38	961.979	1201.38	1251.02	1201.39	624.006	1201.38	132.269	1201.38	475.019	1201.37	229.044	1201.37	802.227	1201.38	297.542	1201.39	417.29	1201.38
540.582	1201.41	507.561	1201.41	537.69	1201.43	-54.1293	1201.41	242.535	1201.43	103.286	1201.43	377.167	1201.43	200.067	1001.29	222.135	1201.42	500.679	1201.4	286.459	1201.4	144.074	1001.29	148.843	1201.42	308.952	1001.28	660.662	1201.41	682.014	1201.42	907.088	1201.41	1078.05	1201.42	754.975	1201.42	121.369	1201.41	366.226	1201.4	428.078	1201.4	744.056	1201.42	244.535	1201.42	355.353	1201.42
328.711	1201.45	378.006	1201.45	479.606	1201.46	-318.386	1201.44	239.824	1201.46	175.268	1201.47	482.069	1201.46	182.008	1001.32	200.177	1201.46	532.902	1201.43	261.395	1201.43	109.094	1001.32	220.86	1201.45	369.983	1001.32	396.397	1201.44	702.094	1201.45	830.047	1201.44	902.033	1201.46	927.887	1201.45	63.3463	1201.45	416.118	1201.44	458.938	1201.44	718.144	1201.45	205.631	1201.45	304.347	1201.45
204.435	1201.48	181.131	1201.48	499.52	1201.5	-272.302	1201.48	325.699	1201.49	238.294	1201.5	315.097	1201.49	124.046	1001.35	230.126	1201.49	313.498	1201.47	291.484	1201.47	31.0983	1001.35	286.84	1201.48	291.05	1001.35	442.474	1201.48	622.49	1201.49	773.088	1201.48	908.001	1201.49	894.991	1201.49	4.38547	1201.48	671.125	1201.47	298.126	1201.47	717.086	1201.48	159.595	1201.49	256.342	1201.49
179.734	1201.52	229.406	1201.52	659.665	1201.53	-169.298	1201.51	442.823	1201.53	261.301	1201.54	-52.7629	1201.53	57.0156	1001.39	211.085	1201.52	284.064	1201.5	539.677	1201.5	-21.8966	1001.38	313.866	1201.52	209.133	1001.38	545.47	1201.51	801.062	1201.52	869.115	1201.51	953.046	1201.52	617.015	1201.52	24.3148	1201.51	870.003	1201.51	145.241	1201.51	773.142	1201.52	279.564	1201.52	334.363	1201.52
165.515	1201.55	249.736	1201.55	792.428	1201.57	-57.4859	1201.55	431.96	1201.56	243.325	1201.57	-146.737	1201.56	48.0256	1001.42	237.041	1201.56	225.19	1201.54	853.551	1201.54	-8.9235	1001.41	230.857	1201.55	243.039	1001.41	657.274	1201.55	1140.28	1201.55	1164.01	1201.55	903.046	1201.56	545.054	1201.55	80.3484	1201.55	870.003	1201.54	85.2192	1201.54	758.07	1201.55	349.601	1201.56	374.234	1201.55
149.798	1201.58	317.065	1201.59	928.51	1201.6	124.797	1201.58	340.934	1201.6	151.302	1201.6	61.051	1201.6	60.0123	1001.45	192.201	1201.59	89.1059	1201.57	771.83	1201.57	38.0841	1001.44	170.847	1201.59	258.093	1001.44	839.549	1201.58	984.653	1201.59	1339.03	1201.58	870.05	1201.59	801.03	1201.59	152.324	1201.58	732.105	1201.58	53.2266	1201.57	736.124	1201.59	313.616	1201.59	384.313	1201.59
61.4591	1201.62	266.263	1201.62	1151.72	1201.63	239.32	1201.61	340.94	1201.63	78.2901	1201.64	298.153	1201.63	105.988	1001.48	168.093	1201.63	-82.528	1201.61	276.464	1201.6	94.073	1001.47	255.872	1201.62	192.044	1001.47	954.064	1201.61	539.3	1201.62	1321.02	1201.61	851.019	1201.63	1037.06	1201.62	238.366	1201.62	609.106	1201.61	55.2084	1201.61	774.199	1201.62	369.55	1201.63	341.237	1201.62
-38.8586	1201.65	125.277	1201.65	1127.65	1201.67	259.656	1201.65	359.968	1201.67	80.2888	1201.67	362.245	1201.67	154.96	1001.51	204.031	1201.66	-209.724	1201.64	241.372	1201.64	116.08	1001.51	398.898	1201.65	171.022	1001.5	974.392	1201.65	499.139	1201.66	1180.08	1201.65	781.086	1201.66	1096.07	1201.66	302.371	1201.65	602.176	1201.64	98.2427	1201.64	816.241	1201.65	389.494	1201.66	238.363	1201.66
61.47	1201.69	-95.7323	1201.69	799.066	1201.7	130.919	1201.68	328.996	1201.7	118.312	1201.71	235.221	1201.7	179.958	1001.54	308	1201.69	-132.509	1201.67	758.309	1201.67	76.1105	1001.54	428.87	1201.69	216.999	1001.53	845.648	1201.68	851.262	1201.69	890.049	1201.68	623.089	1201.69	1039.12	1201.69	218.325	1201.69	684.291	1201.68	184.028	1201.68	771.026	1201.69	290.608	1201.69	305.239	1201.69
172.28	1201.72	-75.4018	1201.72	399.118	1201.74	5.57059	1201.72	195.851	1201.73	132.296	1201.74	118.255	1201.73	162.057	1001.57	351.001	1201.73	-41.9622	1201.71	1104.27	1201.71	-0.887127	1001.57	376.91	1201.72	241.954	1001.56	720.292	1201.72	1393.43	1201.72	611.095	1201.72	579.058	1201.73	1092.16	1201.72	58.3189	1201.72	653.108	1201.71	274.91	1201.71	643.051	1201.72	119.582	1201.73	479.281	1201.72
171.537	1201.76	93.5435	1201.76	176.741	1201.77	46.9122	1201.75	193.955	1201.77	141.32	1201.77	141.249	1201.77	112.06	1001.6	232.141	1201.76	115.796	1201.74	1213.08	1201.74	-8.92295	1001.6	388.914	1201.76	247.921	1001.6	761.625	1201.75	1686.03	1201.76	702.011	1201.75	666.108	1201.76	895.196	1201.76	88.3293	1201.75	538.078	1201.75	332.949	1201.74	567.165	1201.76	-47.3919	1201.76	567.377	1201.76
86.1928	1201.79	185.006	1201.79	216.569	1201.81	152.626	1201.78	441.785	1201.8	194.29	1201.81	402.205	1201.8	93.0546	1001.64	133.245	1201.8	125.8	1201.78	972.419	1201.78	35.0909	1001.63	339.9	1201.79	281.963	1001.63	867.331	1201.78	1443.63	1201.79	1059.95	1201.79	758	1201.8	554.101	1201.79	416.317	1201.79	549.165	1201.78	363.809	1201.78	572.188	1201.79	-31.3384	1201.8	492.366	1201.79
191.014	1201.82	101.179	1201.82	254.739	1201.84	230.558	1201.82	686.898	1201.84	232.314	1201.84	568.034	1201.84	123.021	1001.67	169.183	1201.83	94.144	1201.81	659.558	1201.81	77.1088	1001.66	172.874	1201.82	264.06	1001.66	945.255	1201.82	815.405	1201.83	1111.92	1201.82	747.077	1201.83	492.008	1201.83	819.326	1201.82	492.343	1201.81	374.851	1201.81	582.236	1201.82	19.5696	1201.83	475.224	1201.83
290.593	1201.86	-43.6178	1201.86	347.673	1201.87	308.49	1201.85	701.035	1201.87	157.304	1201.88	479.233	1201.87	184.059	1001.7	117.125	1201.87	49.1568	1201.84	507.643	1201.84	118.076	1001.69	44.874	1201.86	232.053	1001.69	1023.18	1201.85	628.227	1201.86	804.002	1201.85	673.09	1201.86	641.071	1201.86	856.37	1201.86	429.284	1201.85	413.922	1201.85	636.176	1201.86	130.622	1201.86	572.321	1201.86
268.887	1201.89	-113.472	1201.89	536.03	1201.91	229.896	1201.89	454.847	1201.9	84.2922	1201.91	270.014	1201.9	179.012	1001.73	88.2565	1201.9	-80.8171	1201.88	475.559	1201.88	157.101	1001.72	31.8675	1201.89	161.122	1001.72	944.578	1201.89	770.941	1201.89	552.067	1201.89	701.018	1201.9	840.095	1201.9	507.403	1201.89	401.22	1201.88	378.249	1201.88	611.057	1201.89	234.541	1201.9	570.397	1201.9
343.012	1201.93	-100.763	1201.93	756.748	1201.94	48.9844	1201.92	277.953	1201.94	109.297	1201.95	91.2588	1201.94	97.0764	1001.76	165.197	1201.93	-193.571	1201.91	567.319	1201.91	174.118	1001.76	98.8535	1201.93	213.066	1001.75	763.658	1201.92	1130.24	1201.93	717.102	1201.92	868.023	1201.93	1072.02	1201.93	226.307	1201.92	478.138	1201.92	320.209	1201.92	566.107	1201.93	362.616	1201.93	516.391	1201.93
493.502	1201.96	-113.458	1201.96	779.152	1201.98	24.5986	1201.96	318.991	1201.97	259.319	1201.98	186.102	1201.97	58.0408	1001.79	158.135	1201.97	-111.912	1201.95	641.53	1201.95	112.089	1001.79	210.831	1201.96	386.122	1001.78	739.264	1201.96	1473.04	1201.96	992.04	1201.96	993.024	1201.97	1393.99	1201.96	206.381	1201.96	679.094	1201.95	213.19	1201.95	560.025	1201.96	568.667	1201.97	420.375	1201.96
474.791	1201.99	-115.991	1202	523.584	1202.01	120.826	1201.99	583.941	1202.01	344.319	1202.01	582.994	1202.01	108.038	1001.82	78.1281	1202	100.837	1201.98	860.642	1201.98	24.1143	1001.82	249.859	1202	499.097	1001.81	835.484	1201.99	1350.4	1202	1107.05	1201.99	936.042	1202	1661.07	1202	192.316	1201.99	781.998	1201.98	193.088	1201.98	686.943	1202	748.618	1202	386.301	1202
283.134	1202.03	-104.552	1202.03	316.142	1202.04	312.595	1202.02	763.837	1202.04	294.313	1202.05	937.065	1202.04	178.065	1001.85	77.2091	1202.04	306.921	1202.01	1270.78	1202.01	25.1123	1001.85	201.923	1202.03	441.05	1001.85	1027.25	1202.02	938.038	1202.03	1094.03	1202.02	792.009	1202.04	1466.16	1202.03	130.308	1202.03	725.175	1202.02	279.157	1202.02	817.034	1202.03	786.557	1202.04	374.304	1202.03
105.702	1202.06	-99.464	1202.06	345.184	1202.08	533.502	1202.06	738.843	1202.07	214.344	1202.08	842.229	1202.08	173.018	1001.88	256.273	1202.07	289.152	1202.05	1432.74	1202.05	56.1006	1001.88	137.888	1202.06	301.086	1001.88	1248.14	1202.06	728.629	1202.07	1073.1	1202.06	758	1202.07	1068.11	1202.07	21.4105	1202.06	563.024	1202.05	346.256	1202.05	874.147	1202.06	485.677	1202.07	449.325	1202.07
129.665	1202.1	-124.861	1202.1	565.072	1202.11	744.244	1202.09	382.874	1202.11	228.328	1202.12	509.144	1202.11	122.075	1001.92	392.184	1202.1	252.497	1202.08	1402.66	1202.08	66.0799	1001.91	151.905	1202.1	293.084	1001.91	1458.88	1202.09	864.171	1202.1	1095.01	1202.09	784.014	1202.1	821.179	1202.1	-68.614	1202.09	455.27	1202.09	375.134	1202.09	860.133	1202.1	197.604	1202.1	540.421	1202.1
297.375	1202.13	-202.337	1202.13	763.386	1202.15	358.018	1202.13	141.849	1202.14	220.339	1202.15	400.225	1202.14	112.06	1001.95	400.172	1202.14	178.07	1202.12	1360.55	1202.12	55.1028	1001.94	223.922	1202.13	295.118	1001.94	1072.64	1202.13	1209.84	1202.13	1233.02	1202.13	797.978	1202.14	698.023	1202.13	-39.6586	1202.13	359.296	1202.12	269.247	1202.12	880.229	1202.13	173.615	1202.14	504.418	1202.13
439.63	1202.17	-66.417	1202.17	915.234	1202.18	21.9355	1202.16	138.051	1202.18	145.33	1202.18	492.194	1202.18	172.072	1001.98	357.175	1202.17	181.964	1202.15	855.656	1202.15	25.1126	1001.97	310.888	1202.17	222.017	1001.97	736.554	1202.16	1409.93	1202.17	1441.02	1202.16	905.974	1202.17	860.038	1202.17	15.32	1202.16	411.268	1202.16	153.168	1202.15	848.235	1202.17	265.7	1202.17	425.335	1202.17
461.347	1202.2	68.2326	1202.2	986.594	1202.22	-24.1336	1202.19	286.969	1202.21	111.304	1202.22	507.142	1202.21	208.032	1002.01	266.265	1202.21	89.206	1202.19	365.804	1202.19	24.1148	1002	345.892	1202.2	246.022	1002	690.477	1202.19	1419.97	1202.2	1415.1	1202.2	960.929	1202.21	997.998	1202.2	68.3058	1202.2	513.132	1202.19	150.054	1202.19	828.14	1202.2	381.616	1202.21	317.317	1202.2
388.731	1202.23	-13.0537	1202.23	797.407	1202.25	24.6616	1202.23	466.865	1202.25	197.337	1202.25	389.314	1202.25	170.022	1002.04	169.211	1202.24	-7.43969	1202.22	316.674	1202.22	43.0755	1002.04	254.905	1202.23	304.07	1002.03	739.264	1202.23	1552.64	1202.24	1236.06	1202.23	842.01	1202.24	1125.06	1202.24	128.325	1202.23	622.965	1202.22	266.133	1202.22	750.138	1202.23	481.645	1202.24	178.435	1202.24
310.125	1202.27	-166.742	1202.27	487.074	1202.28	12.4727	1202.26	619.859	1202.28	306.306	1202.29	382.132	1202.28	68.056	1002.07	43.2871	1202.27	-114.639	1202.25	410.439	1202.25	65.0824	1002.07	184.905	1202.27	288.066	1002.06	727.067	1202.26	1592.8	1202.27	992.04	1202.26	664.081	1202.27	1142.13	1202.27	253.285	1202.27	644.1	1202.26	348.238	1202.26	642.258	1202.27	605.667	1202.27	269.316	1202.27
171.624	1202.3	-155.303	1202.3	336.056	1202.32	46.3607	1202.3	691.875	1202.31	310.303	1202.32	563.193	1202.31	32.0171	1002.1	1.21152	1202.31	-147.406	1202.29	679.69	1202.29	70.0722	1002.1	210.924	1202.3	214.015	1002.09	760.948	1202.3	1396.3	1202.3	961.005	1202.3	653.045	1202.31	1136.16	1202.3	452.329	1202.3	626.083	1202.29	308.035	1202.29	531.205	1202.3	625.611	1202.31	492.226	1202.3
66.8145	1202.34	65.7209	1202.34	321.12	1202.35	99.2216	1202.33	603.024	1202.35	232.331	1202.35	752.3	1202.35	28.0741	1002.13	20.2565	1202.34	-154.622	1202.32	818.58	1202.32	70.0722	1002.13	274.892	1202.34	187.026	1002.13	813.801	1202.33	991.107	1202.34	1087.95	1202.33	942.01	1202.34	1070.16	1202.34	481.284	1202.33	603.216	1202.33	184.028	1202.33	555.002	1202.34	407.733	1202.34	581.179	1202.34
152.17	1202.37	152.102	1202.37	467.989	1202.39	20.6276	1202.37	353.032	1202.38	192.313	1202.39	760.063	1202.38	27.0489	1002.17	-9.84067	1202.38	-116.844	1202.36	1032.68	1202.36	81.0495	1002.16	277.913	1202.37	286.981	1002.16	735.199	1202.37	588.066	1202.37	1137.97	1202.37	1210.03	1202.38	965.101	1202.37	297.365	1202.37	537.039	1202.36	106.17	1202.36	676.102	1202.37	145.599	1202.38	401.36	1202.37
161.908	1202.4	16.1971	1202.4	648.049	1202.42	-36.2831	1202.4	170.974	1202.42	129.289	1202.42	522.105	1202.42	67.0308	1002.2	-33.7951	1202.41	-19.6321	1202.39	1300.93	1202.39	109.044	1002.19	330.884	1202.41	375.001	1002.19	678.28	1202.4	495.554	1202.41	1070.06	1202.4	1208	1202.41	939.195	1202.41	127.395	1202.4	513.132	1202.39	84.0867	1202.39	714.178	1202.41	108.641	1202.41	228.399	1202.41
164.159	1202.44	-190.84	1202.44	751.77	1202.45	-3.07267	1202.43	172.883	1202.45	84.3113	1202.46	322.083	1202.45	138.005	1002.23	5.2139	1202.45	182.564	1202.42	1322.49	1202.42	87.0898	1002.22	438.908	1202.44	396.023	1002.22	711.483	1202.43	632.53	1202.44	1064.09	1202.43	981.087	1202.45	901.159	1202.44	41.3563	1202.44	556.095	1202.43	176.95	1202.43	634.061	1202.44	329.607	1202.44	223.474	1202.44
224.059	1202.47	-220.048	1202.47	770.025	1202.49	43.0122	1202.47	279.953	1202.48	50.3546	1202.49	277.253	1202.48	164.028	1002.26	202.246	1202.48	304.217	1202.46	785.511	1202.46	33.0969	1002.25	413.899	1202.47	314.106	1002.25	757.56	1202.47	894.291	1202.48	1186.04	1202.47	831.086	1202.48	663.07	1202.48	33.3869	1202.47	540.157	1202.46	278.873	1202.46	556.059	1202.47	627.577	1202.48	275.348	1202.48
388.774	1202.51	-105.722	1202.51	684.559	1202.52	-73.5275	1202.5	382.948	1202.52	73.2929	1202.53	422.102	1202.52	115.056	1002.29	328.175	1202.51	418.093	1202.49	261.565	1202.49	-11.9147	1002.29	304.945	1202.51	245.073	1002.28	641.012	1202.5	1150.32	1202.51	1292.05	1202.5	924.105	1202.51	512.158	1202.51	20.3769	1202.5	574.112	1202.5	368.906	1202.5	523.008	1202.51	781.59	1202.51	330.436	1202.51
472.632	1202.54	58.1428	1202.54	577.518	1202.56	-112.143	1202.54	413.932	1202.55	57.3139	1202.56	633.051	1202.55	68.056	1002.32	255.232	1202.55	496.975	1202.53	462.627	1202.53	9.09434	1002.32	230.92	1202.54	320.073	1002.31	602.389	1202.54	1114.46	1202.54	1356.07	1202.54	1018.02	1202.55	707.069	1202.54	56.3656	1202.54	706.119	1202.53	356.165	1202.53	539.137	1202.54	799.588	1202.55	352.517	1202.54
423.224	1202.57	224.548	1202.58	454.713	1202.59	70.14	1202.57	366.112	1202.59	53.32	1202.59	730.193	1202.59	62.0627	1002.35	75.251	1202.58	479.205	1202.56	865.749	1202.56	106.103	1002.35	257.945	1202.58	510.083	1002.34	784.664	1202.57	948.078	1202.58	1218.05	1202.57	1072.08	1202.58	997.998	1202.58	143.346	1202.57	826	1202.57	299.258	1202.56	581.178	1202.58	681.736	1202.58	376.313	1202.58
236.06	1202.61	257.58	1202.61	492.052	1202.62	218.543	1202.6	368.02	1202.62	112.352	1202.63	469.244	1202.62	74.0493	1002.38	-18.7309	1202.62	483.099	1202.6	1141.52	1202.6	201.116	1002.38	270.956	1202.61	691.006	1002.38	933.059	1202.6	854.131	1202.61	990.093	1202.61	1169.04	1202.62	1194.97	1202.61	210.398	1202.61	799.321	1202.6	258.206	1202.6	701.222	1202.61	633.754	1202.62	343.525	1202.61
57.1308	1202.64	209.319	1202.64	565.902	1202.66	160.955	1202.64	396.015	1202.66	242.33	1202.66	196.224	1202.66	153.067	1002.41	-5.82868	1202.65	484.216	1202.63	1094.89	1202.63	211.096	1002.41	250.906	1202.64	717.995	1002.41	875.462	1202.64	960.987	1202.65	853.05	1202.64	1204.06	1202.65	1312.98	1202.65	191.41	1202.64	710.277	1202.63	246.031	1202.63	788.213	1202.64	664.722	1202.65	228.434	1202.65
57.1363	1202.68	253.784	1202.68	633.943	1202.69	156.897	1202.67	250.099	1202.69	363.354	1202.7	92.1908	1202.69	294.068	1002.45	78.176	1202.68	431.452	1202.66	853.733	1202.66	143.079	1002.44	186.943	1202.68	531.105	1002.44	871.397	1202.67	1037.01	1202.68	933.012	1202.67	1116.11	1202.68	1234.03	1202.68	129.401	1202.68	585.199	1202.67	311.149	1202.67	738.239	1202.68	761.67	1202.68	184.501	1202.68
215.862	1202.71	234.738	1202.71	837.236	1202.73	343.923	1202.71	141.954	1202.72	355.365	1202.73	101.103	1202.72	374.032	1002.48	135.153	1202.72	429.236	1202.7	562.933	1202.7	104.108	1002.47	137.929	1202.71	351.131	1002.47	1058.42	1202.71	964.573	1202.71	1049.97	1202.71	945.051	1202.72	1092.16	1202.71	15.3463	1202.71	580.002	1202.7	365.225	1202.7	724.226	1202.71	603.775	1202.72	271.525	1202.71
251.804	1202.75	138.209	1202.75	982.445	1202.76	415.757	1202.74	128.101	1202.76	235.308	1202.76	143.066	1202.76	316.07	1002.51	138.226	1202.75	603.103	1202.73	303.72	1202.73	88.0885	1002.5	118.958	1202.75	254.024	1002.5	1130.24	1202.74	1031.27	1202.75	1118.98	1202.74	892.01	1202.75	930.149	1202.75	-87.5726	1202.74	575.151	1202.74	311.149	1202.73	718.144	1202.75	494.676	1202.75	359.406	1202.75
232.344	1202.78	16.2762	1202.78	971.658	1202.8	327.676	1202.78	137.075	1202.79	107.329	1202.8	224.976	1202.79	163.003	1002.54	116.268	1202.79	730.31	1202.77	225.008	1202.77	86.0928	1002.53	101.926	1202.78	309.088	1002.53	1042.15	1202.78	1247.13	1202.78	1146.97	1202.78	923.992	1202.79	726.19	1202.78	-74.5594	1202.78	517.289	1202.77	153.168	1202.77	673.194	1202.78	690.677	1202.79	419.423	1202.78
320.694	1202.81	-2.7698	1202.81	835.576	1202.83	276.186	1202.81	219.961	1202.83	40.31	1202.83	169.225	1202.83	130.04	1002.57	144.22	1202.82	569.23	1202.8	341.837	1202.8	94.0763	1002.57	87.9135	1202.82	419.079	1002.56	990.655	1202.81	1506.02	1202.82	1060.08	1202.81	973.992	1202.82	558.007	1202.82	85.4497	1202.81	514.171	1202.8	121.175	1202.8	630.095	1202.81	936.608	1202.82	419.428	1202.82
412.038	1202.85	-48.4902	1202.85	748.451	1202.86	306.009	1202.84	263.988	1202.86	24.331	1202.87	34.1533	1202.86	182.008	1002.6	203.193	1202.86	270.394	1202.83	666.742	1202.83	87.0909	1002.6	24.9566	1202.85	404.025	1002.59	1020.47	1202.84	1433.59	1202.85	907.088	1202.84	1016	1202.86	564.998	1202.85	256.36	1202.85	629.201	1202.84	182.046	1202.84	736.124	1202.85	899.65	1202.85	363.493	1202.85
590.978	1202.88	-37.0511	1202.88	724.387	1202.9	382.586	1202.88	203.125	1202.89	7.31874	1202.9	79.2771	1202.89	182.008	1002.63	262.166	1202.89	-32.3297	1202.87	619.617	1202.87	73.12	1002.63	-19.0263	1202.88	277.08	1002.62	1097.04	1202.88	1004.02	1202.88	824.084	1202.88	945.051	1202.89	964.896	1202.89	383.313	1202.88	828.079	1202.87	309.167	1202.87	787.156	1202.88	672.695	1202.89	403.363	1202.89
664.354	1202.92	289.4	1202.92	739.323	1202.93	461.873	1202.91	58.0241	1202.93	17.3076	1202.94	307.183	1202.93	144.077	1002.66	312.232	1202.92	-53.4319	1202.9	353.887	1202.9	74.118	1002.66	2.96842	1202.92	140.1	1002.66	1176.32	1202.91	618.187	1202.92	864.004	1202.91	809.014	1202.92	1290.98	1202.92	417.309	1202.91	911.233	1202.91	380.23	1202.91	722.11	1202.92	683.722	1202.92	595.41	1202.92
513.875	1202.95	756.845	1202.95	766.706	1202.97	501.182	1202.95	2.05248	1202.96	49.3381	1202.97	492.267	1202.96	95.0261	1002.7	289.199	1202.96	243.749	1202.94	149.827	1202.94	77.1119	1002.69	64.9235	1202.95	93.0382	1002.69	1215.62	1202.95	322.002	1202.95	888.954	1202.95	703.045	1202.96	1522.9	1202.95	320.368	1202.95	839.166	1202.94	332.1	1202.94	639.085	1202.95	790.722	1202.96	750.376	1202.95
272.057	1202.98	1042.65	1202.99	806.534	1203	358.216	1202.98	-47.9409	1203	103.341	1203	536.241	1203	117.028	1002.73	180.321	1202.99	418.727	1202.97	-19.1354	1202.97	59.0968	1002.72	120.913	1202.99	120.977	1002.72	1072.64	1202.98	256.024	1202.99	927.9	1202.98	688.067	1202.99	1603.91	1202.99	139.38	1202.98	734.184	1202.97	248.013	1202.97	587.26	1202.99	836.767	1202.99	710.516	1202.99
153.022	1203.02	990.578	1203.02	804.045	1203.03	308.759	1203.01	37.1188	1203.03	159.342	1203.04	489.399	1203.03	106.066	1002.76	147.306	1203.03	334.301	1203.01	-39.1854	1203	28.1087	1002.75	144.92	1203.02	243.039	1002.75	1023.18	1203.01	514.917	1203.02	900.029	1203.01	667.009	1203.03	1453.2	1203.02	51.3482	1203.02	612.224	1203.01	379.947	1203.01	556.059	1203.02	694.759	1203.03	556.416	1203.02
152.279	1203.05	720.031	1203.05	786.62	1203.07	293.182	1203.05	208.047	1203.07	153.351	1203.07	509.233	1203.07	91.0042	1002.79	315.313	1203.06	193.218	1203.04	296.75	1203.04	17.0791	1002.78	195.951	1203.05	274.097	1002.78	1007.59	1203.05	948.078	1203.06	854.024	1203.05	579.058	1203.06	1037.06	1203.06	120.393	1203.05	574.112	1203.04	601.064	1203.04	508.201	1203.05	359.835	1203.06	374.454	1203.06
128.327	1203.09	299.598	1203.09	666.304	1203.1	213.91	1203.08	259.14	1203.1	118.361	1203.11	564.128	1203.1	44.0038	1002.82	460.285	1203.09	350.421	1203.07	790.624	1203.07	34.0965	1002.82	265.956	1203.09	204.115	1002.81	928.315	1203.08	1204.1	1203.09	848.06	1203.08	539.08	1203.09	748.19	1203.09	219.447	1203.09	736.263	1203.08	612.955	1203.08	623.22	1203.09	104.833	1203.09	267.507	1203.09
67.689	1203.12	-21.7581	1203.12	612.369	1203.14	-74.7405	1203.12	83.0608	1203.13	123.322	1203.14	469.291	1203.13	12.0655	1002.85	472.266	1203.13	581.501	1203.11	947.564	1203.11	45.0738	1002.85	212.989	1203.12	153.12	1002.84	639.657	1203.12	1144.58	1203.12	860.109	1203.12	627.031	1203.13	604.062	1203.12	223.434	1203.12	908.115	1203.11	415.054	1203.11	745.114	1203.12	220.749	1203.13	380.465	1203.12
66.9458	1203.16	-113.206	1203.16	744.302	1203.17	-290.21	1203.15	-33.7798	1203.17	155.352	1203.17	156.324	1203.17	18.0589	1002.88	377.209	1203.16	688.712	1203.14	689.856	1203.14	32.1008	1002.88	155.997	1203.16	348.012	1002.87	424.179	1203.15	904.332	1203.16	748.016	1203.15	781.086	1203.16	497.149	1203.16	117.468	1203.15	964.244	1203.15	216.021	1203.14	759.128	1203.16	410.751	1203.16	459.558	1203.16
340.219	1203.19	-45.8776	1203.19	721.068	1203.21	-246.158	1203.19	38.2366	1203.2	155.353	1203.21	-92.8426	1203.2	60.0123	1002.91	278.313	1203.2	642.614	1203.18	268.695	1203.18	5.10443	1002.91	116.973	1203.19	604.07	1002.91	468.223	1203.19	688.468	1203.19	696.047	1203.19	946.064	1203.2	536.008	1203.19	111.374	1203.19	853.025	1203.18	208.093	1203.18	711.005	1203.19	607.724	1203.2	371.473	1203.19
510.175	1203.22	-87.7874	1203.22	654.687	1203.24	148.892	1203.22	158.079	1203.24	149.362	1203.24	-9.78292	1203.24	143.052	1002.94	230.248	1203.23	407.656	1203.21	144.857	1203.21	22.1218	1002.94	113.957	1203.22	741.051	1002.94	863.266	1203.22	648.307	1203.23	904.046	1203.22	1083	1203.23	764.021	1203.23	269.39	1203.22	871.042	1203.21	311.149	1203.21	716.029	1203.22	787.675	1203.23	252.524	1203.23
415.098	1203.26	-152.561	1203.26	699.494	1203.27	529.035	1203.25	159.987	1203.27	129.319	1203.28	71.265	1203.27	227.037	1002.98	245.3	1203.27	277.683	1203.24	80.685	1203.24	82.1024	1002.97	77.9517	1203.26	659.134	1002.97	1243.4	1203.25	665.519	1203.26	1045.1	1203.25	1114.98	1203.26	906.093	1203.26	379.346	1203.26	955.929	1203.25	409.109	1203.25	792.973	1203.26	875.707	1203.26	150.507	1203.26
210.714	1203.29	-63.639	1203.29	712.771	1203.31	606.29	1203.29	14.0704	1203.3	121.33	1203.31	108.342	1203.3	245.017	1003.01	278.32	1203.3	107.715	1203.28	169.938	1203.28	138.091	1003	129.989	1203.29	460.038	1003	1320.65	1203.29	991.107	1203.29	1035	1203.29	1074.11	1203.3	912.056	1203.3	367.391	1203.29	833.276	1203.28	335.214	1203.28	923.064	1203.29	787.846	1203.3	61.5648	1203.3
177.778	1203.33	50.6872	1203.33	561.753	1203.34	388.109	1203.32	-9.83627	1203.34	112.377	1203.35	171.284	1203.34	195.02	1003.04	310.265	1203.33	62.7279	1203.31	433.674	1203.31	153.113	1003.03	257.993	1203.33	383.003	1003.03	1102.46	1203.32	1373.35	1203.33	1013.1	1203.32	1058	1203.33	891.084	1203.33	261.424	1203.32	695.032	1203.32	164.21	1203.32	880.229	1203.33	511.769	1203.33	17.6319	1203.33
234.683	1203.36	217.092	1203.36	501.18	1203.38	180.771	1203.36	22.2348	1203.37	104.388	1203.38	228.191	1203.37	129.015	1003.07	285.235	1203.37	141.61	1203.35	669.833	1203.35	128.112	1003.06	239.956	1203.36	372.017	1003.06	895.113	1203.36	1280.12	1203.36	1003.12	1203.36	974.105	1203.37	1042	1203.36	211.372	1203.36	705.08	1203.35	124.007	1203.35	787.156	1203.36	310.751	1203.37	119.444	1203.36
200.249	1203.39	549.894	1203.4	447.245	1203.41	43.2257	1203.39	99.1425	1203.41	78.3523	1203.41	210.376	1203.41	99.0479	1003.1	243.313	1203.4	214.382	1203.38	654.797	1203.38	90.0862	1003.1	150.981	1203.4	435.083	1003.09	757.56	1203.39	805.364	1203.4	938.002	1203.39	842.01	1203.4	1192.09	1203.4	241.383	1203.39	703.001	1203.38	180.064	1203.38	769.176	1203.4	401.702	1203.4	238.403	1203.4
70.733	1203.43	589.278	1203.43	557.604	1203.44	-86.1885	1203.42	133.116	1203.44	68.3659	1203.45	330.222	1203.44	99.0479	1003.13	231.337	1203.44	364.363	1203.42	729.008	1203.41	62.0918	1003.13	164.998	1203.43	427.081	1003.12	628.138	1203.42	575.158	1203.43	790.005	1203.42	823.091	1203.44	1206.07	1203.43	209.383	1203.43	703.001	1203.42	225.081	1203.42	738.239	1203.43	729.663	1203.44	300.35	1203.43
-1.88349	1203.46	351.756	1203.46	668.793	1203.48	-147.165	1203.46	183.122	1203.48	17.3268	1203.48	372.184	1203.48	118.053	1003.16	222.279	1203.47	577.113	1203.45	1143.66	1203.45	68.0795	1003.16	255.989	1203.46	422.063	1003.15	567.153	1203.46	854.131	1203.47	742.052	1203.46	925.006	1203.47	1223.13	1203.47	235.408	1203.46	768.831	1203.45	255.941	1203.45	701.222	1203.46	854.657	1203.47	299.498	1203.47
22.8284	1203.5	500.378	1203.5	783.301	1203.51	-153.255	1203.49	177.149	1203.51	-3.61163	1203.52	454.094	1203.51	79.0175	1003.19	191.261	1203.5	563.788	1203.48	1173.75	1203.48	167.084	1003.19	290.993	1203.5	499.097	1003.19	561.055	1203.49	1147.45	1203.5	810.087	1203.49	886.042	1203.5	1227.04	1203.5	262.37	1203.5	816.992	1203.49	268.964	1203.49	748.023	1203.5	692.871	1203.5	319.436	1203.5
-87.222	1203.53	943.689	1203.53	982.445	1203.55	-66.5143	1203.53	160.308	1203.54	84.3497	1203.55	332.243	1203.54	22.0019	1003.23	188.345	1203.54	391.598	1203.52	543.009	1203.52	241.088	1003.22	265.984	1203.53	441.05	1003.22	647.788	1203.53	1320.28	1203.53	933.012	1203.53	724.104	1203.54	1044.05	1203.53	208.45	1203.53	776.107	1203.52	308.035	1203.52	724.226	1203.53	563.833	1203.54	307.652	1203.53
-153.1	1203.57	1026.26	1203.57	1057.12	1203.58	120.512	1203.56	236.129	1203.58	208.335	1203.58	230.222	1203.58	12.0655	1003.26	222.286	1203.57	245.516	1203.55	-159.932	1203.55	216.088	1003.25	246.006	1203.57	314.106	1003.25	834.806	1203.56	1406.34	1203.57	1095.01	1203.56	657.099	1203.57	1069.96	1203.57	97.4427	1203.56	715.128	1203.56	374.002	1203.55	730.043	1203.57	585.884	1203.57	234.57	1203.57
-174.058	1203.6	627.421	1203.6	832.257	1203.62	250.62	1203.6	316.026	1203.61	297.33	1203.62	342.308	1203.61	7.0185	1003.29	152.261	1203.61	284.404	1203.59	-118.311	1203.59	118.081	1003.28	261.963	1203.6	251.041	1003.28	964.906	1203.6	1602.12	1203.6	1316.03	1203.6	692.009	1203.61	1116.01	1203.6	105.415	1203.6	589.01	1203.59	387.875	1203.59	850.086	1203.6	504.831	1203.61	191.495	1203.6
-84.2109	1203.63	450.869	1203.63	521.094	1203.65	201.84	1203.63	345.108	1203.65	361.321	1203.65	492.33	1203.65	16.0085	1003.32	9.29079	1203.64	325.514	1203.62	211.608	1203.62	96.0744	1003.31	270.949	1203.63	322.108	1003.31	916.119	1203.63	1536.14	1203.64	1348.04	1203.63	701.018	1203.64	1231.97	1203.64	264.37	1203.63	472.247	1203.62	398.916	1203.62	1024.07	1203.63	340.776	1203.64	300.595	1203.64
97.7239	1203.67	552.493	1203.67	401.608	1203.68	8.7313	1203.66	360.059	1203.68	317.376	1203.69	439.453	1203.68	30.0456	1003.35	-91.7553	1203.68	329.408	1203.65	465.818	1203.65	136.097	1003.35	257.009	1203.67	433.048	1003.34	723.002	1203.66	1337.49	1203.67	1119.1	1203.66	730.072	1203.67	1265.08	1203.67	445.361	1203.67	504.123	1203.66	462.052	1203.66	1053.95	1203.67	149.809	1203.67	450.632	1203.67
180.084	1203.7	542.338	1203.7	390.821	1203.72	-103.743	1203.7	424.195	1203.71	222.392	1203.72	263.285	1203.71	38.0104	1003.38	-72.7103	1203.71	289.42	1203.69	548.051	1203.69	175.121	1003.38	235.018	1203.7	502.081	1003.37	610.52	1203.7	1220.6	1203.7	862.056	1203.7	810.028	1203.71	1028.02	1203.7	463.415	1203.7	513.132	1203.69	580.113	1203.69	953.207	1203.7	44.7634	1203.71	440.563	1203.71
171.854	1203.74	453.431	1203.74	410.735	1203.75	-65.1115	1203.73	503.277	1203.75	174.383	1203.76	148.331	1203.75	35.0137	1003.41	16.3622	1203.74	313.311	1203.72	593.181	1203.72	233.105	1003.41	227.977	1203.74	478.076	1003.4	649.143	1203.73	1147.45	1203.74	765.055	1203.73	770.05	1203.74	591.109	1203.74	369.405	1203.73	424.087	1203.73	657.122	1203.73	797.203	1203.74	66.8151	1203.74	281.534	1203.74
108.222	1203.77	284.5	1203.77	452.224	1203.79	140.888	1203.77	598.391	1203.78	118.385	1203.79	164.428	1203.78	41.0071	1003.44	79.3279	1203.78	352.199	1203.76	737.085	1203.76	244.083	1003.44	177.023	1203.77	396.023	1003.44	855.134	1203.77	1157.49	1203.77	755.075	1203.77	659.013	1203.78	488.102	1203.77	368.469	1203.77	441.065	1203.76	575.017	1203.76	641.2	1203.77	208.831	1203.78	117.575	1203.77
78.2801	1203.8	203.213	1203.81	568.391	1203.82	395.674	1203.8	726.385	1203.82	76.3692	1203.82	303.242	1203.82	64.9805	1003.47	139.376	1203.81	329.431	1203.79	833.859	1203.79	212.097	1003.47	100.985	1203.81	414.061	1003.47	1109.91	1203.8	991.107	1203.81	791.101	1203.8	634.013	1203.81	584.119	1203.81	428.488	1203.8	551.937	1203.79	472.245	1203.79	593.077	1203.81	272.871	1203.81	50.4947	1203.81
-28.027	1203.84	91.4421	1203.84	721.068	1203.85	631.488	1203.83	753.293	1203.85	77.4036	1203.86	360.149	1203.85	91.0042	1003.51	234.284	1203.85	108.36	1203.82	533.031	1203.82	179.113	1003.5	99.9812	1203.84	415.01	1003.5	1345.72	1203.83	692.054	1203.84	839.054	1203.83	672.977	1203.85	726.191	1203.84	387.462	1203.84	622.965	1203.83	357.015	1203.83	680.069	1203.84	258.771	1203.85	26.4946	1203.84
-180.004	1203.87	35.5601	1203.87	793.258	1203.89	648.436	1203.87	658.192	1203.89	134.369	1203.89	360.152	1203.89	105.988	1003.54	290.339	1203.88	-25.5018	1203.86	173.04	1203.86	136.097	1003.53	177.964	1203.87	312.071	1003.53	1362.66	1203.87	791.021	1203.88	955.041	1203.87	745.951	1203.88	779.031	1203.88	356.4	1203.87	578.269	1203.86	275.193	1203.86	812.01	1203.87	199.928	1203.88	13.6397	1203.88
-188.982	1203.91	245.152	1203.91	699.494	1203.92	302.189	1203.9	472.33	1203.92	173.356	1203.93	332.278	1203.92	118.999	1003.57	267.306	1203.91	-41.6048	1203.89	-3.94486	1203.89	115.088	1003.56	219.938	1203.91	185.127	1003.56	1016.4	1203.9	1041.31	1203.91	1079.06	1203.9	931.988	1203.91	840.095	1203.91	370.351	1203.91	593.168	1203.9	338.046	1203.9	855.11	1203.91	291.851	1203.91	29.5052	1203.91
60.3337	1203.94	652.897	1203.94	505.329	1203.96	41.9972	1203.94	269.349	1203.95	164.403	1203.96	290.322	1203.95	133.983	1003.6	251.337	1203.95	128.374	1203.93	-8.95325	1203.93	109.101	1003.59	202.045	1203.94	185.127	1003.59	756.204	1203.94	1390.56	1203.94	1107.05	1203.94	1129.96	1203.95	836.188	1203.94	365.429	1203.94	642.021	1203.93	509.05	1203.93	792.18	1203.94	550.913	1203.95	103.455	1203.95
375.534	1203.98	885.353	1203.98	724.387	1203.99	12.8683	1203.97	148.432	1203.99	151.386	1203.99	270.208	1203.99	121.05	1003.63	335.342	1203.98	558.311	1203.96	-59.0866	1203.96	126.118	1003.63	178.042	1203.98	280.064	1003.62	727.067	1203.97	1340.36	1203.98	998.004	1203.97	1139.98	1203.98	740.172	1203.98	390.399	1203.97	672.164	1203.97	593.986	1203.96	712.063	1203.98	721.786	1203.98	186.406	1203.98
392.01	1204.01	660.533	1204.01	902.787	1204.03	56.9203	1204.01	11.2109	1204.02	215.377	1204.03	399.25	1204.02	94.0009	1003.66	336.266	1204.02	855.492	1204	-199.971	1204	135.1	1003.66	296.056	1204.01	378.12	1003.65	771.112	1204.01	1011.19	1204.01	905.019	1204.01	958.001	1204.02	715.088	1204.01	445.378	1204.01	747.003	1204	510.183	1204	637.234	1204.01	618.848	1204.02	244.495	1204.01
132.972	1204.04	326.475	1204.04	824.789	1204.06	5.4305	1204.04	-53.728	1204.06	309.4	1204.06	484.322	1204.06	139.976	1003.69	263.323	1204.05	696.634	1204.03	-383.975	1204.03	91.0859	1003.69	443.035	1204.04	369.034	1003.69	719.614	1204.04	838.353	1204.05	791.101	1204.04	733.113	1204.05	733.181	1204.05	511.375	1204.04	836.048	1204.03	325.022	1204.03	632.21	1204.04	320.886	1204.05	269.577	1204.05
1.95867	1204.08	223.595	1204.08	581.667	1204.09	58.969	1204.07	13.3971	1204.09	327.378	1204.1	527.434	1204.09	188.948	1003.72	278.375	1204.09	409.463	1204.06	-159.849	1204.06	78.113	1003.72	370.016	1204.08	311.122	1003.72	773.144	1204.07	728.629	1204.08	830.047	1204.07	743.023	1204.08	941.046	1204.08	380.44	1204.08	794.124	1204.07	230.177	1204.07	669.228	1204.08	272.904	1204.08	346.527	1204.08
37.9008	1204.11	25.449	1204.11	367.587	1204.13	214.826	1204.11	70.1963	1204.12	298.381	1204.13	643.256	1204.12	226.959	1003.76	288.36	1204.12	202.835	1204.1	396.196	1204.1	113.093	1003.75	189.047	1204.11	196.113	1003.75	928.993	1204.11	685.599	1204.11	1026	1204.11	972.979	1204.12	1182.01	1204.11	183.51	1204.11	641.328	1204.1	328.136	1204.1	661.031	1204.11	425.944	1204.12	482.632	1204.12
49.1365	1204.15	-35.5139	1204.15	274.653	1204.16	387.622	1204.14	-71.6441	1204.16	237.354	1204.17	665.389	1204.16	236.974	1003.79	207.278	1204.15	194.508	1204.13	833.914	1204.13	125.068	1003.78	199.039	1204.15	159.087	1003.78	1101.78	1204.14	612.45	1204.15	1197.97	1204.14	1252.03	1204.15	1398.1	1204.15	38.5083	1204.14	488.185	1204.14	415.054	1204.14	651.248	1204.15	674.956	1204.15	573.728	1204.15
150.214	1204.18	-7.56202	1204.18	358.46	1204.2	411.346	1204.18	-149.626	1204.19	159.383	1204.2	502.44	1204.19	249.986	1003.82	221.255	1204.19	343.379	1204.17	793.809	1204.17	116.087	1003.81	305.051	1204.18	145.118	1003.81	1125.5	1204.18	748.709	1204.18	1203.93	1204.18	1386.04	1204.19	1413.11	1204.18	-82.5799	1204.18	501.005	1204.17	332.1	1204.17	734.009	1204.18	864.958	1204.19	523.58	1204.18
283.484	1204.21	11.4984	1204.22	586.646	1204.23	313.779	1204.21	-73.5339	1204.23	80.3786	1204.23	402.431	1204.23	252.982	1003.85	273.317	1204.22	475.586	1204.2	533.092	1204.2	134.102	1003.84	390.005	1204.22	187.026	1003.84	1027.92	1204.21	1200.52	1204.22	992.04	1204.21	1127.03	1204.22	1179.13	1204.22	-30.5319	1204.21	636.131	1204.2	179.215	1204.2	877.056	1204.22	850.858	1204.22	454.57	1204.22
263.275	1204.25	58.5034	1204.25	626.475	1204.26	216.212	1204.24	75.384	1204.26	48.4194	1204.27	395.249	1204.26	189.027	1003.88	293.283	1204.26	529.472	1204.24	457.889	1204.23	166.088	1003.88	379.011	1204.25	253.075	1003.87	930.348	1204.24	1450.09	1204.25	757.023	1204.24	788.068	1204.26	971.064	1204.25	110.487	1204.25	740.074	1204.24	219.135	1204.24	859.076	1204.25	836.921	1204.26	480.509	1204.25
-20.4688	1204.28	85.1851	1204.28	472.138	1204.3	75.9567	1204.28	168.324	1204.3	76.386	1204.3	384.331	1204.3	120.025	1003.91	303.268	1204.29	468.931	1204.27	567.699	1204.27	199.073	1003.91	218.022	1204.28	304.07	1003.9	790.085	1204.28	1380.52	1204.29	595.029	1204.28	707.099	1204.29	825.086	1204.29	262.408	1204.28	647.218	1204.27	345.124	1204.27	681.126	1204.28	865.943	1204.29	500.447	1204.29
-239.827	1204.32	49.6264	1204.32	367.587	1204.33	28.5325	1204.31	213.439	1204.33	108.417	1204.34	312.486	1204.33	112.06	1003.94	285.303	1204.32	184.538	1204.3	763.747	1204.3	222.077	1003.94	68.0291	1204.32	333.093	1003.93	742.652	1204.31	1170.4	1204.32	559.004	1204.31	700.004	1204.32	792.189	1204.32	277.414	1204.32	572.033	1204.31	502.255	1204.31	580.121	1204.32	911.988	1204.32	406.575	1204.32
-316.935	1204.35	-100.251	1204.35	330.248	1204.37	-8.7277	1204.35	325.4	1204.36	105.387	1204.37	392.384	1204.36	144.077	1003.97	275.323	1204.36	-71.5271	1204.34	870.549	1204.34	179.114	1003.97	3.05981	1204.35	299.052	1003.97	705.384	1204.35	997.562	1204.35	656.005	1204.35	730.973	1204.36	801.03	1204.35	189.5	1204.35	645.139	1204.34	560.012	1204.34	567.165	1204.35	774.843	1204.36	317.632	1204.36
-203.13	1204.39	-229.806	1204.39	260.547	1204.4	-73.092	1204.38	358.287	1204.4	84.3797	1204.41	514.53	1204.4	156.064	1004.01	267.34	1204.39	-125.402	1204.37	885.596	1204.37	117.085	1004	55.0248	1204.39	302.985	1004	641.012	1204.38	1210.56	1204.39	831.021	1204.38	808	1204.39	978.054	1204.39	122.451	1204.38	807.29	1204.38	462.052	1204.37	596.25	1204.39	543.997	1204.39	325.567	1204.39
-29.4309	1204.42	-279.337	1204.42	163.464	1204.44	-43.9472	1204.42	259.381	1204.43	67.3675	1204.44	471.424	1204.43	141.001	1004.04	349.348	1204.43	-66.5167	1204.41	672.01	1204.41	70.078	1004.03	127.042	1204.42	219.033	1004.03	670.149	1204.42	1519.65	1204.42	947.009	1204.42	883.001	1204.43	1293.04	1204.42	151.406	1204.42	852.332	1204.41	248.013	1204.41	675.045	1204.42	496.988	1204.43	268.775	1204.42
64.9083	1204.45	-227.251	1204.45	261.377	1204.47	92.2589	1204.45	182.485	1204.47	99.398	1204.47	382.335	1204.47	158.981	1004.07	485.413	1204.46	55.6918	1204.44	465.945	1204.44	86.0974	1004.06	140.053	1204.45	101.04	1004.06	806.347	1204.45	1712.56	1204.46	1033.06	1204.45	844.037	1204.46	1605.97	1204.46	199.351	1204.45	745.271	1204.44	140.145	1204.44	677.16	1204.45	464.893	1204.46	146.611	1204.46
127.803	1204.49	-162.463	1204.49	398.289	1204.5	253.536	1204.48	327.327	1204.5	173.377	1204.51	337.505	1204.5	174.99	1004.1	426.445	1204.5	125.686	1204.47	486.006	1204.47	117.086	1004.09	94.0573	1204.49	103.074	1004.09	967.616	1204.48	1450.09	1204.49	1094.03	1204.48	765.095	1204.49	1381.04	1204.49	257.378	1204.49	659.345	1204.48	164.21	1204.48	600.216	1204.49	315.914	1204.49	123.682	1204.49
334.444	1204.52	-105.296	1204.52	389.161	1204.54	305.042	1204.52	466.463	1204.53	222.352	1204.54	265.373	1204.53	165.054	1004.13	257.368	1204.53	103.473	1204.51	644.952	1204.51	82.1059	1004.13	46.0496	1204.52	153.12	1004.12	1019.11	1204.52	997.562	1204.52	1067.01	1204.52	754.059	1204.53	930.149	1204.52	299.345	1204.52	571.34	1204.51	203.28	1204.51	437.074	1204.52	277.984	1204.53	187.772	1204.53
658.628	1204.56	-55.7505	1204.56	240.633	1204.57	342.996	1204.55	301.525	1204.57	176.41	1204.58	275.435	1204.57	163.003	1004.16	147.415	1204.56	80.7046	1204.54	729.19	1204.54	15.0875	1004.16	74.0815	1204.56	213.066	1004.15	1057.06	1204.55	1057.09	1204.56	969.038	1204.55	714.081	1204.56	663.07	1204.56	276.488	1204.55	507.242	1204.55	229.044	1204.55	363.038	1204.56	402.978	1204.56	267.723	1204.56
629.435	1204.59	34.4417	1204.59	136.082	1204.61	336.228	1204.59	68.3807	1204.6	64.4116	1204.61	442.413	1204.6	176.015	1004.19	108.41	1204.6	44.6048	1204.58	704.126	1204.58	-4.92341	1004.19	136.037	1204.59	264.06	1004.18	1050.28	1204.59	1678.86	1204.59	789.032	1204.59	718.022	1204.6	742.022	1204.59	282.468	1204.59	467.05	1204.58	327.004	1204.58	437.074	1204.59	541.914	1204.6	264.727	1204.59
272.32	1204.62	282.14	1204.63	145.209	1204.64	380.28	1204.62	-12.5908	1204.64	-33.6038	1204.64	512.54	1204.64	158.035	1004.22	98.4308	1204.63	1.8395	1204.61	516.111	1204.61	25.0669	1004.22	198.064	1204.63	270.028	1004.22	1094.33	1204.62	2323.58	1204.63	731.099	1204.62	821.064	1204.63	1090.11	1204.63	435.444	1204.62	375.234	1204.61	464.034	1204.61	530.147	1204.63	611.952	1204.63	221.652	1204.63
[truncated: 46,879 more rows]
[truncated: 4 more columns]

## Sheet: Phospholipid-BN-C55-P
10_t6	10_t6 m/z	11_t8	11_t8 m/z	12_t24	12_t24 m/z	13_t48	13_t48 m/z	14_t168	14_t168 m/z	15_t336	15_t336 m/z	16_t3	16_t3 m/z	17_t4	17_t4 m/z	18_t5	18_t5 m/z	19_t6	19_t6 m/z	20_t8	20_t8 m/z	21_t24	21_t24 m/z	22_t48	22_t48 m/z	23_t168	23_t168 m/z	24_t336	24_t336 m/z	25_t3	25_t3 m/z	26_t4	26_t4 m/z	27_t5	27_t5 m/z	28_t6	28_t6 m/z	29_t8	29_t8 m/z	30_t24	30_t24 m/z	31_t48	31_t48 m/z	32_t168	32_t168 m/z	33_t336	33_t336 m/z	7_t3	7_t3 m/z
[truncated: 661 more rows]
[truncated: 4 more columns]

[truncated: 3 more sheets: Phospholipid-BN-CL, Phospholipid-BN-PE, Phospholipid-BN-PG]
