# Supplementary material for: Controlled Measurement and Comparative Analysis of Cellular Components in E. coli Reveals Broad Regulatory Changes in Response to Glucose Starvation
Source: PLoS Comput Biol. 2015 Aug 14;11(8):e1004400. doi: 10.1371/journal.pcbi.1004400 (PMC4537216; doi:10.1371/journal.pcbi.1004400)
Supplement: S2 File — (ZIP) [file pcbi.1004400.s013.zip › S2_File.xlsx]

## Sheet: Protein_average
ID	3hr	4hr	5hr	6hr	8hr	24hr	48hr	1wk	2wks
YP_003045405.1	0.840686	0.735506	1	0.653421	0.652215	0.372956	0.700057	0.568258	0.659352
YP_003043527.1	0.239205	0.400619	0.237226	0.0971372	1	0.718071	0.773127	0.624712	0.593027
YP_003045246.1	0.493144	0.226552	0.482868	0.269799	0.350205	1	0.226796	0.324526	0.803939
YP_003045188.1	0.554526	0	0.518044	0.518385	0.940503	0.504583	0.461871	1	0
YP_003043980.1	0.476303	0.641555	0.488715	0.404306	0.5393	0.85997	0.613831	0.922865	1
YP_003043822.1	0.948317	1	0.91918	0.926298	0.947693	0.878102	0.643659	0.354902	0.22931
YP_003046796.1	0.586988	0.625126	0.701387	0.788959	0.921361	0.872124	0.845388	0.973413	1
YP_003043289.1	0.332664	0.175411	0.277361	0.400633	0.113489	0.111032	1	0.364952	0.14027
YP_003045863.1	0.680992	0.992278	0.856757	0.995572	1	0.76688	0.753279	0.675161	0.452057
YP_003043396.1	1	0.974312	0.910787	0.735029	0.712575	0.624055	0.676179	0.616194	0.54535
YP_003045411.1	0.739695	0.796645	0.91244	0.922913	0.665369	0.614632	0.802349	1	0.9706
YP_003045268.1	0	0.0920943	0.0951686	0	1	0.5268	0	0.082455	0.285225
YP_003043591.1	0.533314	1	0.348367	0.701189	0.924437	0.421063	0.201666	0.755803	0.882198
YP_003044849.1	0.312636	0.179626	0.161113	0.294415	0.445603	1	0.87114	0.838417	0.810965
YP_003044046.1	0	0.448004	0.332912	0.435959	0.639292	0.236459	1	0.795645	0.418483
YP_003043350.1	0.918003	0.452341	1	0.326332	0.422209	0.223193	0	0	0
YP_003044355.1	1	0.332588	0.357353	0.323405	0.623784	0	0	0.350844	0.347912
YP_003046215.1	0.314231	0.204485	1	0.40995	0.705318	0.761388	0.124195	0.319883	0.506507
YP_003044958.1	0.385309	0.0962124	0.353824	0.220917	0.83386	0.601659	0.323286	1	0.813063
YP_003046231.1	1	0.836317	0.925185	0.70781	0.695649	0.636179	0.713808	0.754504	0.621117
YP_003047004.1	0.193315	0.0774648	0.371463	0.199669	0.330551	0.330413	0.273312	0.356702	1
YP_003045419.1	0	0	0	0.279766	0	0.661781	0.306076	0.729551	1
YP_003046278.1	1	0.94888	0.85194	0.603961	0.635362	0.586311	0.803012	0.80695	0.839192
YP_003047006.1	0.577007	0.533763	0.763085	1	0.820523	0.910811	0.79611	0.56306	0.575328
YP_003045407.1	0.89897	0.46849	1	0.882015	0.602637	0.415418	0.161045	0.292173	0.257576
YP_003045695.1	0.790456	0.592029	0.972818	0.895009	0.809413	0.59073	0.804315	1	0.884563
YP_003043394.1	0.689372	0.461153	1	0.316041	0.25839	0.287475	0.198209	0.183873	0.296384
YP_003046274.1	1	0.94991	0.932285	0.842273	0.845674	0.834381	0.663507	0.75954	0.778098
YP_003047397.1	0.505742	0.86579	0.613965	1	0.856689	0.519653	0	0	0
YP_003045159.1	0.692228	1	0.603287	0.54447	0.338439	0.673142	0.629206	0.773757	0.569064
YP_003045926.1	0.640137	0.677621	0.861687	1	0.719285	0.4686	0.786866	0.620835	0.227939
YP_003046276.1	0.432287	0.363837	0.417058	0.196966	0.325273	0.515631	0.646231	1	0.811816
YP_003046485.1	0.234753	0.104492	0.0821581	0.0282281	0.248012	0.856248	0.966263	0.968038	1
YP_003045256.1	1	0.819131	0.930927	0.877273	0.838771	0.527326	0.485531	0.57226	0.608766
YP_003045179.1	0.0580254	0	0	0.05776	0.0572669	0.919555	0.753664	1	0.839676
YP_003044335.1	0.409539	0.37584	0.8585	0.760426	0.600213	0.593622	1	0.913749	0.421483
YP_003044349.1	0.797289	0.270773	0.572747	1	0.743907	0.218644	0.414976	0	0.686029
YP_003046270.1	0.15193	0	0.151009	0.335023	0.122566	0	0.134997	0.205509	1
YP_003046252.1	0.743801	0.717949	1	0.86314	0.711343	0.328831	0.411311	0.268079	0.420016
YP_003045177.1	1	0.847805	0.724759	0.681337	0.251993	0.47294	0.27184	0.366505	0.476221
YP_003043800.1	0.717787	0.912245	0.81165	0.581877	0.615998	1	0.806735	0.746073	0.787788
YP_003045687.1	0.893072	0.94389	1	0.83678	0.857002	0.655261	0.743794	0.349471	0.182227
YP_003046250.1	0.98794	0.734403	1	0.640148	0.700421	0.197424	0.0555652	0	0
YP_003047248.1	0.275591	0.378422	0.349442	0.532464	0.597657	1	0.760507	0.623479	0.320153
YP_003044325.1	0.126838	0.120976	0.136507	1	0.772566	0	0	0	0
YP_003043825.1	0.864874	0.782869	1	0.664009	0.344559	0.0544338	0.060962	0.134603	0.0683937
YP_003047389.1	0	0.486975	0.993943	0.720602	0.450041	0.440676	0.469318	0	1
YP_003044984.1	0.587135	0.751456	0.757056	0.768331	0.831008	0.922292	0.872608	1	0.968774
YP_003046202.1	0.691822	0.612226	0.641489	0.665004	0.687301	0.833683	0.889627	1	0.965724
YP_003046260.1	0.516955	0.691494	0.678771	0.945086	0.853021	1	0.676984	0.400561	0.413121
YP_003047189.1	0.349104	0.265482	0.303288	0.204249	0.291458	0.643106	1	0.842852	0.971698
YP_003044772.1	0.406101	0.53478	0.682216	0.946835	1	0.89077	0.83511	0.781637	0.78674
YP_003043982.1	0.944574	1	0.802087	0.682018	0.478339	0.331156	0.345255	0.269354	0.26055
YP_003045313.1	0.97206	0.607528	0.409666	0.626239	0.544722	0.89602	0.857961	0.856978	1
YP_003043820.1	0.832261	0.450344	1	0.526709	0.47683	0.107967	0.321333	0.322767	0.389586
YP_003046204.1	0	0.18163	0.414882	0	0.349037	1	0.630872	0.834688	0.671118
YP_003045924.1	0.385472	0.135683	0	0	0.0806704	0.152118	0.0856276	1	0.480438
YP_003046689.1	0.507975	0.494878	0	0.47947	0.695156	0.939079	0.702196	1	0.508114
YP_003043420.1	0.550684	0.275644	0.742423	0.736578	0.497807	0.728327	0.31926	1	0.60466
YP_003046920.1	0.507854	0.552045	0.523394	0.619319	0.624977	0.75419	0.765895	0.991239	1
YP_003045522.1	0.555366	0.818234	0.823679	1	0.842899	0.728694	0.476562	0.407632	0.472566
YP_003044755.1	0.51449	0.482601	0.290861	0.415181	0.530016	0.831283	1	0.840106	0.928771
YP_003043642.1	1	0.799789	0.935383	0.712702	0.709674	0.679625	0.720639	0.588706	0.52339
YP_003046148.1	0.731449	0.682319	1	0.595104	0.758138	0.673697	0.63371	0.681765	0.682414
YP_003045902.1	0.442698	0.547864	1	0.260639	0	0.657412	0.539416	0.408034	0
YP_003046798.1	1	0	0.360925	0.464068	0.725112	0.709409	0	0.310903	0.537732
YP_003045523.1	0.636117	0.722186	0.814627	0.894618	0.737733	0.65263	0.80908	1	0.874037
YP_003046494.1	0.647213	0.522503	0.479966	0.52188	0.756366	0.550883	0.599626	0.875369	1
YP_003043818.1	1	0.848687	0.882078	0.715295	0.653136	0.5481	0.465195	0.398549	0.39052
YP_003045988.1	0.204578	0.310894	0.657277	1	0.74586	0.660377	0.415808	0.568369	0.486285
YP_003043907.1	1	0.91196	0.274184	0.874152	0.221679	0.348858	0.244163	0.516534	0.933969
YP_003043816.1	0.164703	0.0386835	0.0798488	0.209386	0.134142	0.694679	0.769255	1	0.716401
YP_003045347.1	0.413068	1	0	0.383488	0.395662	0.649202	0.380909	0.384239	0.834802
YP_003043886.1	0.385606	0	0	0	0.59987	0.562512	1	0.55262	0.547357
YP_003043901.1	0.652707	0.779483	0.890235	1	0.790622	0.835689	0.892936	0.904332	0.910991
YP_003043414.1	0.924621	0.590213	0.834718	0.689594	0.867799	0.829112	0.599733	1	0.726492
YP_003043921.1	0.610561	0.764377	1	0.757184	0.801208	0.23597	0.0394123	0.101487	0.255077
YP_003045584.1	0.918453	0.79978	1	0.749306	0.498201	0.473081	0.409359	0.554216	0.575985
YP_003046861.1	0.707433	1	0.226873	0.725566	0.366856	0.218412	0	0.196619	0.226712
YP_003044589.1	0.68104	0.761507	0.781044	1	0.633027	0.497903	0.499852	0.390242	0.360828
YP_003045603.1	0.240376	0.194524	0.341626	0.293065	0.365496	1	0.802031	0.940104	0.846267
YP_003043826.1	0.349595	0.433337	0.449323	0.597675	0.59367	0.417046	0.406862	1	0.547228
YP_003044741.1	0.3892	0.26732	0.553644	0.763631	0.609774	0.727261	0.629229	1	0.347878
YP_003045379.1	0.564204	0.346348	0.571832	0.535486	0.950067	1	0.891346	0.7234	0.272928
YP_003044747.1	0.565435	1	0.836144	0.808115	0	0	0.499794	0.488954	0.560722
YP_003045610.1	0.686535	0.705804	1	0.774984	0.911086	0.75854	0.770041	0.707778	0.532068
YP_003045951.1	0	0.591129	0.816382	1	0.561539	0	0	0.585999	0
YP_003046480.1	0.176108	0.0738431	0	0.0853985	0.21049	1	0.580549	0.220331	0.1047
YP_003043644.1	0.543095	0.681727	0.773926	0.939204	0.18858	0.1681	0.239797	1	0.383305
YP_003045790.1	1	0.862906	0.949033	0.875423	0.523584	0.128882	0.0662166	0.0721472	0.0997384
YP_003043917.1	0.730983	0.849943	1	0.717014	0.692113	0.60426	0.290362	0.0637769	0
YP_003046864.1	0.646085	0.631931	0.604144	0.645469	1	0.565033	0.781096	0.600278	0.799219
YP_003046742.1	0.512385	0.489613	0.505036	0	0	0.469539	0.450526	1	0.495822
YP_003047133.1	0.276246	0.396401	0.621755	1	0	0.179544	0	0	0
YP_003046135.1	0.0743865	0.106423	0.121546	0	0.485448	0.506597	0.57033	0.763192	1
YP_003044607.1	0.439423	0.424409	0.866727	0.433649	0.859894	0.693634	0.386373	0.418269	1
YP_003043503.1	0.260551	0.239625	1	0.349341	0.453872	0.243504	0.315393	0.241292	0.25207
YP_003043588.1	1	0.822364	0.842867	0.668692	0.684625	0.650653	0.689958	0.838788	0.686323
YP_003047135.1	0	0.663594	0.677405	0.607826	0.970266	1	0.642719	0.615831	0
YP_003043672.1	1	0.269139	0.667002	0.120811	0.120001	0.469609	0	0.197643	0
YP_003046443.1	1	0.946392	0.954941	0.896012	0.848879	0.736028	0.640266	0.634768	0.576749
YP_003043482.1	0.533603	0.63708	0.0415182	0.260849	0.534514	0.881716	1	0.576827	0.52989
YP_003044851.1	0.625761	0.723211	0.555544	0.733569	0.835087	1	0.918708	0.898699	0.83254
YP_003046315.1	0.989604	0.951907	0.785893	1	0.891276	0.841932	0.790846	0.634906	0.845028
YP_003046129.1	0.255968	0.347731	0.556779	1	0.818517	0.417592	0.500612	0.761471	0.705855
YP_003043670.1	0.964639	1	0.743469	0.560833	0.535478	0.251693	0.310194	0.602083	0.73272
YP_003046441.1	0.546695	0.539016	0.501983	0.453493	0.583133	0.965031	0.825884	0.824402	1
YP_003046125.1	0.464916	0.886855	0.844071	0.678781	0.741702	0.570662	0.230625	0.433632	1
YP_003043341.1	0.919471	1	0.815024	0.494894	0.74976	0.632984	0.891008	0.898354	0.863572
YP_003044108.1	0.953521	0.836756	0.798772	0.822242	0.801931	0.604979	0.712018	0.752724	1
YP_003043472.1	0.818606	0.391112	0.403433	0.403924	0.732838	0.595723	0.963007	0.779198	1
YP_003043490.1	0.531986	0	0.524356	0.478529	0.624222	0.927972	0	1	0.527552
YP_003046683.1	0	0.239625	1	0.21507	0	0	0.445784	0.480657	0.252758
YP_003045297.1	1	0.750688	0.493349	0.410115	0.522466	0.411817	0	0.198221	0.110908
YP_003045344.1	0.344468	0.152302	0.509292	0.224868	0.138946	0.157832	0.169194	0.24254	1
YP_003046127.1	0.272433	0.070725	0.0484532	0.0263234	0.126009	0.914168	0.820587	0.955147	1
YP_003047172.1	1	0.452587	0.933818	0.423698	0.764189	0.690223	0.930554	0	0.472259
YP_003045636.1	0.926431	0.806793	0.857296	1	0.531623	0.550057	0.574841	0.429178	0.357729
YP_003044615.1	0.402054	0.0639119	0.51096	0.293501	0.174921	0.912707	0.706428	1	0.936855
YP_003043937.1	0.6026	0.440321	1	0.763905	0.899112	0.830259	0.351107	0.176894	0.284892
YP_003046121.1	0.53471	0.896778	0.956756	1	0.975023	0.548529	0.644176	0.476371	0.373974
YP_003046451.1	0.44934	1	0.652633	0	0.651644	0.892544	0.861284	0.419104	0.322166
YP_003043931.1	1	0.833818	0.787516	0.610827	0.599008	0.616611	0.562556	0.661924	0.500923
YP_003043494.1	0.826475	0.693023	1	0.863138	0.963733	0.293142	0.166098	0.101008	0.231667
YP_003045609.1	1	0.523734	0.766352	0.58376	0.548891	0.595903	0.380897	0.92995	0.390867
YP_003043498.1	0.260258	0.238079	0.256669	0	0.254646	1	0.243458	0	0
YP_003045836.1	1	0.702159	0.366384	0.217444	0	0.581978	0.339125	0.334341	0.597566
YP_003044836.1	0.691274	0.794482	0.916105	0.575861	0.526804	1	0.596503	0.646098	0.738287
YP_003046695.1	1	0.95378	0.709151	0.469406	0	0.456445	0.778027	0.342226	0.357512
YP_003044388.1	0.485964	0.594195	0.848895	1	0.935983	0.862208	0.826006	0.704291	0.636483
YP_003046454.1	0.242169	0.706731	1	0.998284	0.444595	0.0799416	0.0735607	0	0.0825282
YP_003045512.1	1	0.946785	0.927331	0.86805	0.908455	0.735337	0.612934	0.679511	0.574182
YP_003047108.1	0.348848	0.434403	0.534378	0.498273	1	0.41929	0.42458	0.164313	0.233047
YP_003045710.1	0.210546	0.0877794	0.12851	0.0830749	0.0383411	0.42857	0.450391	0.740417	1
YP_003045804.1	0	0.402186	0	0.169099	0.192167	1	0.194767	0.193193	0
YP_003044106.1	0.514238	0.605432	0.770316	0.724881	0.838045	0.786138	0.712864	1	0.504087
YP_003045281.1	0.6197	0.748902	0.738891	1	0.681343	0.278974	0.134781	0.302355	0.130737
YP_003043511.1	0.135976	0.042612	0.0586367	0.0687181	0.156173	0.937932	0.894298	1	0.871193
YP_003043370.1	0.448836	0.528007	0.310592	0.878119	1	0.946438	0.890997	0.701418	0.358733
YP_003045614.1	1	0.691812	0.863778	0.620005	0.714785	0.46894	0.47473	0.457791	0.594025
YP_003044593.1	0.215169	0.115315	0.10999	0	0.615007	0.869166	1	0.700611	0.464151
YP_003045720.1	0.110446	0	0.114464	0.0684647	1	0.495436	0.6143	0.662984	0.607466
YP_003044931.1	0.573585	0.644166	0.6921	0.632242	0.740391	0.801663	0.893213	0.887145	1
YP_003046198.1	0.903002	0.696401	1	0.848666	0.854983	0.780116	0.662052	0.624498	0.620387
YP_003047260.1	0.828014	0.675266	0.853499	0.568507	0.541339	0.864125	0.830661	1	0.946126
YP_003043648.1	0.661242	0.709841	0.617153	0.721436	0.963389	1	0.86719	0.965239	0.853395
YP_003044933.1	0.683522	0.580047	1	0.838988	0.7445	0.666366	0.503534	0.507459	0.50814
YP_003045832.1	0.721339	0.217646	0.336816	1	0.599577	0.438761	0.21201	0	0
YP_003047262.1	0.572782	0.904911	0.91397	1	0.674322	0.483967	0.539393	0.450123	0.284826
YP_003044394.1	0.900344	0.761704	1	0.828407	0.653765	0.693102	0.782803	0.742476	0.511929
YP_003047240.1	0.924013	0.858358	0.934984	0.978557	1	0.660997	0.659288	0.611748	0.495402
YP_003045096.1	1	0.474422	0.407649	0.371665	0.462699	0.690893	0.455083	0.589327	0.520957
YP_003044898.1	0.469875	0.336118	0	0.411612	0.511068	1	0	0.657385	0
YP_003046433.1	0.68566	0.767292	1	0.814407	0.610679	0.576747	0.601032	0.53505	0.504172
YP_003043678.1	0	0.479042	0	0.479253	1	0.732678	0.478844	0	0
YP_003046845.1	0.619821	0.842151	1	0.499893	0.476688	0.370316	0.310946	0.563068	0.969781
YP_003045728.1	0.882681	0.919702	1	0.921806	0.952004	0.787667	0.813441	0.586506	0.490412
YP_003044494.1	0.194422	0.43822	0.506999	0	0.350074	0.335234	0.622822	0.348964	1
YP_003043624.1	0.731427	1	0.72134	0.594041	0	0.989232	0.718517	0.713747	0.707783
YP_003047292.1	1	0.458632	0	0.922788	0.469613	0.439829	0.422019	0.468362	0.464449
YP_003047270.1	0.645548	0.706554	0.899185	0.750915	0.837967	1	0.963528	0.789652	0.956035
YP_003046843.1	0.837448	0.870735	1	0.962522	0.917975	0.956859	0.798417	0.543517	0.545294
YP_003043626.1	1	0.781311	0.715401	0.812361	0.995509	0.364694	0.250994	0	0.441846
YP_003046055.1	0	0.223927	1	0.39028	0.133131	0.130248	0.293268	0	0
YP_003044474.1	0.848355	1	0.998332	0.96721	0.68386	0.674035	0.709813	0.652484	0.661159
YP_003046859.1	0.799988	0.614148	0.970347	0.769721	0.964644	0.840639	0.560954	1	0.416486
YP_003044498.1	0.688936	0.653673	0.339623	0.779448	0.298823	0.315664	0.79271	0.639256	1
YP_003046094.1	0.912797	0.961177	0.790818	1	0.920752	0.514423	0.306752	0.457467	0.110374
YP_003043919.1	0.668428	0.702009	0.576789	0.711633	0.759759	0.923549	1	0.975832	0.9626
YP_003046860.1	0.450285	0.533222	0.544155	0.48492	0.404796	1	0.122224	0.228259	0.0526388
YP_003047272.1	0.678781	0.512123	0.52752	0.482392	0.496343	0.815793	1	0.94578	0.89057
YP_003046098.1	0.620272	0.449619	1	0.412955	0.647665	0.612518	0.30912	0.416545	0.426931
YP_003043310.1	0.724136	1	0.842408	0.753374	0.593892	0.669281	0.86021	0.686068	0.962483
YP_003046673.1	1	0.620002	0.585476	0.567178	0.567305	0.438451	0.512759	0.245665	0.197291
YP_003043595.1	0.672567	0.988107	0.702504	0.898571	1	0.889756	0.784384	0.777372	0.565073
YP_003045299.1	1	0.469323	0.328645	0.640874	0.268908	0.263085	0.293091	0.608068	0.548862
YP_003045026.1	0.576625	0.456918	0.80554	0.402591	0.548918	0.576303	0.711329	1	0.651799
YP_003047253.1	0.275376	0.188583	0.402815	0.304961	0.605026	0.635503	0.846312	0.911311	1
YP_003046851.1	0.725737	0.501707	0.738992	0.712842	0.548027	0.699745	0.618504	0.773089	1
YP_003044029.1	0.3855	0.59056	0.772004	1	0.220733	0	0.127343	0.118304	0
YP_003044184.1	0.790261	0.8249	1	0.50888	0.61884	0.568765	0.250413	0.611464	0.697352
YP_003044488.1	0.995118	0.911023	0.764041	1	0.619198	0.76217	0.443844	0.833505	0.843499
YP_003045398.1	0.657028	0.846009	1	0.807107	0.579501	0.550911	0.601283	0.643956	0.571709
YP_003047255.1	0.360212	0.245402	0.691347	0.91659	1	0.744709	0.378101	0.767939	0.774789
YP_003044261.1	0.183455	0.431629	0.600675	0.965187	1	0.803416	0.417861	0.903567	0.569221
YP_003046847.1	0.524262	0.201414	1	0.904767	0.468646	0.365867	0.15302	0.767243	0.366723
YP_003043263.1	0.933536	0.895999	1	0.850103	0.922311	0.570761	0.504302	0.4086	0.316078
YP_003045289.1	1	0.731874	0.674182	0.154007	0.127767	0.537341	0.375088	0.552844	0.456115
YP_003046064.1	0.85112	0.843476	0.819726	1	0.898704	0.20356	0.179364	0.122293	0.192709
YP_003044486.1	0.846561	0.227799	0.991886	1	0.19866	0	0.437618	0	0.238295
YP_003046108.1	1	0.779087	0.96866	0.688357	0.637644	0.677348	0.63883	0.733545	0.670419
YP_003045973.1	1	0.319334	0.464263	0.589494	0.188426	0.224363	0	0.201977	0
YP_003047153.1	0.768497	0.489483	0.855451	0.533873	1	0.780094	0.450095	0.745731	0.567476
YP_003046552.1	0	0.375246	1	0.459529	0.45645	0.284968	0.32085	0.489275	0.281696
YP_003044919.1	0.896706	0.686963	1	0.904697	0.798787	0	0.121585	0.120778	0
YP_003046066.1	0.908331	0.664541	1	0.959759	0.809607	0.776706	0.622925	0.78254	0.768713
YP_003047223.1	0.472536	0.815234	0.280816	0.914039	0.244075	0.245394	1	0.258929	0.272263
YP_003045303.1	0.309944	0.492697	0.562714	0.281246	0	0.175902	0.0990156	0.674539	1
YP_003044178.1	0.373127	0.602125	0.410313	0.610802	0.862549	1	0.630693	0.685542	0.650561
YP_003044269.1	1	0.924439	0.855171	0.512673	0.408627	0.0466459	0.0565268	0.156762	0.0200839
YP_003044449.1	0.879155	1	0.986436	0.923072	0.806555	0.674617	0.599945	0.655992	0.679051
YP_003045471.1	0.607887	0.554353	0.529388	0.534928	0.990613	1	0.636189	0.833583	0.88323
YP_003046082.1	0.27352	0.62944	0.162317	0.672414	1	0.519894	0.442087	0.656178	0.537346
YP_003044277.1	0.752488	0.626299	0.532123	0.596269	0.776506	1	0.953771	0.812357	0.913088
YP_003044478.1	0.484565	0.686171	0.606251	1	0.524274	0.993276	0.709109	0.680917	0.891818
YP_003046855.1	0.801743	0.802257	0.870801	1	0.390874	0.0286481	0.255324	0.0334042	0
YP_003044025.1	1	0.59123	0.761107	0.468543	0.33534	0.454224	0.671543	0.356228	0.113796
YP_003044313.1	0.771297	0.437615	1	0.485528	0.722654	0.292036	0.49006	0.482768	0.47653
YP_003043580.1	1	0.802441	0.877664	0.817519	0.677809	0.642472	0.631165	0.652482	0.567455
YP_003044287.1	0.526208	0.531782	1	0.874907	0.353001	0.0520066	0	0.013208	0
YP_003044176.1	0.729949	0.810807	0.931608	0.63027	0.552664	0.993164	0.839588	0.883563	1
YP_003043985.1	0.701377	0.625175	0.461131	0.478648	0.47409	1	0.780551	0.994106	0.908724
YP_003045445.1	0.80654	0.875368	1	0.532153	0.407777	0.339949	0.434565	0.172672	0.116435
YP_003046833.1	0.776205	0.74482	0.659294	0.604236	0.65152	0.656662	0.953332	1	0.785763
YP_003044874.1	1	0.725437	0.62661	0.414226	0.403566	0.399153	0.326695	0.321365	0.353884
YP_003043582.1	0.980025	0.944385	0.89751	0.753013	0.693642	0.557137	0.621211	0.88771	1
YP_003044170.1	0.835945	0.999375	1	0.885561	0.751025	0.814465	0.834448	0.753639	0.632292
YP_003044929.1	0.39421	0.242142	0.76476	0.617419	0.817709	1	0.497862	0	0.373898
YP_003043987.1	0	0.554708	0.700717	0.643968	1	0.670269	0.170712	0	0
YP_003046234.1	0.253496	0.236206	1	0.474423	0.746632	0.221093	0.235957	0	0.245302
YP_003045443.1	0.658944	0.845826	1	0.967292	0.69089	0.509091	0.479754	0.541952	0.577022
YP_003046831.1	0.89009	0.731879	0.882956	1	0.843399	0.739931	0.471933	0.677879	0.525101
YP_003046971.1	0.736048	0.769009	0.683953	0.611471	0.624579	0.80564	0.831484	0.905285	1
YP_003045977.1	0.900727	0.758076	1	0.556757	0.465153	0.970786	0.760983	0.5008	0.730516
YP_003043584.1	0.917389	0.885731	1	0.649732	0.922424	0.445197	0.380345	0.297578	0.244507
YP_003045428.1	0.909204	0.688967	0.743839	1	0.672848	0.698318	0.641862	0.537876	0.511143
YP_003046556.1	0.836551	0.858421	1	0.976016	0.812003	0.568762	0.774237	0.465009	0.281099
YP_003046236.1	0.256997	0.339094	0.49729	0.342312	0.368824	0.585443	0.371463	1	0.805617
YP_003044188.1	0.163208	0	0	0	0	0.313549	0.375583	1	0.241699
YP_003045441.1	0.134866	0.24678	0.832598	0.480723	1	0.178432	0.112332	0.110475	0.189196
YP_003044870.1	0.641091	0.652003	0.79042	0.850639	0.829256	0.901314	0.995868	0.943985	1
YP_003045975.1	0	0.253809	0.184418	0	0.301794	0.738145	0.183747	0.507921	1
YP_003045747.1	0.667973	0.610963	0.432746	0.814846	0.949803	0.85662	0.899939	1	0.845928
YP_003044295.1	0.623515	0.740686	1	0.693573	0.481049	0.0194347	0	0.0434887	0.0218299
YP_003045426.1	0.630613	0.680967	0.657902	0.720693	0.883281	0.945081	1	0.962891	0.929312
YP_003046961.1	0	0.479518	1	0.411993	0.440056	0.64401	0	0.906785	0
YP_003046582.1	0.839886	0.83492	1	0.945399	0.743883	0.539217	0.521362	0.544446	0.418412
YP_003043558.1	0	0	0	0.110508	0.291819	1	0.978578	0.685571	0.351333
YP_003047321.1	0.44793	0.571191	0.747732	0.878448	1	0.969159	0.842906	0.622008	0.484657
YP_003045420.1	0.341571	0.325784	0.599463	0.265971	0.396284	0.403856	0.41829	0.424782	1
YP_003043316.1	0.598805	0.871159	0.910688	1	0.867035	0.719862	0.614789	0.718856	0.780514
YP_003044281.1	0.652548	0.464563	0.47498	0.490549	0.7488	1	0.723411	0.867594	0.775112
YP_003046655.1	1	0.732203	0.627045	0.666609	0.535806	0.706554	0.552832	0.810777	0.943616
YP_003045396.1	0.951611	0.701231	1	0.736165	0.419773	0.406436	0.526283	0.534551	0.61338
YP_003044154.1	0.701182	0.654505	0.703989	0.579743	0.642777	0.771126	0.711582	0.85569	1
YP_003043304.1	0.935119	0.930939	1	0.980374	0.774882	0.692835	0.761099	0.750883	0.65621
YP_003043599.1	0.800416	0.747157	0.637398	0.559166	0.394907	1	0.765516	0.875657	0.633362
YP_003047288.1	0.306001	0.153771	1	0.134029	0.244119	0.209509	0.200162	0.142705	0.164546
YP_003045841.1	0.165948	0.144302	0.356514	0.125932	0.325499	0.639871	0.752558	0.854997	1
YP_003043360.1	0	1	0	0.311958	0.448139	0.323142	0.889578	0.468532	0.351602
YP_003043302.1	0.804136	0.960462	0.845468	0.97701	1	0.75913	0.730119	0.563463	0.542869
YP_003044291.1	0.748061	0.945822	1	0.809234	0.29007	0.0549601	0.0154686	0.0468114	0.0520746
YP_003045454.1	0.933891	0.431249	0.44992	0.37052	0.814411	0	0.802269	1	0.454884
YP_003046209.1	1	0.379457	0.542528	0.81264	0.145022	0.164735	0.353188	0.166804	0
YP_003044812.1	1	0.930433	0.634975	0.659321	0.306357	0.747643	0.727911	0.874875	0.811258
YP_003044717.1	0.346331	0.286251	0.656099	0.726384	1	0.478887	0.172823	0.380487	0.128319
YP_003047353.1	0.554647	0.528823	0.704053	0.773804	0.89556	0.749117	0.788867	0.844062	1
YP_003045576.1	0.635319	0.816323	0.979478	0.802813	1	0.952508	0.667431	0.24208	0.169347
YP_003045059.1	0.21776	0.291974	1	0.951146	0.244018	0	0	0.056891	0
YP_003044293.1	0.691193	0.750738	1	0.987836	0.985956	0.818332	0.681532	0.501286	0.247519
YP_003045891.1	0	0.329629	0.351421	0.630474	0	0.481932	1	0.308137	0.353365
YP_003046911.1	0.196695	0.0639742	0.0522981	0.0177406	0.415266	0.747733	0.677177	0.788183	1
YP_003044094.1	0.183948	0.143	0.0508515	0.0303022	0.0520798	0.769139	0.719368	0.83771	1
YP_003046342.1	0.731659	0.861644	1	0.867487	0.858916	0.69124	0.537215	0.486804	0.361173
YP_003045049.1	0.775024	0.479514	0.499995	0.724987	0.595221	0.464853	0.944347	0.941382	1
YP_003043871.1	0.35301	0.491897	0.540622	0.567153	0.641124	0.366326	1	0.747798	0.356947
YP_003044485.1	0.969514	0.901218	1	0.843026	0.708113	0.231107	0.168161	0.162177	0.0959999
YP_003044340.1	0.537314	0.481133	0.501964	0.727435	0.996014	0.443924	1	0.94456	0
YP_003046898.1	1	0.442137	0.493105	0.442332	0	0.43746	0.98235	0.475929	0
YP_003047392.1	0.673884	0.456062	0.930847	1	0.992871	0.976598	0.432873	0.679855	0.621425
YP_003044878.1	0.775383	0.903168	0.854263	0.58076	0.74949	1	0.898809	0.943162	0.836338
YP_003046991.1	0.903051	1	0.758416	0.822315	0.711303	0.714328	0.699016	0.248992	0.0512232
YP_003044049.1	0.209692	1	0.788493	0.75452	0.18246	0	0.198869	0	0.224289
YP_003043333.1	0.73033	0.8202	1	0.840321	0.767578	0.734006	0.643237	0.871234	0.639489
YP_003046907.1	0.964288	0.631919	0.672348	0.836632	0.87514	0.978953	0.691062	0.823958	1
YP_003045907.1	0.682374	0.578066	1	0.355512	0.34861	0.543504	0.57144	0.392147	0
YP_003045130.1	0.420287	0.486065	1	0.546908	0.393975	0.300379	0	0	0.0977308
YP_003043331.1	0.837213	0.779965	1	0.770404	0.482465	0.355918	0.538266	0.494721	0.504157
YP_003045554.1	1	0.806446	0.967625	0.8193	0.614952	0.430039	0.504769	0.462763	0.467351
YP_003043861.1	0.685891	0.453278	0.655234	0.939204	0.924245	0.912707	0.256212	1	0.864789
YP_003046915.1	1	0.487787	0.686203	0.962349	0.741957	0.385501	0.322152	0.340301	0.495165
YP_003045979.1	0.22446	0.231073	0.690839	1	0.882932	0.377918	0	0.473214	0.0680195
YP_003043337.1	0.946695	0.745531	1	0.890897	0.785911	0.726906	0.581308	0.655666	0.780443
YP_003044235.1	1	0.400165	0.671234	0.775032	0.58265	0.257974	0.0594203	0.158691	0.213408
YP_003045556.1	0.184075	0.400748	0.790191	0.517098	0.59549	0.857339	0.542787	0.954582	1
YP_003046175.1	0.246494	0.150476	0.131827	0.0956109	0.800708	1	0.929875	0.805589	0.786003
YP_003046917.1	0.73374	0.349914	0.799279	1	0.440967	0.407341	0.194361	0	0.196204
YP_003045592.1	0.915944	0.911152	0.670678	0.683361	1	0.705416	0.378252	0.0972297	0
YP_003043958.1	0.459703	0.215278	0.153335	0.0616541	0.0875372	0.532631	0.826566	0.815955	1
YP_003046372.1	0.20443	0.105073	0.0984885	0.0587002	0.119705	0.610873	0.742781	0.695967	1
YP_003045915.1	1	0.771543	0.941829	0.880331	0.624824	0.536984	0.662869	0.739836	0.692757
YP_003047404.1	0.164031	0.090405	0.129742	0.373234	1	0.256057	0.179356	0.151938	0.156603
YP_003043963.1	1	0.891104	0.817668	0.649861	0.571371	0.569852	0.630292	0.491187	0.496007
YP_003045021.1	0.508945	0.474464	0.541919	0.872447	0.792	1	0.875424	0.64592	0.426375
YP_003046903.1	0.810003	0.380466	1	0.226961	0.479376	0.436392	0.611132	0.87344	0.551083
YP_003047381.1	0.0884868	0.500469	1	0.563003	0.328912	0.109323	0.0542148	0.0503665	0.203105
YP_003044088.1	0.415481	0.452529	0.343005	0.282414	0.327504	0.78505	0.895427	0.837092	1
YP_003045643.1	0.669149	0.846736	1	0.204679	0.531238	0.219802	0.247567	0	0
YP_003045540.1	1	0	0	0	0.311892	0.502151	0.985445	0.322255	0
YP_003046086.1	0.418858	0.489652	0.504955	0.458285	0.771219	1	0.730873	0.695397	0.607016
YP_003045909.1	0.809676	0.749433	0.8014	0.513712	0.520813	0.907924	0.95096	1	0.738408
YP_003045051.1	1	0.584558	0.986209	0.450848	0.485781	0.912636	0.840359	0.984163	0.166182
YP_003045565.1	0.541734	0	0.534263	0.484616	1	0.66381	0.481357	0.52864	0.53219
YP_003043538.1	1	0.742055	0.801042	0.695387	0.479136	0.728842	0.650858	0.841324	0.738239
YP_003047414.1	0.172718	0.297717	0.855595	0.693975	1	0.885149	0.637028	0.881965	0.418606
YP_003045053.1	0.193638	0	0.280827	1	0.326862	0.239177	0	0	0
YP_003043330.1	0.560828	0.63566	0.638049	0.762781	0.836025	0.864466	1	0.976782	0.4792
YP_003043737.1	0	0	0.8479	0.536452	0.560915	1	0	0.883658	0.554747
YP_003044610.1	0.326577	0.0769929	0.168471	0.0810939	0.050646	0.680467	1	0.798156	0.951951
YP_003046517.1	1	0.442137	0	0	0.635426	0.480292	0	0.624048	0.495832
YP_003043776.1	0	0.327728	0	0.551173	0.332005	0.459853	1	0.662241	0.336494
YP_003046309.1	0	0.339783	0.757903	0.345638	1	0.35212	0.337861	0.374963	0.381047
YP_003047410.1	0.96752	0.926749	1	0.826759	0.681138	0.597505	0.539614	0.669653	0.560214
YP_003047217.1	0.738151	0.875086	1	0.865161	0.825897	0.636872	0.642682	0.638301	0.580717
YP_003046519.1	0.176734	0.366683	0.230314	0.333155	1	0.700839	0.584538	0.400192	0.397526
YP_003045047.1	0.692552	0.828924	1	0.915796	0.422593	0.134978	0	0.0474023	0.127892
YP_003045994.1	1	0.447228	0.715446	0.668562	0.401781	0	0.446755	0.468362	0.478567
YP_003043477.1	0.384275	1	0.393307	0.373188	0.390206	0	0.371214	0	0.397646
YP_003047420.1	0.509042	0.571541	0.566743	0.613279	0.612754	0.790371	0.878882	0.851197	1
YP_003044312.1	0.91566	1	0.837755	0.645585	0.706762	0.814516	0.555183	0.683446	0.722653
YP_003044662.1	0.327195	0.316015	0	0.567054	1	0.600566	0.609113	0.319286	0
YP_003045404.1	0.848347	0.560398	1	0.844217	0.814687	0.594867	0.628865	0.643691	0.769883
YP_003046577.1	0.869823	0.330818	0	0	0.194097	0.617041	0.540433	0.867743	1
YP_003044618.1	0.332786	0.317228	0.340205	0.553897	1	0.912908	0.929364	0.906249	0.81972
YP_003046156.1	0.207686	0.110496	0.108991	0.13113	0.119094	0.850917	0.716586	1	0.96536
YP_003046442.1	0.873455	0.276081	1	0.282092	0.461202	0.350262	0	0.494369	0
YP_003047429.1	0.571074	0.545642	0.528571	0.526062	0.644415	0.963532	1	0.965599	0.723238
YP_003044664.1	0.151668	0.144658	0.484001	0	0.785383	1	0.502455	0.51299	0.239415
YP_003046575.1	1	0.249441	0.946608	0.352055	0.263835	0	0	0	0
YP_003047431.1	0.874676	0.805825	1	0.594653	0.483074	0.311503	0.264529	0.414121	0.397471
YP_003046378.1	1	0.525922	0.592755	0.616829	0.415803	0.22493	0.0771978	0.0719967	0.0906539
YP_003043934.1	0.0850278	0.23883	0.155662	0.118838	0.684596	0.617105	0.41303	0.896157	1
YP_003045591.1	0.778911	0.554376	1	0.794654	0.539024	0.43236	0.475975	0.420809	0.541271
YP_003046573.1	0.876447	1	0.691318	0.614684	0.435025	0.409961	0.447413	0.479063	0.502149
YP_003043936.1	0.184346	0.122373	0.383883	0	0.613281	1	0.112581	0.219128	0.757999
YP_003044798.1	0.843295	0.976215	1	0.77137	0.442802	0.0721858	0	0	0
YP_003047423.1	0.94968	0.941846	1	0.311099	0.798896	0.458034	0.286839	0.0872164	0
YP_003043794.1	0.682647	0.910562	1	0.84935	0.658853	0.231771	0.722815	0.572189	0.394623
YP_003043461.1	0.628236	0.819148	1	0.709932	0.826801	0.817418	0.558857	0.650885	0.561593
YP_003046396.1	1	0.672218	0.609544	0.462144	0.451453	0.388533	0.179073	0.279871	0.537732
YP_003046919.1	0.607963	0.90469	0.84108	0.954382	0.742244	0.64383	0.797334	1	0.533053
YP_003046565.1	0.943437	0.597957	0.798373	0.756348	1	0.359924	0.248442	0.229663	0
YP_003043960.1	1	0.834249	0.829744	0.690573	0.586683	0.272204	0.260446	0.247931	0.171173
YP_003044623.1	0.654288	0.585876	0.4657	0	1	0.772304	0.544964	0.267979	0.308993
YP_003043981.1	0.263606	0	0.280405	0.356687	0.458746	0.472388	1	0	0.416113
YP_003046567.1	0.462019	0.359929	0.609646	0.925463	1	0.646341	0.384732	0.454473	0.237497
YP_003043940.1	0.428858	0.218628	0.455932	0.392449	0.206439	0.365083	0	1	0.223807
YP_003043967.1	0.537564	0.497346	0.520533	0.584327	0.470956	0.833487	0.944405	0.945953	1
YP_003046561.1	0.626499	0.52285	0.981034	0.99473	0.919922	1	0.637957	0.876514	0.715888
YP_003046909.1	0.929937	0.871947	0.987245	1	0.57981	0.42886	0.297228	0.484455	0.367561
YP_003047064.1	0	0.497707	0.526915	0.993213	0.895351	0.851573	1	0.764569	0.581648
YP_003046501.1	1	0.622216	0.722997	0.710883	0.521971	0.0366577	0.111063	0.116998	0.122014
YP_003046030.1	0.330183	0.283907	0.314317	0.297321	0.323293	0.73464	0.731195	0.935199	1
YP_003043765.1	0.108786	0.0961972	0	0.19571	0.10644	0.753466	1	0.715452	0.431814
YP_003047184.1	0.914026	0.75579	0.80615	0.766702	0.714006	0.644275	0.814076	1	0.943143
YP_003045205.1	0.816654	0.757243	0.893769	1	0.61076	0.52241	0.567716	0.941099	0.577371
YP_003046050.1	1	0.784768	0.960636	0.695132	0.598381	0.509302	0.32394	0.457184	0.395767
YP_003043451.1	0.504203	0.963589	0.751857	0.409497	0.450041	0.462042	0	0.492016	1
YP_003047186.1	0.76658	0.604185	0.583439	0.444301	1	0	0	0.164313	0.173483
YP_003046392.1	0.717071	0.577388	0.771249	0.79144	0.718383	0.714141	0.955589	1	0.94926
YP_003046214.1	1	0.889906	0.693661	0.555864	0.467853	0.23878	0.220901	0.16683	0.13054
YP_003044668.1	0	0.476614	0.496972	0.892101	0.684056	0.602119	0.990607	0.47993	1
YP_003043447.1	1	0.620444	0.84442	0.693244	0.469965	0.53133	0.398783	0.485123	0.332322
YP_003047058.1	0.928479	1	0.698533	0.644205	0.681755	0.507046	0.528715	0.556105	0.660694
YP_003047297.1	0.605983	0.463699	1	0.827142	0.62118	0.526836	0.737147	0.794551	0.71351
YP_003044123.1	0.523338	0.548065	0.938924	0.571911	1	0.935692	0.704896	0.604356	0.303875
YP_003046004.1	0.832209	0.876311	1	0.849517	0.79377	0.523486	0.562005	0.469418	0.479172
YP_003047289.1	0.852806	0.843589	0.890585	1	0.7437	0.693841	0.648093	0.80421	0.796606
YP_003047291.1	0.786178	0.546528	0.848576	0.627842	1	0.709393	0.805993	0.531624	0.665523
YP_003045858.1	1	0.420227	0.882857	0.656479	0.312956	0.444509	0.213688	0.597728	0.273018
YP_003043679.1	0	0.318776	1	0.459745	0.266262	0.288468	0.631445	0.30458	0.544655
YP_003047027.1	0.743509	0.522625	1	0.546783	0.693254	0.252377	0.500848	0.704428	0.298601
YP_003046024.1	0.764371	0	0.385984	0.931196	0.881415	1	0.52731	0.538193	0.379
YP_003044139.1	1	0.967943	0.808804	0.86257	0.831392	0.66417	0.871393	0.891852	0.684658
YP_003043443.1	0.169451	0.179531	0.806271	0.246761	0.398591	1	0.642567	0.37894	0.246204
YP_003044201.1	0	0.0900159	0.153004	0.213153	0.244359	0.62208	0.669462	0.662973	1
YP_003047066.1	0.685006	0.61763	1	0.625484	0.645308	0.415346	0.237696	0.502917	0.365543
YP_003046888.1	0.506658	0.723608	0.499391	1	0.408734	0.973375	0.497715	0.494412	0.49028
YP_003045238.1	1	0.709365	0.486065	0.436262	0.427792	0.778422	0.943452	0.615483	0.727626
YP_003045986.1	0.882441	0.761253	0.451739	0.991245	1	0.407467	0.793054	0.76073	0.894055
YP_003047281.1	1	0.733663	0.690408	0.567094	0.54086	0.536737	0.543731	0.543001	0.637049
YP_003043238.1	0.700791	0.640021	0.622097	0.826474	0.607896	0.874914	0.633293	1	0.8966
YP_003045989.1	0	0	0.247272	0	0.587517	0.782412	0.466764	0.441549	1
YP_003045122.1	1	0.881548	0.946175	0.846238	0.665077	0.725102	0.74613	0.607963	0.578459
YP_003045236.1	1	0.833719	0.715618	0.798338	0.398339	0.354506	0.318159	0.248326	0.37441
YP_003046063.1	0.243897	0.115276	0.120233	0	0.105789	0.866598	0.966582	0.632367	1
YP_003047287.1	0.821863	0.562755	1	0.232641	0.60559	0.43717	0.491699	0.427843	0.612046
YP_003044127.1	1	0.708768	0.831661	0.675748	0.441953	0.686287	0.327162	0.55263	0.591295
YP_003046466.1	0.393027	0.326541	0.619029	0.478694	0.568088	0.985247	0.614423	0.869299	1
YP_003043755.1	0.452602	0.409684	1	0.907966	0.345874	0.338384	0	0	0
YP_003045673.1	1	0.790184	0.948159	0.870943	0.825072	0.586082	0.602057	0.83007	0.633168
YP_003043318.1	0.751552	0.679236	0.731602	0.822614	0.681455	1	0.791623	0.920528	0.649148
YP_003043546.1	0.990487	0.945946	1	0.841377	0.830347	0.781738	0.651635	0.828009	0.778169
YP_003045484.1	0.503751	0.978693	0.998923	1	0	0.399882	0.497715	0.470122	0
YP_003046814.1	0.336176	0.409123	0.536171	1	0.666576	0.0902495	0	0.197762	0
YP_003043587.1	1	0.642064	0.761079	0.59213	0.601701	0.56571	0.483047	0.456537	0.612093
YP_003046075.1	0.755068	0.697697	1	0.56575	0.440581	0.296118	0.451319	0.528071	0.397724
YP_003046816.1	0.734403	0.700459	1	0.804175	0.159757	0	0	0	0.789823
YP_003046289.1	0.899531	0.922991	1	0.968895	0.760087	0.630557	0.644086	0.68714	0.6228
YP_003046404.1	1	0.659834	0.834283	0.597671	0.492794	0.580527	0.54905	0.613648	0.37733
YP_003043589.1	0.642103	0.578933	0.540986	0.48778	0.501972	0.653378	1	0.598896	0.663583
YP_003045126.1	1	0.6505	0.734108	0.561638	0.531967	0.177666	0.762125	0.594593	0.528148
YP_003045466.1	0	0.9585	1	0.411762	0.992116	0.487008	0.445784	0.466577	0
YP_003046028.1	0.136931	0.505539	0.556396	1	0.784062	0.755075	0.915208	0.700233	0.677189
YP_003044814.1	0.847784	0.649395	1	0.998134	0.597244	0.526769	0.507422	0.521509	0.642011
YP_003043667.1	0	0.311081	0.17347	1	0.567599	0.377203	0	0.152105	0
YP_003044270.1	0.663948	0.618327	1	0.578543	0.488325	0.432338	0.398384	0.694456	0.992001
YP_003046398.1	0.156678	0	0	0	0	1	0.675644	0.844187	0.147985
YP_003045665.1	0.547272	0.497926	0.586976	0.464253	0.606819	0.905833	1	0.877223	0.694007
YP_003044078.1	0.740478	0.85173	1	0.912162	0.85473	0.683829	0.731021	0.774393	0.610548
YP_003044900.1	1	0	0.531864	0.954201	0.745204	0.943689	0.529782	0	0.521868
YP_003045721.1	0.0911404	0.173301	0.0914898	0.0820014	1	0.863779	0.622844	0.615169	0.405762
YP_003046771.1	0	0	0.951937	0	1	0.369105	0.675722	0	0.762095
YP_003044240.1	0.153212	0.156212	0.162976	0.163083	1	0	0.151493	0.152082	0
YP_003045839.1	0	0.968696	0.763774	0.642787	0.974247	0.59679	0	1	0.508114
YP_003045326.1	1	0.659464	0.74792	0.636295	0.511007	0.264971	0.135488	0.126927	0.137146
YP_003046713.1	1	0.430166	0	0.395088	0.40722	0.425614	0	0.902764	0.485046
YP_003047080.1	0.346746	0.447079	0.510013	0.502538	1	0.696214	0.591106	0.787145	0.786914
YP_003046297.1	0.696513	0.614497	0.72079	0.77794	1	0.844933	0.684219	0.649645	0.767801
YP_003044224.1	0.222722	0.182182	0.109571	0.0543916	0.0550847	0.999768	1	0.836731	0.366163
YP_003046997.1	0.720908	0.821949	0.704908	0.620086	0.576101	0.8019	0.94782	0.989073	1
YP_003045671.1	0.726	0.636946	0.674941	0.643249	0.702595	0.786032	0.803718	0.870227	1
YP_003047432.1	0.681365	0.500979	0.601979	0.348986	0.546794	0.907255	0.77369	0.855746	1
YP_003044387.1	0.192845	0.0653966	0	0.024781	0.0896128	0.906729	1	0.898387	0.858339
YP_003045508.1	0.587407	0.616086	0.506517	0.532093	0.701026	0.877385	0.881216	0.930223	1
YP_003044896.1	0.769527	0.849228	1	0.990501	0.751054	0.428899	0.434353	0.370153	0.488876
YP_003043564.1	1	0.965832	0	0.467881	0.489217	0.436088	0.491175	0	0.737751
YP_003045530.1	0	0.568327	0.289997	0.275317	0.237352	0.269614	0.289024	0.423605	1
YP_003045496.1	0	1	0.223055	0.183691	0.729841	0.197677	0.421051	0.782327	0.225516
YP_003046761.1	1	0.899204	0.979045	0.866653	0.874124	0.761902	0.408596	0.754487	0.641214
YP_003046802.1	0.41201	0.202791	1	0.714823	0.44377	0.520992	0.195512	0.380547	0.109101
YP_003043562.1	0.710029	0.62375	1	0.823515	0.797995	0.76088	0.507872	0.565211	0.536963
YP_003044473.1	0.170795	0.467019	0.336691	0.341866	0.31956	0.148963	0.156572	1	0.338742
YP_003045457.1	0.0437569	0.0446188	0.0544679	0.0288727	0.222451	0.770504	0.872705	0.994126	1
YP_003047318.1	0.582335	0.441969	0.645941	0.859395	0.782554	0.634295	1	0.546794	0.491383
YP_003046983.1	0.537198	0.960692	0.731476	1	0.175288	0.514476	0.193067	0.751575	0.361086
YP_003044137.1	0.20126	0.437787	1	0.746734	0.289579	0.170394	0.0648359	0.550434	0.423119
YP_003046701.1	0.531332	0.506775	0.578791	0.46545	0.520122	0.452319	0.572876	0.743369	1
YP_003043984.1	0.525242	0.483058	0.503691	0.504305	1	0.849025	0.468464	0.458035	0.503599
YP_003045679.1	0.689041	0.931989	1	0.976537	0.910977	0.374533	0.320228	0.31189	0.353619
YP_003045459.1	0.540446	0.434054	0.438596	0.563929	0.369355	0.814585	1	0.919074	0.770675
YP_003043349.1	0.760015	0.644135	1	0.799639	0.779509	0.734427	0.807963	0.888474	0.882859
YP_003047141.1	1	0.321944	0.328645	0.657906	0.289163	0.290726	0	0.298772	0.332363
YP_003045667.1	0.0894586	0.0456986	0.0711169	0.0418582	0.226186	0.829047	0.806129	1	0.774425
YP_003046703.1	0.89948	1	0.895416	0.240989	0	0.234191	0	0	0
YP_003045814.1	1	0.802689	0.750555	0.667934	0.515923	0.471156	0.565646	0.611821	0.652961
YP_003046838.1	0.720993	0.813591	0.867956	0.980823	1	0.727089	0.654826	0.842665	0.832696
YP_003046436.1	0.160472	0.326635	0.929643	1	0.695309	0.0971788	0.328214	0.273958	0.736614
YP_003044767.1	0	0	0	0	0	0.197006	1	0.973206	0.480925
YP_003047334.1	0	0	0	0.197015	0	0.719569	0.545816	1	0.444105
YP_003045697.1	1	0.369485	0.883961	0.499618	0.459005	0.383018	0.284783	0.365134	0.352659
YP_003043322.1	1	0.890801	0.781519	0.78233	0.744365	0.598103	0.664579	0.70221	0.774954
YP_003047374.1	0.352629	1	0.173883	0.590972	0.315682	0.377133	0.405745	0.3272	0.518189
YP_003044960.1	1	0.387047	0.714672	0.649738	0.480221	0.101993	0.126946	0.126103	0.128851
YP_003046434.1	0.590909	0.678573	1	0.959381	0.394538	0.228591	0.313161	0.272238	0
YP_003045669.1	0	0	0.193132	0.193259	0.65977	1	0.749319	0.368116	0
YP_003044912.1	0.185101	0.10395	0.459427	0.193626	0.138263	0.799353	0.814485	0.953529	1
YP_003044880.1	0.360983	0.300327	0.358775	0.287806	0.473295	0.793263	0.947472	0.960813	1
YP_003045066.1	0.0775614	0.0193707	0.0288347	0	0.167422	0.811023	0.776377	1	0.906511
YP_003046726.1	0.541078	0.452572	0.668548	0.465742	1	0.644313	0.19837	0.743113	0.686344
YP_003045615.1	1	0.91684	0.956613	0.774057	0.644048	0.765892	0.718141	0.693728	0.797146
YP_003043379.1	0.72984	0.517595	0.416803	0.469689	0.814232	0.806792	0.933923	0.753697	1
YP_003045494.1	0	0.37616	1	0.969567	0.321023	0	0.370401	0.738477	0
YP_003045060.1	0.523939	0.646756	1	0.638006	0.404653	0.093522	0.121135	0.225574	0.222941
YP_003045827.1	1	0.778634	0.582879	0.577333	0.803188	0.773978	0.388717	0.574859	0.576333
YP_003045000.1	1	0.853301	0.979633	0.754578	0.527139	0.423894	0.380525	0.508298	0.569041
YP_003044517.1	0.284717	0.224985	0.398012	0.415026	0.539613	0.70377	0.594262	1	0.864847
YP_003043375.1	0.42808	0.68049	0.310877	1	0.372487	0.607367	0.135328	0	0.688312
YP_003045685.1	0.944658	1	0.38552	0.72952	0.696312	0.600879	0.284527	0.82828	0.409853
YP_003044145.1	1	0.795017	0.867624	0.846796	0.756882	0.626144	0.423725	0.500102	0.625495
YP_003046858.1	0.619888	0.717931	0.241163	0	0.15411	0.0376932	0.169741	0.743369	1
YP_003044515.1	0.366345	0.219001	0.407586	0.287824	0.613131	0.885949	1	0.893846	0.970987
YP_003045010.1	0.689356	0.857731	0.620689	1	0.722662	0.182012	0.556284	0	0
YP_003047159.1	0.253638	0.239759	1	0.224384	0.204616	0	0.361846	0.241427	0.245439
YP_003043846.1	0.692118	0.444707	0.762249	0.842461	1	0.509273	0.489479	0.488204	0.472561
YP_003045693.1	0.698973	1	0.376127	0.918456	0.347917	0.328773	0.352624	0.346907	0.364772
YP_003044513.1	0.302777	0.575286	0.310327	0.49609	0.545953	1	0.899917	0.768066	0.60791
YP_003045012.1	0.641965	0.804023	0.726864	1	0.637123	0	0.107159	0.118926	0
YP_003044823.1	0.277417	1	0.376119	0.43072	0.399561	0.456666	0.620548	0.291212	0.431358
YP_003043369.1	0.508984	0	0.508003	0	0.498007	0.445319	1	0.720621	0.504741
YP_003045014.1	0.703775	0.740748	0.663248	0.43929	0.694331	0.60409	0.683295	0.847441	1
YP_003043299.1	0.54949	0.238079	0.346295	0.422747	0.509292	1	0.969006	0.929136	0
YP_003043784.1	0.249083	0.107561	0.0625513	0.14675	1	0.94213	0.536046	0.92857	0.821695
YP_003044537.1	0.834043	0.550541	1	0.579865	0.39698	0.640448	0.556031	0.74883	0.794962
YP_003044806.1	0.75494	0.677469	1	0.676508	0.790774	0.448673	0.240153	0.421157	0.528883
YP_003044507.1	1	0.472641	0.493105	0	0.678354	0.757197	0.98235	0.463944	0.991664
YP_003046634.1	0.343611	0.223145	0.217662	0.271634	0.340771	0.967685	0.926248	1	0.985459
YP_003045525.1	0.741728	0.680395	1	0.542365	0.478005	0.232214	0.327248	0.543292	0.572828
YP_003045509.1	0.594879	0.683029	0.856891	1	0.722822	0.565101	0.531576	0.862515	0.606636
YP_003044523.1	1	0	0.268868	0.241251	0.266823	0.215233	0	0	0
YP_003045002.1	0.640212	0.590502	1	0.822033	0.812704	0.597482	0.684156	0.354049	0.181103
YP_003045527.1	0.603619	0.364545	0.601758	1	0.536539	0.303988	0.186844	0.195881	0.199059
YP_003043957.1	0.71428	0.672504	0.69134	0.922737	0.634277	1	0.411071	0	0
YP_003046005.1	0.88927	0.969158	0.906859	1	0.630069	0.130891	0.0592756	0.140973	0.0944058
YP_003043416.1	0.527484	0.44488	0.506542	0.487811	0.541551	1	0.765294	0.880387	0.787657
YP_003045845.1	0.734154	0.553347	1	0.719743	0.65868	0.547891	0.480537	0.680975	0.459363
YP_003044070.1	0.918003	0.338434	1	0.319512	0.59909	0.226841	0.328779	0.460825	0.408044
YP_003043657.1	0.373232	0.443505	0.473759	0.474701	0.601903	0.612163	0.661244	0.836318	1
YP_003046640.1	0.80804	0.965446	1	0.483059	0.506831	0.414159	0.646638	0.876832	0.444811
YP_003045746.1	1	0	0.159155	0.786626	0.130226	0	0	0	0
YP_003044072.1	0.542799	0.954169	0.580704	0.72407	0.717757	0.7557	0.702011	0.849133	1
YP_003043426.1	0.463147	0.695756	1	0.57094	0.891033	0.660028	0.639469	0.719764	0.911214
YP_003045167.1	0.574173	0.286445	0.30897	0.277003	0.53724	1	0.289664	0.445829	0.299642
YP_003045740.1	0.653148	0.907049	1	0.939401	0.680249	0.217988	0.0480723	0.0497894	0.0539447
YP_003046620.1	0.747758	0.15659	0.176693	0	1	0.154448	0.47204	0.158722	0.176568
YP_003043424.1	0.557249	0.713635	0.682312	0.60352	0.791455	0.819071	1	0.947937	0.864827
YP_003045970.1	0.344251	0	1	0.402088	0.299545	0	0.109976	0.107029	0.12341
YP_003045169.1	0.433998	0.509324	0.759332	0.6961	1	0.560216	0.112522	0	0
YP_003045068.1	0.650621	0.745383	0.847956	0.843728	1	0.850634	0.867932	0.731924	0.962298
YP_003044002.1	0.485775	0.309667	1	0.802322	0.540193	0.227501	0.511828	0.639414	0.516442
YP_003044855.1	0.711783	0.726438	0.679091	0.94159	0.49503	0.627236	0.4239	1	0.778895
YP_003044428.1	1	0.874233	0.705668	0.568852	0.580104	0.765881	0.733376	0.798398	0.888215
YP_003044847.1	0.162317	0.107079	0.0468441	0.04216	0.0835944	1	0.848796	0.818579	0.460832
YP_003047396.1	0.824082	0.798104	1	0.892498	0.802287	0	0.0185168	0.0286461	0
YP_003044004.1	0.808231	0.931537	1	0.875822	0.861907	0.82917	0.883496	0.550261	0.350065
YP_003045107.1	0.656352	0.797819	0.596676	0.445186	0.363925	0.928755	1	0.780194	0.447354
YP_003046985.1	0	0.0998586	0	0	0.358763	0.631228	1	0.479678	0.412362
YP_003045038.1	0.580211	0.701829	1	0.913203	0.682731	0.507542	0.488921	0.511029	0.49828
YP_003046773.1	0.538398	0.280098	0.746439	0.643144	0.638835	1	0.938172	0.913035	0.736944
YP_003044457.1	0.503082	0.258968	1	0.28437	0.251463	0.142528	0.149198	0.203003	0.364485
YP_003044319.1	0.678012	0.559661	0.633318	0.530426	0.689062	0.764643	0.858967	0.893459	1
YP_003047216.1	1	0.873795	0.978202	0.694261	0.619442	0.80676	0.722105	0.727431	0.732124
YP_003046353.1	0.731167	1	0.973644	0.947217	0.832865	0.644807	0.576469	0.301049	0.254411
YP_003045748.1	0.589233	0	0.569801	0	0.479895	1	0.504068	0.527579	0
YP_003046658.1	0.719946	0.840166	1	0.644775	0.542908	0.738543	0.372647	0.370913	0.183944
YP_003046349.1	1	0.834498	0.901088	0.774749	0.760507	0.651665	0.64114	0.259906	0.192644
YP_003043704.1	1	0.600862	0.688262	0.585082	0.558418	0.293423	0.355064	0.368445	0.257169
YP_003046946.1	0.878873	0.697718	0.935219	0.453985	1	0.312157	0.4174	0.570383	0.153656
YP_003043410.1	0.645104	0.63881	0.807637	0.891197	1	0.411019	0.265066	0.322709	0.173441
YP_003046377.1	1	0.951895	0.803336	0.70306	0.628967	0.642589	0.831149	0.520266	0.574493
YP_003044853.1	0.577142	0.215232	0.51214	0.521603	0.679665	0.836657	1	0.84924	0.722348
YP_003044317.1	0.601552	0.513128	0.540656	0.605235	0.811487	0.798897	0.941035	0.934443	1
YP_003046345.1	1	0.769917	0.917982	0.666472	0.351423	0.186281	0.21798	0.320416	0.225023
YP_003043708.1	0.503751	0.478935	0.499671	1	0.447995	0.441895	0.90038	0.961965	0.49028
YP_003045852.1	0.950352	0.875901	1	0.802513	0.325368	0	0.0301209	0	0.0341569
YP_003046347.1	0.571372	0.68541	0.759461	0.726852	1	0.68894	0.587892	0.34565	0.293174
YP_003047424.1	0.813391	0.952105	0.993595	1	0.798374	0.804704	0.629628	0.772748	0.664876
YP_003045898.1	0.50967	1	0.521356	0.989929	0.458852	0	0.465085	0	0
YP_003043283.1	0.773242	0.584716	0.404995	0.573807	0.49459	0.875831	0.788563	1	0.996067
YP_003044296.1	0.778116	0.738939	0.922674	1	0.857173	0.512849	0.475135	0.403665	0.441905
YP_003045111.1	0.323967	0.836222	1	0.819408	0	0.322965	0.660567	0.311973	0
YP_003047428.1	0.617585	1	0.794977	0.675465	0.956732	0.480263	0.183589	0	0
YP_003046526.1	0.572666	0.542331	0.602807	0.590755	0.642683	0.895283	0.764889	0.994591	1
YP_003044426.1	0.585865	0.619321	0.656867	0.654879	0.83709	0.907432	1	0.955224	0.897349
YP_003044301.1	1	0.615904	0.887185	0.385445	0.528557	0.758923	0.716531	0.648632	0.713286
YP_003043348.1	0.797321	0.84756	0.88421	1	0.790481	0.599511	0.651741	0.901068	0.789276
YP_003045257.1	0.838809	0.931391	1	0.81527	0.400251	0.0391238	0	0	0
YP_003044424.1	0.377607	0.40275	0.678278	1	0.0902999	0.0978308	0.168226	0.218457	0.109962
YP_003043977.1	0.309652	0.741316	0.309055	0.547876	0.363339	1	0.576455	0.578024	0.407512
YP_003046502.1	0.646162	0.786941	0.71112	1	0.908144	0.882534	0.766899	0.828202	0.53244
YP_003043353.1	0.813234	1	0.823212	0.685036	0.763223	0.626258	0.651993	0.701018	0.733526
YP_003046654.1	1	0.610107	0.339462	0.533888	0.413248	0.72147	0.756416	0.722202	0.697518
YP_003044422.1	0.567436	1	0.707109	0.688842	0.228075	0	0	0	0
YP_003043979.1	1	0.520874	0.803896	0.970216	0.527671	0.918371	0.501987	0.673099	0.5298
YP_003046635.1	0.406733	0.264592	0.238393	0.178489	0.263924	0.649754	0.628795	0.866465	1
YP_003044104.1	0.676521	0.476622	1	0.857544	0.588424	0.304369	0.291568	0.317384	0.350933
YP_003043513.1	0.309944	0	0	0.271512	0.743562	0.40964	0.311176	0.644438	1
YP_003046687.1	1	0.975367	0.706781	0.483586	0.485678	0.338863	0.285798	0.195276	0.245141
YP_003045272.1	0.296849	0.258789	0.238584	0.214653	0.430523	1	0.982836	0.767422	0.814731
YP_003044791.1	0.664166	0.633468	0.289396	0.46545	0.346748	0.452319	0.763835	0.743369	1
YP_003044972.1	0.242356	0.203189	0.131995	0.177108	0.477375	1	0.880533	0.963505	0.841135
YP_003043386.1	0.374079	0.270435	0.924741	0.696408	1	0.73996	0.404776	0	0
YP_003047183.1	0.609462	0.732456	0.642837	0.842914	1	0.985813	0.894779	0.884989	0.822079
YP_003046217.1	0.96209	0.925607	0.762855	0.673759	0.67486	0.836818	1	0.697405	0.466713
YP_003045175.1	1	0.436069	0.72937	0.40051	0.639078	0.9474	0.703522	0.597223	0.736216
YP_003044331.1	0.960663	0.922943	1	0.815826	0.64671	0.648587	0.459022	0.66935	0.652719
YP_003043384.1	0.760562	0.867117	0.93295	0.480602	0.930989	1	0.685802	0.767665	0.812459
YP_003046668.1	0.917456	0.822466	1	0.3617	0.473927	0.716534	0.500192	0.517295	0.305103
YP_003046524.1	1	0.95378	0.933703	0.500574	0.621525	0.547259	0.205369	0.666222	0.845007
YP_003045173.1	0.285303	0.284665	0.3034	1	0.968471	0.842017	0	0.579351	0.504241
YP_003045276.1	0.896175	0.659654	0.818921	0.863364	1	0.692414	0.638605	0.440724	0.271629
YP_003044303.1	0.830582	0.867548	0.840237	1	0.944972	0.819912	0.751039	0.219332	0.0423869
YP_003044795.1	0.521783	0.497667	0.565051	0.685627	0.567604	0.803569	0.930044	1	0
YP_003046693.1	0.321723	0.335155	0.342226	0	0.309735	1	0.323002	0.488661	0.335794
YP_003043418.1	0.47472	0.604993	1	0.750634	0.747687	0.347628	0.19577	0.369834	0.192846
YP_003045112.1	0.316697	0.487858	0.681675	0	0.275569	0.433664	0.335561	1	0.339669
YP_003046528.1	0.707928	0.536326	0.693066	1	0.921334	0.928159	0.758797	0.684249	0.586416
YP_003043810.1	0.694023	0.328023	0.342226	0	0.339528	1	0	0	0.688237
YP_003044986.1	0.80634	0.683435	0.516876	0.459488	0.587471	0.749986	0.790448	0.960854	1
YP_003043444.1	0.397469	0.437237	0.520098	0.659284	0.647273	0.825808	0.773949	1	0.995656
YP_003047010.1	0.950593	0.756518	0.822438	1	0.662199	0.376105	0.362778	0.377707	0.403194
YP_003045109.1	1	0.938322	0.991667	0.582511	0.592202	0.427043	0.391247	0.391364	0.615943
YP_003044321.1	0.847319	0.516484	0.737	0.785449	0.816878	0.83255	0.506783	1	0.481045
YP_003045981.1	0.405739	0.946543	0.421526	0.790218	0.811358	1	0.187634	0.547821	0.312727
YP_003043446.1	0.693143	0.769857	0.618646	0.709753	0.764973	0.966645	1	0.943886	0.942008
YP_003044214.1	0.537314	0	0.752806	0	0.659613	0.644783	1	0.4697	0.997272
YP_003047016.1	1	0.751904	0.713972	0.929037	0.712599	0.636779	0.572332	0.629325	0.577732
YP_003044100.1	0.634247	0.771362	0.855991	1	0.648625	0	0	0.0432231	0.0441648
YP_003044323.1	1	0.933105	0.839877	0.647026	0.642027	0.550435	0.581276	0.59488	0.630698
YP_003046351.1	0.480966	0.355391	0.448437	0.52121	0.688226	0.96606	0.951914	1	0.868026
YP_003043596.1	0.924456	0.797868	0.714464	0.619348	0.609573	0.689515	0.764416	0.935241	1
YP_003045547.1	0.260955	0.21366	0.164885	0.17745	0.144292	0.68802	0.736364	0.862884	1
YP_003044976.1	0.613643	0.707062	0.75947	0.861868	0.95052	0.92877	0.755741	0.818955	1
YP_003044216.1	0.535511	0.448571	1	0.662297	0.440056	0.708498	0.448386	0.495014	0.503047
YP_003044102.1	0.50728	0.481383	0.632987	0.772418	0.944938	0.804715	0.862806	0.804729	1
YP_003043515.1	0.139244	0	0	0.0650843	0	0.500765	0.354346	0.345486	1
YP_003046504.1	1	0.629354	0.615786	0.309714	0.36564	0.364183	0.423413	0.316114	0.57348
YP_003046828.1	0.528204	0.677055	0.877526	0.773831	1	0.937962	0.629548	0.63067	0.559412
YP_003046266.1	0.374496	0.352593	0.604271	0.241895	0	0.449239	0.744436	1	0.96053
YP_003044778.1	0.990056	0.943988	0.92274	1	0.650266	0.0481762	0.0569701	0.0552018	0
YP_003043430.1	0.960222	0.674998	0.909305	0.758421	0.470905	0.723378	0.376884	0.865262	1
YP_003044998.1	0.963467	0.844281	1	0.832117	0.76416	0.715719	0.256966	0.165058	0.0173241
YP_003046461.1	0.111942	0.0195555	0.0600053	0.106299	0.261771	0.74195	0.747673	0.887634	1
YP_003047033.1	0.678884	0.792807	0.725818	0.949523	1	0.793865	0.703217	0.63402	0.607438
YP_003047051.1	0.324548	0.60021	0.523947	0.595642	1	0.606629	0.310187	0.292991	0
YP_003045225.1	0.892372	0.971005	0.82962	1	0.741917	0.516143	0.375856	0.69668	0.398541
YP_003043814.1	0.762725	1	0.852278	0.723325	0.469836	0.299824	0.0375048	0.291999	0
YP_003045798.1	0.953802	0.941924	1	0.768224	0.570887	0.537643	0.628152	0.650316	0.702036
YP_003044590.1	0.0403239	0	0.0405843	0	0.131251	0.650871	0.553361	1	0.586785
YP_003046463.1	0.687994	0.666116	0.96618	0.840726	0.988414	1	0.975162	0.954681	0.787615
YP_003046262.1	0.951513	1	0.91694	0.883218	0.800504	0.58925	0.639436	0.612047	0.644796
YP_003046244.1	0.500547	1	0.802573	0.970272	0.454056	0.494402	0.560015	0.562779	0.282014
YP_003046003.1	0.807633	0.679267	0.933619	0.85123	1	0.681478	0.6194	0.552249	0.596061
YP_003045278.1	0.760904	0.729611	1	0.453631	0.453094	0.158187	0.481952	0.244562	0.540335
YP_003046465.1	0.310081	0.274367	0.388234	0.26476	0.374726	0.669696	0.783824	0.88781	1
YP_003047191.1	0	0	0	0.0345062	0.169246	0.743016	0.56421	0.863693	1
YP_003046113.1	0.703158	0.752286	0.721144	0.756014	0.861645	0.69994	0.658466	0.739338	1
YP_003044990.1	0.703483	0.777292	0.727123	0.897883	1	0.501962	0.414062	0.260418	0.0554668
YP_003043892.1	1	0	0.231555	0.125144	0.870135	0.208819	0.135484	0.133244	0.377295
YP_003043594.1	0.848209	0.911721	1	0.778651	0.692806	0.588737	0.542091	0.658002	0.691312
YP_003045613.1	0.837529	0.979304	0.784353	0.933813	1	0.478781	0.413563	0.239825	0.202052
YP_003046201.1	0.678767	0.846503	0.622671	0.720837	0.732432	0.926816	0.937406	1	0.835555
YP_003045642.1	0.211847	0.240378	1	0.123719	0.30266	0.0632724	0.135001	0.0700945	0.0759445
YP_003046087.1	0.691625	0.921691	1	0.772674	0.68939	0.524376	0.478599	0.650703	0.402241
YP_003044229.1	0	0	0.142071	0.28433	0.986659	0.415139	0	0.140576	1
YP_003043915.1	0.803344	1	0.790256	0.694676	0.783492	0.626653	0.550181	0.548943	0.378426
YP_003045611.1	0.902445	0.975731	0.87638	0.874718	1	0.853598	0.811219	0.67466	0.538168
YP_003045321.1	1	0.751817	0.385892	0.386146	0	0	0.384382	0	0
YP_003046228.1	1	0.961748	0.925204	0.843331	0.878105	0.643423	0.704624	0.638676	0.653125
YP_003044656.1	0.159859	0.23222	0	0.1755	0.132465	1	0.66748	0.742249	0.705484
YP_003046457.1	0.820849	0.387967	0.404651	1	0.343569	0.359088	0.383931	0	0.403194
YP_003046746.1	0.943122	0.746466	1	0.867094	0.931371	0.757245	0.625118	0.397709	0.387126
YP_003046530.1	0.908663	0.696294	0.963017	0.638771	0.815666	1	0.875955	0.693949	0.864665
YP_003045780.1	0.0357567	0	0.0728511	0.0292925	0.307585	0.91561	1	0.806268	0.75863
YP_003046930.1	0.886476	1	0.882478	0.768466	0.713825	0.663218	0.700052	0.691696	0.803443
YP_003046748.1	1	0.747207	0.807077	0.569354	0.711422	0.841616	0.808507	0.989368	0.94613
YP_003045601.1	1	0.497326	0.513279	0.422698	0.734978	0	0.484447	0	0.512898
YP_003046986.1	0.760412	0.690857	0.670288	0.623007	0.611377	0.71909	0.748902	0.876646	1
YP_003043507.1	0.37292	0.311223	0.38084	0.632942	0.953191	0.992073	0.84883	1	0.977587
YP_003047121.1	0.85937	0.911788	0.916361	0.996164	1	0	0.0777716	0	0
YP_003044787.1	0.94143	0.887707	0.693734	1	0.775665	0.79092	0.784386	0.401828	0.512192
YP_003046111.1	0.953739	0.311505	0.527845	0.625868	0.798206	0.405755	0.150878	0.393399	1
YP_003046984.1	0.31155	0.302625	0.372067	0.353069	0.416885	0.597107	0.706506	0.636888	1
YP_003044992.1	1	0.688189	0.815894	0.855993	0.471791	0	0	0.131765	0.455795
YP_003044690.1	0	0	0.378284	0.611353	0.607256	1	0.906437	0.824831	0.744762
YP_003046554.1	0.130476	0	0.124825	0.200762	0	1	0.629564	0	0.122566
YP_003046467.1	1	0.617457	0.589687	0.501357	0.3331	0.416414	0.239449	0.555224	0.775854
YP_003045644.1	0.573752	0.32834	1	0.411061	0.410675	0.508957	0.43531	0.366557	0
YP_003044035.1	0.29726	0.511578	0.829006	1	0.579424	0.647859	0.72175	0.592928	0.355058
YP_003046115.1	0	0	0	0.513677	0.451543	1	0.46009	0.818967	0
YP_003046389.1	0.789434	0.456907	0	0.674605	0.595822	0.721664	0.459115	0	1
YP_003045646.1	0	0.669283	0.377603	0.334789	0.53442	0.363519	1	0.360218	0.750563
YP_003046762.1	0	0.192623	1	0.900817	0.455914	0.406601	0	0.689847	0
YP_003043759.1	0.155665	0.296941	0.819586	1	0.564374	0.39755	0.124323	0.362977	0.530139
YP_003043565.1	1	0.95378	0.54466	0.876005	0.870135	0.851291	0	0	0.268866
YP_003047131.1	0	0.708146	0.748129	0.68222	1	0.238144	0.329278	0.543785	0.243548
YP_003044557.1	0.363593	0.120042	0.0457004	0.0735022	0.535404	1	0.777343	0.952165	0.751983
YP_003047113.1	1	0.482916	0.493105	0.493429	0.442108	0.634773	0.439636	0.487915	0.498545
YP_003043519.1	0.228309	0.229459	0.242859	1	0.794639	0.77743	0	0.425893	0
YP_003043658.1	0.45512	0.622468	0.638696	0.828899	0.808462	0.847908	0.798212	1	0.897719
YP_003045291.1	1	0.637495	0.454966	0.506117	0.451303	0.603286	0.514445	0.564481	0.480045
YP_003046952.1	1	0.895494	0.738317	0.350402	0.116018	0.118235	0.101163	0.155452	0.0716976
YP_003044658.1	0.71077	0.982314	0.610217	0.642635	0.694479	0.702436	0.629671	0.711914	1
YP_003046240.1	0.58851	0.627235	0.425268	0.724877	1	0.652388	0.79779	0.75534	0.368948
YP_003044392.1	0.823777	0.215355	1	0.655714	0.680466	0.954891	0.862345	0.62736	0.22079
YP_003043352.1	0.970296	0.832999	0.73612	0.703127	0.666604	0.925655	0.948636	1	0.99546
YP_003046459.1	1	0.847115	0.158487	0.522072	0.41978	0.379382	0.221726	0.226302	0.3168
YP_003043989.1	0.0674842	0.080689	0.0652016	0.0604255	0.586565	0.522599	0.773896	0.745105	1
YP_003046648.1	0.604815	0.685692	0.698588	0.564787	0.537595	0.707281	0.937427	1	0.801258
YP_003043575.1	0	0.675117	0.950297	0.605936	0.986875	1	0	0.679814	0
YP_003047176.1	1	0.448367	0.859647	0.453912	0.213412	0.362738	0.271904	0.365248	0.408196
YP_003046109.1	0.97576	0.840906	1	0.821509	0.570809	0.598774	0.507033	0.575579	0.68159
YP_003045650.1	0.987653	0.864414	0.841576	1	0.79852	0.962878	0.717966	0.694973	0.653008
YP_003047170.1	0.81664	0.798856	1	0.761451	0.524015	0.204043	0.215729	0.313435	0.396417
YP_003045634.1	1	0.647126	0.627024	0.840634	0.731319	0.512487	0.319436	0.446906	0.483439
YP_003046766.1	0.970095	1	0.906042	0.905088	0.661512	0.70932	0.710125	0.779812	0.722083
YP_003044899.1	0.521551	0.286702	0.382433	0.354674	0.333056	1	0.946554	0.853569	0.549587
YP_003043569.1	0.842851	0.728974	0.658804	1	0.918274	0.717401	0.78157	0.77292	0.798373
YP_003046387.1	0.35464	0.290455	0.808883	0.598724	0.907914	0.761292	1	0.450376	0.560061
YP_003047150.1	0.665137	0.509348	0.628923	0.893558	0.989939	0.971956	0.957177	1	0.599968
YP_003046089.1	0.383082	0.417573	0.894213	0.575284	1	0.652229	0.262244	0.816697	0.294279
YP_003044655.1	0	0.916367	0.712901	0.468158	1	0.455694	0.44157	0	0.470438
YP_003044893.1	0.599721	0.762971	0.707581	0.584724	0.826495	0.782274	1	0.848792	0.99483
YP_003047160.1	0	0.695263	0.505319	0	0.635598	0.984377	0.450526	1	0.495822
YP_003045142.1	0.611412	0.489241	0.600801	0.744761	0.816775	1	0.780844	0.894369	0.758667
YP_003046666.1	0.910988	0.626455	1	0.827655	0.274284	0.713226	0.194995	0.607041	0.327563
YP_003045714.1	0.617331	0.617975	0.84555	0.628028	0.755762	0.694657	0.873507	0.820086	1
YP_003044390.1	0.825996	0.498942	0.76002	0.83676	1	0.986308	0.781927	0.816986	0.941204
YP_003043602.1	0	0.453089	0.517477	0.505652	0.453059	0.984377	0.982651	1	0.495822
YP_003046644.1	0.87425	0.715005	1	0.363255	0.248713	0.258294	0.590618	0.480473	0.591396
YP_003044698.1	0.132525	0	0	0.114065	0.111851	0.262867	0.518648	1	0.717564
YP_003047239.1	0.930086	0.835128	0.822014	1	0.960588	0.740948	0.805004	0.376823	0.253588
YP_003044342.1	0.44265	0.268753	0.249622	0.445915	0.125084	0.924661	0.877331	1	0.687746
YP_003046841.1	0.685888	0.699778	1	0.484514	0.35285	0.410534	0.439275	0.632848	0.825437
YP_003044475.1	1	0.760431	0.779147	0.669163	0.435789	0	0	0	0
YP_003045722.1	0.555856	0.49153	0	1	0.4822	0.751778	0.546045	0.751882	0.551223
YP_003046645.1	0.828699	0.887318	0.881083	1	0.879386	0.673357	0.605552	0.737338	0.586737
YP_003043622.1	1	0.87367	0.956307	0.876569	0.761678	0.430549	0.425793	0.252634	0.345942
YP_003043898.1	0.663223	0.718835	0.678994	0.735441	0.732848	0.828242	0.88872	0.778182	1
YP_003045818.1	1	0.779813	0.982316	0.70416	0.759875	0.658164	0.706129	0.65096	0.71831
YP_003044398.1	0.367413	0.406285	0.616798	1	0.747891	0.611845	0.347597	0.39445	0.389469
YP_003046669.1	0.839274	0.867528	1	0.717493	0.462733	0.418469	0.259361	0.335799	0.494982
YP_003044578.1	0.7158	0.438523	1	0.761556	0.519578	0.437079	0.424945	0.281832	0.461132
YP_003046863.1	0.919664	0.721396	1	0.976956	0.674211	0.632049	0.764973	0.732813	0.905177
YP_003047149.1	0.355928	0.117641	0	0	0	0.948335	0.940357	1	0.743974
YP_003044953.1	0.969437	0.682817	0.827342	0.66993	0.924405	1	0.268895	0.521194	0.471321
YP_003043999.1	0.757981	0.564186	0.734026	0.576211	0.627992	0.734184	0.901867	0.973189	1
YP_003044114.1	0.590332	0.702946	1	0.632355	0.953929	0.716344	0.667967	0.702415	0.699999
YP_003046925.1	0.937481	0.86972	0.924303	0.797926	1	0.867099	0.681515	0.616306	0.841458
YP_003043652.1	0.396533	0.410942	0.373691	0.474705	0.774861	1	0.967797	0.99742	0.92665
YP_003044822.1	0.684247	0.69478	0.822012	1	0.710951	0.568362	0.550281	0.455894	0.440365
YP_003046319.1	0.484257	0.390773	0.396167	0.533054	0.635971	0.785795	0.969448	1	0.538237
YP_003044376.1	0.204001	0.389144	1	0.0893528	0.266262	0.260496	0.293268	0	0.109698
YP_003046677.1	0.5428	0.483656	0.386731	0.678147	0.443287	0.358788	0.252902	0.274811	1
YP_003047202.1	0.691261	0.533255	0.451659	0.628461	0.506237	0.80278	0.75321	1	0.70782
YP_003046303.1	0.287312	0.557518	0.782437	0.453985	1	0.312157	0	0.276585	0.153656
YP_003043654.1	1	0.915074	0.972505	0.839035	0.708985	0.438515	0.472733	0.510534	0.450814
YP_003043970.1	0.349333	0.299912	0.534425	0.369329	0.573166	0.73442	0.892789	1	0.902308
YP_003046679.1	0.744464	0.568958	0.819217	1	0.900355	0.875147	0.765184	0.828445	0.643405
YP_003043259.1	0.940093	0.893895	1	0.804862	0.730335	0.687246	0.634377	0.722957	0.682859
YP_003044947.1	0.339322	0	0.334549	0.42568	0	0	1	0.480414	0.328354
YP_003044472.1	1	0.875032	0.854523	0.677004	0.756405	0.675476	0.642959	0.633811	0.6008
YP_003046356.1	0.662956	0.616807	0.514449	0.44284	0.501298	0.46369	0.617708	0.859629	1
YP_003046875.1	0.285386	0.408294	0.542167	1	0.267029	0.134236	0.405984	0.133091	0
YP_003044344.1	1	0.497278	0.576567	0.389097	0.391573	0.17128	0.138871	0.186183	0.446611
YP_003046290.1	0.307607	0.402578	0.861348	1	0.691568	0.319941	0.14209	0.175609	0.0892632
YP_003046879.1	1	0.581346	0.703631	0.639267	0.633489	0.450018	0.426309	0.470305	0.359141
YP_003044482.1	0.431366	0.533977	0.990029	1	0.840544	0.549374	0.521269	0.873783	0.782406
YP_003043636.1	1	0.965832	0.871556	0.551277	0.403363	0	0.590518	0.582121	0.365877
YP_003047235.1	0	0.340497	0.56245	0.652448	0.18056	0.429992	0.550631	0.489467	1
YP_003043265.1	0.875338	1	0.839567	0.847888	0.733416	0.631539	0.691319	0.723338	0.826965
YP_003043409.1	0.942583	1	0.870378	0.946646	0.799299	0.679306	0.75123	0.800361	0.435431
YP_003044372.1	0.967686	1	0.770828	0.660709	0.451528	0	0.0715147	0	0
YP_003047233.1	0.506658	0	0	1	0.715492	0	0.497715	0.717328	0
YP_003047215.1	1	0.899694	0.709855	0.630199	0.232832	0.385325	0.38597	0.376277	0.235582
YP_003044182.1	0.553039	0.53878	0	0.728314	0.450023	0.755991	0.519244	1	0.539808
YP_003045753.1	0.421847	0.375447	0.814059	1	0	0.323929	0.362778	0	0.397158
YP_003046304.1	0.650155	0.720646	0.595115	0.634892	0.663174	0.592938	0.84722	0.886584	1
YP_003047229.1	0.248586	0.255998	1	0.299713	0.543384	0	0.0917577	0.0902412	0.208106
YP_003045842.1	0	0	1	0.620313	0.452531	0.487008	0.450486	0.470432	0.502765
YP_003044464.1	0.271062	0.200581	0.263288	0.179164	0.209965	0.74708	0.797341	0.771677	1
YP_003044370.1	0.820842	0.666144	0.822233	0.955308	0.861556	1	0.881655	0.743901	0.669121
YP_003046969.1	0.479005	0.310471	0.680055	0.526424	0.728456	0.705786	0.888903	1	0.95332
YP_003044468.1	0.406981	0.467304	0.734134	0.727519	0.738976	1	0.288888	0.6546	0.918121
YP_003044190.1	0.412273	0.293261	0	0.359129	0.178361	0.393763	0.756294	1	0.837838
YP_003044443.1	0	0	0	0.0652888	0.194554	0.735861	0.78105	0.786898	1
YP_003047227.1	0.257782	0.402487	0.532505	0.60478	0.158143	1	0.498888	0.755244	0.696416
YP_003046606.1	1	0.647005	0.69859	0.823446	0.704144	0.42478	0.391673	0.418804	0.314032
YP_003046336.1	0.572204	0.750416	0.934971	0.18797	0.0622369	0	0.0685493	0.533701	1
YP_003045638.1	0.283741	0.584517	0.640152	1	0.661906	0.426014	0.472928	0.556812	0.680139
YP_003044925.1	0.673047	0.737096	0.562588	1	0.623243	0.783349	0.71074	0.953288	0.812959
YP_003047433.1	0.69618	0.577871	0.523153	1	0.916094	0.791582	0.970954	0.960701	0.951528
YP_003046975.1	1	0.688247	0.767337	0.250217	0.305382	0.451545	0.528312	0.789776	0.814637
YP_003046338.1	1	0.792602	0.632419	0.594462	0.627057	0.495432	0.438173	0.175888	0.137512
YP_003046099.1	0.6861	0.358103	0.714275	0.418428	0.437477	0.376554	0.555854	0.947739	1
YP_003044923.1	0.765942	0.609582	0.819086	0.595476	0.945124	0.962877	0.394077	1	0.568347
YP_003044194.1	0.562446	1	0.344026	0.313783	0.311365	0.508354	0.34268	0.301653	0.345929
YP_003046657.1	1	0.645817	0.961049	0.94111	0.833161	0.681612	0.504527	0.642886	0.974827
YP_003045388.1	0.87281	0.656909	1	0.815417	0.333783	0.22789	0.435717	0.400003	0.25773
YP_003043284.1	0.702657	1	0.815407	0.80672	0.746586	0.647219	0.82107	0.9259	0.797098
YP_003045438.1	0.43384	0.540891	0.685384	0.601533	0.607489	1	0.226301	0.355011	0.114848
YP_003044959.1	0.847606	0.759919	0.624197	0.500175	0.408425	0.724295	0.512435	0.871381	1
YP_003043997.1	0.312656	0.230451	0.15829	0.141441	0.250629	0.847866	0.979786	0.914122	1
YP_003046785.1	0.625223	0.623921	0.780997	0.72442	0.579757	0.79224	1	0.813375	0.878231
YP_003044093.1	1	0.907313	0.753169	0.967081	0.925448	0.759007	0.622774	0.761323	0.91728
YP_003046230.1	0.933382	0.996706	0.903191	1	0.782043	0.734339	0.39501	0.689859	0.727074
YP_003044433.1	0.950533	0.843945	1	0.764942	0.591843	0.733258	0.5656	0.511894	0.448311
YP_003046212.1	0.958617	0.822618	1	0.630082	0.714389	0.742013	0.461493	0.570422	0.586984
YP_003045816.1	0.393288	0.356502	0.170027	0.561624	0.873323	0.243108	0.360713	0.451628	1
YP_003044858.1	0.459636	0.438392	0.500691	0.891894	1	0.391284	0.435912	0.483781	0
YP_003046967.1	0.595276	0.650424	0.740593	0.705938	0.815606	0.943258	0.856887	0.966865	1
YP_003046232.1	0.826259	0.752937	1	0.743512	0.842011	0.642248	0.727635	0.85163	0.780012
YP_003045406.1	1	0.5499	0.953021	0.9345	0.884864	0.785928	0.676211	0.971309	0.848273
YP_003047077.1	0.340472	0.1479	0.241204	0.463178	0.542715	0.52425	0.862663	0.670665	1
YP_003046781.1	0.86781	0.533048	0.831531	0.501784	0.497917	0.440278	0.490493	1	0.546499
YP_003044011.1	0.597015	0.569247	0.999127	1	0.504104	0	0	0.587642	0.582732
YP_003045043.1	0.489484	0.371517	0.431713	0.221791	0.268323	1	0.145049	0.416586	0.2558
YP_003043877.1	0	0.620754	0.661793	0.93473	0.656575	0.529627	0	0.944967	1
YP_003045927.1	0.902164	0.787259	1	0.838921	0.699126	0.498099	0.576656	0.521929	0.236721
YP_003046352.1	0.852273	1	0.914332	0.679454	0.708373	0.574963	0.565414	0.308973	0.115315
YP_003045408.1	0.658706	0.922451	0.988944	0.96781	1	0.904938	0.916215	0.806147	0.505504
YP_003045220.1	0.779798	0.423938	1	0.624296	0.914942	0.960198	0.738362	0.427176	0.352439
YP_003043373.1	0.527477	0.562137	0.616145	0.585709	0.602926	0.896246	1	0.983896	0.72298
YP_003043852.1	0.637142	0.506411	0.925403	1	0.923999	0.677992	0.432529	0.445702	0.59957
YP_003046943.1	0.787908	0.370881	0.539046	0.984152	0.622259	1	0.627871	0.631265	0.803846
YP_003045174.1	0.296711	1	0.911054	0.275464	0	0.269133	0.270755	0	0.507035
YP_003044378.1	0.0256044	0.0527791	0.0408465	0.0258429	0.123252	1	0.855714	0.863577	0.907635
YP_003045329.1	0.783037	0.368341	0	0	0.62194	0.760589	0	1	0.384351
YP_003044763.1	0.786164	1	0.77443	0.964912	0.712179	0.444403	0.73463	0.847543	0.932696
YP_003045920.1	1	0.931599	0.707999	0.827158	0.921577	0.710737	0.384057	0.6476	0.581583
YP_003043994.1	0.89628	0.772336	0.736683	0.771225	0.684592	0.744457	0.603965	0.707181	1
YP_003044711.1	0	0	1	0.500329	0.496058	0.400145	0.471914	0.470432	0.748067
YP_003047355.1	0.296478	0.492136	0.543174	0.714504	0.656551	0.638895	0.513766	1	0.111904
YP_003044773.1	1	0.871098	0.963169	0.913286	0.882887	0.301291	0.0200307	0.0384967	0
YP_003045739.1	1	0.731844	0.701737	0.595139	0.567172	0.620094	0.794692	0.676528	0.49036
YP_003045432.1	0.940327	0.744301	0.956338	1	0.804223	0.816282	0.595044	0.690956	0.5851
YP_003043691.1	0.75328	0.239445	0.500759	0.604048	1	0.21668	0.220285	0.67446	0.84695
YP_003044771.1	0.655998	0.615906	1	0.678582	0.730162	0.639896	0.817843	0.788068	0.878651
YP_003045878.1	1	0.919686	0.479753	0.403905	0	0.923822	0.345871	0.225691	0.241203
YP_003047398.1	0.496734	0.47775	0.458653	0.960504	0.439733	1	0.986342	0.323795	0.150529
YP_003047377.1	0.215175	0.373324	1	0.706422	0.401322	0.0448	0.068672	0.0522376	0.0832263
YP_003044223.1	0.198419	0.112858	0.0734894	0.0540198	0.265519	0.735239	0.759532	0.825758	1
YP_003044701.1	0.849992	0.836053	1	0.786332	0.84525	0.842408	0.890974	0.672978	0.61443
YP_003043848.1	0.993223	0.986526	1	0.858658	0.66391	0.376057	0.242961	0.32422	0.366554
YP_003043743.1	0.542179	0.63157	0.734854	0.825043	0.9115	0.938575	1	0.901065	0.797174
YP_003046273.1	0.978942	1	0.717246	0.5243	0.360385	0.39173	0.624199	0.447666	0.632095
YP_003045901.1	1	0.872567	0.368746	0.317314	0.324447	0.446639	0.71727	0	0.732807
YP_003044761.1	0.467549	1	0.567369	0.722121	0.779312	0.693404	0.390352	0.253427	0.14098
YP_003046698.1	0	0.635156	0.667216	0.647804	0.416362	0.571474	1	0.806394	0
YP_003043817.1	0.330721	0.525694	0.522171	1	0.934288	0.345403	0	0.342458	0.098718
YP_003046929.1	1	0.772274	0.704903	0.717457	0.618042	0.59661	0.6406	0.712259	0.775579
YP_003044091.1	0.952335	0.563137	0.873559	0.549824	1	0.812004	0.652953	0.534216	0.634364
YP_003046598.1	0	0.135576	0.453612	0	0.133002	0.174337	0.788859	0.629616	1
YP_003044260.1	0.371984	0.274181	0.27443	0.261846	0.367045	1	0.876791	0.908871	0.738791
YP_003043415.1	0.826458	0.89011	1	0.724289	0.659587	0.731508	0.808091	0.684759	0.626609
YP_003044316.1	0.260712	0.151752	0.0941108	0.264805	1	0.66181	0.675097	0.786796	0.819825
YP_003044856.1	0.78717	0.909011	1	0.945679	0.721313	0.522389	0.585055	0.48098	0.567664
YP_003045917.1	0.259294	0.4165	0.229518	0.12402	0.563627	0.367893	0.202816	1	0.151843
YP_003045911.1	0.712031	1	0.800423	0.687756	0.647734	0.598349	0.663978	0.738356	0.678698
YP_003045604.1	0.812841	0.518062	0.849058	0.805357	0.599182	0.596057	0.585687	1	0.743174
YP_003045913.1	0.630509	0.809968	0.830795	0.6884	0.916478	1	0.919508	0.974918	0.857429
YP_003043910.1	1	0.778084	0.716658	0.8299	0.755644	0.828889	0.605298	0.53999	0.905653
YP_003043863.1	1	0.777769	0.845355	0.445573	0.627269	0.597421	0.546893	0.586127	0.885003
YP_003045386.1	0.216167	0.103764	0	0	0.0904909	0.352929	0.433672	0.741656	1
YP_003045358.1	0.0736674	0.0451678	0.12678	0.0429742	0.271098	0.450945	0.381242	0.710592	1
YP_003043916.1	0.954194	0.78998	1	0.843711	0.68034	0.657726	0.727527	0.711043	0.46658
YP_003043338.1	0.19111	0.287972	1	0.326623	0.609259	0.57513	0.281408	0.116066	0
YP_003043293.1	0	0	0	0	0.136439	0.502912	0.845818	0.835821	1
YP_003045597.1	1	0.999499	0.962011	0.830235	0.857427	0.666202	0.530162	0.625142	0.56777
YP_003046949.1	0.574599	0.746732	1	0.447998	0.496464	0.265416	0.156796	0.290425	0.475125
YP_003045352.1	0	0	0.501824	0.502295	0.597231	0.445319	1	0.688479	0.504741
YP_003044082.1	0.770539	0.970708	0.739343	0.809092	1	0.997505	0.932466	0.759173	0.417913
YP_003044752.1	0.558464	0.394995	0.439123	0.531244	0.672418	0.808088	0.938881	0.795116	1
YP_003045546.1	0.600343	0.509638	0.482521	0.506659	0.504942	0.794516	0.697312	0.711292	1
YP_003046143.1	0.969503	0.995592	1	0.521896	0.939481	0.718552	0.452426	0.834724	0.525513
YP_003043673.1	1	0.310425	0.475373	0.699192	0.85428	0.580178	0.968075	0.505692	0.527235
YP_003046141.1	0.341496	0.264173	0.318745	0.382584	0.300007	0.940614	1	0.847064	0.912557
YP_003043671.1	0.705019	0.923161	0.959294	0.521159	0.913517	1	0.514617	0.279547	0.240276
YP_003043233.1	0.777285	0.869195	0.796925	1	0.896147	0.776357	0.806218	0.660416	0.665304
YP_003045853.1	0.996527	0.855852	0.916277	1	0.596253	0.0943341	0	0	0.292159
YP_003046124.1	0.346397	0.508018	0.466694	0.435257	0.587226	0.654904	1	0.87363	0.859073
YP_003043762.1	0.973837	0.978038	1	0.772375	0.823037	0.765136	0.661675	0.791085	0.827522
YP_003045360.1	0.0967177	0.0903491	0	0.0536711	0.247287	0.458566	0.449631	0.557918	1
YP_003043473.1	0.924536	0.960575	0.961472	0.855025	1	0.646289	0.655617	0.686098	0.898998
YP_003047418.1	0.448355	0.379756	0.319479	0.317085	0.393354	0.711627	0.645394	0.762216	1
YP_003045637.1	1	0.935077	0.355556	0.229822	0.39558	0.449064	0.472828	0.716994	0.576332
YP_003046499.1	0.287593	0.567421	1	0.871023	0.535625	0.516876	0.197962	0.348523	0.199839
YP_003045593.1	1	0.881641	0.824986	0.815615	0.753121	0.757232	0.634448	0.684561	0.780283
YP_003043661.1	0.901525	0.912766	0.824995	0.671508	0.663253	0.683948	0.655003	1	0.627832
YP_003046120.1	1	0.903834	0.779904	0.493763	0.549329	0.454	0.654491	0.291665	0.166856
YP_003043930.1	0.729637	0.656893	0.866132	0.834341	0.81537	0.927641	1	0.94935	0.9256
YP_003043495.1	0.42526	0.644499	0.581397	0.638963	0.629123	0.542974	1	0.659916	0.67106
YP_003045595.1	0.791857	0.840779	1	0.895804	0.807942	0.738229	0.665141	0.51062	0.513204
YP_003046696.1	0.851644	0.873377	0.662095	0.510916	0.668463	0.740512	0.773743	0.937439	1
YP_003045599.1	1	0.77368	0.869233	0.969381	0.646974	0.169877	0.20308	0.255718	0.0974866
YP_003045837.1	0	0.47815	0.515487	0.424516	0	0.708362	1	0.510061	0.505799
YP_003043465.1	0.39912	0.773678	1	0	0	0.713348	0.608225	0.790451	0.901683
YP_003046694.1	1	0.482916	0.661336	0.467881	0.489217	0	0.439636	0	0
YP_003045284.1	0	0	0.565372	0.790031	0.693874	1	0.56316	0.531938	0.561623
YP_003046152.1	0.359941	0.36629	0.443017	0.514528	0.543846	0.987604	1	0.82466	0.97045
YP_003047107.1	0.475159	0.747973	0.805144	0.65691	0.597346	0.901286	1	0.636241	0.659744
YP_003046130.1	0.367382	0	0.368323	1	0.362579	0.323881	0.653384	0.524655	0.368487
YP_003044660.1	0.209288	0.317369	0.432798	0.587518	1	0.964657	0.875763	0.933153	0.875972
YP_003044602.1	0.528164	0.779114	0.899902	1	0.74804	0.267291	0.0814667	0.193816	0.106017
YP_003045658.1	0.603539	0.418937	0.852063	1	0.8221	0.712501	0.756104	0.321112	0.653231
YP_003046326.1	0	0.357369	0.102039	0.164114	0.413675	0.651007	0.489245	0.821014	1
YP_003044629.1	0	0	0	0	0.335083	0.794215	1	0.97941	0.777611
YP_003045606.1	1	0.789176	0.801078	0.800919	0.707842	0.487723	0.327653	0.723065	0.607425
YP_003043760.1	1	0.95378	0.814808	0.146001	0.145022	0	0.319463	0	0.266222
YP_003043487.1	0.179028	0.261598	0.183236	0.166208	0	0.251796	0.503986	0.3448	1
YP_003046559.1	0.813114	0.562607	0.925238	0.957284	0.705567	1	0.59569	0.759691	0.614662
YP_003046458.1	0.783774	0.778358	1	0.603814	0.543529	0.649864	0.620299	0.359687	0.441557
YP_003046382.1	0.831155	0.936826	1	0.873358	0.650341	0.564007	0.375417	0.512346	0.611633
YP_003046803.1	1	0.735155	0.691006	0.619856	0.565035	0.434115	0.409678	0.413706	0.425101
YP_003043928.1	0.554831	0.46074	0.829101	0.638045	1	0.964377	0.887928	0.794712	0.927909
YP_003045095.1	1	0.91217	0.730195	0.650827	0.787331	0.726518	0.805393	0.998842	0.809363
YP_003044621.1	0.434094	0.407909	0.416515	0	0.340712	1	0.582711	0.391884	0.817375
YP_003046549.1	0.342155	1	0.510359	0.308737	0.318538	0.617277	0.981528	0.657022	0.342249
YP_003046944.1	0.542386	0.377272	0.398984	0.815296	1	0.737212	0.688842	0.592332	0.440369
YP_003045092.1	0.337001	0.813794	0.896346	0.792223	1	0.699841	0.449908	0.516811	0.338937
YP_003045831.1	0.129456	0.290135	0.560311	0.649043	1	0	0.363297	0	0.387237
YP_003043281.1	0.566936	0.574199	0.460314	0.305186	0.415578	0.54476	0.651923	1	0.775559
YP_003046482.1	0.501459	0.96865	0.500355	0.494869	0	0.679583	0.959372	0.6073	1
YP_003045729.1	0.993002	0.807541	1	0.853243	0.739731	0.66561	0.677613	0.683209	0.608842
YP_003043786.1	0.232858	0.143886	0.139527	0.195316	0.642368	0.684123	0.879643	1	0.847171
YP_003044580.1	0.349795	0.256054	0.208234	0.245416	0.374099	0.834297	0.816908	0.801686	1
YP_003046678.1	0.878695	0.944597	0.792189	0.953228	1	0.820179	0.784249	0.836702	0.564968
YP_003045735.1	0.284082	0.795125	0.287656	0.359474	0.809079	0.2321	0.253947	0	1
YP_003045821.1	0.516884	0.456836	0.557759	0.553626	0.565139	0.654512	0.84508	1	0.392395
YP_003044383.1	0.650916	0.834348	0.859751	1	0.603216	0.0595524	0.0577067	0	0.0614793
YP_003047275.1	0.161273	0.11692	0.246727	0.114034	0.294188	1	0.734924	0.469987	0.611094
YP_003045089.1	0.27086	0.39894	0.623215	1	0.546715	0.393729	0.331506	0.127828	0.147221
YP_003045823.1	0.506622	0	0.503973	0.45967	1	0	0.898652	0.997337	0.494502
YP_003044906.1	0.397541	0.412516	0.466196	0.111688	0.399776	0.573461	0.810718	0.647065	1
YP_003045085.1	0.0914221	0.121769	0.111099	0.0569803	0.735295	1	0.988148	0.82201	0.525271
YP_003047285.1	0.191619	0.182763	0.832488	0.269842	0.166735	0.180829	0.192381	0.29262	1
YP_003045772.1	1	0.841146	0.833994	0.900989	0.800005	0.650286	0.621446	0.778815	0.715314
YP_003045083.1	0	0	1	0.300416	0.269427	0.263593	0.312418	0.307354	0
YP_003047265.1	0.737721	0.799621	0.799537	0.644935	0.729625	0.792654	0.828841	0.839346	1
YP_003043782.1	0.198959	0.0705369	0.111363	0.289379	1	0.571348	0.787358	0.802114	0.751532
YP_003046497.1	0.652803	1	0.517272	0.94222	0.647747	0.558956	0.823055	0.711738	0.856094
YP_003046069.1	0.241756	0.319268	0.627989	0.586467	0.453084	0.569921	0.409925	0.797883	1
YP_003043891.1	0.770551	0.699978	0.821519	0.902207	1	0.748459	0.656021	0.516346	0.484065
YP_003046432.1	0.91153	0.851423	1	0.900591	0.782249	0.541566	0.0323449	0.009368	0
YP_003046065.1	0.538596	0.615741	0.701016	1	0.817839	0.200877	0.177373	0.263622	0.186018
YP_003044487.1	0.674543	0.176815	1	0.162397	0.572735	0.349523	0.274028	0.864545	0.199373
YP_003045972.1	0.911548	0.841589	0.945409	0.658653	0.610116	0.775296	1	0.893838	0.81513
YP_003046822.1	0.741879	1	0.85612	0.762151	0.200321	0	0.058686	0	0
YP_003043542.1	1	0.775529	0.749906	0.720768	0.447245	0.0345259	0.0316033	0	0
YP_003044889.1	0.21138	0.495269	1	0.678655	0.652221	0.429396	0.463578	0.455121	0.392328
YP_003046553.1	0.404054	0.376082	1	0.460795	0.31377	0.121738	0.0725159	0	0.0526024
YP_003045706.1	0.246635	0.172962	0.135189	0.169426	0.305125	0.891795	0.745349	0.883801	1
YP_003044179.1	0.574111	0.487532	0.513662	0.537227	0.666792	0.897634	0.951245	0.961402	1
YP_003046061.1	0.0704506	0.0871121	0.0489023	0.0882809	0.149753	0.773416	0.582061	0.698418	1
YP_003046229.1	0.678822	1	0.778885	0.767197	0.706489	0.680498	0.557276	0.540935	0.532681
YP_003046083.1	0.934189	0.886833	1	0.577137	0.163915	0.176403	0.243058	0.579001	0.780527
YP_003047013.1	0.982768	0.897287	1	0.823223	0.716575	0.616077	0.643639	0.656691	0.808888
YP_003045087.1	0.660676	0.593397	0.618001	0.561432	0.727701	1	0.991768	0.955392	0.916057
YP_003043325.1	0.933753	1	0.817633	0.813191	0.750349	0.566146	0.526079	0.606735	0.659718
YP_003046081.1	0.178439	0.0722894	0.116545	0.141936	0.22193	1	0.450903	0.170895	0.0693031
YP_003044177.1	0.570582	0.576896	1	0.903209	0.661028	0.692335	0.617087	0.611865	0.389941
YP_003046073.1	0.999748	0.746198	1	0.719457	0.253916	0.0479835	0.0540289	0.0720753	0.0378934
YP_003044491.1	0	0.453089	0.770136	0.778008	0.457344	0.650496	0.452902	1	0
YP_003045946.1	0.888183	0.917787	1	0.788578	0.50613	0.571919	0.477089	0.724572	0.647198
YP_003045517.1	0.36348	0.372991	0.17742	0.0912069	0.281354	0.767677	0.821613	0.881182	1
YP_003044278.1	0.88351	0.687529	0.821275	0.59275	0.603376	0.970055	0.919079	1	0.739266
YP_003044171.1	0.710217	0.872405	1	0.605724	0.481996	0.341469	0.294782	0.385317	0.303219
YP_003043253.1	0.226786	0.78706	1	0.447243	0.162909	0.244597	0	0	0
YP_003045460.1	0.46027	0.338621	0.376859	0.447456	0.50775	0.810107	0.935044	1	0.897161
YP_003047256.1	0.28378	0.236111	0.190738	0.275039	0.462331	0.657918	0.752262	0.754632	1
YP_003045442.1	0.697056	1	0.979924	0.700948	0.655938	0.266882	0.216337	0.254559	0.370736
YP_003046830.1	0.93177	0.910005	0.877756	1	0.614143	0.471332	0.465852	0.570522	0.465462
YP_003045976.1	0.537057	0.50557	0.622752	0.6031	0.793023	1	0.742628	0.44824	0.608179
YP_003047078.1	0.316969	0.397373	0.542234	0.639359	0.833004	0.928453	1	0.952377	0.942435
YP_003046091.1	0.924139	1	0.796754	0.476202	0.326656	0.0980637	0	0.296064	0.195779
YP_003044854.1	0.769931	0.51394	0.961909	0.958292	1	0.710399	0.867871	0.767275	0.864532
YP_003044598.1	0.361095	0.306996	0.30964	0.25141	0.277977	0.882168	0.968757	0.963707	1
YP_003046800.1	0.888358	0.963417	0.833907	1	0.664186	0.28639	0.187638	0.171989	0.223677
YP_003044294.1	0.514333	0.891455	0.753175	1	0.673328	0.122569	0.0383161	0.0699985	0.120904
YP_003046719.1	1	0	0.354477	0.672876	0	0.851291	0.353188	0.342226	0.695824
YP_003047096.1	1	0.919309	0.911619	0.966819	0.950337	0.689112	0.811224	0.708975	0.652496
YP_003043992.1	0.798185	1	0.926933	0.823743	0.684477	0.600489	0.431439	0.622573	0.199233
YP_003044915.1	0.200544	0.105773	0.0801951	0.0284372	0.210339	1	0.681747	0.622862	0.481096
YP_003046806.1	0	0.234629	1	0.362497	0	0.24364	0	0.233419	0.2529
YP_003044801.1	0.444518	0.684191	0.900594	1	0.874449	0.528875	0.495604	0.610623	0.656165
YP_003045936.1	0.612209	0.630983	0.651224	0	0	1	0	0.628541	0
YP_003044167.1	1	0.926696	0.951681	0.801097	0.668466	0.657916	0.645705	0.644959	0.708944
YP_003043990.1	0.0542809	0	0	0.0522195	0.788109	0.617817	0.921785	0.980103	1
YP_003047354.1	0.591561	0.33337	0.857004	0.831515	1	0.978344	0.144945	0.416645	0.153656
YP_003044493.1	0.631631	0.559552	0.564255	0.60047	0.558848	0.971525	0.622956	0.858314	1
YP_003044805.1	0.930858	0.627017	0.687926	0.568819	0.814303	0.864976	1	0.931511	0.973865
YP_003045519.1	0.743506	0.820906	0.92616	1	0.90768	0.768425	0.825998	0.724642	0.49674
YP_003043788.1	0.738792	0.582113	1	0.748301	0.814624	0.549426	0.28381	0.466793	0.259242
YP_003046493.1	1	0.637038	0.986209	0.935762	0.294739	0.451737	0.620541	0.642563	0.331459
YP_003044153.1	0.796724	0.937982	1	0.93856	0.778128	0.155816	0.053663	0.109206	0.0802647
YP_003046754.1	0.639278	0.207204	0.679004	0.52744	1	0.878096	0.655695	0.812478	0.976465
YP_003045453.1	1	0.928572	0.487431	0.878836	0	0.426064	0.479884	0.90656	0.958917
YP_003045431.1	0.88187	0.889397	1	0.850357	0.660865	0.131776	0.11028	0.191891	0.12106
YP_003043303.1	0.781778	0.836393	1	0.965272	0.803192	0.621186	0.61885	0.612346	0.590393
YP_003044151.1	1	0.837708	0.757997	0.70662	0.46437	0.306873	0.305189	0.326772	0.444392
YP_003044290.1	0.780765	0.859916	0.915234	1	0.860725	0.237557	0.250546	0.179169	0.145482
YP_003045062.1	0.264185	0.103806	0.112	0.191523	0	1	0.989402	0.787785	0.741903
YP_003044292.1	0.812315	0.888908	0.999424	1	0.785303	0.166494	0.250002	0.224715	0.263421
YP_003047090.1	0.599558	0.717521	0.582424	0.426814	1	0.702577	0.297894	0.639343	0.384239
YP_003046970.1	1	0.836321	0.987116	0.675757	0.491483	0.386974	0.334724	0.493375	0.334121
YP_003044147.1	0.202292	0.0988324	0.0988939	0.0486682	0.163283	1	0.222415	0.0253529	0
YP_003044837.1	0.147108	0	0.14508	0.130141	0.135775	0.199363	0.49495	0.840158	1
YP_003047025.1	0.950869	0.929664	1	0.809491	0.872505	0.514843	0.255842	0.382675	0.358107
YP_003043371.1	0.917188	0.894631	0.919506	1	0.884541	0.392148	0.404979	0.415181	0.431545
YP_003047322.1	0.443717	0.486256	0.518694	0.677652	0.854812	0.888829	0.806015	0.96267	1
YP_003046667.1	0.598441	0.73315	0.45604	1	0.457037	0.447444	0.162049	0.640958	0.724695
YP_003045423.1	0.865121	1	0.797534	0.689347	0.728758	0.620143	0.623184	0.451844	0.44154
YP_003044379.1	1	0.734904	0.525603	0.261058	0.541849	0.390128	0.424658	0.357712	0.515468
YP_003043311.1	0.498398	0.354759	0.383677	0.456239	0.333266	0.579543	0.681797	0.91334	1
YP_003044143.1	0.354861	0.451922	0.356462	0.480637	0.43382	0.828055	1	0.860114	0.951676
YP_003046491.1	0.785791	0.548343	0.312602	1	0.285044	0.520548	0.294406	0.37909	0.312525
YP_003045016.1	0.888807	0.725878	1	0.905845	0.707258	0.263408	0.34617	0.211005	0.327897
YP_003044827.1	0	0.3195	1	0	0	0.295718	0.594378	0.311051	0.327069
YP_003044974.1	0.663484	0.682772	0.935141	0.92779	1	0.798414	0.650504	0.69863	0.596775
YP_003044995.1	0.640409	0.554135	0.80205	0.621391	0.873373	0.889383	0.659966	0.758393	1
YP_003044704.1	0.535511	0.236339	1	0.378995	0.439161	0.24364	0	0.316564	0.503047
YP_003046906.1	0	0.361273	0.379868	0.634651	0.47409	1	0	0.372948	0
YP_003047379.1	0.558902	0.869427	0.746694	0.888847	0.809445	1	0.772056	0.634478	0.73993
YP_003044369.1	0.497575	0.560431	0.598205	0.526745	0.875257	0.988814	1	0.932524	0.814018
YP_003046422.1	0.632628	0.668652	0.595936	0.668468	0.72592	0.96754	0.77771	0.92347	1
YP_003047276.1	0.749181	0.635269	0.618258	1	0.656173	0.446338	0.56358	0.632048	0
YP_003046736.1	1	0.248919	0.611896	0.205424	0.0944625	0	0.0997439	0.101144	0.111903
YP_003044521.1	1	0.973845	0.857854	0.837239	0.732808	0.404973	0.309796	0.291245	0.272032
YP_003045978.1	0.644336	0.893219	1	0.992407	0.629974	0.972761	0.731801	0.916938	0.842991
YP_003044048.1	0.32388	0.316086	0.138662	1	0.364929	0.503267	0.482888	0.118727	0
YP_003043844.1	0.766158	0.734617	0.898639	0.646331	0.567933	0.547135	0.662945	0.810413	1
YP_003043682.1	0.801583	1	0.493337	0.740166	0.891497	0.670778	0.502064	0.570853	0.59815
YP_003046192.1	0.504203	0	0.745736	0.427774	0.712025	0	0	0	1
YP_003044835.1	0.889185	0.314043	0.73869	0.241167	0.519638	1	0.674499	0.737993	0.956849
YP_003045141.1	0.584472	0.661981	0.945067	1	0.691336	0.637493	0.44637	0.689946	0.432147
YP_003043448.1	0.611339	1	0.826369	0.966511	0	0.182157	0.183639	0	0.207112
YP_003045914.1	0.720268	0.721749	1	0.964063	0.84846	0.361122	0.481411	0.615824	0.490769
YP_003044529.1	0.32557	0.299422	0.312212	0.55906	0.255534	1	0.622328	0.547821	0.944061
YP_003044087.1	1	0.846518	0.797714	0.790905	0.750893	0.781943	0.562174	0.791922	0.64557
YP_003044736.1	0.412321	0.1904	1	0.535686	0.185905	0	0	0	0
YP_003047375.1	0.690162	0.364497	1	0.97013	0.6611	0.105834	0.111846	0.143925	0.123339
YP_003046902.1	0.369655	0.434781	1	0.824359	0.338915	0.22203	0.0842363	0.272815	0.269652
YP_003046881.1	0.755219	0.814267	0.912098	0.805397	1	0.461219	0.157347	0.321574	0.123597
YP_003045366.1	0.30251	0.277617	0	0	0	1	0.563851	0.306361	0.303801
YP_003044089.1	0.900215	0.686253	0.626179	0.459406	0.392946	0.825731	1	0.817461	0.921187
YP_003044817.1	0.481755	0.507654	0.511346	0.444765	0.499444	0.827867	0.791207	1	0.927786
YP_003046166.1	0.502312	0.578817	0.432296	1	0.211314	0.268405	0.534685	0.56428	0.978435
YP_003046900.1	0.929846	0.891963	1	0.822917	0.669471	0.488074	0.392105	0.571425	0.602672
YP_003045308.1	1	0.93669	0.935544	0.861039	0.716741	0.575577	0.67712	0.512108	0.459095
YP_003044910.1	0.395651	0.552101	1	0.786896	0.345204	0.942213	0.353583	0.388315	0.385071
YP_003044367.1	0.829676	1	0.883999	0.589726	0.624576	0.746835	0.794429	0.898399	0.851953
YP_003046992.1	0.404848	0.667343	1	0.423075	0.261412	0.445341	0.708368	0.261812	0.306356
YP_003046891.1	0.733476	0.624992	0.725561	0.581807	0.659434	0.771919	0.899824	0.89732	1
YP_003043995.1	0.873716	1	0.568818	0.389522	0.608201	0.148757	0	0	0.469313
YP_003046926.1	0.856753	0.792734	1	0.908183	0.481168	0.372273	0.211293	0.320733	0.348835
YP_003043736.1	0.422841	0.386806	0.41701	1	0.90418	0.504957	0.561611	0.561823	0.414245
YP_003044113.1	0.535591	0.658068	0.664364	0.777057	0.83201	0.980181	0.808863	0.933185	1
YP_003046626.1	0.983241	0.802658	1	0.896303	0.835589	0.807558	0.649184	0.691042	0.725145
YP_003047413.1	0.660515	0.582773	1	0.855696	0.673742	0.115293	0.0736408	0.136827	0.15691
YP_003045826.1	0.328607	0.639119	0.505815	0.469693	0.502478	0.570442	0.642207	1	0.647807
YP_003045551.1	0.162472	0.462415	0.480425	0.33306	0.520338	0.184745	1	0.75378	0
YP_003044330.1	0.604422	0.753466	0.800365	0.69611	0.723559	0.687626	0.559805	0.732203	1
YP_003047197.1	1	0.82866	0.811282	0.898581	0.841257	0.748144	0.824132	0.724898	0.403172
YP_003047411.1	0.21372	0.162846	0.161913	0.136933	0.166772	0.651336	0.809098	1	0.829976
YP_003045553.1	0.652505	0.56707	0.535696	0.564509	0.532748	0.730978	0.737897	0.869282	1
YP_003047195.1	0.184079	0.144542	0.0771278	0.128324	0.500378	0.698009	0.732284	1	0.939256
YP_003045046.1	0.605521	0.555127	0.875055	0.761269	1	0.127126	0.197266	0.270746	0.412708
YP_003044064.1	0.64785	0.974128	1	0.948847	0.219905	0	0	0	0
YP_003044402.1	0.132713	0.247786	0.556399	0.280377	1	0.71838	0	0.476406	0
YP_003044645.1	0.937463	0.926903	0.896789	1	0.784582	0.64878	0.827495	0.752981	0.818847
YP_003045649.1	0.835289	1	0.828923	0.622118	0.465702	0.216088	0.242408	0.113004	0.213901
YP_003047407.1	0.284786	0.185258	0.203086	0.48214	1	0.623632	0.375947	0.514145	0.101537
YP_003045044.1	1	0.794372	0.766779	0.795899	0.68577	0.570946	0.643233	0.729969	0.712873
YP_003043397.1	0.638935	0.788164	0.726657	1	0.988	0.670829	0.559873	0.489267	0.473118
YP_003047251.1	0.864358	0.590871	0.852319	1	0.79777	0.753873	0.760006	0.843466	0.428576
YP_003044275.1	0.610612	0.467882	0.580632	1	0.910801	0.763843	0.432945	0.911246	0.68519
YP_003046379.1	0.430151	0.331081	0.436669	0.456956	0.613392	0.686222	0.620572	0.722585	1
YP_003046628.1	0	0.206121	0.218302	0.722359	0.273908	0.198397	0.208852	1	0.581496
YP_003046159.1	0.67655	0.615504	1	0.957519	0.888869	0.252916	0.0833147	0.5755	0.468171
YP_003045113.1	0.721094	0.705865	0.496107	0.714798	0.858615	0.823866	0.618342	0.584076	1
YP_003045656.1	0.556452	0.325154	0.499274	0.467762	0.548881	0.74571	0.677922	0.889651	1
YP_003044667.1	0	0.595373	1	0.41189	0.475402	0.616989	0.330703	0.476622	0
YP_003046257.1	0.929486	1	0.664237	0.829203	0	0	0	0	0.214425
YP_003047278.1	0.707512	0.678029	1	0.561191	0.535013	0.543564	0.384305	0.603651	0.315694
YP_003045608.1	1	0.751065	0.739827	0.663835	0.528801	0.467285	0.523688	0.621564	0.653607
YP_003046936.1	0	0.363225	0	0.495971	1	0.704239	0	0	0.37183
YP_003043315.1	0.952428	0.919352	1	0.995167	0.788802	0.732645	0.549878	0.695688	0.703436
YP_003047422.1	1	0.695372	0.992108	0.996667	0.599915	0.41611	0.20224	0.494634	0.228135
YP_003043460.1	0.772887	1	0.98188	0.690801	0.73152	0.717684	0.582943	0.891645	0.731544
YP_003045890.1	0	0	0.0831886	0	0.340244	1	0.97659	0.754956	0.913784
YP_003046397.1	0.053314	0.0324025	0	0.0324168	0.0474873	0.872553	0.944705	1	0.839551
YP_003044657.1	0.424693	0.888986	0.81955	0.731075	1	0	0.811801	0.357305	0
YP_003043961.1	0.703965	0.869137	1	0.652481	0.192062	0.0807051	0.0825338	0	0
YP_003047409.1	1	0.772889	0.665611	0.913185	0.889473	0.378512	0.291124	0.0635715	0.158859
YP_003045562.1	0.719179	0.774719	0.859566	0.785272	0.77833	0.871627	1	0.896049	0.649526
YP_003045139.1	0.764465	0.751945	1	0.775381	0.645994	0.564426	0.479528	0.545108	0.602424
YP_003044400.1	1	0.643137	0.887524	0.761855	0.570077	0.578026	0.331352	0.366262	0.359304
YP_003044679.1	0.109024	0.0652774	0.0712213	0.0631285	0.061903	0.534256	1	0.997197	0.911704
YP_003046601.1	0	0	0.565232	1	0.2709	0.176689	0	0	0
YP_003046560.1	0.429383	0.387803	0.34881	0.422025	0.655542	0.849478	0.59816	0.783411	1
YP_003045197.1	0.504407	0.444427	0.707461	1	0.552417	0.753717	0.779279	0.45984	0.353479
YP_003046385.1	0.987319	1	0.771885	0.776834	0.795644	0.852674	0.548084	0.753749	0.73753
YP_003043757.1	0.305999	0.638477	0.965945	1	0.429169	0	0	0	0
YP_003044634.1	0.972008	0.879341	0.724451	0.609692	1	0.566064	0.875866	0.657396	0.476123
YP_003044673.1	0	0	0	0.405662	0.727633	0.394158	0.400717	1	0.443035
YP_003045306.1	0.964921	0.798055	1	0.842403	0.8168	0.519479	0.477249	0.577955	0.446675
YP_003043951.1	1	0.640463	0.657381	0.773558	0.633799	0.276905	0.512421	0.325276	0.322558
YP_003047187.1	0.511701	0.509839	0.580047	0.593449	0.50627	0.42629	0.464459	1	0.46366
YP_003046393.1	1	0.847426	0.956226	0.673366	0.499038	0.384867	0.407864	0.565001	0.711602
YP_003043380.1	0.606576	0.514886	0	0.257556	0.732186	0.229779	0.970976	0.845313	1
YP_003043773.1	0.207893	0.160773	0.167641	0.205042	1	0.571479	0.44709	0.458015	0.719309
YP_003044090.1	0.197105	0	0.255922	0.125037	0.737251	1	0.497862	0.766949	0.461521
YP_003043462.1	1	0.977698	0.965678	0.780961	0.459581	0.281727	0.0792925	0.308672	0.0889786
YP_003046391.1	0.342265	0.420346	0.550723	0.495939	0.870452	0.631704	1	0.742183	0.989575
YP_003047210.1	0.992392	0.956882	0.600836	0.971151	1	0.936973	0.673061	0.928104	0.727767
YP_003046514.1	0.871159	0.794787	0.965169	0.758182	0.642451	0.784804	0.383304	1	0.96566
YP_003044799.1	0.937123	0.912935	1	0.891738	0.625557	0.18079	0.198511	0.454066	0.396479
YP_003044284.1	0.629858	0.62536	0.950541	1	0.977095	0.610968	0.601609	0.405407	0.233775
YP_003047059.1	0.234511	0.152579	0.127209	0.136108	0.232425	0.837118	0.838167	0.862665	1
YP_003046534.1	0.282771	0.208371	0.121143	0.224459	0.222914	1	0.290796	0.422644	0.238696
YP_003044122.1	0	0.973951	0.509214	0.451042	0.49333	0.484329	0.462215	0.492016	1
YP_003043579.1	0.723505	0.848225	0.344355	1	0.889059	0.662373	0.70786	0.586349	0.423558
YP_003043593.1	0.270323	0.0938695	0.144928	0.29325	0.392029	1	0.664017	0.38268	0.354023
YP_003047026.1	1	0.878811	0.896781	0.721278	0.672278	0.521337	0.718297	0.495811	0.337681
YP_003045270.1	0.367201	0	1	0.160835	0.798787	0.312595	0.703843	0.519991	0.524249
YP_003047199.1	0.659201	0.627616	0.785258	0.804538	0.813218	1	0.891097	0.896597	0.574662
YP_003045239.1	0.633496	0.535984	0.505306	0.77306	0.285994	0.297975	0.67123	0.832969	1
YP_003045210.1	0.630956	0.580385	1	0.464313	0.922403	0.451214	0	0.379802	0.69152
YP_003045578.1	0.714773	0.678876	1	0.892767	0.547678	0.334058	0.382583	0.337187	0.442023
YP_003045121.1	0.921138	0.84868	0.936503	1	0.959234	0.635336	0.597247	0.623035	0.486149
YP_003045987.1	0.409797	0.50196	0.738498	0.817643	0.914704	0.896606	0.888948	0.966882	1
YP_003043434.1	0.80549	0.473119	0.72451	1	0.818159	0.734637	0.470588	0.552936	0.266374
YP_003047286.1	0.944912	0.558	1	0.297732	0.578594	0.430141	0.807465	0.300735	0.59673
YP_003046928.1	0.36101	0.167371	1	0.357411	0.266262	0.347328	0.097756	0	0
YP_003044210.1	0.979836	1	0.778432	0.500138	0.312476	0.0522708	0	0.0572701	0.154083
YP_003043866.1	0.148851	0.140706	0.146798	0.526732	0.791273	1	0.619648	0.331033	0.437474
YP_003043436.1	1	0.87663	0.556976	0.626886	0.463447	0.490142	0.248109	0.848968	0.180765
YP_003045983.1	0.922682	1	0.934922	0.743635	0.595157	0.629584	0.543228	0.714742	0.632934
YP_003044212.1	0.881673	0.811924	1	0.889522	0.823485	0.665289	0.611329	0.783026	0.584071
YP_003046536.1	0.0595858	0	0.060178	0	0.192278	0.967691	0.958331	0.862616	1
YP_003045980.1	0.853144	0.639739	0.648698	0.586732	0.758661	0.910906	1	0.830861	0.906253
YP_003044124.1	0.768188	0.551585	0.915199	0.738323	0.853872	1	0.812767	0.67821	0.569144
YP_003044994.1	1	0.179088	0.476044	0.335208	0.16435	0	0	0.175793	0
YP_003046407.1	0.354334	0.738254	0.376915	0.676212	0.892457	1	0.67209	0	0.376635
YP_003045135.1	0.680764	0.601576	0.881907	0.912695	1	0.749432	0.616287	0.805764	0.545204
YP_003046538.1	1	0.914907	0.466844	0.41901	0	0.640579	0.465277	0	0.624177
YP_003046074.1	0.51389	0.616455	0.912133	0.857605	1	0.732533	0.440262	0.428454	0.270518
YP_003046033.1	0.309226	0.486725	0.22287	0.279385	0.240987	1	0.579197	0.246009	0.147882
YP_003044112.1	0.898025	0.713866	1	0.985068	0.631229	0.130554	0.142277	0.0831781	0.0629793
YP_003047053.1	0.338058	0.646066	1	0	0.298916	0.266813	0	0.292332	0.32713
YP_003047075.1	0.713615	0.312663	1	0.578539	0.330705	0	0.300324	0	0
YP_003047049.1	0.627243	0.504995	1	0.329018	0.428078	0.261755	0.0915164	0.526692	0.391942
YP_003043666.1	0.0404583	0	0.044072	0.124046	0.264031	0.77494	0.36836	1	0.30458
YP_003046912.1	0.724482	0.67037	0.89727	0.848071	0.756368	0.651912	0.787823	1	0.999548
YP_003046078.1	0.626284	0.314722	0.589216	0.417812	0.623438	1	0.474381	0.738239	0.500692
YP_003045782.1	0.657724	0.736074	0.87162	0.793956	0.886199	0.915298	0.893119	1	0.975603
YP_003044221.1	0.400768	0.339819	0.222587	0.316273	0.437342	0.849208	0.620319	0.739131	1
YP_003047045.1	1	0.919366	0.67691	0.862866	0.688367	0.375452	0.726429	0.547122	0.447933
YP_003043688.1	0.589753	0	0.373664	0.489324	0.481782	0.364158	1	0.349842	0.747191
YP_003044846.1	0.585558	0.622254	0.335455	0.380888	0.53204	0.282043	0.900862	0.495062	1
YP_003045743.1	0.131325	0	0.181244	0.450409	0.883076	0.919786	1	0.988783	0.679339
YP_003045784.1	0.754394	0.726356	1	0.900624	0.845419	0.644833	0.714855	0.834947	0.680869
YP_003044311.1	0.419432	0.425429	0.97085	0.306982	0.296892	1	0.111993	0.328693	0
YP_003043557.1	0.582363	0.414657	0.43249	0.432896	1	0.730007	0	0	0.848961
YP_003043965.1	0.630611	0.440003	0.993543	0.633955	0.905791	1	0.12509	0.137377	0
YP_003046296.1	0.298119	0.347011	0.487121	0.452389	0.194597	0	1	0.278059	0.641233
YP_003045786.1	0.330722	0.334877	0.500582	0.456396	1	0.615159	0.60645	0.770129	0.322138
YP_003044225.1	0.385777	0.289619	0.16194	0.132139	0.229717	0.991811	0.983716	0.985092	1
YP_003045131.1	0.607533	0.506277	1	0.974877	0.679844	0.429029	0.354341	0.291052	0.183212
YP_003043545.1	1	0.65245	0.754754	0.449432	0.750977	0.50209	0.297123	0.32266	0.418125
YP_003046294.1	0.804013	0.673353	0.858054	1	0.743627	0.358833	0.156877	0.296204	0.357782
YP_003046471.1	0	0	0.623008	0.604048	1	0.69512	0.220285	0.559441	0.48345
YP_003045696.1	0.507942	0.763512	1	0.915811	0.525464	0	0.14876	0	0
YP_003046760.1	0.769245	0.53718	1	0.619366	0.419527	0.471072	0.350788	0.611342	0.720205
YP_003043563.1	0	0.810902	0	0.0730038	0.0725146	0	0.718825	1	0.444165
YP_003046982.1	0.730091	0.472432	0.867132	0.781914	1	0.745516	0.658197	0.779101	0.714282
YP_003046801.1	0.682281	1	0.904109	0.840762	0.751613	0.623882	0.559372	0.736622	0.428188
YP_003046700.1	0.269732	0.236361	0	0	1	0.490878	0.475663	0	0.377006
YP_003043561.1	0.401526	0.690473	1	0.201116	0.869884	0.512704	0.151323	0.932441	0.253921
YP_003046980.1	0.121268	0.179563	0.182175	0.28562	0.371023	0.59724	0.458845	0.686447	1
YP_003045666.1	0.922992	0.883481	0.958172	0.883761	1	0	0.641809	0.678882	0.359125
YP_003045481.1	0.587343	0.439472	0.795911	0.794737	0.265158	1	0	0	0.627414
YP_003046811.1	0.68699	0.675485	1	0.857808	0.781434	0.812791	0.629037	0.670021	0.815324
YP_003046772.1	0.352969	0.604838	0.523897	0.513442	0.368706	0.24752	1	0.622129	0.521756
YP_003045668.1	0.922239	0.923044	1	0.862316	0.660568	0.590592	0.582594	0.675251	0.752392
YP_003044686.1	0.517688	1	0.765395	0.232834	0.224545	0.497283	0.343793	0	0.256686
YP_003046708.1	0	0.468994	1	0	0.452531	0.443113	0.498043	0.494737	0.504141
YP_003043789.1	0.833876	1	0.727602	0.663164	0.838045	0.59686	0.439963	0.408864	0.450025
YP_003043573.1	0.460017	0.586568	1	0.785506	0.506744	0.345733	0.310896	0.323795	0.569255
YP_003044684.1	0.802478	0.56638	0.733165	0.728345	1	0.346616	0.163454	0.48222	0.324959
YP_003043608.1	0.572664	0.790036	0.661836	0.743625	0.388198	0.309511	0.548609	0.670532	1
YP_003043378.1	0.498392	0.524355	0.648212	0.779024	0.983567	0.932528	0.904532	1	0.963138
YP_003046473.1	0	0.481154	0.332064	0.29804	0.271782	0.531793	0.330949	1	0.332067
YP_003045495.1	0	0.260057	0	0.469602	0.549583	0.912707	0.577316	1	0.288263
YP_003046317.1	0.648156	0.715225	0.666799	0.673723	0.825279	1	0.840616	0.799299	0.629374
YP_003043374.1	0.544824	0.607524	0.562168	0.544775	1	0.702402	0.897969	0.284541	0.218101
YP_003045304.1	0.968766	1	0.89075	0.644706	0.703544	0.586477	0.650965	0.54556	0.42133
YP_003045684.1	1	0.925937	0.794946	0.723999	0.61076	0.517655	0.601925	0.588945	0.769548
YP_003044144.1	0.471192	0.493412	0.584552	1	0.77936	0.334373	0.199178	0.192303	0.246244
YP_003043799.1	0.462914	0.507391	0.643257	0.947761	1	0.544508	0.738789	0.585761	0.205851
YP_003046239.1	0.963221	0.899061	1	0.86278	0.762789	0.662932	0.748087	0.67884	0.586749
YP_003043372.1	0.32816	0.603851	1	0.833004	0.322936	0	0	0	0.329093
YP_003045654.1	0.924551	1	0.864213	0.827932	0.791061	0.799317	0.84755	0.561201	0.48612
YP_003046998.1	1	0.784482	0.909719	0.813412	0.774767	0.657266	0.734026	0.551354	0.570458
YP_003044146.1	0.88292	0.841357	1	0.957299	0.890534	0.381794	0.345385	0.393418	0.465222
YP_003044563.1	1	0.753691	0.804139	0.64561	0.508843	0.645428	0.760435	0.408908	0.516459
YP_003045013.1	0.714782	0.690781	0.601151	0.857179	0.559324	0.634985	1	0.701723	0.360989
YP_003045300.1	1	0.4999	0.355544	0.332649	0.36666	0.948607	0.65812	0.627276	0.698391
YP_003044508.1	0.459292	0.260583	1	0.932478	0.238458	0.397855	0	0.24633	0
YP_003044561.1	0.567026	0.560891	0.434491	0.665838	0.632684	0.726431	1	0.813101	0.775496
YP_003045015.1	0.168361	0.537569	0.454174	0.413049	0.457946	0.864997	0.846293	1	0.868544
YP_003044015.1	0.662448	0.629833	0.790438	0.582879	0.728931	0.753736	0.731181	1	0.881178
YP_003043969.1	0.933424	0.907631	0.796925	0.866066	1	0.846482	0.730556	0.665333	0.7911
YP_003045035.1	0.574623	0.195292	0.692193	0.426966	1	0.163057	0	0.279454	0.514428
YP_003043340.1	1	0.803052	0.62438	0.681317	0.916799	0.423618	0.726904	0.760343	0.729151
YP_003044522.1	0.970119	0.62536	0.671313	0.921501	1	0.583781	0.762963	0.164274	0.241199
YP_003044130.1	0.661471	0.733056	0.772188	1	0.835821	0.573076	0.594886	0.566099	0.492128
YP_003044264.1	0.694873	0.706106	1	0.85722	0.578672	0.592259	0.61888	0.709305	0.660881
YP_003046298.1	0.869419	0.81626	0.581948	0.557966	0.560408	0.987754	1	0.74127	0.544576
YP_003045680.1	0	0	0	0	0	0.512533	1	0.380669	0.678239
YP_003044401.1	0.775962	0.844749	0.746877	0.760439	0.897876	1	0.619595	0.814607	0.645705
YP_003047373.1	0.216058	0.42399	1	0.509523	0.913659	0.849506	0.417428	0.490364	0.881368
YP_003043376.1	0.52533	0.287176	1	0.195368	0.329262	0.17272	0.245605	0.302709	0.450597
YP_003046778.1	0	0	0.243756	1	0.696148	0.952462	0	0.417423	0
YP_003044905.1	0.171543	0.163614	0.280298	0.0751363	0.261215	0.584132	0.452114	1	0.507343
YP_003044653.1	0.128065	0.122146	0	0.336556	0.445735	0.663642	0.627966	1	0.813935
YP_003043797.1	0.259507	0.199673	0.147696	0.0779484	0.246647	0.852836	0.97545	1	0.776043
YP_003044520.1	0.275093	0.215379	0.183216	0.169518	0.306071	0.776558	0.713205	0.930794	1
YP_003045549.1	0.618483	0.472941	0.866017	1	0.56381	0.897905	0.810156	0.734724	0.596781
YP_003043417.1	0.925493	0.675685	0.953356	0.560606	0.935196	1	0.832874	0.944502	0.767113
YP_003046671.1	0.515547	0.662562	0.514995	1	0.571817	0.702424	0.698863	0.938218	0.713507
YP_003044572.1	1	0	0.315062	0.471818	0.291433	0.275974	0.289463	0.593545	0.309338
YP_003044510.1	0.843396	0.633942	0.912969	1	0.820298	0.520272	0.472013	0.996409	0.996317
YP_003046623.1	0.0366614	0.100934	0	0.0631815	0.122776	0.729947	0.430422	0.595067	1
YP_003045799.1	0.80623	0.52245	0.656042	0.490603	0.608394	0.694511	0.583289	1	0.840435
YP_003044943.1	0.282104	1	0.866365	0.544048	0.640378	0.326574	0.161742	0	0
YP_003045848.1	0.144211	0.167878	0	0	0.689197	0.656491	0.926908	1	0.471842
YP_003043614.1	0.612162	0.771345	0.695672	0.782878	0.919117	0.979532	0.925321	0.994715	1
YP_003044979.1	0.804936	1	0.921218	0.890499	0.704766	0.580356	0.500241	0.575696	0.598276
YP_003044832.1	0.621719	0.710461	0.746682	1	0.368989	0	0	0.0239962	0
YP_003045384.1	0.183601	0	1	0.338967	0.159757	0.173262	0	0.342492	0.324851
YP_003044429.1	0.307931	1	0.303685	0.272416	0.534254	0.873769	0.302496	0.293107	0
YP_003047205.1	0.708218	0.708445	0.583589	0.828144	0.789663	1	0.531523	0.554125	0.421368
YP_003045534.1	0.531501	0.524423	0.565056	0.536452	0.728552	1	0.815194	0.559422	0.561623
YP_003044458.1	0.826203	0.525344	1	0.723758	0.639029	0.62519	0.439902	0.684985	0.493639
YP_003043405.1	0.614901	0.804627	0.558909	0.890252	0.981171	1	0.854509	0.386453	0.191333
YP_003045838.1	0.0545179	0.0483822	0.0364295	0.0739955	0.19186	0.697688	0.735644	0.949741	1
YP_003046651.1	0.819343	0.400793	0.752286	0.524404	1	0.649147	0.431543	0.37022	0.47212
YP_003046280.1	0.597053	0.69748	0.614812	0.720359	0.741389	0.972494	0.651783	1	0.639106
YP_003044005.1	1	0.875213	0.924139	0.792774	0.753135	0.614034	0.604751	0.753291	0.853515
YP_003046325.1	0.455411	0.436808	0.84907	0.575433	0.468323	0.674773	0.595842	1	0.876368
YP_003045039.1	0.684205	0.807167	1	0.948394	0.431238	0.305017	0.322314	0.521915	0.383806
YP_003043290.1	0.77428	0.927987	1	0.845719	0.675219	0.655758	0.537833	0.74998	0.623629
YP_003046873.1	0.937053	0.467221	0.981111	1	0.485236	0.411085	0	0.39629	0.182796
YP_003045023.1	0.494692	0.619274	0.549142	0.670919	0.499208	0.569401	0.420953	0.881444	1
YP_003045755.1	1	0.472641	0.492829	0.406084	0.70609	0.43746	0.444274	0.460142	0.495832
YP_003043630.1	1	0.47473	0.564822	0.633169	0.473983	0.565799	0.510053	0.67237	0.575251
YP_003044454.1	0.644594	0.582636	0.524589	0.69167	0.738375	0.974437	0.996095	1	0.913061
YP_003045025.1	0.271073	0.230339	0.207268	0.1753	0.756301	0.747367	0.71178	1	0.715895
YP_003044328.1	1	0.866344	0.96364	0.822928	0.765649	0.731751	0.53855	0.797644	0.748686
YP_003043294.1	0	0.329918	0.336879	0.277428	0.62363	0.328126	0.485736	1	0.338742
YP_003046344.1	0.893698	0.898933	0.838504	0.957634	1	0.780213	0.755822	0.672343	0.634518
YP_003045029.1	0.50079	0.822214	0.677544	1	0.798947	0.831681	0.449376	0.796785	0.751397
YP_003045856.1	0.71663	0.265069	0.746175	1	0.714547	0.349138	0.883404	0.546937	0.890239
YP_003046953.1	0.969465	0.785299	1	0.756322	0.828666	0.689354	0.722949	0.444467	0.543798
YP_003047089.1	0.249497	0.0473507	0.206372	0	0.084454	0.897346	0.876866	1	0.854945
YP_003045559.1	1	0.84348	0.76884	0.652737	0.668733	0.607704	0.774396	0.66237	0.719796
YP_003046346.1	0.583255	0.695521	0.865991	0.80621	1	0.604806	0.654477	0.616105	0.597692
YP_003045506.1	1	0.611593	0.524646	0.461389	0.473031	0.4979	0.507743	0.556261	0.431719
YP_003043401.1	0.242916	0.787611	0.378919	0.957922	0.779679	0.231021	0.221666	0.246008	1
YP_003045899.1	1	0.965832	0.751521	0.582643	0.678354	0.394627	0.622087	0.475929	0.491191
YP_003045007.1	0.605756	0.617046	0.756433	0.777489	0.77773	0.631362	0.806538	0.763474	1
YP_003043282.1	0.640393	0.751403	0.924232	1	0.668517	0.391543	0.392196	0.575514	0.616761
YP_003047207.1	1	0.618656	0.531719	0.521253	0.302613	0.371185	0.467223	0.339895	0.663794
YP_003043403.1	1	0.782894	0.865063	0.819792	0.979088	0.500561	0.576941	0.33369	0.285089
YP_003047095.1	0.626051	0.530769	0.479905	0.548423	0.524573	0.453996	1	0.886699	0.598484
YP_003045932.1	1	0.778582	0.665614	0.788966	0.736217	0.718032	0.842461	0.680253	0.688156
YP_003046973.1	1	0.529819	0.411217	0.323924	0.754155	0.449088	0.585758	0.4307	0.414622
YP_003045170.1	0.503717	0.781537	0.54871	0.488715	0.501455	0	0.505719	1	0
YP_003044427.1	0.970271	0.459543	1	0.384146	0.391359	0.47067	0.441948	0.556799	0.598969
YP_003044300.1	0.38553	0.441462	1	0.39536	0.43761	0.231894	0.230992	0.480262	0.760512
YP_003046330.1	0.857412	0.569322	0.591135	0.497159	0.470233	1	0.816864	0.889682	0.663107
YP_003043320.1	0.928928	0.951679	0.951647	1	0.934094	0.813372	0.643388	0.885019	0.778335
YP_003044075.1	0.397631	0.251366	0.391108	0.230241	0.225772	1	0	0.466547	0.38784
YP_003045843.1	0.404755	0.469612	0.383702	0.364496	0.460378	0.551247	0.439799	0.845589	1
YP_003044882.1	0.821666	1	0.88492	0.907142	0.808757	0.656843	0.703997	0.715036	0.932044
YP_003046332.1	0.825908	0.919335	0.795066	0.902771	1	0.899761	0.765945	0.439726	0.340247
YP_003043752.1	0.306052	0.442788	0.45519	1	0.648869	0.25571	0.273511	0.443189	0
YP_003043694.1	0.437674	1	0.868138	0.411922	0	0	0.691829	0.406225	0
YP_003046840.1	0.579792	0.529952	1	0.825338	0.441435	0.534702	0.324138	0.270389	0.285791
YP_003046444.1	0.686265	0.516544	0.854582	0.918017	1	0	0	0.201068	0
YP_003044423.1	0.364501	0.652778	0.34033	1	0.405147	0.617557	0.610397	0.336936	0
YP_003045162.1	0.353269	0.68832	0	0	0	0.613028	1	0.686903	0.353365
YP_003046334.1	0.815785	0.938667	0.776636	1	0.923772	0.698757	0.466187	0.218378	0.158229
YP_003045840.1	0	0.193656	0	0.186946	0.167662	0.636675	0.84375	1	0.5175
YP_003046492.1	0.505774	0.639136	0.798064	0.838992	0.806234	0.923095	0.985157	0.953908	1
YP_003044439.1	0.749039	0.928009	0.886873	0.863195	1	0.704055	0.846601	0.736083	0.501242
YP_003045854.1	0.957771	0.766629	0.633412	1	0.761601	0.738921	0.413391	0.313632	0.453471
YP_003045866.1	0.227363	0.202797	1	0.928173	0.653484	0.394544	0.552467	0.223794	0
YP_003044852.1	0.526434	0.398237	0.358569	0.377655	0.857738	0.887789	0.768455	1	0.788108
YP_003047087.1	0.847821	0.974297	1	0.837853	0.833219	0.701485	0.775377	0.63899	0.343781
YP_003044760.1	1	0.60643	0.984571	0.563287	0.527448	0.555271	0.125026	0.85173	0
YP_003044971.1	0.335557	0.548576	0.62767	0.887578	0.539606	0.601034	1	0.169777	0.350809
YP_003045874.1	0.75131	0.910227	0.91604	1	0.787538	0.713751	0.632637	0.741407	0.828953
YP_003045144.1	0	1	0.680732	0.663546	0.337683	0.663044	0.492364	0.317614	0.342249
YP_003044973.1	0.53913	0.302832	0.399842	0.370906	0.410057	0.923312	0.851662	0.921158	1
YP_003045872.1	0.476586	0.43399	0.656582	0.944866	1	0.416209	0.379103	0.484802	0.609962
YP_003043387.1	0.879135	0.996456	0.906273	1	0.886384	0.71113	0.725984	0.620842	0.580184
YP_003044437.1	0.626371	0.745717	0.925148	1	0.794283	0.864063	0.876381	0.927167	0.828606
YP_003045870.1	0.723581	0.68624	0.502113	0.593101	0.741622	0.894453	0.786068	1	0.896164
YP_003043837.1	0.322686	0.327777	0.619685	0.63926	0.635613	0.769232	0.89616	0.764631	1
YP_003044431.1	0.826874	0.466959	1	0.922225	0.278179	0.224052	0	0.245481	0.141526
YP_003044860.1	0.42234	0.526611	0	0.373629	0.366375	1	0.742703	0	0.418819
YP_003045277.1	0.167403	0.0791952	0.0481007	0.186303	1	0.738215	0.706792	0.798156	0.824561
YP_003043831.1	0.543164	0.596272	0.629677	0.824065	0.84914	0.852478	0.741434	0.799572	1
YP_003044967.1	0.354845	0.31321	0.497157	0.995154	0.84536	0.645772	0.990607	0.975975	1
YP_003043526.1	0.277689	1	0.525473	0.560562	0.372274	0.194609	0.287095	0.283889	0.201134
YP_003045935.1	1	0.842759	0.776944	0.809706	0.656355	0.678152	0.609317	0.791764	0.757501
YP_003046690.1	0.549441	0.902315	0.706085	0.722264	0.293217	0.853737	0.925852	1	0.802792
YP_003043395.1	0.94489	0.932761	1	0.863519	0.8364	0.855532	0.652556	0.609724	0.582635
YP_003046311.1	0.16616	0.102057	0.0750062	0.0470462	0.104923	0.603423	0.82008	0.840741	1
YP_003046222.1	0.58289	0.25756	0.619805	1	0.306905	0.264064	0.713508	0.69439	0.320122
YP_003047017.1	0.96885	0.955186	0.964628	0.981298	1	0.905175	0.918003	0.879855	0.591016
YP_003044322.1	1	0.568111	0.729141	0.613187	0.72629	0.939085	0.914127	0.923791	0.857171
YP_003043821.1	0.892446	0.842617	0.98258	0.994132	1	0.664252	0.657203	0.624171	0.647187
YP_003045410.1	0.887004	0.658099	0.753322	0.698505	0.70099	1	0.823156	0.863895	0.710459
YP_003043514.1	0	0	0.296798	0.0795592	0.0958466	1	0.183272	0.154126	0.629119
YP_003046812.1	0.31808	0.342162	0.337837	0.391033	0.456247	0.908098	0.995193	0.904644	1
YP_003043827.1	0.742877	0.892771	0.989935	0.874135	1	0.711346	0.455971	0.407948	0.355339
YP_003046637.1	0.305914	0.121404	0.141176	0.189734	0.23196	1	0.957386	0.620362	0.350669
YP_003044470.1	0.26594	0.554085	1	0.865486	0.778325	0.434394	0.504427	0.266159	0.284452
YP_003047019.1	1	0.860333	0.750862	0.636552	0.645403	0.479114	0.37205	0.536714	0.590266
YP_003045265.1	0.479614	0.498012	0.463759	0.406333	0.523191	0.749483	0.929122	1	0.853625
YP_003044779.1	0.63853	0.314625	1	0.219905	0.272517	0.0971946	0.395247	0.201128	0.220473
YP_003043431.1	1	0.663155	0.806581	0.534508	0.144331	0	0	0	0
YP_003046145.1	0.607462	0.41271	1	0.889983	0.617129	0.803623	0.872626	0.816378	0.497775
YP_003044354.1	1	0.665964	0.328804	0.415803	0.370524	0.623865	0.699164	0.310169	0.163376
YP_003045254.1	0	0	0.376857	0	0	0.766337	0.492608	0.489338	1
YP_003046014.1	0.646961	0.175358	1	0.305689	0.390987	0.148533	0	0.162739	0.187646
YP_003045148.1	1	0.693523	0.747572	0.544881	0.509942	0.095065	0.728234	0.459711	0.362769
YP_003045224.1	1	0.771802	0.847826	0.618366	0.461751	0.300804	0.135488	0.26376	0.270044
YP_003044777.1	0.607936	0.619474	0.951058	0.756076	1	0.919277	0.621145	0.730683	0.687201
YP_003047005.1	0.328324	0	0	0.698955	1	0.619025	0.311378	0.306232	0.351179
YP_003046263.1	0.999019	1	0.938311	0.891439	0.804536	0.621742	0.659831	0.624731	0.600439
YP_003044685.1	0.707974	0.453197	1	0.760325	0.629007	0.487106	0.584731	0.86452	0.677784
YP_003045418.1	0.471374	0.625935	0.696415	0.872417	1	0.931705	0.889048	0.902591	0.63782
YP_003044775.1	0.298605	0.279357	0.72023	0.263423	0.491895	0.893601	0.673923	0.77281	1
YP_003045279.1	0.590814	0.43084	0.518401	1	0.401869	0.617565	0.435142	0.865696	0.934713
YP_003046692.1	0.859632	0.644004	0.808095	0.738972	0.83697	1	0.956029	0.996355	0.82953
YP_003045694.1	0.648834	0.835975	0.764379	0.678716	0.870593	0.970327	0.814054	1	0.881981
YP_003046247.1	0.945957	1	0.955633	0.788775	0.86062	0.818959	0.776634	0.81639	0.655188
YP_003046275.1	1	0.861653	0.981629	0.953057	0.981719	0.882857	0.788735	0.475872	0.411996
YP_003045880.1	0.243263	0.399306	0.659801	1	0.992494	0.825967	0.747222	0.405756	0.352411
YP_003044099.1	0.0940891	0.0598213	0.215632	0.146328	0.272635	0.806035	0.793072	1	0.869558
YP_003044997.1	0.730477	0.908455	0.911712	1	0.951104	0.589532	0.458112	0.262292	0.249094
YP_003046277.1	0.72308	0.524961	0.958046	0.787068	1	0.885503	0.638518	0.60701	0.730619
YP_003046759.1	0.359643	0.427125	0.688132	0.823101	1	0.624385	0.317109	0.332446	0.33784
YP_003043807.1	0.802551	0.489461	0	0.784906	0.51396	0.666877	0.49138	1	0.522334
YP_003045864.1	0.614165	0.713521	0.851852	1	0.484832	0.125579	0.688647	0.427288	0.693421
YP_003045309.1	1	0.779033	0.83624	0.739286	0.707389	0.66136	0.611508	0.653543	0.712485
YP_003043914.1	0.601656	0.302021	0.893722	0.339675	0.571115	0.258538	0.186237	0.307956	1
YP_003046253.1	0.434744	0.788316	0.617663	0.782434	0.691202	0.312448	0.197514	0.327681	1
YP_003046993.1	0.255921	0.311081	0.353202	1	0.4257	0	0	0	0
YP_003046908.1	0.963788	0.801016	0.935334	1	0.733481	0.625209	0.602029	0.841824	0.786349
YP_003046933.1	0	0.502114	1	0.295254	0.572636	0	0.307217	0	0
YP_003046456.1	0	0.231007	0	0.323678	1	0	0.231913	0.241924	0.246522
YP_003044983.1	0.754062	0.360275	0.628597	0.572486	0.304161	0	0.331513	1	0.870073
YP_003045781.1	0.762344	0.158071	0.366992	0.366895	0.29523	0.729505	1	0.757317	0.671044
YP_003046521.1	1	0.653527	0.422981	0.381317	0	0.669153	0	0	0
YP_003046931.1	1	0.479491	0.328736	0	0.384375	0.29164	0.98235	0.325276	0.327461
YP_003044788.1	0.292213	0.956677	0.464545	0.319411	0.306033	0.477455	0.559511	0.368627	1
YP_003044985.1	0.707567	0.827333	0.779074	0.678312	0.549519	0.501617	0.975759	0.637567	1
YP_003045783.1	0.775591	0.673286	0.817565	1	0.759215	0.542531	0.554575	0.911415	0.478835
YP_003045330.1	0.653074	0.736786	0.682799	1	0.677256	0.0300772	0.0374357	0.0329538	0.0377907
YP_003044786.1	0.252101	0.230617	0.49725	0	0	0.596917	0.742956	0.830813	1
YP_003045602.1	0.325498	0.255593	0.258018	0.266193	0.34283	0.677926	0.692644	0.893824	1
YP_003047009.1	1	0.731786	0.531566	0.704109	0.962738	0.896011	0.739083	0.733589	0.521868
YP_003044434.1	1	0.70525	0.701309	0.716866	0.669804	0.563064	0.63508	0.503481	0.447036
YP_003046688.1	0.518536	0.651809	0.836406	1	0.509853	0.541104	0.315726	0.328417	0.194158
YP_003044338.1	0.407807	0.521385	0.731335	0.826773	1	0.869094	0.700826	0.85844	0.796766
YP_003044884.1	0.512199	0.379584	0.552323	0.541889	0.528497	0.996014	1	0.686112	0.710998
YP_003046921.1	1	0	0.301167	0.194668	0.23452	0	0.159176	0.103634	0
YP_003046138.1	0.947785	0.81683	1	0.742374	0.759671	0.567827	0.426401	0.327621	0.336993
YP_003044754.1	1	0.342917	0.939882	0.413148	0.466497	0	0	0	0
YP_003046388.1	0.764781	0.760639	0.941785	1	0.842046	0.65655	0.68193	0.583829	0.621348
YP_003046557.1	0.574389	0.657424	0.642104	0.603587	0.687991	0.703325	0.75555	1	0.953453
YP_003044842.1	0.359772	0.639946	0.356858	0.453938	1	0.978775	0.331714	0.353101	0
YP_003045338.1	0.748832	0.870671	0.778188	1	0.420732	0.160012	0.297805	0.321504	0.392227
YP_003044756.1	0	0.66141	0	1	0.618683	0.888297	0.958897	0.666012	0
YP_003045657.1	0.285563	0.346733	0.792946	1	0.474134	0.232908	0.124842	0.440217	0.124013
YP_003046495.1	1	0.997198	0.87557	0.646696	0.736156	0.59952	0.503389	0.614455	0.724424
YP_003047112.1	0.203926	0.179132	0.185175	0.171412	0.358337	0.884444	0.89944	0.922685	1
YP_003043518.1	0.960637	0.866873	0.895136	1	0.688205	0.677099	0.633927	0.655824	0.687323
YP_003046672.1	0.500033	0.573317	0.958283	1	0.974285	0.627424	0.485768	0.156327	0.0224728
YP_003047132.1	0.578408	1	0.900875	0.601838	0.369327	0.229034	0.325682	0.352092	0.174575
YP_003044981.1	0.287962	0.10651	0.13052	0.282105	0.435233	0.420212	0.534771	0.833691	1
YP_003043528.1	0.789889	0.371121	0.767021	0.624151	1	0.548639	0.754937	0.35362	0
YP_003044393.1	0.906019	0.884462	1	0.902878	0.77002	0.623658	0.562057	0.557819	0.685884
YP_003047319.1	0	0.499465	0.515343	0	0	0.911765	1	0.740034	0
YP_003045631.1	0.513777	0.299047	1	0.63794	0.936392	0.754194	0.892067	0.643806	0.654504
YP_003043920.1	0.654571	0.887037	0.946335	1	0.94287	0.952648	0.844712	0.762748	0.71766
YP_003046751.1	0.378043	0	0.357421	0.320353	0	0.656331	1	0.349455	0
YP_003043662.1	0	0	0	0.0637709	0	0.397612	0.657781	0.676419	1
YP_003043574.1	0.680977	0.334987	0.348133	0.623939	0.60032	1	0.682884	0.614621	0.671439
YP_003047120.1	0.592529	1	0.90873	0.682815	0.85028	0.603769	0.143121	0.396909	0.303444
YP_003046757.1	0.755133	0.419391	0.687709	0.401843	0.663708	0.80212	0.56286	1	0.724145
YP_003046478.1	1	0.463564	0.477052	0	0.428406	0.92209	0.471492	0	0
YP_003043493.1	1	0	0.64879	0.649581	0.644036	0	0.615741	0.931925	0
YP_003047126.1	0	0.470333	0.374421	0.331877	0.465355	0.328221	1	0.732153	0.372017
YP_003043647.1	0.646577	0.610364	1	0.861779	0.796132	0.412653	0.496806	0.530389	0.411289
YP_003043830.1	0.220102	0.393907	1	0.392166	0.213471	0.245906	0.102105	0.0681049	0.0733872
YP_003043491.1	0	0.481133	0.501684	0.727435	0.718776	0.977843	1	0.496681	0.669838
YP_003044546.1	0.35222	0.395413	0.471287	0.414	1	0.564149	0.674088	0.594643	0.467717
YP_003044032.1	1	0.701219	0.760992	0.868904	0.978042	0.401813	0	0.220122	0
YP_003046386.1	0	0.637303	0.34371	0.679883	0.486451	0.315664	0.338388	0.297876	1
YP_003045791.1	1	0.984468	0.817599	0.758051	0.434795	0.0412244	0.0396149	0.0480341	0.051954
YP_003046474.1	0.710823	0.641313	0.684976	0.673605	0.629481	0.670624	0.698203	0.921965	1
YP_003047101.1	0.32312	0.320373	0.255617	0.436004	0.503556	0.868269	1	0.879792	0.96263
YP_003043618.1	0.522675	0.613288	0.527755	0.591937	0.811007	1	0.87816	0.888886	0.603233
YP_003047128.1	0.714015	0	1	0	0.330891	0.589912	0.297356	0	0.335365
YP_003045655.1	1	0.785822	0.67953	0.614831	0.848318	0.846835	0.631249	0.627494	0.11699
YP_003044327.1	0.627059	0.191216	0.606977	1	0	0.179544	0.188123	0	0
YP_003044608.1	0.194355	0	0.383349	0.343877	0.516584	0.186694	1	0.184998	0
YP_003045402.1	0.797803	0.88387	0.996725	0.959268	1	0.96425	0.870999	0.820064	0.645867
YP_003043271.1	1	0	0.492829	0.449757	0.978435	0.437002	0.444274	0.475929	0.489835
YP_003047103.1	0.476241	0.583847	0.598937	0.560515	0.640414	0.85914	0.982982	0.859985	1
YP_003044892.1	0.239021	0.131075	0.0938229	0.0410045	0.492768	1	0.91566	0.930076	0.92224
YP_003046745.1	0.621478	0.701985	1	0.725275	0.721501	0	0.439902	0.856231	0.493639
YP_003045315.1	0.309895	0.0997688	0.586234	0.503373	1	0.171812	0.286998	0.379128	0.577842
YP_003044119.1	0.0886866	0	0.0473732	0	0	1	0.834324	0.870981	0.938507
YP_003044606.1	0.0528094	0.0311741	0.0105976	0	0.0479466	0.749565	0.803371	0.895661	1
YP_003043924.1	0.0310316	0.0576834	0.0326824	0.0192363	0.0212752	0.579044	1	0.463664	0.143063
YP_003043775.1	0.15821	0.0763627	0.0501979	0.281351	0.615594	0.972501	1	0.661604	0.904339
YP_003044391.1	0.228309	0.23278	0.242859	1	0.659406	0.528085	0.460717	0.679873	0.483833
YP_003043705.1	0.502716	0.521175	1	0.727587	0.817805	0.558206	0.502745	0.509661	0.963772
YP_003046178.1	0.285518	0.407776	0.284968	1	0.806405	0.548527	0.37922	0.262758	0
YP_003046680.1	0.997998	0.698102	0.807654	0.610907	0.587156	0.751417	0.985694	0.994413	1
YP_003044489.1	1	0.351393	0.515994	0.8299	0.549559	0.0448048	0	0.04909	0.113207
YP_003043411.1	0.862662	0.785976	1	0.812023	0.545152	0.434176	0.358363	0.564739	0.294097
YP_003044109.1	0.67306	0.602915	1	0.635148	0.411205	0.502058	0.310345	0.627177	0.765689
YP_003045296.1	1	0.935201	0.927165	0.634895	0.636095	0.531302	0.354139	0.420451	0.413412
YP_003044577.1	0.940453	0.718803	1	0.900865	0.962307	0.749603	0.630613	0.859478	0.800938
YP_003045091.1	1	0.523417	0.622507	0.375948	0.379951	0.533691	0.362193	0.391577	0.466326
YP_003044381.1	0.931649	0.816144	1	0.552692	0.483865	0.159091	0.376496	0.813864	0.788645
YP_003043899.1	0.505014	0.460137	0.510275	1	0.467435	0.57164	0.450489	0.250525	0.577737
YP_003045819.1	0.9316	1	0.980588	0.906237	0.677968	0.255621	0.34107	0.416014	0
YP_003044399.1	0.512629	0.348988	0.622853	0.627491	0.548262	0.570387	0.618935	1	0.658244
YP_003045294.1	0.568663	0.857954	0.881312	0.819007	0.679773	1	0.844578	0.914459	0.786624
YP_003044579.1	0.818872	0.386935	1	0.547775	0.638834	0.794197	0.524539	0.83137	0.391347
YP_003045093.1	1	0.761926	0.825186	0.910775	0.372852	0.434461	0	0.220287	0.182956
YP_003046146.1	0.39255	0.205631	0.0956569	0.501954	0.182124	0.570826	0.441835	0.697892	1
YP_003044377.1	0.999964	0.81106	1	0.973749	0.886659	0.548677	0.478416	0.672136	0.70657
YP_003043288.1	0.720554	0.836623	0.850902	0.742173	0.553464	0.621424	1	0.958704	0.907404
YP_003043655.1	0.264866	0	0.250417	0.833281	0	0.437659	0	0.441849	1
YP_003043889.1	1	0.719766	0.98308	0.773303	0.768817	0.59578	0.659367	0.555363	0.409215
YP_003044389.1	0.442204	0.323812	0.576009	0.750423	0.844795	1	0.929563	0.885449	0.807035
YP_003046612.1	0	0.233207	0.372868	0.248789	0.211036	0.220568	0.247652	0.246008	1
YP_003045731.1	0.861124	0.777589	0.633811	0.708306	0.882301	1	0.791954	0.72023	0.647016
YP_003046686.1	0.620272	0.662596	1	0.978051	0.582898	0.316819	0.30912	0.50911	0.506981
YP_003046874.1	0.52489	0.514832	0.705546	0.858632	0.638445	0.598246	1	0.919591	0.836481
YP_003044107.1	1	0.483032	0.647693	0.279652	0.226487	0.437619	0.344345	0.121128	0.252644
YP_003046424.1	1	0.87587	0.890352	0.790957	0.684914	0.632062	0.713598	0.623307	0.580287
YP_003044920.1	0.619875	0.699346	0.973292	0.696708	0.739593	1	0.350685	0.954334	0.492481
YP_003046878.1	0.676115	0.646066	1	0.549119	0	0.946679	0	0	0
YP_003046856.1	0.247982	0.262265	0.214624	0.966476	1	0.188197	0.34508	0.487588	0.422368
YP_003044365.1	1	0.666043	0.780215	0.57211	0.818844	0.634056	0.357796	0.244051	0.112315
YP_003043637.1	0.940915	1	0.937218	0.68006	0.424032	0.317996	0.328219	0.317329	0.370451
YP_003045776.1	0.447357	0	0.926101	0.43685	0.43165	0.266592	0.434648	1	0.746788
YP_003044930.1	0.609634	0.724038	0.675461	0.803867	0.794195	1	0.716074	0.853727	0.786257
YP_003046652.1	0.6012	0.583654	1	0.367223	0.184459	0.140368	0	0	0
YP_003044850.1	0.414332	0.413315	0.424594	0.444434	0.729304	1	0.732062	0.706498	0.628197
YP_003043264.1	0.258258	0	0.167555	0.566258	0.822826	1	0.844953	0.745238	0.951672
YP_003043635.1	0.375686	0.408601	1	0.911399	0	0.0634088	0	0	0
YP_003047261.1	0.463879	0.422578	0.629747	0.419624	0.5101	0.713361	0.749093	1	0.775453
YP_003044467.1	0.616235	0.640429	0.898213	0.715755	1	0.599371	0.65759	0.74172	0.911542
YP_003047243.1	0	0.310943	0.339476	0	0	0.469471	0.990607	0.656021	1
YP_003043649.1	0.942315	1	0.941911	0.952773	0.739838	0.539936	0.385327	0.336799	0.211715
YP_003045770.1	0.831526	0	0.776603	0.708531	0.635444	1	0	0.726889	0.762221
YP_003044932.1	0.992396	1	0.828203	0.913045	0.780585	0.461719	0.293257	0.0269022	0.014522
YP_003043266.1	0.634078	0.724579	0.669473	1	0.866245	0.671906	0.634454	0.573068	0.565904
YP_003047228.1	0.817474	0.988062	0.434785	0.972155	0.355656	0.385721	1	0.860417	0
YP_003044465.1	0.739889	0.977101	1	0.649713	0.759719	0.414678	0.403985	0.448549	0.416018
YP_003044371.1	0.629839	0.44445	0.507573	0.469587	0.456747	0.851085	0.905698	1	0.859343
YP_003046632.1	0.443835	0	0.851725	0	0.374597	1	0	0	0.417859
YP_003044934.1	0.743848	0.6853	0.959038	0.688626	0.633517	1	0.935638	0.976971	0.547459
YP_003046012.1	0.881367	0.787375	1	0.946428	0.675657	0.138054	0.116566	0.172593	0.436019
YP_003046853.1	0.448023	0.491918	0.423138	0.389714	0.596246	1	0.281452	0.4142	0.315547
YP_003044914.1	0.275702	0.104513	0	0	0.0864425	0.957897	0.811256	0.795516	1
YP_003046551.1	0.358288	0.328805	0.746549	0.787461	0.933801	0.911254	1	0.333282	0.364277
YP_003044173.1	1	0.59496	0.891099	0.72377	0.471309	0.676945	0.502844	0.878072	0.949364
YP_003043855.1	0.481326	0.474201	0.570479	0.567441	0.638101	0.921198	0.796826	1	0.851431
YP_003043274.1	0.794975	0	0.503973	0.415034	1	0.424513	0.449326	0.498669	0
YP_003046337.1	0.982968	0.882534	1	0.951745	0.874023	0.607285	0.412098	0.357032	0.21652
YP_003043761.1	1	0.95378	0.155617	0.375431	0.621525	0.364839	0	0.666222	0
YP_003043617.1	0.242916	0.342081	0.42031	0.555911	0.295811	0.795889	0.459832	0.314647	1
YP_003045704.1	0.369673	0.714085	0	1	0.682389	0	0.656945	0.360738	0.728609
YP_003046339.1	0.951611	1	0.866149	0.961428	0.959891	0.741896	0.701247	0.614272	0.638688
YP_003046095.1	0.773404	0.827856	1	0.840913	0.580031	0.410473	0.545515	0.605441	0.796435
YP_003047200.1	1	0.739097	0.898602	0.661572	0.689509	0.778969	0.778401	0.84287	0.885127
YP_003047250.1	1	0.640038	0.959902	0.385965	0	0	0.208927	0.220479	0.947691
YP_003045815.1	0.496986	0	0.794983	0.416593	0.591594	0.289391	0.170648	0	1
YP_003044183.1	0.936442	0.44658	0	0.521858	1	0.597888	0	0	0.247378
YP_003046784.1	0.715728	0.799201	0.650839	0.942418	1	0.88059	0.786278	0.905107	0.726764
YP_003045298.1	1	0.607425	0.786632	0.404349	0.563152	0.661147	0.744324	0.603651	0.139208
YP_003043257.1	0.463616	0.701502	0.697216	0.782209	1	0.558907	0.454239	0.167738	0.0174279
YP_003043249.1	0.498074	0.962111	1	0.711842	0.974665	0.413757	0.442562	0.972069	0.742234
YP_003045817.1	0.316755	0.611864	0	0.514516	0.766602	1	0.557027	0.841734	0
YP_003044185.1	0.620147	0.568399	0.594403	0.621464	0.775321	1	0.781637	0.979289	0.926256
YP_003045399.1	1	0.439711	0.817238	0.43111	0	0	0.210424	0.204786	0.458327
YP_003043609.1	0.905398	0.919181	1	0.866403	0.619955	0.590212	0.783255	0.82538	0.828755
YP_003044187.1	0.459768	0.459871	0.375986	0.422095	0.404321	0.663235	0.761802	0.798438	1
YP_003046340.1	0.585527	0.643467	0.633725	0.771323	1	0.898985	0.549264	0.518025	0.336001
YP_003044010.1	0.328205	0.34254	0.391218	0.503373	1	0.556743	0.327798	0.342734	0.256314
YP_003044948.1	0.82418	0.516315	0.447907	0.635443	0.666145	0.725866	0.844515	0.913465	1
YP_003043873.1	0.648897	0.643505	0	0.664585	0.776554	1	0.960738	0.582346	0.667821
YP_003047165.1	0	0.55369	0.847742	0	0	1	0.533614	0.54568	0.554747
YP_003045040.1	0.229849	0.438452	0.25038	0.503373	1	0.391337	0	0.643149	0.123597
YP_003047314.1	0.876561	1	0.660646	0.295107	0.185989	0	0.373467	0.41363	0.618051
YP_003045311.1	0.918003	0.583716	1	0.536117	0.266262	0.195372	0.146634	0.214058	0.164546
YP_003045472.1	0.881027	0.693906	0.911234	1	0.667414	0	0.510047	0.520574	0.366592
YP_003045809.1	0	0.193223	0.402953	0	1	0.785404	0.2008	0.398935	0.202704
YP_003044865.1	0.333862	0	0	0.329475	1	0.292102	0.32797	0.288704	0.331079
YP_003045968.1	0.339322	0.300054	0.685389	0	0.883076	0	1	0.30414	0.336494
YP_003044268.1	0.565474	0.588854	0.879822	0.81594	0.839087	0.785031	0.861694	0.898963	1
YP_003046225.1	0.702694	0.806847	0.753888	0.722392	0.623712	0.545521	1	0.722516	0.849814
YP_003045180.1	1	0.886454	0.752855	0.822601	0.551378	0.392659	0.381295	0.375113	0.434377
YP_003044479.1	0.506311	0.679003	0.761553	0.580446	0.496552	0.50832	0.281343	0.358316	1
YP_003044133.1	1	0.982611	0.911449	0.944961	0.831035	0.760652	0.771426	0.718798	0.661645
YP_003046013.1	0.7947	0.884216	1	0.812904	0.802926	0.645917	0.800724	0.715805	0.695924
YP_003044024.1	0.805353	0.746778	0.729277	0.630675	0.629392	0.928082	0.966044	0.990218	1
YP_003043309.1	0.69023	0.533437	0.617509	0.739147	0.782606	0.781329	0.799291	0.793214	1
YP_003044286.1	1	0.50129	0.978811	0.52984	0.237254	0	0	0.0855902	0
YP_003045865.1	0.810663	0.863354	0.896401	1	0.716945	0.785334	0.590293	0.425032	0.408992
YP_003046233.1	0.846951	1	0.803591	0.693038	0.506155	0.635203	0.469071	0.458948	0.398328
YP_003045435.1	1	0.627145	0.607862	0.503589	0.664503	0.331047	0.208758	0.182604	0.0665189
YP_003046972.1	0.7513	0.63889	0.372916	0.596149	0.215544	0.388602	0.180764	0.869065	1
YP_003043307.1	0.313157	0.475573	0	1	0.311751	0.633986	0.794709	0.956438	0.326854
YP_003046235.1	0.72176	0.787665	0.803682	0.983193	1	0.698991	0.444351	0.155744	0
YP_003044877.1	0.820849	0.189832	0	1	0.171785	0.179544	0.191014	0	0
YP_003043305.1	0.915912	1	0.918047	0.991085	0.817534	0.633143	0.630314	0.605275	0.576968
YP_003046237.1	1	0.867594	0.883395	0.92477	0.784072	0.62859	0.630206	0.76411	0.689231
YP_003044189.1	0.814327	0.952146	1	0.745064	0.728838	0.622429	0.619472	0.722986	0.780993
YP_003046976.1	0.465617	0.617371	0.571922	0.733707	1	0.648119	0.784827	0.924908	0.798394
YP_003045042.1	0.531163	0.498994	0.525691	0.687904	0.673623	0.58063	0.774728	1	0.585355
YP_003043359.1	0.893892	0.608112	1	0.760191	0.784112	0.60436	0.440697	0.454383	0.441152
YP_003045381.1	1	0.85298	0.973018	0.890813	0.294948	0.577121	0	0	0.718341
YP_003044811.1	0.593838	0.662094	0.708649	0.67958	0.790186	0.946952	1	0.845078	0.936648
YP_003045425.1	0.898679	1	0.652633	0.494407	0.404856	0.382519	0.158701	0.279403	0.48281
YP_003045317.1	0.274991	0.91828	0.949043	1	0.745194	0.528303	0	0	0.266102
YP_003046585.1	0.741427	0.778195	0.650253	0.695134	0.831175	0.916962	1	0.61069	0.537027
YP_003043829.1	0.826879	1	0.420703	0.567226	0.624526	0.396126	0.475905	0.642322	0.372146
YP_003045930.1	0.622921	0.608362	0.695916	0.771415	0.664244	0.680148	1	0.901809	0.689414
YP_003045427.1	0.440435	0.420461	0.44313	0.391846	0.597312	0.972393	0.821911	0.916932	1
YP_003046583.1	0.454872	0.387916	0.481167	0.729035	0.933569	0.925167	1	0.72739	0.753805
YP_003044239.1	0.483836	0.922478	0.965871	1	0.859953	0.621307	0.416824	0.144928	0.288974
YP_003047320.1	0.955547	0.261605	0.534249	1	0.469936	0	0.266079	0	0
YP_003044092.1	0.68867	0.650908	0.875932	0.704403	0.255631	0.46834	0.540884	1	0.283227
YP_003044282.1	0.950942	0.722578	0.864043	0.287793	0.569568	0.892456	1	0.803309	0.822606
YP_003045421.1	0.481823	0.278054	0.43142	0.291426	0.472876	0.993836	0.811111	0.899969	1
YP_003045070.1	1	0.903019	0.900846	0.766111	0.761642	0.663946	0.872962	0.807847	0.991424
YP_003046599.1	0	0.177794	0.297378	0.177872	0	0.591198	1	0.417365	0
YP_003047340.1	0	0.0592456	0	0.063204	0.0571658	0.69444	0.624267	1	0.651581
YP_003044280.1	0.600453	0.324241	1	0.873972	0.45645	0.382876	0.703523	0.73802	0.930772
YP_003046899.1	0.572624	0.338176	1	0.54287	0.812358	0.323886	0.838427	0.79398	0.540117
YP_003046788.1	0.319981	0.33308	0.418975	0.47308	0.585685	0.6276	0.549657	0.682791	1
YP_003045910.1	0.88952	1	0.956353	0.911297	0.715145	0.279953	0.271028	0.336219	0.338674
YP_003047244.1	0.742385	0.650536	0.693156	0.969133	0.627699	0.555037	1	0.990304	0.701196
YP_003045912.1	0.241191	0.309406	0.589189	1	0.456215	0.0437864	0	0.0479742	0
YP_003046208.1	0.364829	0.409088	0.361397	0.385324	0.521737	0.815991	0.734704	0.874525	1
YP_003046587.1	1	0.950555	0.613686	0.516094	0.289347	0.0399978	0.0267461	0.0127477	0.0343778
YP_003043406.1	0.654205	0.853914	0.629759	1	0.717625	0.589471	0.557267	0.780672	0.645206
YP_003043324.1	1	0.820789	0.986653	0.913193	0.949093	0.821525	0.804547	0.798648	0.66417
YP_003043664.1	1	0.754999	0.870191	0.813547	0.748748	0.76756	0.77138	0.53795	0.168896
YP_003046910.1	0.16622	0.0958822	0.0114197	0.0160041	0.520995	0.85611	0.862639	0.939154	1
YP_003045127.1	0.323593	0.324354	0.331198	0.628512	0.802838	0.278978	0.477544	0.483518	1
YP_003044869.1	0	0.474269	0	0.457837	0.498007	0.466423	1	0.484481	0.498636
YP_003045964.1	0.805292	0.970471	0.884828	0.995836	1	0.598788	0.59116	0.622663	0.619876
YP_003043326.1	0.811538	0.764803	0.482155	0.557892	0.857263	1	0.868629	0.807553	0.838385
YP_003044753.1	0.336687	0.443428	0.831143	0.46545	0.115583	0.395779	0.0636529	0.189821	1
YP_003044908.1	0.365727	0.380996	0.455288	1	0.952309	0.31134	0.173425	0	0
YP_003046490.1	0.616471	0.68625	0.749764	0.710921	0.787121	0.765576	1	0.939706	0.926609
YP_003046643.1	0.467474	0.261244	1	0.120694	0.426099	0.673668	0.133075	0.391563	0.559008
YP_003044085.1	1	0.523803	0.817482	0.774231	0.91997	0.836065	0.626241	0.620451	0.548139
YP_003043777.1	0.38939	0.420379	0.344095	0.782642	0.614091	0.768023	1	0.884958	0.693279
YP_003044558.1	0.265666	0.760162	0.578791	0	0	0	0.254612	0.495579	1
YP_003044341.1	0.730114	0.785907	1	0.881671	0.74311	0.669215	0.496227	0.526788	0.405751
YP_003045133.1	0.29657	0.476736	0.589188	1	0.463429	0.429262	0.4446	0.170894	0
YP_003045361.1	0	0	0.0906647	0.0747063	0.0848977	0.252877	0.161758	0.392898	1
YP_003043988.1	0.0714908	0	0.0760467	0.0760968	0.52813	0.736679	1	0.717748	0.606189
YP_003047419.1	1	0.606282	0.611477	0.46398	0.496066	0.765841	0.668149	0.835089	0.840766
YP_003043339.1	0.436136	0	0.302738	1	0.967292	0.473172	0.413584	0.42212	0.89422
YP_003045889.1	0.183163	0.153427	0	0.156071	0.139971	1	0.159057	0	0
YP_003043329.1	0.854892	0.401835	0	0.253085	0.33014	0.490788	1	0.258929	0
YP_003046170.1	0	0	0.69836	0.662637	1	0.61761	0.662415	0.691009	0.693729
YP_003045967.1	1	0.60439	0.93014	0	0.390055	0.601025	0	0.641655	0.184965
YP_003047417.1	0.401308	0.378455	0.338764	0.410724	0.575353	1	0.894567	0.951731	0.936446
YP_003045887.1	0.58204	0.397431	0.249835	1	0.439521	0.29506	0.222745	0.336594	0.333389
YP_003043525.1	0	0.289634	1	0.289835	0.292491	0.185839	0.199217	0.188173	0.198674
YP_003043660.1	0.517886	0.443426	1	0.720309	0.112963	0.102776	0	0	0
YP_003047376.1	0.8047	0.91098	0.985439	1	0.903334	0.459234	0.417278	0.374583	0.356166
YP_003046174.1	1	0.927128	0.473212	0.429358	0.663212	0.419929	0.868774	0.890706	0.478567
YP_003046518.1	1	0.400473	0	0.485963	0.469457	0.318845	0.275455	0.396997	0.645353
YP_003044288.1	0.773355	0.934639	0.91074	1	0.475208	0.0368082	0	0	0.0287515
YP_003044438.1	0.142148	0.165525	0.329027	0.504009	0.771654	0.702978	0.764454	0.998884	1
YP_003043959.1	1	0.622567	0.556218	0.731824	0.521353	0.609614	0.552625	0.252246	0.333791
YP_003043583.1	0.82513	1	0.901204	0.810384	0.62855	0.70233	0.71824	0.823368	0.976805
YP_003047390.1	0.672716	0.518191	0.828287	0.418517	1	0.355583	0.440191	0.25776	0.458948
YP_003046445.1	0.483359	0.51651	0.358376	1	0.934464	0	0	0	0.173731
YP_003044661.1	0.23484	0.455832	0.479482	0.629575	1	0.885458	0.822891	0.937504	0.953651
YP_003046558.1	0.296074	0.719777	0.822064	0.589355	0.476833	0.770579	1	0.746868	0.941411
YP_003043355.1	0.913999	0.876652	1	0.922683	0.822111	0.759721	0.649688	0.755207	0.444997
YP_003046562.1	0.731306	0.564704	0.627807	0.616955	0.601697	0.800968	0.738634	0.932603	1
YP_003046978.1	1	0.535616	0.812552	0.477893	0.40952	0	0.0770509	0.126168	0.0868999
YP_003044530.1	1	0.601823	0.337236	0.824278	0.297729	0.0804711	0.0906362	0	0
YP_003043996.1	0.679003	0.685979	0.584616	0.62806	0.732648	0.939595	0.969586	0.948178	1
YP_003045824.1	1	0.721436	0.850849	0.608193	0.667524	0.81252	0.886869	0.991312	0.585274
YP_003044617.1	0.815302	1	0.723071	0.792076	0.57387	0.650556	0.421011	0.387401	0.297568
YP_003045052.1	0.815197	0	0.994808	1	0.794639	0	0.437618	0.240302	0
YP_003043929.1	0.32231	0.628033	1	0.735877	0.846501	0.610711	0.669497	0.375349	0.74392
YP_003046123.1	0.72945	1	0.626026	0.779005	0.886197	0.640412	0.662332	0.95403	0.822989
YP_003046951.1	0.918003	0.958962	1	0.153176	0	0	0.0418954	0	0
YP_003047434.1	0	0.60488	0.41288	1	0.662199	0.275613	0	0.126943	0
YP_003046077.1	0.14519	0.140229	0.14491	0.433766	1	0.321895	0.385677	0.265647	0.473753
YP_003044630.1	0.372256	1	0	0.286393	0.3118	0.338729	0.313327	0.784598	0.68246
YP_003047436.1	0.628608	0.687368	0.534927	0.596389	0.705359	0.929911	0.896287	1	0.956789
YP_003044619.1	0	0.468994	1	0.474423	0.467934	0	0.720935	0.494737	0.504141
YP_003045734.1	0.465961	0.428667	0.516552	0.678868	1	0.859434	0.654014	0.623069	0.780729
YP_003045820.1	0.67417	0.968505	1	0.674753	0.595046	0.480528	0.612291	0.559853	0.610329
YP_003047430.1	0.612002	0.583716	1	0.536117	0.399393	0.781488	0.301008	0.437282	0
YP_003044382.1	0.805797	0.576415	0.804624	1	0.730367	0.800296	0.321778	0.657628	0.397194
YP_003046809.1	0.620398	0.72248	0.463493	0.492734	0.573408	0.956707	1	0.971015	0.888313
YP_003046572.1	1	0.748232	0.593229	0.583332	0.539582	0.453588	0.496364	0.488334	0.510047
YP_003043537.1	0.665041	0.618296	1	0.967999	0.532013	0.456469	0.244578	0.425646	0.516424
YP_003044380.1	0.815439	0.594548	0.724429	0.285516	0.327671	0.904373	1	0.636308	0.670297
YP_003043795.1	1	0.858675	0.654291	0.707799	0.612106	0.553374	0.770838	0.608848	0.638027
YP_003045218.1	0.560244	0.415901	0.384013	0.387656	0.424243	0.717991	0.688679	0.830845	1
YP_003045082.1	1	0.596943	0.280771	0.0966492	0.589017	0.324442	0	0	0
YP_003043783.1	0.2045	0.109252	0.0718076	0.240318	0.885352	0.655544	1	0.885597	0.851931
YP_003047266.1	0.017095	0.0159511	0.0170056	0.0510504	0.121895	0.615851	0.643086	0.847121	1
YP_003043641.1	0.297781	0.126384	1	0.254294	0.341676	0.448928	0.575356	0.444453	0.140018
YP_003043781.1	0.307227	0.487389	0.547351	0.650185	0.632735	0.678205	0.927376	1	0.489446
YP_003043454.1	1	0	0.778073	0	0	0.137698	0	0.546097	0
YP_003044249.1	1	0.752451	0.667743	0.719227	0.730229	0.59123	0.723006	0.772152	0.638029
YP_003047065.1	0	0	0.274802	0.552473	0.46258	0.22052	0.248153	1	0.406959
YP_003046823.1	0.784158	1	0.829381	0.948809	0.803636	0.698371	0.656129	0.696732	0.707702
YP_003043543.1	0.205071	0.531809	1	0.285501	0.17844	0	0.194487	0	0
YP_003044597.1	0.79079	0.216845	0.467838	0.36392	0.567451	0.871431	1	0.855418	0.349962
YP_003046031.1	0.250792	0.238308	0.233756	0.18536	0.264923	0.679148	0.845816	0.760896	1
YP_003046825.1	0.926547	0.888884	0.986466	1	0.99424	0.806712	0.722536	0.663129	0.718468
YP_003045343.1	0.214866	0.205317	0.847613	0.296106	0.30343	0.374803	1	0.204522	0.631494
YP_003043843.1	0.338184	0	1	0	0.299028	0.324854	0	0.303119	0.336282
YP_003044414.1	0.459014	0.564828	0.723082	0.655544	1	0.56855	0.467595	0.763335	0.83906
YP_003047298.1	0.14485	0.162454	0.173279	0.187178	0.274823	0.824663	0.660192	1	0.814541
YP_003043450.1	0.0655724	0.233275	0.198217	0.273576	0.682039	1	0.671231	0.476114	0.065401
YP_003045709.1	0.543842	0.258077	0.819442	0.224943	0.223436	0.596803	1	0.540544	0.549316
YP_003045088.1	0.470614	0.619457	0.981025	0.391828	0.663941	0.546238	1	0.262382	0.421066
YP_003046650.1	1	0.93634	0.764635	0.725484	0.636454	0.554305	0.577069	0.553345	0.526398
YP_003044490.1	0.605177	0.863532	0.862766	1	0.730218	0.642837	0.346637	0.768527	0.700563
YP_003045947.1	0	0	0	0.487297	1	0.496434	0.851402	0	0
YP_003047296.1	1	0.408954	0.796077	0.546171	0.420026	0.540534	0.628519	0.402933	0.269649
YP_003044871.1	0.945788	0.727334	0.692959	0.809958	0.875623	0.831833	0.348632	0.488547	1
YP_003043555.1	1	0.951869	0.842451	0.806336	0.785683	0.758896	0.825032	0.780868	0.50292
YP_003045811.1	0.63058	0.601908	1	0.667004	0.632304	0.33994	0.338362	0.433404	0.586628
YP_003046070.1	0.119209	0.0795896	0.0259714	0.0730995	0.248947	0.679928	0.799742	0.889501	1
YP_003044496.1	0.192753	0.367342	0.450157	0.560906	1	0.271775	0.347865	0.201395	0
YP_003047257.1	0.139564	0	0	0	0.450358	1	0.438251	0.40857	0.277179
YP_003047290.1	0.993211	1	0.17775	0.873157	0.383529	0.717284	0.47452	0.644563	0.801998
YP_003045651.1	0.917788	0.89614	1	0.860464	0.709315	0.625294	0.643398	0.773772	0.899474
YP_003044202.1	0.257377	0.451069	0.48062	0.438615	0.315959	1	0.466442	0.23207	0.23885
YP_003047061.1	0.42702	0.255555	0.206991	0.181315	0.330683	0.187816	0.18021	1	0.403584
YP_003044138.1	1	0.7907	0.841581	0.938253	0.821024	0.66871	0.975491	0.727736	0.314748
YP_003046076.1	0.895055	0.909297	1	0.880259	0.821774	0.680833	0.674529	0.666317	0.661619
YP_003047259.1	0.885034	0.893758	0.752604	0.644617	0.59522	0.532988	0.642252	0.81965	1
YP_003047067.1	0.899652	1	0.742615	0.663489	0.598449	0.559005	0.246623	0.0723656	0
YP_003046821.1	0.931951	1	0.920285	0.963952	0.815965	0.685175	0.612806	0.628364	0.654379
YP_003043845.1	0.9569	1	0.636301	0.566418	0.492463	0.532433	0.242958	0.302941	0.294135
YP_003045493.1	0.953145	1	0.415312	0.500976	0	0.0811404	0	0.0978572	0.153482
YP_003045955.1	1	0.835504	0.982077	0.632409	0.754484	0.798809	0.669633	0.677365	0.931221
YP_003045884.1	0.517593	0	0	0.701322	0.465986	0.469977	1	0	0.532688
YP_003046062.1	0.174743	1	0.571054	0.306152	0	0.743787	0	0	0.93965
YP_003046805.1	0.557063	0.488895	0.386771	1	0.315082	0	0.341175	0.665457	0.613845
YP_003045943.1	0.69352	0.533901	0.780354	0.798549	0.85742	1	0.762757	0.521617	0.71496
YP_003046439.1	0.350565	0.298596	0.294417	0.269838	0.506295	0.842557	0.862768	0.968575	1
YP_003044913.1	0.19683	0.0625776	0.0348761	0.0313026	0	0.66817	0.687012	0.757307	1
YP_003045475.1	1	0.95378	0.363107	0.292002	0.35178	0.345362	0.496057	0.486325	0.716976
YP_003044492.1	0.952846	0.453095	0.409604	0.40306	0.448052	0.624477	0.668252	0.710168	1
YP_003045941.1	0.30038	0.212556	0.280298	0.241309	0.251661	0.608351	0.576726	0.784568	1
YP_003047294.1	0.671847	0.820544	0.630492	0.515262	1	0.838276	0.551947	0.773868	0.356924
YP_003046813.1	0.664125	0.804944	0.87246	0.815512	0.962096	1	0.955822	0.821927	0.811378
YP_003045672.1	0.418705	0.28941	0.63596	0.565046	0.178538	1	0.24842	0.344822	0.104991
YP_003045479.1	0	0.425096	0.674755	0.37052	0.749936	0.397897	0.810732	1	0.882929
YP_003045463.1	0.695266	0.758819	0.618567	0.461803	0.637805	0.755381	0.641238	0.974596	1
YP_003043631.1	0.308282	0.171643	0.0293269	0.094336	0.209093	0.892354	0.950901	0.871233	1
YP_003046488.1	0.204829	0.192474	0.859422	0.422034	0.682728	1	0.313198	0.379379	0.192841
YP_003045465.1	0.723695	0	0.719306	0.650973	1	0	0.643038	0.706203	0.700302
YP_003047093.1	1	0.902895	0.677268	0.870286	0.813299	0.634302	0.574118	0.515368	0.384013
YP_003046817.1	1	0.384827	0.816584	0.714783	0.31926	0.777744	0.16995	0.270179	0
YP_003046288.1	0.256629	0.118505	0	0.407269	0	0.219368	0	0	1
YP_003044803.1	0.919074	0.541852	1	0.730203	0.476093	0.327951	0.275613	0	0.242339
YP_003044901.1	1	0	0.53603	0.62844	0.527671	0.471845	0.474192	0.93271	0
YP_003044162.1	0.498825	1	0.510549	0.915961	0.506524	0.474399	0	0	0.513373
YP_003045467.1	0.232884	0.187353	0.313882	0.33468	0.892116	1	0.986542	0.845507	0.630417
YP_003046676.1	0.444503	0.652826	0.439785	0.753619	0.803492	0.928406	0.852364	1	0.785764
YP_003043388.1	0.643611	1	0.832096	0.866121	0.89948	0.579701	0.400884	0.305935	0.372415
YP_003043854.1	0.80216	0.864497	0.762189	0.808412	0.63474	0.700054	0.714372	0.950801	1
YP_003046837.1	0.649722	0.643048	0.587348	0.526529	0.679949	0.835812	0.736941	0.797439	1
YP_003044140.1	0.751899	0.893244	1	0.928295	0.707547	0.587415	0.510919	0.68494	0.639178
YP_003043774.1	0.725371	0	0	0.459275	0.809942	0.998155	1	0.793022	0.76932
YP_003044142.1	0.127694	0.127409	0	0.447443	1	0.434819	0.1353	0.71461	0.13733
YP_003045756.1	0.395907	0.20183	0.215635	0.188887	0.53507	1	0.468055	0.990581	0.425783
YP_003047081.1	0.264002	0.245752	0.4494	0.59884	1	0.521736	0.164461	0.128889	0.147042
YP_003046739.1	0.843849	0.708039	1	0.592875	0.465544	0.118729	0.126995	0.265235	0
YP_003045670.1	0.506992	0.244834	1	0.724588	0.212203	0.464597	0.3984	0.235216	0.251383
YP_003047083.1	0.870628	0.640051	0.784828	0.855117	1	0.370582	0.226068	0.20879	0.245547
YP_003045019.1	1	0.823509	0.901433	0.887096	0.387435	0.445308	0.611421	0.600071	0.551033
YP_003046486.1	0.583937	0.756798	0.906256	0.815913	1	0.70056	0.864602	0.86311	0.947467
YP_003044132.1	0.828091	0.654795	0.680612	0.886164	0.836092	1	0.842777	0.976901	0.854631
YP_003043612.1	0.259124	0.125311	0.0849958	0.246312	0.369628	1	0.832143	0.881691	0.86961
YP_003044977.1	1	0.863765	0.84111	0.861447	0.834429	0.49836	0.244468	0.146393	0
YP_003043362.1	0.807431	1	0.874285	0.947844	0.851556	0.749724	0.650749	0.702382	0.973731
YP_003046423.1	0.527925	0.399582	0.888221	1	0.709499	0.277654	0	0	0
YP_003044134.1	0.689662	0.558466	0.541175	0.551493	0.538938	1	0.915907	0.818186	0.874402
YP_003045247.1	0.976541	0.653271	0.618765	1	0.617122	0.539157	0.443034	0.228497	0.244202
YP_003045331.1	0.237282	0.871027	0.618833	1	0	0.312632	0.241908	0.327195	0
YP_003045456.1	1	0.827198	0.682726	0.657019	0.412147	0.211527	0.277724	0.333942	0.179823
YP_003046348.1	0.846171	1	0.899288	0.578091	0.703221	0.71844	0.907232	0.74022	0.332045
YP_003044136.1	1	0.992812	0.888045	0.80468	0.614004	0.545795	0.56306	0.652099	0.639037
YP_003045075.1	0.599754	0.858051	0.645471	0.674071	1	0.6071	0.459939	0.559397	0.641504
YP_003044481.1	0.688502	0.218893	1	0.310539	0.220949	0.237783	0.219951	0	0.245476
YP_003046731.1	0.707288	0.85367	0.663894	0.692686	0.670327	0.522906	0.556437	1	0.881138
YP_003045458.1	0.206286	0.0809984	0.0659541	0.180704	0.446363	0.781961	0.514976	0.899369	1
YP_003045073.1	1	0.893106	0.80391	0.543396	0.720074	0.577831	0.509458	0.403152	0.696729
YP_003046839.1	0.677648	0.617534	1	0.800006	0.724356	0.700206	0.66084	0.568078	0.581825
YP_003047192.1	0.186939	0	0.796388	0.862925	1	0.162275	0	0.153131	0.175607
YP_003047335.1	0	0	0.177603	0	0.166213	0.929938	0.600614	1	0.826848
YP_003046328.1	1	0.483414	0.811174	0.735636	0.429005	0.13817	0	0	0.349109
YP_003043823.1	0.789397	1	0.770563	0.767354	0.662967	0.754878	0.931281	0.847618	0.863999
YP_003046435.1	0.621204	1	0.671487	0.820758	0.586056	0.179828	0.240635	0.165135	0
YP_003045065.1	0.502021	0.231014	0.412012	1	0.53017	0.449657	0.346807	0.682555	0.457366
YP_003046721.1	1	0.870179	0.911693	0.936921	0.768272	0.563239	0.27504	0.340978	0.279792
YP_003043323.1	0.574572	0.689954	1	0.965528	0.520627	0.144565	0	0	0
YP_003045751.1	0.490449	0.332763	0.55658	0.942761	0.556667	0.449392	0.906526	1	0
YP_003045067.1	0.436192	0.39483	0.81499	0.35056	1	0	0.4059	0.403206	0
YP_003044816.1	0.0645118	0.0473294	0	0	0.0366659	0.631169	0.698085	1	0.811537
YP_003045061.1	0.360383	0	0	0.157849	0.156791	0.514618	1	0.944612	0.963673
YP_003047378.1	0.68156	0.599957	0.644123	1	0.730981	0.565609	0.581233	0.551732	0.666468
YP_003045249.1	0	0	0	0	0.191118	1	0.199304	0.382207	0.212334
YP_003046282.1	0.765505	0.834758	0.662881	0.874004	1	0.976434	0.674651	0.380129	0.365485
YP_003045140.1	1	0.919589	0.95636	0.902823	0.96256	0.938955	0.461755	0.677169	0.71162
YP_003046890.1	0.510241	0.633899	1	0.9757	0.686945	0.475803	0.249022	0	0.502765
YP_003046165.1	0.413259	0.197079	0.450171	0.362017	0.359591	0.351803	0.396063	0.385451	1
YP_003044514.1	0.538417	0.361128	0.56086	0.324954	0.350496	0.911861	0.869348	0.79516	1
YP_003046627.1	0.861064	0.133941	1	0.34524	0.91447	0.782832	0.251805	0.490117	0.56513
YP_003045550.1	1	0.853	0.725922	0.862596	0.670738	0.673235	0.648786	0.39901	0.539821
YP_003047196.1	0.406847	0.261725	0.23223	0.278417	0.336075	0.898142	0.937979	1	0.99303
YP_003046286.1	0.289579	0.436561	1	0.494391	0.426653	0.248635	0.278078	0	0.785405
YP_003046481.1	0.951948	0.594379	0.555132	0.701392	0.476135	1	0.741098	0.861344	0.622782
YP_003045692.1	0.418795	0.321655	0.706026	0.831456	0.722349	0.900643	1	0.981876	0.581016
YP_003045849.1	0.543478	0.839326	0.808593	1	0.389037	0.531812	0.506918	0.567849	0.584922
YP_003046625.1	0.734708	0.634069	1	0.859993	0.775341	0.512441	0.369084	0.341442	0.410407
YP_003043849.1	0.612002	0.632359	1	0.804175	0.44377	0.607824	0.293268	0.951368	0.822732
YP_003045552.1	0.702478	0	1	0.540448	0.614175	0.969734	0.946245	0.884159	0.876942
YP_003045690.1	0.686092	0.582965	0.932784	0.638616	1	0.652317	0.689595	0.709658	0.735148
YP_003045168.1	0.523074	0.272456	0.278204	0	0	0.24681	1	0.243938	0
YP_003043423.1	0	0.433321	1	0.493614	0.823701	0.407335	0.633034	0.368937	0
YP_003046329.1	0.787635	0.595479	1	0.402088	0.541747	0.781488	0.219951	0.856231	0.24682
YP_003045558.1	0.647775	0.739442	0.865457	0.468854	0.479061	0.663379	0.813795	0.794957	1
YP_003045312.1	0.725201	0.696217	0	0.944166	0.652894	0.722958	0.700551	1	0.750434
YP_003047079.1	0.565455	0.526799	0.671208	0.596718	0.642821	0.88064	0.924243	0.857989	1
YP_003043701.1	0.584837	0.631516	0.6465	0.793744	1	0.985609	0.929265	0.915107	0.751007
YP_003046160.1	0.375839	0.475295	0.747747	0.307894	0	0.52948	1	0	0.733694
YP_003045003.1	1	0.749564	0.930164	0.868507	0.597112	0.147895	0.273374	0.222204	0.243354
YP_003045526.1	0.594815	0.35296	1	0.613651	0.479102	0.157652	0.0492218	0.0977902	0
YP_003044266.1	0.122004	0.0639288	0	0	0	0.600492	0.850856	0.881385	1
YP_003044077.1	0.576854	0.707274	0.549827	0.638986	0.735957	0.921813	0.992126	0.994897	1
YP_003044238.1	0.475424	0.571867	0.667875	0.735175	0.941728	0.90816	0.952839	1	0.927673
YP_003044415.1	0.992417	0.307809	0.530265	1	0.956645	0.727531	0.886446	0.225595	0.156944
YP_003046181.1	0.53542	0.930831	1	0.716714	0.671596	0.240069	0.515304	0	0
YP_003044304.1	0.405411	0.239538	0.681679	1	0.456037	0.162412	0.147055	0.392308	0.239098
YP_003045545.1	0.576033	0.651701	0.798516	0.943267	0.912935	0.939509	0.875845	0.933398	1
YP_003047408.1	0.955675	0.773039	1	0.816217	0.558173	0.729072	0.65269	0.624082	0.471022
YP_003045563.1	0.814711	0.68034	0.665963	0.520708	0.605374	0.663016	1	0.788757	0.709176
YP_003046729.1	0.783124	0.373464	0.416399	0.41679	0.681424	1	0.742703	0.378549	0.421111
YP_003044289.1	0.602718	0.694392	0.777711	1	0.860372	0.421156	0.485211	0.387413	0.345432
YP_003043733.1	0.652749	0.743639	0.891197	0.961161	1	0.758299	0.759924	0.670034	0.57923
YP_003045138.1	0.734403	0.665436	1	0.932844	0.798787	0.62519	0.211153	0.513739	0.276438
YP_003045166.1	1	0.950011	0.760425	0.877186	0.752031	0.723786	0.434923	0.67175	0.477114
YP_003044308.1	0.805741	0.802501	0.789188	0.79602	0.735908	0.616922	1	0.641105	0.730527
YP_003043758.1	0.55247	0.680564	1	0.646802	0.560175	0.466617	0.307318	0.411172	0.23881
YP_003046195.1	0.254492	0.363465	0.250842	0.588857	0.36705	0.477672	1	0.993362	0.624821
YP_003045971.1	0.611747	0.422231	1	0.704843	0.382168	0.499085	0.339326	0.66603	0.46078
YP_003044844.1	0.262287	0.250164	1	0.459529	0.45645	0.669847	0.377059	0.856231	0.846239
YP_003045069.1	0.612065	0.626897	0.46657	1	0.640159	0.831271	0.12478	0.607184	0.630103
YP_003043754.1	0.191276	0.36858	1	0.630625	0.257256	0.381369	0.195006	0.171659	0.197932
YP_003044674.1	0	0	0	0	1	0.652229	0.521182	0.90961	0.923941
YP_003046384.1	0.384854	0.393994	0.574004	0.509154	0.515173	0.595119	0.755984	0.842899	1
YP_003045310.1	0.244001	0.462365	0.313869	0.472103	0.595359	0.838079	0.439071	0.635576	1
YP_003044648.1	0.226509	0.158429	0.213842	0.158739	0.30221	0.668461	0.839392	1	0.698327
YP_003046511.1	0	0.922468	0.503093	0.453537	0.986659	0.439754	0.938636	0.492016	1
YP_003043756.1	0.929058	0.84237	0.921747	0.696338	0.553716	0.736181	0.729997	0.982292	1
YP_003045106.1	0.637251	0.217081	0.139621	0.12322	0.187688	0.813062	0.954621	0.899946	1
YP_003046354.1	0.765369	0.968244	1	0.985629	0.639103	0.727979	0.659643	0.405643	0.814099
YP_003043950.1	0.439813	1	0.282095	0.239862	0.350703	0.321475	0	0.348341	0.547157
YP_003045707.1	0.283781	0.2313	0.23242	0.21612	0.236349	0.861442	0.830085	0.858809	1
YP_003045789.1	0.715348	0.639628	0.820537	1	0.630274	0.216182	0.17236	0.171987	0.0379379
YP_003046513.1	0.710741	1	0.730798	0.683461	0.392804	0.560951	0.379539	0.510773	0.621135
YP_003043772.1	0.184485	0.157078	0.162025	0.281765	0.696984	0.861163	0.892529	0.984179	1
YP_003044236.1	0.200584	0.274236	0.810308	0.488722	0.647263	0.175494	0	0.346906	1
YP_003046374.1	0.161835	0.156306	0.159559	0.614027	0.473382	0.296605	1	0.233006	0.158545
YP_003044417.1	0.178691	0.852158	0.194651	0.626136	0.155485	0.456353	0.513766	1	0.192175
YP_003043833.1	0.368021	0.242819	0.185246	0.137787	0.21433	0.936621	1	0.995757	0.846001
YP_003044285.1	0.552299	0.789073	0.97788	0.839601	1	0.668253	0.708187	0.521713	0.347108
YP_003043693.1	0.535211	0	1	0.411762	0	0.605449	0.996086	0.494737	0.502765
YP_003045850.1	0.769686	0.668726	0.771356	0.645943	0.753777	0.790684	1	0.95234	0.704999
YP_003046646.1	0.664927	0.943872	1	0.977128	0.89394	0.925948	0.962524	0.922094	0.859043
YP_003044885.1	0.88673	0.800825	0.680889	0.578173	0.455664	0.531202	1	0.33762	0
YP_003043578.1	0.438673	0.410708	1	0.532234	0.350356	0.0354825	0.0375565	0	0.0637674
YP_003044640.1	0.745878	0.766127	1	0.301566	0.249621	0.586116	0.109976	0.267572	0.12341
YP_003045341.1	0.146839	0.140053	0.15611	0	0.12777	0.138136	0	0	1
YP_003046051.1	0.857388	0.622188	0.594653	0.449621	0.929775	1	0.878008	0.935637	0.965823
YP_003044419.1	0	0	0	0	0.405571	0.346817	0.431667	0.379987	1
YP_003045271.1	0.0748081	0.0583663	0.161472	0.098561	0.236303	0.765643	0.789078	0.82866	1
YP_003047425.1	0.866793	0.71592	0.77845	1	0.588658	0.500366	0.321814	0.262213	0.231566
YP_003047198.1	0.147629	0	0.291187	0	0.208479	0.14181	0.339733	0.836056	1
YP_003046380.1	0.682105	0.365989	0.539451	0.482177	0.807028	0.566803	0.768503	1	0.494911
YP_003043393.1	0.90437	0.901581	1	0.728535	0.660383	0.684769	0.988691	0.623099	0.972616
YP_003045273.1	0.0841203	0	0.083439	0	0.273014	0.741642	0.920953	0.675591	1
YP_003044297.1	0.955308	0.878575	0.940836	1	0.832581	0.315177	0.218269	0.181361	0.138974
YP_003046265.1	0.986086	0.95987	1	0.915644	0.72694	0.576521	0.653379	0.66165	0.62492
YP_003045662.1	1	0.496929	0.393799	0.289987	0.27634	0.410499	0.245558	0.50555	0.843693
YP_003044234.1	0.403908	0.515041	1	0.691669	0.343517	0.180198	0.172159	0.368221	0.139438
YP_003043597.1	0.672685	0.925094	1	0.900483	0.535872	0.489712	0.431723	0.60964	0.442263
YP_003043437.1	0.394547	0.870478	1	0.748517	0.440026	0.442403	0	0.24749	0
YP_003046241.1	0.571331	0.58108	0.649645	0.570258	0.640985	0.757403	0.654051	1	0.915254
YP_003044314.1	0.75591	0.88153	1	0.884855	0.687251	0.653518	0.681438	0.70256	0.677764
YP_003046455.1	0	0.502732	0.776184	0.845494	0.645686	1	0.462504	0.466547	0
YP_003046318.1	0.598741	0.800732	0.996927	1	0.921665	0.911089	0.924567	0.918637	0.915355
YP_003046684.1	0.71365	0.742681	0.886636	1	0.813573	0.682687	0.460891	0.759498	0.715971
YP_003045136.1	0.974965	0.84911	1	0.972654	0.833842	0.66193	0.564849	0.650192	0.521436
YP_003044780.1	0.487323	0.400528	0.325895	0.29391	0.353357	0.784995	0.772641	0.879264	1
YP_003045222.1	0.216196	0.597889	0.509404	0.36609	1	0.355761	0	0.779574	0.110704
YP_003044404.1	0.605544	0.864836	1	0.491803	0	0	0.535246	0.823697	0
YP_003047282.1	1	0.824132	0.824889	0.893638	0.85398	0.865487	0.662417	0.632336	0.712521
YP_003044105.1	0.287312	0	0.20865	0.251687	1	0.978344	0.550713	0.893262	0.514989
YP_003047180.1	0.450726	0.379474	0.564111	0.906534	0.980378	0.680375	1	0.763197	0.974297
YP_003045134.1	0.439088	0.425736	0.637996	1	0.36421	0.129572	0.0364682	0.177455	0.327384
YP_003044332.1	0.905721	1	0.877814	0.936409	0.924823	0.914022	0.865261	0.622495	0.642284
YP_003047304.1	0.260854	0.621995	0.142077	0.342765	0	0.777221	1	0.729905	0.420809
YP_003045165.1	0.453329	0.452434	0.44256	0.847631	0.855897	1	0.80484	0.733686	0.640467
YP_003046523.1	0.51308	0.287968	0.398272	0.563726	0.5982	0.913764	1	0.815588	0.664743
YP_003046164.1	0.506658	0	0.749367	1	0.495732	0.950979	0.796276	0.717328	0.980561
YP_003043429.1	0.464916	0.316734	0.217047	0.523631	0.809079	0.565398	0.254612	0.929211	1
YP_003045226.1	0.191228	0.511295	0.183251	0.341529	0.50886	0.705273	0.747295	1	0.314469
YP_003044792.1	0.760352	0.541249	0.561275	0.602212	0.698083	1	0.794852	0.894936	0.765627
YP_003047048.1	0.276771	0.510751	1	0.204035	0.465959	0.32562	0	0.356763	0.164546
YP_003044205.1	0	0.466415	0	0.497577	0	0.418849	0.719308	0.47993	1
YP_003047021.1	0.904275	0.682752	1	0.82425	0.6236	0.312333	0.413548	0.341588	0.407145
YP_003044111.1	1	0.897094	0.845483	0.62844	0.659493	0.6702	0.711213	0.719841	0.814098
YP_003046421.1	0.784172	0.883137	1	0.903138	0.986051	0.782306	0.611126	0.790662	0.457637
YP_003047044.1	1	0.482916	0.496968	0.884665	0.44629	0	0.491175	0	0
YP_003043598.1	0.942229	0.728691	1	0.702874	0.75737	0.664962	0.592738	0.6185	0.593897
YP_003043550.1	0.88695	0.808695	1	0.788847	0.992825	0.316655	0.140733	0.279117	0.274554
YP_003047208.1	1	0.902089	0.691372	0.593946	0.600355	0.579716	0.392657	0.43165	0.497975
YP_003043445.1	0.044942	0.0151385	0.0518695	0.01602	0.580141	0.847007	0.770766	0.945864	1
YP_003045785.1	0.652136	0.746394	0.805103	0.647444	0.81334	0.74021	1	0.892106	0.724727
YP_003045108.1	1	0.826949	0.87998	0.794035	0.556354	0.593903	0.496162	0.646554	0.707184
YP_003047046.1	0.955862	0.701101	1	0.589851	0.814843	0.330428	0.408074	0.463567	0.659931
YP_003043556.1	0.568437	0.307379	0.845221	0.956718	0.622007	0.712952	0.509901	0.823966	1
YP_003046006.1	0.656755	0.471342	0	1	0	0.303597	0	0.338967	0.688934
YP_003046994.1	0.858911	0.809081	1	0.95234	0.936803	0.788218	0.855272	0.365726	0.191
YP_003044989.1	0.41774	0.697078	1	0.59553	0.414804	0.124047	0.208281	0.342791	0.374641
YP_003044215.1	0.305177	0.536743	0.703894	0.341909	0.270011	0.688937	0.351915	0.786732	1
YP_003046416.1	0.611829	1	0.440208	0.617322	0.858459	0.571799	0.721077	0.650888	0.436393
YP_003044101.1	1	0.898042	0.985871	0.588528	0.723035	0.685479	0.692763	0.469258	0.272799
YP_003045847.1	0.509045	0.296369	0.490712	0.362178	1	0.912023	0.43673	0.434517	0.289104
YP_003047062.1	0.881345	0.913696	1	0.605496	0.904598	0.81004	0.674776	0.601822	0.52333
YP_003046507.1	0.439822	0.448434	0.46785	0.468158	1	0.869448	0	0.925852	0.940876
YP_003046410.1	0.394321	0.356929	1	0	0	0.474213	0.328434	0.693188	0.72291
YP_003044103.1	0.364373	0.537048	0.655015	0.688143	1	0	0	0	0.0779262
YP_003046597.1	0	0	0.222588	0.199669	0.132416	0.762278	0.534131	0.768067	1
YP_003047060.1	0.320657	0.234912	0.22075	0.217536	0.368029	0.938859	1	0.934672	0.997253
YP_003044471.1	0	0	0.0375948	0.0376196	0.071324	0.471087	0.439804	1	0.376899
YP_003046460.1	0.435186	0.846294	0.808257	0.596408	1	0.582444	0.309883	0.349316	0
YP_003047324.1	0.380515	0.387967	0.404764	1	0	0.490129	0.729363	0.400504	0.408117
YP_003045334.1	0.11567	0.306853	0.114075	0.179575	0.103245	1	0.405074	0.481143	0.457437
YP_003047050.1	0.693928	0.718908	0.633309	0.651135	0.812672	0.829563	1	0.893808	0.79897
YP_003045048.1	0.67999	0.582504	1	0.857443	0.576338	0	0.206415	0	0
YP_003043902.1	0.620586	0.707415	0.929772	0.756384	0.802532	0.906973	0.965716	0.885686	1
YP_003043552.1	0.0833856	0.202858	0.459221	0.979688	0.63127	1	0.327598	0.594472	0.357532
YP_003046464.1	0.590409	0.567651	0.605685	0.55476	0.690921	0.901713	0.872231	1	0.913579
YP_003045480.1	1	0.792156	0.950108	0.620264	0.365993	0.183094	0.380273	0.29881	0.284943
YP_003044012.1	1	0.673064	0.840365	0.759408	0.620653	0.743437	0.579978	0.850513	0.725243
YP_003046810.1	0.681178	0.555621	0.688299	0.5413	0.593958	0.760612	0.798657	0.833803	1
YP_003043570.1	0.817056	0.513785	0.783156	0.477469	0.535967	1	0.827744	0.723049	0.968795
YP_003044687.1	0.436454	0.621422	0.424409	0.402812	0.793844	0.576633	1	0.460371	0.780331
YP_003045632.1	0.240122	0	0	0.212849	0.321215	0.198386	1	0	0.222836
YP_003045612.1	0.836469	0.965161	1	0.899359	0.775834	0.603487	0.648953	0.611537	0.645899
YP_003046775.1	0.748703	0.930552	0.757658	1	0.759038	0.385574	0.299813	0.357227	0.255267
YP_003043572.1	0.779841	0.651703	0.759085	1	0.475112	0.728151	0.451844	0.695044	0.453087
YP_003045557.1	0.299754	0.447535	1	0.528404	0.48429	0.593065	0.15776	0	0
YP_003044531.1	0.919441	0.960503	1	0.948367	0.866718	0.481542	0.313931	0.349771	0.0428643
YP_003043391.1	0.447309	0.298882	0.334546	0.342991	0.446612	0.783592	0.751298	0.909049	1
YP_003046472.1	0.488936	0.552786	0.839921	0.739072	0.798786	1	0.722242	0.823623	0.714867
YP_003046479.1	0.83828	0.509372	0	0	0.760964	0.471457	0.715702	1	0
YP_003045855.1	0.894956	0.233387	0.934711	1	0.370627	0.16325	0.166314	0.178165	0.186123
YP_003043502.1	1	0.476288	0.486337	0.436262	0.855584	0.4737	0	0	0.730302
YP_003043313.1	0.467833	0.610486	0.902293	0.844612	1	0	0	0	0
YP_003044890.1	0.686778	0.648811	0.734195	0.665062	0.889035	0.932959	1	0.905888	0.938482
YP_003046747.1	0.257874	0.109447	1	0.377091	0.51749	0.551594	0.643736	0.781912	0.799478
YP_003046981.1	0.167452	0.10152	0.103782	0.176356	0.365123	0.926638	0.9815	1	0.638637
YP_003043504.1	0.915946	0.456205	0.470708	0.82637	1	0	0.419785	0.439365	0.461991
YP_003044644.1	0.126051	0	0.124243	0.124394	0	0.418427	0.313268	0.362969	1
YP_003045307.1	0.20001	0	0.226978	0.410329	1	0.513666	0.421102	0.14123	0
YP_003046999.1	0.989083	0.996223	1	0.908079	0.772723	0.762586	0.614427	0.664225	0.566747
YP_003046987.1	0.501252	0.810473	0.534524	0.895133	0.625529	0.207017	0	0.290031	1
YP_003043506.1	1	0.672696	0.521858	0.383878	0.355942	0.594564	0.2447	0.358914	0.856704
YP_003045653.1	0.734403	0.875574	1	0.64334	0	0	0	0.188499	0.383261
YP_003045675.1	0.279557	0.226778	0.133803	0.131013	0.487375	0.801481	1	0.999497	0.671671
YP_003045482.1	0.460869	0.583481	0.799525	0.663387	0.54743	0.934461	0.98421	1	0.717036
YP_003046769.1	0.508984	0.312148	0.379493	0.251148	0.703312	0.488921	1	0.234205	0
YP_003044014.1	1	0.591969	0.878565	0.736217	0.613922	0.338925	0.0818844	0.507336	0.404547
YP_003044131.1	0.190258	0	0.202326	1	0.171785	0.673384	0	0.188854	0.302791
YP_003046090.1	0.595195	0.341443	1	0.347874	0.488709	0.457714	0.60046	0.231731	0.244663
YP_003043347.1	0.262016	0.180668	0.17476	0.214648	0.573173	0.527136	1	0.861298	0.869196
YP_003045647.1	0.599181	0.729783	0.849249	0.729442	0.897865	0.923969	0.898908	0.941408	1
YP_003046724.1	1	0.640398	0.837566	0.791953	0.335742	0	0.63375	0.20559	0.354939
YP_003046763.1	0.597888	1	0.810997	0.775604	0.884679	0.501476	0.675448	0.759955	0.70756
YP_003043332.1	0.596496	0.488528	0.416172	0.485302	0.548283	0.924903	0.690872	1	0.6892
YP_003044559.1	0.965745	0.879789	0.804971	0.795599	0.554937	1	0.916808	0.955314	0.832455
YP_003045290.1	1	0.507049	0.433725	0.260729	0.595922	0.291508	0.0546969	0.196028	0.300555
YP_003045663.1	1	0.764632	0.902273	0.637489	0.992998	0.415195	0.363302	0.359121	0.266703
YP_003047179.1	0.295815	0.178273	0.134089	0.0869648	0.324735	0.656982	0.776758	0.813119	1
YP_003046779.1	0	0	0.232621	1	0.724601	0.337926	0.164542	0	0
YP_003044020.1	0.835608	0.966767	0.920402	1	0.862891	0.446646	0.352074	0.358244	0.394055
YP_003043796.1	0.82703	0.859797	1	0.81142	0.582898	0.563235	0.68165	0.740524	0.853863
YP_003045340.1	0.23791	0	0.240275	0.386446	0.541098	1	0.32825	0.23216	0.235927
YP_003046394.1	0.440592	0.414646	1	0.596658	0.312014	0.458139	0.480713	0.526488	0.49475
YP_003047175.1	0.613437	0.52572	0.41867	0.391799	0.368239	0.842881	0.905088	0.918536	1
YP_003043601.1	0	0.468994	1	0.411762	0	0.68569	0.891568	0.685785	0.505516
YP_003045869.1	0.694104	0.231337	0.443586	0.612656	0.575373	1	0.279208	0.771711	0
YP_003043968.1	0.699852	0.78363	0.658212	0.904417	0.602548	0.837136	1	0.621793	0.675125
YP_003046990.1	0.450227	0.34683	0.554159	1	0.50332	0.398811	0.40816	0.371075	0.612809
YP_003045510.1	0.59247	0.571583	0.857933	0.556218	1	0.168121	0	0	0
YP_003047177.1	0.11902	0.30369	0	0.547869	0.894873	0.605111	0.487609	1	0.6347
YP_003044511.1	0.834496	0.730184	0.744909	0.703106	0.633588	1	0.798032	0.913539	0.734931
YP_003043428.1	0.830574	0.83388	1	0.995646	0.798787	0.818702	0.502745	0.611594	0.799226
YP_003045724.1	0.550802	0.191266	1	0.160835	0.639029	0.564006	0.368661	0	0
YP_003043964.1	1	0.811769	0.911679	0.537489	0.450939	0.65663	0.468901	0.722839	0.69709
YP_003043615.1	0.948331	1	0.936758	0.925781	0.825904	0.540251	0.487936	0.474944	0.5943
YP_003043952.1	0	0.472721	0.503832	0.625242	1	0.4457	0.977664	0.997337	0.509533
YP_003047204.1	0.298805	0.179227	0.0908283	0.151975	0.216481	0.66558	0.584702	0.818781	1
YP_003043842.1	0.477506	0.531795	0.473351	0.529247	0.599395	0.824377	0.906411	1	0.942279
YP_003045387.1	0.40087	0.603751	0.520217	1	0.730876	0.971788	0.387467	0.233711	0
YP_003044702.1	0.980442	0.836508	0.799789	0.826358	1	0.881222	0.716583	0.707188	0.621929
YP_003045717.1	0.593244	0.417092	0.287853	0	0.471194	1	0.663834	0.899571	0.767127
YP_003044936.1	0.228005	0.277148	0.393764	1	0.515293	0.543241	0.527737	0.853576	0.540151
YP_003046302.1	0.945103	0.544019	0.87464	0.877296	0.747391	0.942947	1	0.879639	0.619327
YP_003046343.1	0.617636	0.636542	0.6815	0.940724	1	0.687987	0.479361	0.220646	0.119476
YP_003047097.1	0.922779	0.625088	0.847009	0.90831	1	0.810392	0.783546	0.634373	0.683746
YP_003043351.1	1	0.410749	0.560321	0.600628	0.570023	0.435159	0.360984	0.547484	0.233457
YP_003043627.1	0	0.722175	0.513051	0.97416	0.780528	1	0.484503	0.466547	0
YP_003045028.1	0.899948	0.67794	1	0.592705	0.668482	0.373266	0.210674	0.336075	0.496119
YP_003045857.1	0.939981	0.788937	1	0.768955	0.780284	0.748271	0.636234	0.731349	0.788948
YP_003046866.1	0.708681	0.255524	0.544546	0.314815	0.472311	0.230174	0.194922	1	0.912833
YP_003045851.1	1	0.794817	0.726214	0.371518	0.303975	0.370104	0.638926	0.777259	0.896219
YP_003044463.1	0.677256	0.74606	1	0.9173	0.765036	0.614947	0.521119	0.734663	0.852808
YP_003044018.1	0.558029	0	0	0.488836	0.48556	1	0.730037	0.847582	0
YP_003046316.1	0.182366	0.322524	1	0.862402	0.147119	0	0.503229	0.256808	0
YP_003043400.1	0.613179	0.502422	1	0.850883	0.629255	0.613616	0.397407	0.168934	0.355032
YP_003043623.1	0.117476	0.0559525	0.057133	0	0.113538	1	0.794106	0.687165	0.568214
YP_003044461.1	0.406393	0.444815	0.463321	0.310135	0.358966	0.824172	0.833572	1	0.936075
YP_003047206.1	0.70897	0.691496	0.758344	1	0.529915	0	0.0967905	0.0531491	0.052705
YP_003046218.1	1	0.522941	0.924317	0.723765	0.720693	0.743079	0.441286	0.790649	0.501865
YP_003046314.1	1	0.973661	0.561744	0.548262	0	0.816041	0.38939	0.828993	0.621644
YP_003045956.1	0.848812	1	0.855935	0.781845	0.612823	0.786245	0.821786	0.829832	0.808495
YP_003044952.1	0.284426	0	0	0	0.217355	0.23499	0.2394	1	0.355064
YP_003045385.1	0.216635	0.280564	0.340474	1	0.337335	0.278106	0.181389	0	0
YP_003045004.1	0.202516	0.0871247	0.0472156	0.0379696	0.0384254	0.705224	0.70818	1	0.940604
YP_003044861.1	1	0.957497	0.856412	0.566885	0.586721	0.65061	0.648648	0.77767	0.801105
YP_003045766.1	0.957022	0.453544	0.88565	0.88515	0.710771	0.458382	1	0.411363	0.597321
YP_003045513.1	0.965174	0.952737	0.950499	1	0.444395	0.12748	0.110232	0.121804	0.140891
YP_003044074.1	1	0.92362	0.905358	0.796674	0.762728	0.635836	0.72545	0.708193	0.672465
YP_003044412.1	0.605997	0.551775	0.625091	0.640784	0.729841	1	0.836026	0.818357	0.8363
YP_003046104.1	0	0	0	0	1	0.097343	0	0	0
YP_003046333.1	0.819127	0.811343	0.75933	1	0.677665	0.445087	0.300918	0.258852	0.221978
YP_003046603.1	0.420456	0.53396	1	0.237026	0.472239	0.180819	0.330459	0.25515	0.213094
YP_003044076.1	0.735521	1	0.787158	0.663866	0.45699	0.268201	0	0	0.168492
YP_003044453.1	0.751904	1	0.743313	0.145967	0.144721	0.116739	0	0.144336	0
YP_003045163.1	0.337743	0.382827	0.532083	0.371904	0.252278	0.524898	0.339531	0.702377	1
YP_003044347.1	0.928478	0.863187	1	0.892532	0.677581	0.548175	0.564799	0.849103	0.77237
YP_003044191.1	0.326927	0.58456	0.740127	1	0.419765	0.437262	0.339763	0.851785	0.736614
YP_003045032.1	0.824912	1	0.931021	0.852098	0.907182	0.765933	0.841447	0.783954	0.586138
YP_003043692.1	1	0.59696	0.521329	0.295474	0.308948	0.303312	0.382008	0.292988	0.611102
YP_003044527.1	0	0.159158	0.495242	0.149824	0.537475	1	0.882432	0.982464	0.579459
YP_003045873.1	0.663921	0.855217	0	0.709117	0.405188	0.404496	1	0.490123	0.407485
YP_003045577.1	0.724659	0.66426	0.667106	0.686617	0.767239	0.857275	0.851212	1	0.854047
YP_003044436.1	0.475632	0.135662	0.582973	0.72745	0.557571	0.440127	0.686411	1	0.678829
YP_003044552.1	0	0.945295	0.797039	0	0.957002	0	1	0.495959	0
YP_003044181.1	0	1	0	0.475615	0.675366	0.301641	0.316385	0.486006	0.514309
YP_003044375.1	0.918003	0.875574	1	0.703654	0	0.097686	0.219951	0.214058	0
YP_003043314.1	0.808473	1	0.9638	0.802784	0.626569	0.0732005	0.108361	0.0658969	0.150224
YP_003043389.1	0.725508	0.769794	0.799061	0.841062	0.985443	0.908202	1	0.763571	0.593436
YP_003045511.1	0.609339	0.661751	0.827384	0.750234	0.592759	0.97745	0.717172	0.975863	1

## Sheet: Protein_std
ID	3hr	4hr	5hr	6hr	8hr	24hr	48hr	1wk	2wks
YP_003045405.1	0.541911	0.490606	0.304127	0.150716	0.29014	0.154112	0.0607038	0.252961	0.659352
YP_003043527.1	0	0.0868959	0.164664	0	0.303857	0.137966	0.0964185	0.0582012	0.593027
YP_003045246.1	0.208729	0.20846	0.642145	0.373973	0.42461	0	0.161787	0.284193	0.803939
YP_003045188.1	0	0	0	0	0.603223	0	0	0.0356133	0
YP_003043980.1	0.132332	0.0916738	0.0879811	0.0562658	0.124614	0.331702	0.170917	0.305811	1
YP_003043822.1	0.0803886	0.034922	0.138982	0.134321	0.136723	0.105145	0.175219	0.0984517	0.22931
YP_003046796.1	0.0416835	0.0513107	0.00895814	0.064454	0.0189637	0.0709605	0.110584	0.155235	1
YP_003043289.1	0.175536	0.0786293	0.196042	0.354061	0	0	0	0	0.14027
YP_003045863.1	0.254651	0.17731	0.124998	0.388666	0.163082	0.149032	0.211895	0.291426	0.452057
YP_003043396.1	0.0610164	0.0638869	0.0850014	0.0826336	0.0561119	0.0569431	0.174077	0.109923	0.54535
YP_003045411.1	0.161962	0.0710808	0.320456	0.270863	0.165453	0.125674	0.406221	0.528977	0.9706
YP_003045268.1	0	0	0.00159987	0	0	0	0	0	0.285225
YP_003043591.1	0.543182	0	0.295511	0.794346	1.11175	0.504974	0.107568	0.628234	0.882198
YP_003044849.1	0.156288	0.10529	0.0536477	0.117961	0.321953	0.494055	0.538436	0.457917	0.810965
YP_003044046.1	0	0	0	0.228599	0.189893	0.141709	0.475755	0.426041	0.418483
YP_003043350.1	0	0.28545	0	0.297871	0.226698	0.0914593	0	0	0
YP_003044355.1	0	0.0207342	0.00498375	0.0444116	0	0	0	0	0.347912
YP_003046215.1	0.308997	0.0485178	0	0.45413	0.748361	0.832201	0.0505855	0.0980231	0.506507
YP_003044958.1	0.213637	0	0.121221	0	0	0.483017	0.354729	1.11391	0.813063
YP_003046231.1	0.221851	0.182536	0.123025	0.110803	0.165176	0.104678	0.201607	0.191069	0.621117
YP_003047004.1	0.136818	0	0.411032	0	0	0.355949	0.182718	0.28186	1
YP_003045419.1	0	0	0	0	0	0	0	0.342261	1
YP_003046278.1	0.354039	0.284636	0.601292	0.254475	0.299351	0.260575	0.337716	0.235893	0.839192
YP_003047006.1	0	0.0332758	0.324293	0.751476	0.4998	0	0.324261	0	0.575328
YP_003045407.1	0.313246	0.433311	0.792897	0.43866	0.382661	0.396913	0.0840055	0.2996	0.257576
YP_003045695.1	0.509568	0.218656	0.262861	0.393975	0.248067	0.244484	0.529052	0.813288	0.884563
YP_003043394.1	0.0580415	0.057947	1.22236	0.238675	0.122136	0.261139	0.0947418	0.0810271	0.296384
YP_003046274.1	0.156492	0.147012	0.139105	0.0852148	0.161261	0.206708	0.0904679	0.187147	0.778098
YP_003047397.1	0.307634	0.104177	0.21363	0.254736	0.334307	0.0567555	0	0	0
YP_003045159.1	0.270977	0.63295	0.46717	0.507216	0.127423	0.180603	0.0391386	0.128986	0.569064
YP_003045926.1	0.419118	0.60249	0.46891	0.652373	0.829111	0.537805	0.513478	0.282653	0.227939
YP_003046276.1	0.0361983	0.0756814	0.33366	0.25556	0.289502	0.325726	0.068882	0.34498	0.811816
YP_003046485.1	0.0661226	0.068927	0.0667562	0.0317281	0.165337	0.0855365	0.391071	0.199638	1
YP_003045256.1	0.139826	0.0835154	0.304194	0.246012	0.188694	0.182488	0.0569644	0.179957	0.608766
YP_003045179.1	0.00531959	0	0	0	0	0.289754	0.171413	0.121863	0.839676
YP_003044335.1	0.0219014	0	0	0.0746052	0.327401	0.315262	0.357192	0.455331	0.421483
YP_003044349.1	0.0671274	0.102384	0.107814	0.766411	0.432006	0.116563	0.372247	0	0.686029
YP_003046270.1	0	0	0.00210601	0.0497173	0	0	0	0.0809655	1
YP_003046252.1	0.234743	0.00895142	0.0928225	0.144015	0.198702	0.136446	0.178382	0.141545	0.420016
YP_003045177.1	0	0	0.857909	0	0.190542	0	0.217945	0.361052	0.476221
YP_003043800.1	0.15856	0.245095	0.297218	0.10091	0.320572	0.672923	0.393609	0.347176	0.787788
YP_003045687.1	0.267553	0.182967	0.208962	0.17741	0.074502	0.0293207	0.136125	0.101146	0.182227
YP_003046250.1	0.0986545	0.0853473	0.611527	0.345815	0.966456	0	0	0	0
YP_003047248.1	0.215875	0.101671	0.23367	0.16147	0.168997	0.295942	0.177211	0.350584	0.320153
YP_003044325.1	0	0	0.00234883	0	0	0	0	0	0
YP_003043825.1	0.500883	0.502554	0.676872	0.156433	0.0914665	0	0.000452336	0	0.0683937
YP_003047389.1	0	0	0	0.388275	0.0612188	0.0431997	0.0367497	0	1
YP_003044984.1	0.0407361	0.0895401	0.0455732	0.214275	0.146212	0.0887023	0.150334	0.0817321	0.968774
YP_003046202.1	0.144276	0.0139073	0.138676	0.0714268	0.178717	0.092048	0.145989	0.12496	0.965724
YP_003046260.1	0.140622	0.0607783	0.395091	0.484092	0.0969466	0.237137	0.526839	0.104211	0.413121
YP_003047189.1	0.028694	0.125731	0.0224919	0.103619	0.0994704	0.0813343	0.654192	0.109976	0.971698
YP_003044772.1	0.163068	0.0815503	0.0810356	0.0435079	0.0240021	0.10323	0.138094	0.135669	0.78674
YP_003043982.1	0.413881	0.258799	0.528467	0.306733	0.175815	0.0588154	0.0244678	0.0894215	0.26055
YP_003045313.1	0.0267491	0.348782	0.150296	0.331004	0.721563	0.569351	0.427839	0.400936	1
YP_003043820.1	0.590303	0.351132	0.910114	0.690241	0.563423	0.0570428	0	0.206925	0.389586
YP_003046204.1	0	0	0	0	0.209398	0.290396	0.391246	0.674148	0.671118
YP_003045924.1	0	0.0713717	0	0	0.00414066	0	0	0	0.480438
YP_003046689.1	0.0465696	0	0	0.0370261	0.274104	0.0640614	0.281224	0	0.508114
YP_003043420.1	0.459937	0.118256	0.46962	0.794891	0.45479	0.34979	0.241973	0.573194	0.60466
YP_003046920.1	0.125666	0.245712	0.173081	0.086357	0.146447	0.186589	0.316461	0.593172	1
YP_003045522.1	0.0690818	0.198287	0.0501862	0.126678	0.126161	0.267606	0.124322	0.243588	0.472566
YP_003044755.1	0.214787	0.295394	0.25185	0.223655	0.128457	0.190249	0.26594	0.20079	0.928771
YP_003043642.1	0.33865	0.223732	0.0935395	0.165587	0.113896	0.0315955	0.163703	0.170538	0.52339
YP_003046148.1	0.222362	0.170226	0.283288	0.0617574	0.058434	0.0682273	0.0283639	0.0169394	0.682414
YP_003045902.1	0.193484	0.291671	0.606415	0.0357923	0	0.142472	0.0422387	0.222697	0
YP_003046798.1	0	0	0.259842	0.243338	0	0	0	0	0.537732
YP_003045523.1	0.0631173	0.0800844	0.0886386	0.624113	0.0943376	0.0847338	0.0751072	0.325199	0.874037
YP_003046494.1	0.136095	0.196108	0.48702	0.086604	0.233037	0.201185	0.227261	0.140834	1
YP_003043818.1	0.132683	0.0838421	0.400451	0.190444	0.0328527	0.119733	0.148832	0.111849	0.39052
YP_003045988.1	0.00783384	0.219728	0.295441	0.412555	0.322256	0.688411	0.39782	0.0202415	0.486285
YP_003043907.1	0.636992	0.914373	0.00471779	0.593917	0	0.120066	0	0.351272	0.933969
YP_003043816.1	0.111097	0.000588261	0	0.0428762	0.0903764	0.050896	0.261279	0.153221	0.716401
YP_003045347.1	0.02209	0.878117	0	0.037624	0.0336305	0.507948	0	0.0191421	0.834802
YP_003043886.1	0	0	0	0	0.168978	0.230504	0.897032	0.235745	0.547357
YP_003043901.1	0.0534264	0.16283	0.0533806	0.189296	0.248303	0.344825	0.30037	0.295323	0.910991
YP_003043414.1	0.289819	0.182995	0.525973	0.239688	0.154846	0.280121	0.444882	0.306043	0.726492
YP_003043921.1	0.274551	0.355535	0.250037	0.301379	0.255376	0.0962693	0.014644	0.0308511	0.255077
YP_003045584.1	0.250487	0.0928196	0.280802	0.355098	0.337313	0.174031	0.0508367	0.26	0.575985
YP_003046861.1	0.357351	0.667031	0.00390373	0.246952	0	0	0	0	0.226712
YP_003044589.1	0.220143	0.347818	0.244264	0.378748	0.154782	0.0476475	0.173614	0.119167	0.360828
YP_003045603.1	0.0980423	0.0253175	0.212358	0.215984	0.250675	0.175037	0.156217	0.194076	0.846267
YP_003043826.1	0.0505773	0.11025	0.415626	0	0	0.524957	0.283289	0	0.547228
YP_003044741.1	0.352228	0	0.385175	0.667079	0.356979	0.301195	0.0499093	0.508135	0.347878
YP_003045379.1	0.331538	0.158603	0.275591	0.199747	0.211192	0.253682	0.133112	0.202179	0.272928
YP_003044747.1	0	0	0.393868	0.435428	0	0	0.00370845	0	0.560722
YP_003045610.1	0.0900143	0.244383	0.270352	0.266768	0.0212317	0.144311	0.118639	0.0790018	0.532068
YP_003045951.1	0	0.270642	0	0.896383	0.221418	0	0	0.257535	0
YP_003046480.1	0.0713024	0.051172	0	0	0.152181	0.233777	0.188222	0.202763	0.1047
YP_003043644.1	0.495482	0	0.557176	0	0	0	0.12027	0	0.383305
YP_003045790.1	0.159113	0.0804076	0.319218	0.174224	0.078492	0.0856063	0.0151201	0.0731295	0.0997384
YP_003043917.1	0.095307	0.311359	0.571672	0.344405	0.313834	0.327876	0	0	0
YP_003046864.1	0.196073	0.120584	0.195333	0.223442	0.369812	0.154966	0.229011	0.339551	0.799219
YP_003046742.1	0	0.00744556	0	0	0	0.0320307	0	0	0.495822
YP_003047133.1	0.136191	0	0	0	0	0.0248611	0	0	0
YP_003046135.1	0	0	0	0	0	0	0	0	1
YP_003044607.1	0	0	0	0	0	0	0	0.0148959	1
YP_003043503.1	0.00997721	0	0	0.140257	0.291106	0	0.158184	0.00859321	0.25207
YP_003043588.1	0.407657	0.209705	0.260466	0.165434	0.0637716	0.128475	0.095128	0.0692026	0.686323
YP_003047135.1	0	0	0.000268102	0	0.529255	0.693365	0.0455721	0.0306796	0
YP_003043672.1	0.362385	0.177443	0.0934588	0	0	0	0	0.0843137	0
YP_003046443.1	0.118752	0.176078	0.112411	0.125163	0.0629181	0.0738253	0.116304	0.0592504	0.576749
YP_003043482.1	0	0	0	0	0.639346	0	0	0.234456	0.52989
YP_003044851.1	0.260621	0.172311	0.235229	0.286944	0.554672	0.428916	0.11922	0.282435	0.83254
YP_003046315.1	0.0307636	0.0916983	0.110648	0.0473336	0.0818017	0.0848962	0.0991177	0.0804956	0.845028
YP_003046129.1	0.0234664	0.315436	0.39076	0.51337	0.404314	0.197614	0.547446	0.186108	0.705855
YP_003043670.1	0.506143	0.37654	0.244351	0.38233	0.39329	0.128708	0.274587	0.313605	0.73272
YP_003046441.1	0.174959	0.132806	0.0712501	0.0954186	0.0262508	0.0522585	0.0464174	0.0906639	1
YP_003046125.1	0	0	0	0	0.880534	0.125821	0.093935	0	1
YP_003043341.1	0.139342	0.769149	0.522173	0.193559	0.355164	0.41326	0.353346	0.467933	0.863572
YP_003044108.1	0.193813	0.199535	0.319299	0.122092	0.177136	0.108308	0.190399	0.151642	1
YP_003043472.1	0	0.00594766	0	0	0.47003	0.413053	0.343978	0.0277498	1
YP_003043490.1	0	0	0	0.0657139	0.262737	0	0	0.680056	0.527552
YP_003046683.1	0	0	0	0.012995	0	0	0	0.369745	0.252758
YP_003045297.1	0.34775	0.1389	0.0624406	0.0402363	0.176441	0.441028	0	0	0.110908
YP_003045344.1	0	0	0	0.0776368	0	0.0107669	0	0.132373	1
YP_003046127.1	0.0287261	0.0116381	0.0167659	0	0.0436603	0.00983874	0.263576	0.261462	1
YP_003047172.1	0	0.0068825	0.660032	0.041569	0	0.253348	0	0	0.472259
YP_003045636.1	0.489514	0.365479	0.27749	0.509841	0.400927	0.125465	0.277242	0.390941	0.357729
YP_003044615.1	0	0	0	0	0	0	0	0	0.936855
YP_003043937.1	0.254739	0.154548	0.427138	0.350498	0.490034	0.147385	0.282044	0.102744	0.284892
YP_003046121.1	0.105634	0.472302	0.287356	0.094225	0.193424	0.189887	0.104754	0.22874	0.373974
YP_003046451.1	0	0	0	0	0	0	0	0	0.322166
YP_003043931.1	0.221407	0.0561259	0.309017	0.41044	0.231819	0.139767	0.0574768	0.279226	0.500923
YP_003043494.1	0.443778	0.153149	0.700767	0.502891	0.331603	0.233353	0.0896509	0	0.231667
YP_003045609.1	0.657577	0.233088	0.381409	0.593016	0.275841	0.102671	0.367339	0.817857	0.390867
YP_003043498.1	0	0.0112271	0	0	0	0	0.0172625	0	0
YP_003045836.1	0.674532	0.685626	0.167089	0	0	0	0.138128	0.172244	0.597566
YP_003044836.1	0.0811754	0.0817817	0.0996933	0.0587218	0.350277	0.546281	0.195173	0.147752	0.738287
YP_003046695.1	0	0	0	0.162065	0	0.157094	0.403202	0.0121878	0.357512
YP_003044388.1	0.0546788	0.163686	0.100569	0.257149	0.346856	0.128684	0.308938	0.0571627	0.636483
YP_003046454.1	0.0939891	0.665707	0.88853	0.658826	0.110594	0	0.000545818	0	0.0825282
YP_003045512.1	0.0521255	0.190423	0.186664	0.102398	0.235822	0.239911	0.0658159	0.100822	0.574182
YP_003047108.1	0.173067	0.166279	0.508884	0.445767	0	0	0.449992	0	0.233047
YP_003045710.1	0.0479203	0.0388612	0.110449	0	0.0271257	0.202166	0.163294	0.449092	1
YP_003045804.1	0	0	0	0	0.0163338	0	0.01381	0	0
YP_003044106.1	0.129366	0.123791	0.279997	0.194691	0.257417	0.130266	0.182533	0.621976	0.504087
YP_003045281.1	0.190013	0.113691	0.242045	0.496835	0.17516	0.0775836	0.0841935	0	0.130737
YP_003043511.1	0.0207542	0.00947955	0.0198132	0.0049443	0.12119	0.250216	0.159835	0.391739	0.871193
YP_003043370.1	0.336698	0.316081	0.100533	0.317134	0.158104	0.240055	0.411772	0.182217	0.358733
YP_003045614.1	0.290933	0.535561	0.517612	0.309049	0.365346	0.254904	0.161242	0.529815	0.594025
YP_003044593.1	0.209099	0.0639101	0	0	0	0.718549	0.757866	0.606935	0.464151
YP_003045720.1	0.0467476	0	0.0539989	0	0.0849979	0.390576	0.0988835	0.023611	0.607466
YP_003044931.1	0.0990355	0.171263	0.0472289	0.0761994	0.127129	0.144178	0.0843273	0.0421243	1
YP_003046198.1	0.0510284	0.034644	0.0883097	0.154374	0.214714	0.147886	0.130587	0.0426715	0.620387
YP_003047260.1	0.129282	0.0871499	0.161523	0.272175	0.30531	0.164043	0.0192619	0.309032	0.946126
YP_003043648.1	0.311469	0.272946	0.284452	0.253501	0.0388579	0.0844972	0.0729876	0.214728	0.853395
YP_003044933.1	0.322871	0.0313058	0.409263	0.116507	0.0555961	0.10946	0.225812	0.141603	0.50814
YP_003045832.1	0	0.00330975	0.158658	0.259602	0.180106	0.398565	0.0166013	0	0
YP_003047262.1	0.620558	0.317328	0.518592	0.248254	0.485905	0.422567	0.270531	0.173925	0.284826
YP_003044394.1	0.261224	0.0697309	0.37909	0.248937	0.299196	0.283288	0.572118	0.535804	0.511929
YP_003047240.1	0.133939	0.135724	0.159041	0.155245	0.243983	0.0427838	0.137424	0.190348	0.495402
YP_003045096.1	0.0382928	0.277665	0.279077	0.0764465	0.137139	0.10431	0.0936713	0.0209879	0.520957
YP_003044898.1	0	0	0	0	0	0	0	0	0
YP_003046433.1	0.250419	0.190656	0.153598	0.228885	0.120776	0.0622408	0.0549328	0.208431	0.504172
YP_003043678.1	0	0	0	0	0.0849979	0.300234	0.00355301	0	0
YP_003046845.1	0.289001	0.49597	0.730326	0.472914	0.469225	0.258555	0.0243485	0.322194	0.969781
YP_003045728.1	0.202826	0.28278	0.341662	0.254276	0.135145	0.0449652	0.233522	0.114903	0.490412
YP_003044494.1	0.0103973	0.292639	0.435746	0	0	0.0236621	0.373706	0	1
YP_003043624.1	0	0.415163	0	0	0	0.405363	0	0	0.707783
YP_003047292.1	0.735443	0.00697444	0	0.704534	0	0.030004	0	0	0.464449
YP_003047270.1	0	0	0	0	0	0	0	0	0.956035
YP_003046843.1	0.128749	0.136819	0.222185	0.0944329	0.269403	0.47533	0.272814	0.328682	0.545294
YP_003043626.1	0	0	0.159251	0.220257	0.0846161	0.149443	0.0196539	0	0.441846
YP_003046055.1	0	0.0960684	0	0.139008	0	0	0	0	0
YP_003044474.1	0.16043	0.258195	0.272086	0.260076	0.143108	0.0935387	0.153905	0.0821736	0.661159
YP_003046859.1	0.730468	0.609482	0.966986	0.80079	0.546715	0.289816	0.0464132	0.479353	0.416486
YP_003044498.1	0	0.586498	0.000134415	0.621557	0	0.0215337	0.163955	0	1
YP_003046094.1	0.256808	0.241425	0.331751	0.315034	0.292924	0.374004	0.275352	0.428921	0.110374
YP_003043919.1	0.275138	0.325948	0.184248	0.314275	0.187169	0.23473	0.535154	0.234217	0.9626
YP_003046860.1	0.0779906	0.230169	0.270823	0.497884	0.502075	0	0.0261661	0	0.0526388
YP_003047272.1	0.257801	0.076216	0.352474	0.139587	0.186737	0.209638	0.320712	0.228558	0.89057
YP_003046098.1	0	0	0	0	0	0	0	0	0.426931
YP_003043310.1	0.363382	0.323974	0.195002	0.0605726	0.0938716	0.145357	0.163991	0.188227	0.962483
YP_003046673.1	0.873059	0.309646	0.134289	0.0947673	0.160205	0.103548	0.247529	0.0148327	0.197291
YP_003043595.1	0.258541	0.251348	0.266648	0.225769	0.172285	0.0877499	0.192193	0.177197	0.565073
YP_003045299.1	0	0.246872	0.00013007	0.489297	0	0	0	0.452295	0.548862
YP_003045026.1	0.266729	0.179126	0.244986	0.149819	0.0941961	0.514286	0.836689	0	0.651799
YP_003047253.1	0.121429	0.178772	0.3551	0.238778	0.512271	0.183063	0.148945	0.351069	1
YP_003046851.1	0.188269	0.0630429	0.197463	0.051086	0.0639577	0.103742	0.0236644	0.272664	1
YP_003044029.1	0.351704	0.117305	0.169023	0	0	0	0.0099715	0	0
YP_003044184.1	0.29204	0.501426	1.12858	0.352721	0.349621	0.0719324	0.159418	0.61764	0.697352
YP_003044488.1	0.633349	0.317962	0.438875	0.137026	0.327273	0.420929	0.62552	0.458622	0.843499
YP_003045398.1	0.135626	0.0770437	0.0900869	0.131515	0.21738	0.190205	0.0977938	0.0998349	0.571709
YP_003047255.1	0	0	0	0	0	0	0	0	0.774789
YP_003044261.1	0.0776493	0.224508	0.527132	1.25081	0.662375	0.982178	0.0551875	0.923036	0.569221
YP_003046847.1	0.616785	0.165305	0.486638	1.14078	0.460958	0.370007	0.0623261	0	0.366723
YP_003043263.1	0.176994	0.126537	0.370548	0.274809	0.284874	0.195427	0.232001	0.278162	0.316078
YP_003045289.1	0.143895	0.0854661	0.403043	0.10463	0.0265277	0.29955	0.293691	0.438039	0.456115
YP_003046064.1	0.274	0.0163144	0.11754	0.381645	0.377028	0.108107	0.11828	0.0746566	0.192709
YP_003044486.1	0.0942942	0.0142014	1.05928	0	0	0	0	0	0.238295
YP_003046108.1	0.346344	0.142679	0.415331	0.385035	0.235931	0.381556	0.272096	0.151956	0.670419
YP_003045973.1	0.423262	0.132576	0.230247	0.507694	0	0	0	0	0
YP_003047153.1	0.148856	0.32185	0.0119304	0.343173	0.522874	0.518858	0.216973	0.302809	0.567476
YP_003046552.1	0	0	0	0	0	0.228533	0.257239	0	0.281696
YP_003044919.1	0.132163	0.0428266	0	0	0	0	0	0	0
YP_003046066.1	0.125872	0.0764746	0.154251	0.0336241	0.140646	0.0767648	0.30165	0.190612	0.768713
YP_003047223.1	0.183989	0	0.00472078	0	0	0	0	0.0221011	0.272263
YP_003045303.1	0	0	0	0.242219	0	0	0	0	1
YP_003044178.1	0.0932601	0.275731	0.174081	0.297525	0.284796	0.338135	0.0899019	0.348348	0.650561
YP_003044269.1	0.345489	0.310636	0.29462	0.102796	0.0917292	0.0434847	0.00400804	0	0.0200839
YP_003044449.1	0.20409	0.196188	0.347583	0.301599	0.398403	0.171901	0.119625	0.20834	0.679051
YP_003045471.1	0.455607	0.189282	0.24937	0.199066	0.733062	0.531083	0	0.303263	0.88323
YP_003046082.1	0.191266	0.00957191	0	0.491276	0	0	0.242779	0.229927	0.537346
YP_003044277.1	0.169951	0.233992	0.154169	0.414767	0.307189	0.276442	0.213325	0.402499	0.913088
YP_003044478.1	0.315999	0.151506	0.500291	0.371168	0.335927	0.479499	0.0820459	0.105582	0.891818
YP_003046855.1	0.231264	0.126235	0.547792	0.339228	0.0768517	0	0	0.00285124	0
YP_003044025.1	0.497191	0.423535	0.538698	0.330592	0.204786	0.132825	0.418821	0.0544966	0.113796
YP_003044313.1	0.33289	0.345378	0.792116	0.410359	0.685197	0.290866	0.180638	0.332796	0.47653
YP_003043580.1	0.110791	0.221629	0.371741	0.424252	0.446031	0.336559	0.0994788	0.128816	0.567455
YP_003044287.1	0.167759	0.226826	0.483275	0.570174	0.154223	0	0	0	0
YP_003044176.1	0.240184	0.621777	0.293316	0.171099	0.285781	0.604506	0.456612	0.51619	1
YP_003043985.1	0.0286424	0.0599566	0.137478	0.132729	0.165975	0.214928	0.0279034	0.144901	0.908724
YP_003045445.1	0.37693	0.182772	0.510251	0.348592	0.319236	0	0	0	0.116435
YP_003046833.1	0.0791486	0.118033	0.0945358	0.0810695	0.0815911	0.0320024	0.519993	0.509388	0.785763
YP_003044874.1	0.505141	0.35268	0.13719	0.318337	0.0778499	0.231828	0.20375	0.0575849	0.353884
YP_003043582.1	0.0793244	0.225453	0.280955	0.00648082	0.0821582	0.108408	0.0444095	0.310324	1
YP_003044170.1	0.110933	0.145304	0.335365	0.151073	0.129063	0.307121	0.195476	0.0707603	0.632292
YP_003044929.1	0.199131	0.00368226	0.728109	0	0	0	0	0	0.373898
YP_003043987.1	0	0.527637	0.115203	0.42997	0	0	0	0	0
YP_003046234.1	0	0.0107528	0	0.0366364	0.701809	0	0.0184765	0	0.245302
YP_003045443.1	0.252691	0.575329	0.280045	0.147052	0.545297	0.0704927	0.486331	0.197166	0.577022
YP_003046831.1	0.180247	0.235142	0.757683	0.282552	0.398658	0.219314	0.155894	0.225319	0.525101
YP_003046971.1	0.0673604	0.0696287	0.101271	0.0388582	0.0497624	0.0524491	0.070122	0.0787605	1
YP_003045977.1	0.236893	0.499797	0.829855	0.656326	0.422785	0.208406	0.152473	0.456578	0.730516
YP_003043584.1	0.103221	0.274742	0.0922146	0.191999	0.0532462	0.316434	0.305768	0.0625569	0.244507
YP_003045428.1	0.472432	0.111693	0.561794	0.574794	0.162784	0.314357	0.286038	0.314121	0.511143
YP_003046556.1	0.555973	0.453867	0.608616	0.135713	0.269407	0.0934268	0.417892	0.291051	0.281099
YP_003046236.1	0.29249	0.320643	0.459882	0.0839651	0.182184	0.368156	0.0371836	0.619205	0.805617
YP_003044188.1	0	0	0	0	0	0	0.0776814	0.513286	0.241699
YP_003045441.1	0	0	0.464745	0.457258	0	0.0947621	0	0	0.189196
YP_003044870.1	0.0948776	0.073633	0.0912001	0.113434	0.0291943	0.0482704	0.191932	0.0682567	1
YP_003045975.1	0	0.108888	7.29884946435844e-05	0	0	0	0	0.282788	1
YP_003045747.1	0.30901	0.246559	0.33338	0.147686	0.128387	0.223087	0.522608	0.364047	0.845928
YP_003044295.1	0.307395	0.290421	0.499756	0.149244	0.269764	0	0	0	0.0218299
YP_003045426.1	0.0474261	0.0174631	0.153751	0.116445	0.0937044	0.0856557	0.290944	0.0898746	0.929312
YP_003046961.1	0	0	0	0	0	0.221649	0	0.73437	0
YP_003046582.1	0.331756	0.212546	0.114363	0.125446	0.0186664	0.131704	0.2043	0.0979822	0.418412
YP_003043558.1	0	0	0	0.0460731	0.290804	0.822493	1.19419	0	0.351333
YP_003047321.1	0.116932	0.0662931	0.0622979	0.226353	0.452541	0.430195	0.305017	0.123353	0.484657
YP_003045420.1	0	0	0	0	0	0	0	0	1
YP_003043316.1	0.204439	0.0127444	0.482687	0.277223	0.154571	0.163991	0.12553	0.254552	0.780514
YP_003044281.1	0.059463	0.159436	0.0953811	0.113186	0.339973	0.224427	0.0638345	0.197803	0.775112
YP_003046655.1	0.231632	0.227128	0.211399	0.22946	0.219979	0.0924239	0.16312	0.253728	0.943616
YP_003045396.1	0.353228	0.274919	0.576407	0.277737	0.20669	0.0286877	0.391036	0.147758	0.61338
YP_003044154.1	0.144051	0.144393	0.18947	0.224404	0.189049	0.0284749	0.133971	0.0681618	1
YP_003043304.1	0.204661	0.275209	0.324037	0.298635	0.153156	0.200981	0.122506	0.145258	0.65621
YP_003043599.1	0.276402	0.397243	0.338462	0.204457	0.274888	0.310201	0.225875	0.109553	0.633362
YP_003047288.1	0	0.0070001	0	0	0.0919111	0.0721066	0.0810798	0	0.164546
YP_003045841.1	0.0801765	0.0242672	0.168635	0.112742	0.325002	0.0595184	0.246997	0.0523429	1
YP_003043360.1	0	0	0	0	0.231457	0.0220439	0.746555	0.199874	0.351602
YP_003043302.1	0.0423586	0.0408111	0.176332	0.142355	0.0268573	0.0567486	0.214333	0.0290317	0.542869
YP_003044291.1	0.529978	0.602756	0.680001	0.296366	0.158596	0	0	0.00233206	0.0520746
YP_003045454.1	0.722557	0	0	0	0.110784	0	0	0.5254	0.454884
YP_003046209.1	0	0.359717	0.516527	0.689794	0	0.0112378	0	0	0
YP_003044812.1	0.433265	0.208268	0.461378	0.18445	0.328708	0.385924	0.334546	0.388079	0.811258
YP_003044717.1	0.297655	0.346226	0.307963	0.577267	0.398272	0.27846	0.0720342	0.301288	0.128319
YP_003047353.1	0.147103	0.0804084	0.179334	0.369492	0.0963433	0.336695	0.128526	0.550312	1
YP_003045576.1	0.186512	0.109096	0.223109	0.112175	0.225671	0.424873	0.00108308	0.313543	0.169347
YP_003045059.1	0.142007	0.0950421	0.540599	0.0251138	0.012525	0	0	0	0
YP_003044293.1	0.129652	0.107383	0.34356	0.371421	0.15446	0.0375254	0.0489022	0.0804829	0.247519
YP_003045891.1	0	0.0205497	0	0	0	0.197484	0.0709052	0	0.353365
YP_003046911.1	0.0274107	0.0499721	0.0154073	0.00793668	0.186351	0.201634	0.107994	0.0611655	1
YP_003044094.1	0.0517523	0.0821988	0.00957229	0.0276594	0.0312443	0.169006	0.341099	0.392869	1
YP_003046342.1	0.0436293	0.216163	0.323052	0.132941	0.172482	0.26173	0.0664398	0.211224	0.361173
YP_003045049.1	0.338729	0	0	0.390638	0.250531	0.031711	0.0739466	0	1
YP_003043871.1	0.129455	0.40371	0.276893	0.292398	0.487744	0.150112	0.659443	0.0638289	0.356947
YP_003044485.1	0.0378203	0.219502	0.20632	0.0664772	0.12235	0.0754509	0.0514792	0.0294408	0.0959999
YP_003044340.1	0	0	0	0.391957	0	0	0	0	0
YP_003046898.1	0	0	0	0	0	0.060574	0	0.0169494	0
YP_003047392.1	0.285229	0	0	0.755203	0.750747	0.334983	0.0269261	0.341829	0.621425
YP_003044878.1	0.256689	0.275424	0.0773269	0.200283	0.147438	0.225004	0.185007	0.23828	0.836338
YP_003046991.1	0.406885	0.446757	0.302349	0.291478	0.387052	0.448366	0.309786	0.181029	0.0512232
YP_003044049.1	0	0	0.145986	0.751397	0	0	0	0	0.224289
YP_003043333.1	0.218524	0.142284	0.271003	0.102743	0.0650434	0.0673755	0.0840569	0.0978522	0.639489
YP_003046907.1	0.153385	0.137105	0.23796	0.487132	0.368818	0.233774	0.512888	0.427102	1
YP_003045907.1	0.511435	0.280289	0.266284	0	0	0.222715	0.308433	0	0
YP_003045130.1	0.184217	0.269608	0.859211	0.227324	0.227638	0.0193638	0	0	0.0977308
YP_003043331.1	0.0933193	0.113374	0.147547	0.221971	0.361311	0.137296	0.123111	0.225978	0.504157
YP_003045554.1	0.0720276	0.148626	0.18881	0.0960522	0.0210484	0.0891038	0.180773	0.285859	0.467351
YP_003043861.1	0.356714	0.443589	0.725032	0	0.507004	0	0.182592	0	0.864789
YP_003046915.1	0.27226	0.241862	0.388792	0.75669	0.660472	0.370469	0.203594	0.126334	0.495165
YP_003045979.1	0.220696	0.0884376	0	0	0	0	0	0	0.0680195
YP_003043337.1	0.284388	0.0258202	0.115071	0.107326	0.308217	0.244635	0.149188	0.308611	0.780443
YP_003044235.1	0.163528	0.187516	0.622472	0.660574	0.597474	0.0754371	0.00369614	0.125402	0.213408
YP_003045556.1	0.0168755	0.0796018	0.341052	0.145579	0.385929	0.175329	0.40098	0.659139	1
YP_003046175.1	0.0535756	0.109403	0	0.0896714	0.630235	0.361487	0.45526	0.403332	0.786003
YP_003046917.1	0	0	0	0.176537	0.447621	0.307289	0	0	0.196204
YP_003045592.1	0.317534	0.260221	0.448127	0.261933	0.717977	0.607018	0.263954	0.0383061	0
YP_003043958.1	0.423453	0	0	0	0.0305546	0.436608	0.326252	0.0287784	1
YP_003046372.1	0.0498863	0.0592151	0.0206626	0.0213108	0.118345	0.127825	0.228138	0.0977582	1
YP_003045915.1	0.244818	0.220748	0.494395	0.113746	0.203583	0.0643553	0.117132	0.0209493	0.692757
YP_003047404.1	0.0195526	0.100231	0.0540107	0.183115	0.331362	0.120507	0.0559775	0.0185156	0.156603
YP_003043963.1	0.213888	0.249397	0.157179	0.171895	0.0636073	0.0222178	0.112137	0.138242	0.496007
YP_003045021.1	0.314977	0.0936519	0.078576	0.16013	0.368786	0.325576	0.15419	0.260951	0.426375
YP_003046903.1	0	0.562588	0	0.255101	0.116989	0.159778	0.307746	0.991205	0.551083
YP_003047381.1	0.0487714	0.198932	0	0.140374	0	0.0827647	0.00424527	0	0.203105
YP_003044088.1	0.132771	0.174422	0.119338	0.0894005	0.0403015	0.17777	0.0849292	0.22381	1
YP_003045643.1	0.295289	0.523663	0.425524	0	0.176245	0	0	0	0
YP_003045540.1	0	0	0	0	0	0.266684	0.394662	0.0160542	0
YP_003046086.1	0.108943	0.0233396	0.0971794	0.109353	0.0585286	0.0913607	0.246949	0.17172	0.607016
YP_003045909.1	0.289872	0.507845	0.54864	0.0517093	0.25534	0.739901	0.117396	0.338403	0.738408
YP_003045051.1	0	0.748428	0	0.404991	0.0735899	0.350617	0.262279	0.576532	0.166182
YP_003045565.1	0	0	0	0.0475455	0.0849979	0.27057	0	0	0.53219
YP_003043538.1	0.0800903	0.218501	0.186441	0.502084	0.410789	0.318158	0.501543	0.327413	0.738239
YP_003047414.1	0.073105	0.163405	0	0.364207	1.16686	0.587617	0.379691	0.236369	0.418606
YP_003045053.1	0.00741495	0	0.12807	0	0	0.0823173	0	0	0
YP_003043330.1	0.0779513	0.138586	0.19036	0.114515	0.357051	0.276423	0.271477	0.404591	0.4792
YP_003043737.1	0	0	0.400002	0.0414264	0	0	0	0.617568	0.554747
YP_003044610.1	0.207718	0.0330312	0.157212	0.043695	0.00688934	0.50598	0.374233	0.195965	0.951951
YP_003046517.1	0	0	0	0	0.328188	0	0	0.30506	0.495832
YP_003043776.1	0	0	0	0	0	0.271588	0	0	0.336494
YP_003046309.1	0	0	0	0.0474648	0	0.0240206	0	0	0.381047
YP_003047410.1	0.296655	0.23279	0.282226	0.358645	0.257641	0.332968	0.176484	0.505469	0.560214
YP_003047217.1	0.172399	0.307122	0.225167	0.301217	0.294422	0.114418	0.170119	0.20158	0.580717
YP_003046519.1	0.112407	0.234064	0.205736	0.256686	0.771548	0.333798	0.256316	0.255315	0.397526
YP_003045047.1	0.222381	0.215292	0.182803	0.251036	0.150903	0	0	0.0375354	0.127892
YP_003045994.1	0.735443	0.0203591	0.326277	0.394213	0.0206227	0	0.034983	0	0.478567
YP_003043477.1	0.0205503	0.46891	0	0.0288187	0	0	0.0290677	0	0.397646
YP_003047420.1	0.198479	0.186448	0.0740603	0.113465	0.325995	0.377083	0.319194	0.285259	1
YP_003044312.1	0.0818349	0.221793	0.235573	0.346956	0.692674	0.494428	0.133079	0.403727	0.722653
YP_003044662.1	0	0	0	0.426128	0.678569	0.484123	0.0476963	0	0
YP_003045404.1	0.192524	0.0927971	0.0229741	0.100919	0.00611717	0.246329	0.149274	0.222493	0.769883
YP_003046577.1	0	0.213101	0	0	0.0264028	0.604408	0.331871	0.581281	1
YP_003044618.1	0.120174	0.119376	0.175875	0.402996	0.742844	0.706216	0.690467	0.683515	0.81972
YP_003046156.1	0.0334202	0.0773518	0.0530389	0.0644614	0.134972	0.0899377	0.157143	0.286097	0.96536
YP_003046442.1	0.381749	0	0.218857	0	0	0.142767	0	0	0
YP_003047429.1	0.35872	0.117429	0.212085	0.047534	0.0963102	0.174713	0.32151	0.360482	0.723238
YP_003044664.1	0	0	0	0	0.498366	0.823226	0.311606	0.327337	0.239415
YP_003046575.1	0	0.0155506	0.586959	0.121549	0	0	0	0	0
YP_003047431.1	0.265944	0.341449	0.278069	0.191831	0.255568	0.19792	0.0856293	0.385394	0.397471
YP_003046378.1	0.739885	0.172628	0.19735	0.0389676	0.229012	0.24468	0.0163429	0.0620151	0.0906539
YP_003043934.1	0.0419192	0	0.132044	0.113037	0.378997	0.351544	0.286428	0.39742	1
YP_003045591.1	0.298397	0.0534706	1.28688	0.354604	0.113521	0.0217564	0.0437914	0.265944	0.541271
YP_003046573.1	0.178648	0.122188	0.202278	0.19077	0.136954	0.180471	0.142811	0.172676	0.502149
YP_003043936.1	0.0715472	0	0	0	0	0	0	0	0.757999
YP_003044798.1	0.165153	0.383141	0.181161	0.4267	0.236777	0	0	0	0
YP_003047423.1	0.418001	0.126164	0.351295	0.300697	0.0717916	0.308332	0.15482	0	0
YP_003043794.1	0.430365	0.181991	0.0139463	0.235915	0.608553	0.125492	0.56844	0.114971	0.394623
YP_003043461.1	0.202657	0.0547494	0.556566	0.250889	0.299202	0.200669	0.331423	0.21035	0.561593
YP_003046396.1	0	0.398189	0.485941	0.286609	0.0231722	0	0.0855947	0.262489	0.537732
YP_003046919.1	0.287569	0.141268	0.399535	0.328274	0.315444	0.261426	0.350189	0.278799	0.533053
YP_003046565.1	0.734384	0.482877	0.38824	0.668427	0.520619	0.21257	0.0176158	0	0
YP_003043960.1	0.205535	0.19071	0.0982954	0.0885349	0.109829	0.027183	0.0654175	0.0573628	0.171173
YP_003044623.1	0	0	0.226627	0	0	0.0545121	0	0	0.308993
YP_003043981.1	0	0	0	0.14871	0	0.0333429	0	0	0.416113
YP_003046567.1	0.324013	0.166076	0.134113	0.176789	0.237296	0.298275	0.409934	0.423214	0.237497
YP_003043940.1	0	0	0	0.0237127	0.0280817	0	0	0	0.223807
YP_003043967.1	0.273368	0.116364	0.209853	0.128903	0.166055	0.135639	0.130786	0.0976821	1
YP_003046561.1	0	0	0	0	0	0	0	0	0.715888
YP_003046909.1	0.465219	0.395283	0.531575	0.331767	0.110875	0.102432	0.144172	0.172861	0.367561
YP_003047064.1	0	0.294604	0.170363	0.590545	0.255448	0.687691	1.15798	0.477868	0.581648
YP_003046501.1	0.484098	0.313666	0.139045	0.246943	0.116922	0	0.104251	0	0.122014
YP_003046030.1	0.0583588	0.0303671	0.0614829	0.0224889	0.0519907	0.174525	0.218838	0.199038	1
YP_003043765.1	0	0	0	0.0268758	0	0.503807	0.280385	0.603423	0.431814
YP_003047184.1	0.0231135	0.0599884	0.316944	0.20148	0.251542	0.164492	0.0893741	0.232584	0.943143
YP_003045205.1	0.647433	0.533934	0.389298	0.0803996	0.0794625	0.147899	0.328645	0.345288	0.577371
YP_003046050.1	0.663936	0.639685	0.755348	0.78726	0.569372	0.444924	0.197296	0.551898	0.395767
YP_003043451.1	0	0.0146533	0.343149	0	0.0612188	0.0315192	0	0	1
YP_003047186.1	0.147863	0.513722	0.437577	0.185238	0	0	0	0	0.173483
YP_003046392.1	0.743302	0.533799	0.823655	0.640148	0.0763175	0.146096	0.553377	0.411221	0.94926
YP_003046214.1	0.224502	0.0310454	0.164933	0.0420242	0.131498	0.0499137	0.0157867	0.074818	0.13054
YP_003044668.1	0	0	0	0	0.269727	0.31812	0	0.0170919	1
YP_003043447.1	0.478131	0.288535	0.56859	0.823804	0.455441	0	0	0	0.332322
YP_003047058.1	0.0874367	0.256286	0.202682	0.162747	0.273921	0.0110562	0.0604467	0.123758	0.660694
YP_003047297.1	0.346956	0.12367	0.535184	0.226286	0.33704	0.415742	0.143652	0.116716	0.71351
YP_003044123.1	0.270068	0	0	0.614949	0	0.0603189	0.105273	0.413342	0.303875
YP_003046004.1	0.0577403	0.0896919	0.151392	0.164611	0.0863107	0.106549	0.154192	0.0703093	0.479172
YP_003047289.1	0.197772	0.218434	0.118933	0.0645157	0.125642	0.0851702	0.123101	0.114738	0.796606
YP_003047291.1	0.244606	0.187585	0.807297	0.333334	0.406677	0.0852559	0.170681	0.216721	0.665523
YP_003045858.1	0.0486157	0.301998	0.443228	0.48689	0.214245	0.288942	0.153173	0.174055	0.273018
YP_003043679.1	0	0	0	0.271086	0	0.0282787	0.482584	0.0183898	0.544655
YP_003047027.1	0.643053	0.0635607	0.495184	0.384406	0.47812	0.186683	0.0397264	0	0.298601
YP_003046024.1	0	0	0	0	0.307655	0	0.214777	0.293735	0.379
YP_003044139.1	0.148104	0.201187	0.172184	0.135198	0.187988	0.155795	0.229535	0.148165	0.684658
YP_003043443.1	0.127002	0.120491	0	0.224122	0.33304	0.299075	0.32942	0.346554	0.246204
YP_003044201.1	0	0	0.0744042	0.109892	0.155058	0.503467	0.478274	0.201021	1
YP_003047066.1	0.187982	0.269821	0.249089	0.527653	0.454195	0.399447	0.169555	0.392691	0.365543
YP_003046888.1	0	0.331296	0	0	0	0	0	0	0.49028
YP_003045238.1	0.677993	0.343953	0	0	0	0	0.721036	0.300873	0.727626
YP_003045986.1	0.369562	0.36021	0.192729	0.550968	0.872167	0.338727	0.0493305	0.141783	0.894055
YP_003047281.1	0.135645	0.117867	0.0411291	0.120436	0.284784	0.253434	0.233654	0.156657	0.637049
YP_003043238.1	0.235182	0.186454	0.521548	0.210867	0.234493	0.0481622	0.394966	0.326301	0.8966
YP_003045989.1	0	0	0	0	0.322518	0.378556	0.0365497	0.295428	1
YP_003045122.1	0.387722	0.351016	0.323491	0.275041	0.285586	0.337725	0.188655	0.180222	0.578459
YP_003045236.1	0.236164	0.064675	0.134441	0.117909	0.279671	0.244489	0.114976	0.0727033	0.37441
YP_003046063.1	0	0	4.758567557978395e-05	0	0	0.297275	0.113105	0.26181	1
YP_003047287.1	0.845492	0.560754	1.12721	0.0803204	0.363312	0.37619	0.200272	0.310393	0.612046
YP_003044127.1	0.176312	0.141159	0.15638	0.108256	0.0870084	0.356437	0.0243938	0.277168	0.591295
YP_003046466.1	0.228573	0.0631098	0.736926	0.516592	0.367444	0.280894	0.0481121	0.799331	1
YP_003043755.1	0	0.00623007	0.668176	0.685699	0	0	0	0	0
YP_003045673.1	0.198521	0.206746	0.303493	0.14453	0.388646	0.190167	0.190035	0.160748	0.633168
YP_003043318.1	0.162592	0.365794	0.192396	0.256176	0.147959	0.156424	0.315519	0.0496909	0.649148
YP_003043546.1	0.177068	0.137741	0.144109	0.209517	0.0604455	0.071124	0.275529	0.0858006	0.778169
YP_003045484.1	0.0326588	0	0.706048	0	0	0	0	0	0
YP_003046814.1	0.0915106	0.4224	0.638287	0.555847	0.100978	0	0	0	0
YP_003043587.1	0.361334	0.179867	0.062162	0.0514658	0.220356	0.153922	0.0268586	0.0903967	0.612093
YP_003046075.1	0.41931	0.118282	0.279225	0.111555	0.203747	0.144189	0.122225	0.11123	0.397724
YP_003046816.1	0	0	0	0	0	0	0	0	0.789823
YP_003046289.1	0.229251	0.17837	0.154663	0.0822747	0.106917	0.180455	0.173175	0.154814	0.6228
YP_003046404.1	0.382577	0.0823661	0.285614	0.1178	0.175608	0.0626721	0.100361	0.103826	0.37733
YP_003043589.1	0	0	0	0	0	0	0	0	0.663583
YP_003045126.1	0.695858	0.16166	0.326062	0.0240395	0.18647	0.204171	0.0972541	0.0990944	0.528148
YP_003045466.1	0	0	0	0	0	0	0	0.039825	0
YP_003046028.1	0.0579577	0.0405356	0.213797	0.490962	0.245479	0.137124	0.269618	0.157249	0.677189
YP_003044814.1	0.349372	0.189394	0.239667	0.789861	0.400459	0.0516395	0.210508	0.339281	0.642011
YP_003043667.1	0	0	0	0	0	0.0555465	0	0	0
YP_003044270.1	0.227268	0.260896	0.333953	0.097819	0.109444	0.0727984	0.114684	0.358765	0.992001
YP_003046398.1	0	0	0	0	0	0.555173	0.105946	0.608381	0.147985
YP_003045665.1	0.148399	0.130656	0.18029	0.0655368	0.166225	0.425081	0.47832	0.193662	0.694007
YP_003044078.1	0.199212	0.191044	0.377689	0.0525471	0.226375	0.168536	0.109515	0.344429	0.610548
YP_003044900.1	0	0	0	0	0.4386	0.13067	0	0	0.521868
YP_003045721.1	0.00590875	0	0.00153803	0.00804514	0.272652	0.474412	0.468912	0.268542	0.405762
YP_003046771.1	0	0	0.79743	0	0	0	0	0	0.762095
YP_003044240.1	0	0	0	0	0.585427	0	0.00942335	0.012981	0
YP_003045839.1	0	0	0.348317	0.26799	0.749191	0.260919	0	0	0.508114
YP_003045326.1	0.438958	0.710737	0.0964497	0.373692	0.503907	0	0	0.010834	0.137146
YP_003046713.1	0.0382928	0	0	0	0.0209019	0.0589338	0	0	0.485046
YP_003047080.1	0.0684159	0.099553	0.156259	0.221467	0.270808	0.162532	0.185422	0.218007	0.786914
YP_003046297.1	0	0	0	0	0	0	0	0	0.767801
YP_003044224.1	0.11868	0.0868044	0.0408142	0	0.0418253	0.178534	0.124507	0.21917	0.366163
YP_003046997.1	0.107069	0.0449034	0.120534	0.203166	0.162028	0.419746	0.251807	0.363121	1
YP_003045671.1	0.0299962	0.0188975	0.102974	0.0360723	0.00537354	0.0585529	0.0680991	0.0833888	1
YP_003047432.1	0.483133	0.268912	0.658961	0.380156	0.618626	0.18849	0.0732091	0.309803	1
YP_003044387.1	0	0.0580329	0	0.00340305	0.0638705	0.347351	0.248968	0.283202	0.858339
YP_003045508.1	0.158764	0.0446234	0.0649162	0.132863	0.0577399	0.0523634	0.168381	0.082448	1
YP_003044896.1	0.182869	0.354304	0.373942	0.334099	0.203693	0.218812	0.130875	0.122259	0.488876
YP_003043564.1	0	0	0	0.0361312	0	0	0	0	0.737751
YP_003045530.1	0	0	0	0.0212608	0	0.0183924	0	0.212987	1
YP_003045496.1	0	0	0	0	0	0.0193784	0.0329702	0	0.225516
YP_003046761.1	0.182576	0.288248	0.110599	0.0126328	0.347655	0.267117	0.187667	0.222929	0.641214
YP_003046802.1	0.427082	0.094307	0	0	0	0	0	0	0.109101
YP_003043562.1	0.0923405	0.209401	0.421192	0.486894	0.362837	0.368137	0.105562	0.208105	0.536963
YP_003044473.1	0	0.193889	0	0.196185	0.257069	0	0.00973927	0	0.338742
YP_003045457.1	0	0.0237541	0.0535475	0.0153554	0.17492	0.155778	0.417098	0.235534	1
YP_003047318.1	0.284674	0.214162	0.246447	0.376632	0.557238	0.566849	0.299959	0.457635	0.491383
YP_003046983.1	0	0	0	0	0	0	0	0	0.361086
YP_003044137.1	0.179037	0	0	0	0.235991	0.153737	0.004033	0	0.423119
YP_003046701.1	0	0	0	0	0	0	0	0	1
YP_003043984.1	0.020113	0	0	0	0	0.0599274	0.02914	0.0228185	0.503599
YP_003045679.1	0.0718084	0.171613	0.171404	0.136099	0.161893	0.0832729	0.100185	0.0886245	0.353619
YP_003045459.1	0.0350378	0.104144	0.178698	0.255091	0.0913809	0.160855	0.224192	0.287501	0.770675
YP_003043349.1	0.496938	0.53778	0.475782	0.312094	0.102233	0.037758	0.0484162	0.349241	0.882859
YP_003047141.1	0	0	0.00013007	0	0	0	0	0.0148843	0.332363
YP_003045667.1	0.0595996	0	0.0345834	0	0.0579922	0.308594	0.267924	0.068073	0.774425
YP_003046703.1	0.605263	1.01754	0.852697	0	0	0	0	0	0
YP_003045814.1	0.150211	0.0386034	0.0578144	0.0885301	0.146124	0.155121	0.119696	0.0616916	0.652961
YP_003046838.1	0.356163	0.197997	0.292398	0.368317	0.436455	0.325132	0.170822	0.117437	0.832696
YP_003046436.1	0.0588482	0	0.971451	0	0	0	0	0.0642919	0.736614
YP_003044767.1	0	0	0	0	0	0.0802999	0	0	0.480925
YP_003047334.1	0	0	0	0	0	0.412476	0.307934	0.492213	0.444105
YP_003045697.1	0.174202	0.364494	0.068186	0.184561	0.439033	0.250039	0.254192	0.236611	0.352659
YP_003043322.1	0.0204027	0.126311	0.105972	0.242477	0.206295	0.137927	0.19521	0.225587	0.774954
YP_003047374.1	0	0	0	0.394586	0.202473	0.336549	0.0839196	0	0.518189
YP_003044960.1	0.449582	0.456508	0.650433	0.640498	0.500322	0	0	0	0.128851
YP_003046434.1	0.301749	0.300776	0.869325	0.594581	0.33666	0.0659855	0	0.15376	0
YP_003045669.1	0	0	0	0	0.692805	0.448018	0.57267	0.25034	0
YP_003044912.1	0	0.073468	0	0.190568	0.032244	0.236684	0.143281	0.451264	1
YP_003044880.1	0.0364505	0.0871232	0.0227354	0.0468083	0.141831	0.262232	0.361432	0.185205	1
YP_003045066.1	0.0475642	0.00831032	0	0	0.219256	0.235951	0.0691334	0.400576	0.906511
YP_003046726.1	0.423059	0.370083	0.302846	0.325923	0.2623	0.46041	0	0.80397	0.686344
YP_003045615.1	0.107651	0.227938	0.286731	0.455925	0.183814	0.235228	0.248071	0.171513	0.797146
YP_003043379.1	0.0851612	0.180567	0.212227	0.0474117	0.567729	0.684175	0.0472844	0.577005	1
YP_003045494.1	0	0	0.859211	0	0	0	0.0290041	0	0
YP_003045060.1	0.188816	0.230346	0.330689	0.211613	0.1963	0.0744475	0.0159985	0	0.222941
YP_003045827.1	0.553353	0.307368	0.268694	0.404014	0.791195	0.449424	0.255685	0.0974862	0.576333
YP_003045000.1	0.569769	0.408978	0.0499071	0.139409	0.0662089	0.0658236	0.282122	0.0685378	0.569041
YP_003044517.1	0.048376	0.0667986	0.0900489	0.234347	0.372235	0.266705	0.13367	0.252286	0.864847
YP_003043375.1	0	0	0	0	0	0	0	0	0.688312
YP_003045685.1	0.677685	0.330921	0.102658	0.895822	0.714028	0.419713	0.139441	0.154873	0.409853
YP_003044145.1	0.127985	0.10645	0.255408	0.189782	0.143099	0.33504	0.257608	0.129711	0.625495
YP_003046858.1	0	0	0	0	0	0	0	0	1
YP_003044515.1	0.140485	0.0581088	0.196064	0.0510266	0.524891	0.0950518	0.16309	0.214115	0.970987
YP_003045010.1	0.673273	0.612121	0.542718	0.308262	0.341588	0	0	0	0
YP_003047159.1	0	0	0	0	0	0	0.193007	0.00859802	0.245439
YP_003043846.1	0.297513	0.348482	0.157252	0.297171	0.358595	0.0976072	0.184354	0.171125	0.472561
YP_003045693.1	0	0	0.00647188	0	0.0295722	0	0.0250028	0.0296105	0.364772
YP_003044513.1	0.127833	0.272016	0.390316	0.286929	0.172326	0.0958418	0.0225077	0.24024	0.60791
YP_003045012.1	0.301962	0.330246	0.360815	0.174833	0.133739	0	0	0	0
YP_003044823.1	0.143799	0.101394	0.261186	0.30281	0.13256	0.412025	0.37618	0.102076	0.431358
YP_003043369.1	0	0	0.00854001	0	0	0.0616624	0	0.316699	0.504741
YP_003045014.1	0.157936	0.210047	0.360936	0.103799	0.145747	0.204443	0.227982	0.272939	1
YP_003043299.1	0	0.0112271	0.15536	0	0	0	0.0758776	0.595667	0
YP_003043784.1	0.199452	0.0778826	0.0336548	0.16045	0.0795231	0.140178	0.472869	0.0147934	0.821695
YP_003044537.1	0.0319378	0.236191	0.282463	0.312443	0	0	0.222686	0.0452125	0.794962
YP_003044806.1	0.129361	0.119138	0.338829	0.265962	0.387473	0.236117	0.0613683	0.288986	0.528883
YP_003044507.1	0	0	0	0	0.267479	0.592446	0	0	0.991664
YP_003046634.1	0.0591153	0.0407365	0.0616532	0.0288791	0.0375176	0.134011	0.121399	0.130871	0.985459
YP_003045525.1	0.404623	0.512917	0.459597	0.0663133	0.487967	0.118747	0.253635	0.426905	0.572828
YP_003045509.1	0.389614	0.49204	0.52931	0.496786	0.609885	0.346985	0.186857	0.645689	0.606636
YP_003044523.1	1.02855	0	0.000106412	0	0	0	0	0	0
YP_003045002.1	0.25997	0.195069	0.154591	0.0438988	0.402612	0.098912	0.39307	0.132054	0.181103
YP_003045527.1	0.217147	0.29919	0.356698	0.660801	0.191833	0.237846	0.0146308	0	0.199059
YP_003043957.1	0.312181	0.326079	0.325657	0	0.250099	0.892388	0	0	0
YP_003046005.1	0.220344	0.205076	0.193429	0.433556	0.468675	0.0987409	0.0328482	0.111629	0.0944058
YP_003043416.1	0.236023	0.0855622	0.0734464	0.0536046	0.181424	0.133566	0.100473	0.118037	0.787657
YP_003045845.1	0.514788	0.372316	0.772749	0.508861	0.290671	0.156309	0.182828	0.150184	0.459363
YP_003044070.1	0	0.140505	0	0.167539	0	0.0154745	0.157152	0.249106	0.408044
YP_003043657.1	0.0785263	0.0427272	0.0135614	0.181286	0.238926	0.0568703	0.0996996	0.0433486	1
YP_003046640.1	0.186748	0.442018	0	0.260282	0.206228	0.168812	0.494195	0	0.444811
YP_003045746.1	0.272764	0	6.298997973956787e-05	0	0	0	0	0	0
YP_003044072.1	0.356847	0.176211	0.250724	0.158563	0.10841	0.109027	0.184251	0.327376	1
YP_003043426.1	0.139101	0.536016	0.512174	0.113271	0.216588	0.355559	0.110989	0.185613	0.911214
YP_003045167.1	0	0.0178575	0.00531634	0.0271768	0	0.268398	0.0205386	0.224161	0.299642
YP_003045740.1	0.275305	0.057609	0.424044	0.103469	0.26911	0.174818	0	0.00424981	0.0539447
YP_003046620.1	0	0	0.00304029	0	0	0	0	0.00790724	0.176568
YP_003043424.1	0.0821532	0.153777	0.149791	0.0327089	0.0761272	0.214537	0.0308137	0.0961145	0.864827
YP_003045970.1	0	0	0	0	0	0	0	0	0.12341
YP_003045169.1	0.281687	0.0441138	0.585579	1.00045	0.819934	0.479868	0	0	0
YP_003045068.1	0.252435	0.169124	0.158148	0.376124	0.184065	0.336768	0.424297	0.196635	0.962298
YP_003044002.1	0.152694	0.092627	0.207572	0.589841	0.408272	0.0590201	0.105985	0.284907	0.516442
YP_003044855.1	0.602409	0.701248	0.625998	0.521776	0.327442	0.957356	0.187963	0.662815	0.778895
YP_003044428.1	0.0193996	0.127827	0.0554844	0.0301132	0.0616519	0.0754274	0.125739	0.133581	0.888215
YP_003044847.1	0.0516925	0.0474902	0.024807	0.0313782	0.0224951	0.183128	0.256202	0.207284	0.460832
YP_003047396.1	0.0986392	0.171878	0.270675	0.19781	0.322925	0	0	0.0147577	0
YP_003044004.1	0.0837491	0.0824075	0.11614	0.0809329	0.0668856	0.0594834	0.344512	0.311239	0.350065
YP_003045107.1	0.25474	0	0.2539	0	0	0.700632	0.853262	0	0.447354
YP_003046985.1	0	0	0	0	0	0	0	0	0.412362
YP_003045038.1	0.180307	0.106582	0.317206	0.138672	0.0612294	0.101305	0.21594	0.0720407	0.49828
YP_003046773.1	0	0	0	0	0	0	0	0	0.736944
YP_003044457.1	0.207	0.313923	0.626728	0.384835	0.277951	0.0209885	0.164831	0.241229	0.364485
YP_003044319.1	0.069492	0.0222191	0.141336	0.0889166	0.118822	0.151639	0.245529	0.192112	1
YP_003047216.1	0.0535937	0.152493	0.516517	0.187565	0.0890747	0.242804	0.217844	0.140102	0.732124
YP_003046353.1	0.0696002	0.0620694	0.184138	0.169216	0.0637103	0.0769473	0.185033	0.104804	0.254411
YP_003045748.1	0.0225634	0	0.0079466	0	0.0246321	0	0	0.0450319	0
YP_003046658.1	0.452121	0.307113	0.207572	0.404012	0.392244	0.307525	0.0379771	0.18985	0.183944
YP_003046349.1	0.336089	0.0302564	0.33445	0.23132	0.143719	0.13801	0.158922	0.0818423	0.192644
YP_003043704.1	0.290955	0.195808	0.448986	0.509402	0.208405	0.147247	0.0410819	0.265902	0.257169
YP_003046946.1	0.585527	0.563439	1.22529	0.425783	0	0.250337	0.473218	0.0486855	0.153656
YP_003043410.1	0.189617	0.181132	0.162837	0.16122	0.482869	0.139968	0.137314	0.120794	0.173441
YP_003046377.1	0.112492	0.179424	0.230285	0.117187	0.16976	0.311502	0.732947	0.267438	0.574493
YP_003044853.1	0.46698	0.103648	0.210526	0.202323	0.392256	0.373242	0.202292	0.0560019	0.722348
YP_003044317.1	0.0912707	0.0355919	0.0916377	0.123921	0.108918	0.1478	0.168686	0.100562	1
YP_003046345.1	0.186304	0.0428825	0.393935	0.113902	0.0995425	0.0765228	0.0873543	0.256353	0.225023
YP_003043708.1	0.0326588	0	0	0	0.0441138	0	0	0.879751	0.49028
YP_003045852.1	0.111036	0.168459	0.281222	0.153813	0.090741	0	0	0	0.0341569
YP_003046347.1	0.0578654	0.112098	0.165696	0.27478	0.778307	0.333596	0.129167	0.114796	0.293174
YP_003047424.1	0.147451	0.0435197	0.367925	0.27098	0.384168	0.265604	0.0622349	0.0502172	0.664876
YP_003045898.1	0.0272561	0	0	0.0764453	0	0	0	0	0
YP_003043283.1	0.327284	0.116144	0.140137	0.198635	0.289109	0.208557	0.266198	0.0603776	0.996067
YP_003044296.1	0.230159	0.199756	0.278349	0.315828	0.323335	0.1184	0.14836	0.0952004	0.441905
YP_003045111.1	0.0173251	0.492916	0.87438	0.483024	0	0	0	0	0
YP_003047428.1	0.478197	0.167815	0.0492992	0.435848	0.586279	0.455792	0	0	0
YP_003046526.1	0.131451	0.164758	0.0859974	0.114024	0.230837	0.0666046	0.277292	0.216212	1
YP_003044426.1	0.0899615	0.11186	0.233054	0.219403	0.265293	0.193112	0.169352	0.13752	0.897349
YP_003044301.1	0.306621	0.0788472	0.509369	0.277471	0.197355	0.0795772	0.306951	0.116614	0.713286
YP_003043348.1	0.236802	0.0745605	0.161296	0.120075	0.351958	0.164697	0.0450512	0.161602	0.789276
YP_003045257.1	0.105146	0.463683	0.218469	0.271408	0.110334	0	0	0	0
YP_003044424.1	0.199797	0.270301	0	0	0	0.00959041	0.110141	0	0.109962
YP_003043977.1	0	0.220475	0.00519551	0	0.152931	0.268398	0.0451391	0.297972	0.407512
YP_003046502.1	0.106212	0.129494	0.000281446	0.251107	0.167697	0.205522	0.163225	0.140449	0.53244
YP_003043353.1	0.162203	0.181011	0.0822793	0.0805522	0.167433	0.195316	0.0377691	0.0525511	0.733526
YP_003046654.1	0.227883	0.0603021	0.106952	0.120643	0.14463	0.204273	0.366269	0.398543	0.697518
YP_003044422.1	0.308599	0	0.211385	0	0	0	0	0	0
YP_003043979.1	0	0	0.366615	0.133235	0	0.696819	0.0393079	0.329038	0.5298
YP_003046635.1	0.0871508	0.0611426	0.136926	0.120306	0.113381	0.105506	0.134614	0.107243	1
YP_003044104.1	0.406431	0.178239	0.596541	0	0.557234	0.0878596	0.179047	0.125041	0.350933
YP_003043513.1	0	0	0	0	0.588972	0.16697	0.0243665	0.472685	1
YP_003046687.1	0.71556	0.662518	0.178771	0.0416882	0.397449	0.125074	0.221125	0.0861449	0.245141
YP_003045272.1	0.0139402	0.0542233	0.0270816	0.0158126	0.0605789	0.0579126	0.256233	0.28386	0.814731
YP_003044791.1	0	0	0	0	0	0	0	0	1
YP_003044972.1	0.078688	0.0537962	0.0824761	0.0524749	0.26601	0.202177	0.490976	0.393103	0.841135
YP_003043386.1	0.0724505	0	1.09463	0.771459	1.20263	0.199306	0.188139	0	0
YP_003047183.1	0.0153731	0.0261589	0.128685	0.0589523	0.0875721	0.063704	0.157287	0.174639	0.822079
YP_003046217.1	0.307317	0.354275	0.173058	0.0943962	0.0410313	0.0776543	0.359621	0.322766	0.466713
YP_003045175.1	0.677993	0	0.344085	0	0.221431	0	0.375255	0.221715	0.736216
YP_003044331.1	0.121138	0.12945	0.288371	0.145478	0.167612	0.261924	0.136735	0.393833	0.652719
YP_003043384.1	0.43585	0.48473	0.109833	0.241015	0.126267	0.466416	0.139948	0.276133	0.812459
YP_003046668.1	0.0825783	0.124695	0.637771	0.340981	0.463515	0.172708	0.123904	0.266964	0.305103
YP_003046524.1	0	0	0	0	0	0	0	0	0.845007
YP_003045173.1	0	0.0177466	0.000120079	0.125789	0.518007	0.618383	0	0.317464	0.504241
YP_003045276.1	0.447437	0.201028	0.116386	0.144422	0.0702827	0.197943	0.343958	0.215444	0.271629
YP_003044303.1	0.172259	0.140056	0.0465373	0.0311228	0.0772807	0.0343942	0.109465	0.0928266	0.0423869
YP_003044795.1	0	0	0.406633	0	0.332291	0.23246	0.347477	0.306434	0
YP_003046693.1	0	0	0	0	0.0421331	0	0.0252925	0.266701	0.335794
YP_003043418.1	0.373833	0.433811	1.06954	0.332533	0.0794306	0	0	0	0.192846
YP_003045112.1	0	0.22336	0.0117294	0	0	0.149254	0	0	0.339669
YP_003046528.1	0.405067	0.397819	0.098874	0.408008	0.386522	0.405796	0.304949	0.387675	0.586416
YP_003043810.1	0	0	0	0	0	0	0	0	0.688237
YP_003044986.1	0.118392	0.320255	0.376367	0.250914	0.192646	0.0513855	0.125251	0.205265	1
YP_003043444.1	0.285132	0.0916236	0.057678	0.165143	0.105325	0.141245	0.464936	0.21648	0.995656
YP_003047010.1	0.474445	0.351815	0.723629	0	0	0.0256569	0.0026918	0.0322395	0.403194
YP_003045109.1	0.198084	0.281469	0.423253	0.196883	0.0876847	0.115023	0.333836	0.309901	0.615943
YP_003044321.1	0.474748	0.378108	0.70291	1.00562	0.928167	1.04747	0.294846	1.21218	0.481045
YP_003045981.1	0.326878	0.774018	0.00708625	0.822822	1.0678	0	0	0	0.312727
YP_003043446.1	0.135777	0.0601087	0.170259	0.0597152	0.0778539	0.13588	0.10278	0.129338	0.942008
YP_003044214.1	0	0	0.355141	0	0.228546	0.343746	0	0.0283593	0.997272
YP_003047016.1	0.200639	0.144011	0.258742	0.403081	0.159492	0.111735	0.112292	0.153719	0.577732
YP_003044100.1	0.284535	0.294896	0.271395	0.0427072	0.209231	0	0	0	0.0441648
YP_003044323.1	0.162034	0.0414728	0.26189	0.0320519	0.065771	0.131933	0.18231	0.161342	0.630698
YP_003046351.1	0.0745447	0.0188693	0.185245	0.152709	0.110144	0.0989752	0.117669	0.103575	0.868026
YP_003043596.1	0.268955	0.27463	0.141781	0.225564	0.221021	0.265062	0.138206	0.0841452	1
YP_003045547.1	0.0793688	0.0476938	0.0409974	0.123488	0.1259	0.0724799	0.104804	0.25302	1
YP_003044976.1	0.194624	0.308485	0.307303	0.219384	0.084546	0.213388	0.285822	0.170771	1
YP_003044216.1	0	0	0	0.228661	0	0.376271	0.00332701	0	0.503047
YP_003044102.1	0.549593	0.225725	0.330426	0.344113	0.19992	0.437437	0.164966	0.505976	1
YP_003043515.1	0	0	0	0	0	0.604294	0.315905	0.201673	1
YP_003046504.1	0.548554	0.439598	0.337078	0.058472	0.0647322	0.211268	0.337479	0.148013	0.57348
YP_003046828.1	0.166707	0.0735121	0.329153	0.105357	0.120043	0.0452469	0.24219	0.0886732	0.559412
YP_003046266.1	0.163676	0.170963	0.512894	0	0	0.0306459	0.538012	0.710621	0.96053
YP_003044778.1	0.802263	0.529483	0.0694465	0.0824961	0.2433	0.00340046	0	0.00196592	0
YP_003043430.1	0.228767	0.74797	0.442502	0.942766	0.332404	0.32403	0.231825	0.714902	1
YP_003044998.1	0.169479	0.107174	0.500013	0.510175	0.488722	0.198547	0.0571381	0.168614	0.0173241
YP_003046461.1	0.0490452	0.0102865	0.022009	0.0773448	0.0918147	0.136875	0.124497	0.136837	1
YP_003047033.1	0.227805	0.137909	0.140246	0.0476158	0.121805	0.0543309	0.110282	0.0216571	0.607438
YP_003047051.1	0.0124279	0.41753	0.184369	0.479689	0.333477	0	0	0	0
YP_003045225.1	0.365466	0.189307	0.041797	0.204705	0.144618	0.244453	0.0901034	0.192596	0.398541
YP_003043814.1	0.218736	0.163408	0.127633	0.114949	0.197731	0	0	0	0
YP_003045798.1	0.0413715	0.0860641	0.165881	0.0480116	0.0398389	0.0458839	0.200503	0.0308736	0.702036
YP_003044590.1	0.00369677	0	0.000698321	0	0	0.134319	0.277134	0.0653985	0.586785
YP_003046463.1	0.160088	0.207159	0.617446	0.432435	0.116726	0.0815764	0.354454	0.299991	0.787615
YP_003046262.1	0.0981475	0.0729542	0.0785051	0.0720951	0.0891649	0.135184	0.134434	0.153685	0.644796
YP_003046244.1	0.323646	0.39359	0.680006	0.768315	0.037857	0.0484665	0.0596671	0.0442793	0.282014
YP_003046003.1	0.2965	0.125643	0.0684093	0.103019	0.226229	0.186295	0.207006	0.14239	0.596061
YP_003045278.1	0.820389	0.262647	0.909882	0.189128	0.390594	0.0219037	0	0.0963513	0.540335
YP_003046465.1	0.066459	0.0646256	0.18109	0.10799	0.0957391	0.0783897	0.175019	0.1685	1
YP_003047191.1	0	0	0	0	0	0.165671	0.045174	0.234255	1
YP_003046113.1	0.325756	0.345468	0.261037	0.263155	0.568404	0.188527	0.103252	0.450269	1
YP_003044990.1	0.187123	0.061107	0.121623	0.0461421	0.154245	0.141542	0.0639768	0.0214584	0.0554668
YP_003043892.1	0	0	0.112683	0	0	0.123328	0	0	0.377295
YP_003043594.1	0.109143	0.0936991	0.102837	0.0810221	0.196869	0.126313	0.0482771	0.108576	0.691312
YP_003045613.1	0.35903	0.273459	0.295304	0.141939	0.638045	0.22068	0.075903	0.0206912	0.202052
YP_003046201.1	0.229823	0.155039	0.279353	0.222125	0.542181	0.815735	0.182901	0.13555	0.835555
YP_003045642.1	0	0.136303	0	0	0.00645682	0.004466	0.0962096	0.00598297	0.0759445
YP_003046087.1	0.138536	0.0709788	0.431209	0.238315	0.141479	0.119607	0.385217	0.292826	0.402241
YP_003044229.1	0	0	0	0	0	0	0	0	1
YP_003043915.1	0.456974	0.40742	0.376545	0.404651	0.213641	0.254452	0.361892	0.259082	0.378426
YP_003045611.1	0.0794616	0.0879883	0.213058	0.191804	0.314381	0.212987	0.183792	0.041082	0.538168
YP_003045321.1	0.245882	0.540144	0	0	0	0	0	0	0
YP_003046228.1	0.073414	0.0743663	0.174661	0.113374	0.127795	0.154637	0.18565	0.0889269	0.653125
YP_003044656.1	0	0.210653	0	0.102008	0.104469	0.217733	0.446801	0.1007	0.705484
YP_003046457.1	0	0	0.000160152	0	0.0176348	0.0497221	0.0272227	0	0.403194
YP_003046746.1	0.0790673	0.200773	0.282998	0.238729	0.147805	0.109523	0.127365	0.114998	0.387126
YP_003046530.1	0.0495629	0.134936	0.429966	0.264208	0.342376	0.236705	0.1772	0.0946245	0.864665
YP_003045780.1	0.00327807	0	0	0	0.415648	0.171483	0.043104	0.356615	0.75863
YP_003046930.1	0.210131	0.158425	0.0880141	0.0380065	0.0359949	0.06569	0.021766	0.102093	0.803443
YP_003046748.1	0.125133	0.17515	0.0400125	0.234884	0.244738	0.157534	0.118263	0.0824641	0.94613
YP_003045601.1	0.805635	0.00756285	0	0	0.400912	0	0.0379344	0	0.512898
YP_003046986.1	0.100577	0.148233	0.0178783	0.176517	0.157808	0.28314	0.325769	0.460681	1
YP_003043507.1	0	0	0	0	0	0	0	0	0.977587
YP_003047121.1	0.566849	0.13891	0.187544	0.588802	0.102532	0	0	0	0
YP_003044787.1	0.225376	0.118961	0.311234	0.216529	0.502127	0.602335	0.326289	0.280828	0.512192
YP_003046111.1	0.397513	0.0141806	0.318366	0.707184	0.651841	0.107394	0.126659	0.474899	1
YP_003046984.1	0.0483372	0.0345588	0.0268253	0.00921606	0.045175	0.103444	0.0458705	0.0765778	1
YP_003044992.1	0.983232	0.687602	0.905246	0.730359	0.298334	0	0	0	0.455795
YP_003044690.1	0	0	0.32512	0	0	0.16276	0.301016	0.188492	0.744762
YP_003046554.1	0	0	0	0	0	0.614439	0.0318022	0	0.122566
YP_003046467.1	0.662941	0.342388	0.469203	0.70047	0.141641	0.0904384	0.188383	0.220562	0.775854
YP_003045644.1	0	0	0	0.271629	0.125253	0.10912	0	0.335825	0
YP_003044035.1	0.183891	0.303034	0	0	0	0	0	0.165312	0.355058
YP_003046115.1	0	0	0	0	0	0	0.00341385	0.61063	0
YP_003046389.1	0.345027	0	0	0.232911	0.20797	0.383263	0	0	1
YP_003045646.1	0	0	0.00649728	0	0.291512	0	0.938672	0.0128285	0.750563
YP_003046762.1	0	0	0.57974	0.516104	0.3208	0.105483	0	0	0
YP_003043759.1	0	0	0	0	0	0	0	0	0.530139
YP_003043565.1	0	0	0	0	0	0	0	0	0.268866
YP_003047131.1	0	0.324217	0.712437	0.506528	0	0	0.157391	0.443705	0.243548
YP_003044557.1	0	0	0	0	0	0	0	0	0.751983
YP_003047113.1	0	0	0	0	0.0435341	0.21847	0	0	0.498545
YP_003043519.1	0	0.0104456	0	0	0	0	0	0	0
YP_003043658.1	0.187243	0.213387	0.197609	0.111262	0.0172344	0.143041	0.0509471	0.13939	0.897719
YP_003045291.1	0.200897	0.17454	0.0164579	0.0490683	0.0981653	0.192011	0.301227	0.083148	0.480045
YP_003046952.1	0	0	0	0	0	0	0	0	0.0716976
YP_003044658.1	0.227024	0.449741	0.479265	0.493011	0.0304226	0.314704	0.243274	0.437287	1
YP_003046240.1	0.398196	0.495031	0.364077	0.107505	0.0562062	0.287428	0.104466	0.67342	0.368948
YP_003044392.1	0.653474	0.00327492	0.471756	0.645356	0.434477	1.09887	0.65905	0	0.22079
YP_003043352.1	0.0775794	0.0649674	0.274484	0.0709505	0.133246	0.304514	0.320379	0.21758	0.99546
YP_003046459.1	0.505138	0.997034	0	0	0.258349	0.238659	0.0903105	0.123511	0.3168
YP_003043989.1	0.0340888	0.0598627	0.0317068	0.0356295	0.190901	0.364433	0.231385	0.648877	1
YP_003046648.1	0.144322	0.121587	0.101487	0.173751	0.151538	0.109158	0.213889	0.139841	0.801258
YP_003043575.1	0	0	0.426338	0.036612	0.580838	0.599298	0	0.0242104	0
YP_003047176.1	0.561705	0.145951	0.355059	0.142136	0.0615539	0.111312	0.196508	0.259553	0.408196
YP_003046109.1	0.168949	0.146327	0.265937	0.130158	0.124286	0.217867	0.15802	0.261297	0.68159
YP_003045650.1	0.274519	0.103376	0.138603	0.0124682	0.255211	0.0813769	0.111409	0.191123	0.653008
YP_003047170.1	0.0667501	0.05735	0.312511	0.323285	0.188575	0.0396221	0.011483	0.223884	0.396417
YP_003045634.1	0.209925	0.201926	0.178943	0.211988	0.268912	0.576551	0.0477062	0.140902	0.483439
YP_003046766.1	0.0644265	0.114486	0.407354	0.352529	0.155423	0.0849666	0.203046	0.229419	0.722083
YP_003044899.1	0.338513	0.148631	0.328591	0.121996	0.0498562	0.794005	0	0.982165	0.549587
YP_003043569.1	0.245505	0.152083	0.173539	0.269506	0.267803	0.214869	0.304107	0.336887	0.798373
YP_003046387.1	0.23627	0.0991748	0.119769	0.2004	0	0.882267	0	0.32674	0.560061
YP_003047150.1	0.0987235	0.114013	0.32456	0.407761	0.23946	0.190151	0.0796053	0.0836259	0.599968
YP_003046089.1	0	0	0	0	0	0	0	0	0.294279
YP_003044655.1	0	0	0.346924	0	0.331763	0	0.0345769	0	0.470438
YP_003044893.1	0.402564	0.212069	0.419099	0.353421	0.239736	0	0	0.204453	0.99483
YP_003047160.1	0	0.298279	0	0	0.270269	0	0	0	0.495822
YP_003045142.1	0.122172	0.197048	0.0284461	0.0823139	0.308295	0.244221	0.0440976	0.0771308	0.758667
YP_003046666.1	0.461085	0.355223	1.13737	0.425455	0.161434	0.763817	0	0.598009	0.327563
YP_003045714.1	0.0691673	0.154116	0.176787	0.102319	0.0130243	0.173573	0.124358	0.165923	1
YP_003044390.1	0.158907	0.121758	0.591165	0.384943	0.350565	0.140462	0.160811	0.254666	0.941204
YP_003043602.1	0	0	0	0	0.0446124	0	0.745817	0	0.495822
YP_003046644.1	0.493586	0.260646	0.0673154	0.131716	0.164498	0.20708	0.060987	0.207811	0.591396
YP_003044698.1	0.00507473	0	0	0	0	0.0681948	0.268678	0.465324	0.717564
YP_003047239.1	0.529274	0.541945	0.199322	0.379228	0.33723	0.213858	0.470463	0.0924122	0.253588
YP_003044342.1	0.117743	0.198945	0.074717	0	0.10783	0.220987	0.266715	0.118482	0.687746
YP_003046841.1	0.301053	0.234418	0.538178	0.143713	0.266174	0.177852	0.219053	0.185433	0.825437
YP_003044475.1	0.349827	0.39278	0.764204	0.331953	0.301412	0	0	0	0
YP_003045722.1	0	0	0	0.137325	0	0.308061	0	0.296223	0.551223
YP_003046645.1	0.104077	0.0820584	0.0925793	0.114381	0.058114	0.110608	0.213588	0.11872	0.586737
YP_003043622.1	0.448485	0.3969	0.576402	0.130434	0.158173	0.171561	0.171997	0.0643793	0.345942
YP_003043898.1	0.0146913	0.0945637	0.104149	0.129179	0.0231066	0.0496534	0.043933	0.144758	1
YP_003045818.1	0.204885	0.126609	0.585476	0.275982	0.247308	0.0455998	0.20148	0.231027	0.71831
YP_003044398.1	0.187992	0.22459	0.566792	0	0.841301	0.312528	0.0880838	0.308552	0.389469
YP_003046669.1	0.402389	0.260233	0.201621	0.344084	0.244502	0.125075	0.0896164	0.0548562	0.494982
YP_003044578.1	0.402267	0.167542	0.601683	0.759971	0.116094	0.0547403	0.0308756	0.307532	0.461132
YP_003046863.1	0.355445	0.357008	0.196723	0.406075	0.325555	0.182068	0.172774	0.098811	0.905177
YP_003047149.1	0.287387	0	0	0	0	0.303639	0.167673	0.282768	0.743974
YP_003044953.1	0.173743	0.300474	0.212987	0.165433	0.478016	0.893592	0.194942	0.725641	0.471321
YP_003043999.1	0.303647	0.129304	0.27006	0.0866103	0.0482503	0.189079	0.156645	0.386125	1
YP_003044114.1	0.0676061	0.08383	0.537608	0.58176	0.396679	0.0184598	0.206788	0.137457	0.699999
YP_003046925.1	0.425695	0.194669	0.238975	0.199433	0.341498	0.329706	0.0860838	0.0687917	0.841458
YP_003043652.1	0.0256788	0.188719	0.0765013	0.534527	0.4147	0.257361	0.338338	0.242124	0.92665
YP_003044822.1	0.0328853	0.163193	0.347979	0.304504	0.0658586	0.0557169	0.229473	0.191522	0.440365
YP_003046319.1	0.218112	0.125794	0.130795	0.2459	0.199699	0.366867	0.294729	0.0838443	0.538237
YP_003044376.1	0	0	0	0	0	0	0	0	0.109698
YP_003046677.1	0.411921	0.130066	0.284144	0.557296	0.51991	0.337941	0.167067	0.285915	1
YP_003047202.1	0.27033	0.139383	0.287731	0.203334	0.208918	0.313412	0.231282	0.208933	0.70782
YP_003046303.1	0	0.374172	0	0.425783	0	0.250337	0	0.177318	0.153656
YP_003043654.1	0.101528	0.14604	0.0321115	0.107574	0.103676	0.0744919	0.025397	0.0876544	0.450814
YP_003043970.1	0.117263	0.242193	0.552463	0.433263	0.670867	0.460065	0.272178	0.580648	0.902308
YP_003046679.1	0.393674	0.231923	0.0725896	0.1346	0.253254	0.187841	0.328579	0.266252	0.643405
YP_003043259.1	0.133387	0.190799	0.197255	0.0914594	0.0343081	0.111776	0.184838	0.0709148	0.682859
YP_003044947.1	0	0	0.000132407	0.177474	0	0	0	0.211132	0.328354
YP_003044472.1	0.133002	0.0636183	0.149092	0.129943	0.107679	0.0496405	0.180088	0.100238	0.6008
YP_003046356.1	0.0722262	0.0640254	0.155364	0.195454	0.250466	0.203392	0.106282	0.0978778	1
YP_003046875.1	0	0	0.552201	0	0	0	0	0	0
YP_003044344.1	0.735128	0.266144	0.295656	0.277553	0.248473	0.109977	0.157286	0.0822696	0.446611
YP_003046290.1	0.0716499	0.0662457	0.665606	0.241598	0.18128	0.0682199	0.0535158	0.00625399	0.0892632
YP_003046879.1	0.166417	0.075999	0.231264	0.168005	0.235308	0.3246	0.249105	0.0605374	0.359141
YP_003044482.1	0.237757	0.250387	0.260147	0.802697	0.143803	0.439277	0.145493	0.955615	0.782406
YP_003043636.1	0	0	0.161365	0.0818095	0	0	0.206821	0.21178	0.365877
YP_003047235.1	0	0.219335	0.483264	0.362661	0	0	0.313871	0.344579	1
YP_003043265.1	0.0897478	0.150347	0.0696437	0.0997998	0.0952545	0.0643579	0.0981393	0.142448	0.826965
YP_003043409.1	0.501908	0.644198	0.371772	0.201973	0.187592	0.495387	0.631483	0.356274	0.435431
YP_003044372.1	0.673433	0.299997	0.143081	0.144687	0.191999	0	0	0	0
YP_003047233.1	0	0	0	0	0.390283	0	0	0.315252	0
YP_003047215.1	0.150996	0.289125	0.290891	0.42179	0.0415453	0.111897	0.0330475	0.303688	0.235582
YP_003044182.1	0.0507009	0	0	0.251454	0	0.446486	0.0406591	0.0498182	0.539808
YP_003045753.1	0.0161537	0.017705	0.565057	0	0	0	0.0026918	0	0.397158
YP_003046304.1	0.072749	0.0336058	0.170017	0.241283	0.0215217	0.0348247	0.287923	0.0936387	1
YP_003047229.1	0.195756	0.0979894	1.26867	0.181154	0.697062	0	0	0	0.208106
YP_003045842.1	0	0	0	0.329901	0.0615574	0	0	0	0.502765
YP_003044464.1	0.0465496	0.0543805	0.217271	0.12235	0.172467	0.0732622	0.064929	0.045498	1
YP_003044370.1	0.0740149	0.0343443	0.281978	0.375622	0.104296	0.165505	0.104031	0.0865677	0.669121
YP_003046969.1	0.257013	0.287831	0.692641	0.494773	0.584975	0.408675	0.16928	0.176604	0.95332
YP_003044468.1	0.116656	0.289277	0.496989	0.615595	0.901763	0.941002	0.0870093	0.583556	0.918121
YP_003044190.1	0.257267	0	0	0	0	0.418628	0.382322	0.448324	0.837838
YP_003044443.1	0	0	0	0	0	0.198582	0.18374	0.0703861	1
YP_003047227.1	0.100049	0.0954973	0.259137	0.47353	0.021512	0.0299073	0.321603	0.383679	0.696416
YP_003046606.1	0.483869	0.320812	0.125625	0.115656	0.166693	0.112565	0.216694	0.178221	0.314032
YP_003046336.1	0	0	0	0	0	0	0	0	1
YP_003045638.1	0.26542	0.325441	0.507479	0.137325	0.610775	0.364399	0.542299	0.418618	0.680139
YP_003044925.1	0.250332	0.537252	0.383394	0.20332	0.496508	0.399745	0.274595	0.29834	0.812959
YP_003047433.1	0.104567	0.0963164	0.238464	0.118731	0.11555	0.0502055	0.329674	0.32864	0.951528
YP_003046975.1	0.32796	0.187479	0.735069	0.198437	0.434827	0.478615	0.676034	0.572832	0.814637
YP_003046338.1	0.33207	0.226964	0.104884	0.0821998	0.116804	0.16767	0.249332	0.065297	0.137512
YP_003046099.1	0.398116	0.189294	0.370406	0.302043	0.3583	0.408892	0.402434	0.896553	1
YP_003044923.1	0.607763	0.730682	0.697007	0.35992	0.924104	0.952531	0.293301	0.44942	0.568347
YP_003044194.1	0.3533	0.015207	0	0.0430903	0.0423547	0.186592	0	0	0.345929
YP_003046657.1	0.151134	0.419749	0.2656	0.395732	0.591656	0.441786	0.224844	0.171988	0.974827
YP_003045388.1	0.412843	0.518967	0.598961	0.560782	0.268191	0	0.291291	0.183368	0.25773
YP_003043284.1	0.22525	0.0897346	0.208774	0.158186	0.225727	0.250085	0.0392575	0.157421	0.797098
YP_003045438.1	0.469302	0.620892	0.475741	0.207682	0.71781	0	0	0.343105	0.114848
YP_003044959.1	0.353854	0.287338	0.467649	0.262271	0.1355	0.0511234	0.359487	0.166058	1
YP_003043997.1	0.0945826	0.0425615	0.0316203	0.0287001	0.122283	0.192875	0.222703	0.217211	1
YP_003046785.1	0.0910315	0.198685	0.719568	0.18713	0.337212	0.381627	0.357192	0.0816177	0.878231
YP_003044093.1	0.332968	0.154826	0.238842	0.115844	0.0980848	0.106707	0.0873467	0.106202	0.91728
YP_003046230.1	0.227882	0.157235	0.289134	0.125727	0.292188	0.0354243	0.22686	0.41925	0.727074
YP_003044433.1	0.0716052	0.254721	0.524985	0.146372	0.292082	0.434569	0.0225292	0.140334	0.448311
YP_003046212.1	0.249194	0.163399	0.43034	0.0423974	0.430196	0.276198	0.0924661	0.121274	0.586984
YP_003045816.1	0.211927	0.204675	0.146089	0.665978	0	0.260353	0	0.105987	1
YP_003044858.1	0	0	0	0.122479	0.585427	0	0	0	0
YP_003046967.1	0.252787	0.397967	0.371008	0.31447	0.318743	0.366367	0.240143	0.294704	1
YP_003046232.1	0.167006	0.2675	0.268069	0.295483	0.204644	0.268263	0.172186	0.186423	0.780012
YP_003045406.1	0.117732	0.276647	0.465907	0.40133	0.123091	0.144446	0.0366963	0.229573	0.848273
YP_003047077.1	0.0975917	0.0687803	0.117295	0.54305	0.427298	0.306948	0.320174	0.166326	1
YP_003046781.1	0.438364	0.00810607	0.379218	0.0689075	0.0677312	0	0	0.0498182	0.546499
YP_003044011.1	0.0547325	0	0.351247	0.660801	0.0258747	0	0	0	0.582732
YP_003045043.1	0.145393	0.0620623	0.262982	0.173658	0.35933	0	0.151779	0.205459	0.2558
YP_003043877.1	0	0.038699	0	0.551158	0	0	0	0.515744	1
YP_003045927.1	0.376435	0.342239	1.30192	0.867587	0.419427	0.370238	0.368314	0.395357	0.236721
YP_003046352.1	0.14552	0.215244	0.200168	0.152366	0.31628	0.257657	0.311712	0.202818	0.115315
YP_003045408.1	0.135484	0.334416	0.226493	0.21274	0.34974	0.010374	0.412301	0.0301101	0.505504
YP_003045220.1	0.751	0.284521	0.100324	0.637519	0.875131	0.87775	0.880516	0.116323	0.352439
YP_003043373.1	0.130295	0.143558	0.226278	0.209523	0.142489	0.273423	0.152654	0.0841236	0.72298
YP_003043852.1	0	0	0	0	0	0	0	0	0.59957
YP_003046943.1	0.209734	0.170616	0.428094	0	0.0416421	0.219555	0.327084	0.506146	0.803846
YP_003045174.1	0.0158675	0.644045	0	0.0270257	0	0.0263833	0	0	0.507035
YP_003044378.1	0	0.000802613	0.0192696	0.00199566	0.0167658	0.135636	0.216646	0.39822	0.907635
YP_003045329.1	0.431828	0.00560137	0	0	0	0	0	0	0.384351
YP_003044763.1	0.366561	0.5644	0.489996	0.81332	0.724587	0.328725	0.652299	0.126313	0.932696
YP_003045920.1	0.4121	0.21709	0.239945	0.454207	1.037	0.667147	0.121015	0.173559	0.581583
YP_003043994.1	0.384136	0.623092	0.766875	0.645665	0.438538	0.813807	0.513753	0.655925	1
YP_003044711.1	0	0	0	0	0	0	0.036953	0	0.748067
YP_003047355.1	0.214559	0.407408	0.743324	0.849068	0.786632	0	0	0	0.111904
YP_003044773.1	0.197107	0.129648	0.170771	0.0970447	0.138425	0.224498	0.0159583	0	0
YP_003045739.1	0.136478	0.141079	0.268017	0.37291	0.375657	0.205307	0.230839	0.469011	0.49036
YP_003045432.1	0.109383	0.196346	0.462617	0.320145	0.311094	0.370521	0.125592	0.281192	0.5851
YP_003043691.1	0.415186	0	0	0	0	0.0212412	0	0.347464	0.84695
YP_003044771.1	0.10768	0.0906514	0.169729	0.101133	0.200212	0.141834	0.197871	0.1769	0.878651
YP_003045878.1	0.0382928	0	0	0.266901	0	1.00647	0.186683	0	0.241203
YP_003047398.1	0.488405	0.270902	0	0.0326142	0.19106	0.662985	0.0772351	0.213912	0.150529
YP_003047377.1	0.230821	0.121235	0.467867	0.260007	0.135962	0	0.0271054	0.00445878	0.0832263
YP_003044223.1	0.0120363	0.0337269	0.0836299	0.0374769	0.161643	0.0671642	0.0458939	0.0640199	1
YP_003044701.1	0.0746175	0.034434	0.334857	0.10735	0.0642279	0.0825817	0.15515	0.112613	0.61443
YP_003043848.1	0.152156	0.0421751	0.12313	0.0412252	0.0498836	0.234417	0.0558804	0.173528	0.366554
YP_003043743.1	0.253572	0.337458	0.425246	0.311655	0.237026	0.420984	0.396778	0.423458	0.797174
YP_003046273.1	0.100938	0.159467	0.281257	0.178883	0.47429	0.494466	0.649483	0.316808	0.632095
YP_003045901.1	0.267264	0.298565	0.000145942	0.0191728	0	0.235975	0.544398	0	0.732807
YP_003044761.1	0.184263	0.885866	0	0.301066	0.703864	0.625621	0.352119	0.169561	0.14098
YP_003046698.1	0	0.334103	0.314763	0.391549	0.0353899	0.304663	0.853262	0.653067	0
YP_003043817.1	0.156432	0.209642	0.295544	0.460039	0.435967	0	0	0	0.098718
YP_003046929.1	0.172056	0.020165	0.0765415	0.0489283	0.0322768	0.0264981	0.0449595	0.0407037	0.775579
YP_003044091.1	0.0930054	0.250391	0.468285	0.340826	0.277083	0.174319	0.450185	0.0942742	0.634364
YP_003046598.1	0	0	0	0	0	0.0590011	0.162373	0.497885	1
YP_003044260.1	0.14352	0.164878	0.0561807	0.079	0.120363	0.322506	0.204695	0.238327	0.738791
YP_003043415.1	0.368402	0.186876	0.483418	0.328487	0.311526	0.276024	0.581291	0.528126	0.626609
YP_003044316.1	0.0236153	0.130279	0.0773981	0.221187	0.124667	0.566735	0.582786	0.646458	0.819825
YP_003044856.1	0.143166	0.186692	0.188002	0.172872	0.124827	0.172	0.124139	0.16243	0.567664
YP_003045917.1	0.194339	0.349159	0.111612	0	0.422415	0.33193	0.0969439	1.01345	0.151843
YP_003045911.1	0.0406936	0.253774	0.257041	0.0493749	0.0593186	0.0873128	0.10778	0.225165	0.678698
YP_003045604.1	0.16908	0.288053	0.412887	0.344142	0.120968	0.475373	0.29375	0.312019	0.743174
YP_003045913.1	0.149021	0.226899	0.5922	0.330192	0.509977	0.148623	0.0725994	0.417001	0.857429
YP_003043910.1	0	0	0	0	0	0	0	0	0.905653
YP_003043863.1	0.144956	0.266312	0.396694	0.192646	0.403092	0.356204	0.104193	0.196668	0.885003
YP_003045386.1	0.0115602	0.00646884	0	0	0	0.136836	0.298227	0.460083	1
YP_003045358.1	0.0459186	0.0303139	0	0.0257354	0.189082	0.21657	0.0525155	0.337455	1
YP_003043916.1	0.248984	0.196869	0.382236	0.113265	0.104454	0.158518	0.124373	0.57787	0.46658
YP_003043338.1	0.0835257	0.0944011	0.193689	0.112768	0.708165	0.303582	0.224195	0	0
YP_003043293.1	0	0	0	0	0.0185597	0.247839	0.13437	0.352224	1
YP_003045597.1	0.143894	0.0580864	0.0224592	0.105806	0.0680339	0.218582	0.0260434	0.128538	0.56777
YP_003046949.1	0.0436942	0.13341	0.613068	0.534869	0.487098	0.263662	0.103964	0.199851	0.475125
YP_003045352.1	0	0	0.000198611	0	0.251376	0.0616624	0	0.271244	0.504741
YP_003044082.1	0.545453	0.568186	0.274951	0.163573	0.0501624	0.314342	0.136393	0.270703	0.417913
YP_003044752.1	0.0917968	0.284124	0.194303	0.137229	0.621662	0.337338	0.0287405	0.169272	1
YP_003045546.1	0.115047	0.0985876	0.0468784	0.080388	0.181543	0.147205	0.0735791	0.0671682	1
YP_003046143.1	0.184513	0.285399	0.354859	0.281373	0.524437	0.307025	0.315413	0.0862991	0.525513
YP_003043673.1	0.505138	0	0.22426	0.619646	0.763399	0.336696	0.291571	0.37705	0.527235
YP_003046141.1	0.23174	0.0850101	0.0813932	0.115427	0.0890838	0.0918496	0.240456	0.246546	0.912557
YP_003043671.1	0.191115	0.356552	0.161955	0.222868	0.0646212	0.107332	0.166951	0.175987	0.240276
YP_003043233.1	0.111367	0.0743801	0.175687	0.182369	0.216011	0.137452	0.102827	0.125081	0.665304
YP_003045853.1	0.240173	0.163534	0.588814	0.311742	0.2659	0	0	0	0.292159
YP_003046124.1	0.245203	0.229265	0.128452	0.318607	0.109291	0.262304	0.0306115	0.198767	0.859073
YP_003043762.1	0.121275	0.31968	0.117054	0.127243	0.14091	0.210734	0.0885624	0.114765	0.827522
YP_003045360.1	0.0501335	0.0375096	0	0	0.19893	0.159446	0.207568	0.285521	1
YP_003043473.1	0.267609	0.411238	0.722313	0.460436	0.481213	0.477607	0.523599	0.313365	0.898998
YP_003047418.1	0.0195604	0.0782382	0.317407	0.173939	0.239601	0.105875	0.0443435	0.0993893	1
YP_003045637.1	0.293975	0	0	0.0793472	0.405644	0.154228	0.272083	0.39919	0.576332
YP_003046499.1	0.121727	0.203288	0.714088	0.411632	0.478644	0.124849	0	0	0.199839
YP_003045593.1	0.0596346	0.089755	0.245195	0.171063	0.150538	0.0837806	0.0948362	0.193167	0.780283
YP_003043661.1	0.906937	0.434533	0.236745	0.131624	0.354789	0.354684	0.533872	0.711673	0.627832
YP_003046120.1	0.0900645	0.505598	0.625882	0.522462	0.60325	0.480292	0.843169	0.294102	0.166856
YP_003043930.1	0.206223	0.0737804	0.149456	0.205646	0.204813	0.137888	0.103913	0.155744	0.9256
YP_003043495.1	0.15073	0.135371	0.186432	0.18227	0.342974	0.258089	0.101396	0.335543	0.67106
YP_003045595.1	0.251054	0.12849	0.33076	0.270938	0.165162	0.157457	0.0293175	0.0453035	0.513204
YP_003046696.1	0.0273293	0.0397585	0.253117	0.474062	0.324678	0.346473	0.408849	0.13971	1
YP_003045599.1	0.131883	0.180291	0.376933	0.341684	0.0300208	0.0260032	0.0358853	0.0457522	0.0974866
YP_003045837.1	0	0.0225482	0	0	0	0.418356	0.764253	0	0.505799
YP_003043465.1	0.250707	0.763227	0	0	0	0	0.153746	0.0930278	0.901683
YP_003046694.1	0	0	0.281414	0.0361312	0	0	0	0	0
YP_003045284.1	0	0	0	0.317189	0.37103	0	0	0	0.561623
YP_003046152.1	0.185967	0.186495	0.371112	0.174858	0.220653	0.257718	0.580012	0.149704	0.97045
YP_003047107.1	0.386791	0.24294	0.497407	0.165051	0.32592	0.132722	0.830332	0.2362	0.659744
YP_003046130.1	0.0336804	0	0.00513674	0.137325	0	0.0317502	0.458367	0.230576	0.368487
YP_003044660.1	0.088181	0.0635252	0.0601715	0.214647	0.585936	0.600969	0.675457	0.70217	0.875972
YP_003044602.1	0.0738847	0.0463312	0.456449	0.121448	0.31495	0.325642	0.0438292	0.274634	0.106017
YP_003045658.1	0.176054	0.279444	0.187972	0.196012	0.205259	0.423704	0.12171	0.183744	0.653231
YP_003046326.1	0	0	0	0	0.337123	0.336137	0.117738	0.523858	1
YP_003044629.1	0	0	0	0	0.182779	0.590863	0.234	0.828015	0.777611
YP_003045606.1	0.399853	0.171725	0.649894	0.13291	0.263728	0.309885	0.0626462	0.611415	0.607425
YP_003043760.1	0	0	0.90173	0	0	0	0	0	0.266222
YP_003043487.1	0.00957408	0.137605	0	0.0163067	0	0.14871	0.454623	0	1
YP_003046559.1	0.570533	0.403508	0.569153	0.907994	0.496467	0.652814	0.406652	0.43545	0.614662
YP_003046458.1	0.232322	0.227206	0.268892	0.146062	0.198303	0.0676957	0.265257	0.179236	0.441557
YP_003046382.1	0.369749	0.104006	0.299911	0.372082	0.110811	0.174956	0.11413	0.0451314	0.611633
YP_003046803.1	0.23234	0.192896	0.124523	0.0782534	0.113239	0.0590277	0.0874481	0.0857017	0.425101
YP_003043928.1	0.122452	0.119593	0.221283	0.268295	0.338135	0.375169	0.171851	0.240001	0.927909
YP_003045095.1	0.172864	0.140357	0.109991	0.157109	0.140103	0.135819	0.747127	0.660077	0.809363
YP_003044621.1	0.0166226	0	0	0	0	0	0.237342	0	0.817375
YP_003046549.1	0.0313678	0	0.240406	0.0302901	0.027075	0.404118	0.529777	0.0233987	0.342249
YP_003046944.1	0.176605	0.1646	0.15253	0.359181	0.328106	0.385553	0.00545447	0.274249	0.440369
YP_003045092.1	0.0308952	0.242031	0.694108	0.272497	0.178435	0.527944	0.209116	0.161733	0.338937
YP_003045831.1	0	0.237252	0.332747	0.806802	1.09658	0	0.0257597	0	0.387237
YP_003043281.1	0.167283	0.0610206	0.142248	0.222102	0.524755	0.28531	0.128031	0.583869	0.775559
YP_003046482.1	0	0	0.00860944	0	0	0.401359	0.733203	0.225456	1
YP_003045729.1	0.357234	0.345726	0.33447	0.264649	0.301405	0.0470988	0.0632421	0.152144	0.608842
YP_003043786.1	0.0563089	0.0468892	0.0482795	0.0157033	0.468736	0.653232	0.206706	0.0670027	0.847171
YP_003044580.1	0.0436513	0.0595618	0.0670902	0.0572116	0.0743606	0.212502	0.267941	0.154077	1
YP_003046678.1	0.577509	0.567977	0.730219	0.498915	0.87939	0.673738	0.670505	0.980123	0.564968
YP_003045735.1	0.0260438	0.407789	0.207094	0.149872	0	0.151518	0.180977	0	1
YP_003045821.1	0.31939	0.272652	0.206138	0.222275	0.374514	0.521791	0.670747	0.359879	0.392395
YP_003044383.1	0.115007	0.378432	0.395604	0.177307	0.151433	0	0.0045187	0	0.0614793
YP_003047275.1	0.0800088	0.0535305	0.287543	0.0672394	0.318682	0.413308	0.306856	0.3135	0.611094
YP_003045089.1	0	0.226649	0.5038	0.280155	0.296454	0	0.0925273	0.0561779	0.147221
YP_003045823.1	0.0464456	0	0	0.0631241	0	0	0	0	0.494502
YP_003044906.1	0.163965	0.249691	0.426075	0.10475	0	0.266339	0.589407	0.63859	1
YP_003045085.1	0.0870653	0	0	0	0.817056	1.62798	1.2856	0.91009	0.525271
YP_003047285.1	0	0	0.889055	0.0931642	0	0.025039	0.0150643	0.128601	1
YP_003045772.1	0.169816	0.202004	0.160869	0.146505	0.264757	0.138605	0.194525	0.186683	0.715314
YP_003045083.1	0	0	0.0168109	0.0412547	0	0	0.0221521	0.0262344	0
YP_003047265.1	0.106792	0.0679198	0.135522	0.0853143	0.0938568	0.0880145	0.149848	0.0852011	1
YP_003043782.1	0.160192	0.020794	0.0562084	0.206545	0.0409286	0.490722	0.0298869	0.00142894	0.751532
YP_003046497.1	0.256897	0.2884	0.0979132	0.255466	0.330651	0.320765	0.169857	0.227794	0.856094
YP_003046069.1	0	0	0	0	0	0	0	0	1
YP_003043891.1	0.558776	0.393102	0.19719	0.148415	0.0396141	0.314791	0.0952969	0.10811	0.484065
YP_003046432.1	0.0992975	0.135154	0.00474241	0.0587991	0.051864	0.239748	0.0176907	0	0
YP_003046065.1	0.0653861	0.0840674	0.319465	0.411678	0.586756	0.171802	0.11613	0.169228	0.186018
YP_003044487.1	0.356911	0	0.299321	0	0.212522	0.034264	0.109746	0	0.199373
YP_003045972.1	0.163895	0.255617	0.229052	0.108135	0.120464	0.173546	0.0399052	0.259678	0.81513
YP_003046822.1	0.305531	0.0953719	0.126962	0.101483	0.206419	0	0.00459538	0	0
YP_003043542.1	0.194861	0.2041	0.125536	0.147631	0.181521	0	0	0	0
YP_003044889.1	0	0.0957195	0.728033	0.688486	0.676729	0.0632323	0.0992447	0.0909788	0.392328
YP_003046553.1	0.178103	0.0339874	0.613622	0.0544268	0.0805978	0.0388903	0.0398232	0	0.0526024
YP_003045706.1	0.0638261	0.049767	0.0554264	0.0864881	0.130431	0.0973213	0.265183	0.248979	1
YP_003044179.1	0.116061	0.019231	0.180593	0.17899	0.220302	0.40056	0.304884	0.402747	1
YP_003046061.1	0.0273429	0.0584643	0	0.050946	0.14339	0.17575	0.430094	0.0567784	1
YP_003046229.1	0.324992	0.337847	0.129788	0.14392	0.145327	0.0932384	0.241465	0.129866	0.532681
YP_003046083.1	0.679039	0	0.889636	0.404779	0.0222972	0	0.112973	0.14509	0.780527
YP_003047013.1	0.151828	0.105069	0.203938	0.283181	0.116827	0.116902	0.288993	0.204673	0.808888
YP_003045087.1	0.37078	0.178008	0.262718	0.134577	0.296943	0.203806	0.425707	0.373408	0.916057
YP_003043325.1	0.308723	0.284834	0.26481	0.136492	0.0295251	0.0266374	0.0858527	0.136996	0.659718
YP_003046081.1	0.0100085	0.0151311	0.142915	0.170686	0.280356	0.376526	0.0397115	0.17299	0.0693031
YP_003044177.1	0.083998	0.0465813	0.637618	0.0940234	0.31632	0.274548	0.285275	0.0852003	0.389941
YP_003046073.1	0.148953	0.240465	0.230978	0.673671	0.31105	0.0195582	0.0220063	0.00615204	0.0378934
YP_003044491.1	0	0	0.374508	0.317729	0.0622122	0.223881	0.00336052	0	0
YP_003045946.1	0.184592	0.187214	0.384253	0.319445	0.146825	0.225429	0.100331	0.41159	0.647198
YP_003045517.1	0.2071	0.0983578	0.0873118	0.053013	0.252151	0.0986282	0.382647	0.0336368	1
YP_003044278.1	0.0334983	0.0527713	0.226648	0.0810677	0.172354	0.608034	0.266767	0.471137	0.739266
YP_003044171.1	0.202813	0.206337	0.341938	0.196904	0.0455154	0.141701	0.120766	0.243766	0.303219
YP_003043253.1	0.117554	0.630062	0.773636	0.270653	0.123182	0	0	0	0
YP_003045460.1	0.153801	0.0607105	0.18005	0.138324	0.165361	0.168213	0.184123	0.266633	0.897161
YP_003047256.1	0	0	0	0	0	0	0	0	1
YP_003045442.1	0.258953	0.223511	0.684346	0.133673	0.275308	0.110158	0.0943072	0.250771	0.370736
YP_003046830.1	0.654879	0.201047	0.129967	0.250912	0.251846	0.130017	0.179982	0.281699	0.465462
YP_003045976.1	0.112892	0.107805	0.138274	0.126884	0.113571	0.348248	0.252362	0.108267	0.608179
YP_003047078.1	0.0250549	0.06627	0.0561486	0.0847767	0.122464	0.0380768	0.206338	0.0818382	0.942435
YP_003046091.1	0.443121	0.298306	0.313221	0.27046	0.474575	0.04775	0	0	0.195779
YP_003044854.1	0.172783	0	0.577071	0.541915	0.365727	0.572376	0.218064	0.320952	0.864532
YP_003044598.1	0.0506063	0.0528557	0.00962002	0.0312312	0.0935207	0.156546	0.203101	0.136986	1
YP_003046800.1	0.261118	0.0631881	0.297026	0.0973696	0.0430278	0.0513744	0.0431489	0.0415385	0.223677
YP_003044294.1	0.123876	0.116689	0.237724	0.226441	0.192189	0.0358417	0.0192173	0.0139927	0.120904
YP_003046719.1	0	0	0.000140294	0.0519615	0	0	0	0.0121878	0.695824
YP_003047096.1	0.110842	0.148626	0.132703	0.30222	0.215203	0.0854803	0.225729	0.214552	0.652496
YP_003043992.1	0.131916	0.266459	0.407434	0.443278	0.171495	0.501501	0.29694	0.224051	0.199233
YP_003044915.1	0.115141	0.0283697	0.0515262	0.0217113	0.0606053	0.144536	0.301666	0.139543	0.481096
YP_003046806.1	0	0.0146272	0	0.195321	0	0	0	0.0199236	0.2529
YP_003044801.1	0.12286	0.474867	0.0703977	0.220732	0.160924	0.374243	0.138759	0.132438	0.656165
YP_003045936.1	0	0.00959538	0	0	0	0.782419	0	0.0223844	0
YP_003044167.1	0.178349	0.0996192	0.269846	0.0736074	0.140216	0.187645	0.0549067	0.0305913	0.708944
YP_003043990.1	0	0	0	0.0285955	0.000114748	0.527714	0.0177915	0.104077	1
YP_003047354.1	0.179207	0.159734	0.779772	0.959691	0	0	0.0102774	0.0207565	0.153656
YP_003044493.1	0.231631	0.20439	0.260108	0.164274	0.195064	0.410499	0.139465	0.37357	1
YP_003044805.1	0.19459	0.103916	0.129894	0.236449	0.255172	0.0320275	0.0308522	0.130095	0.973865
YP_003045519.1	0.254914	0.240806	0.497245	0.0796038	0.222644	0.158808	0.380884	0.364864	0.49674
YP_003043788.1	0.145142	0.051916	0.526645	0.322596	0.819652	0.637434	0.0363098	0.444486	0.259242
YP_003046493.1	0	0.00968746	0	0.0722623	0.0290227	0.266794	0.0485912	0.47131	0.331459
YP_003044153.1	0.134338	0.166058	0.208456	0.120867	0.162733	0	0.0640186	0.130889	0.0802647
YP_003046754.1	0.507074	0.133473	0.36399	0.692834	0.662334	0.550209	0.229428	0.575679	0.976465
YP_003045453.1	0.773706	0.645952	0.00838706	0.120686	0	0	0	0	0.958917
YP_003045431.1	0.0605793	0.154989	0.181988	0.23611	0.132731	0.0778266	0.0884157	0.204279	0.12106
YP_003043303.1	0.0831341	0.0931072	0.226907	0.238268	0.10431	0.0431257	0.026719	0.125561	0.590393
YP_003044151.1	0.478498	0.0779866	0.17193	0.408726	0.274566	0.0408739	0.101622	0.110654	0.444392
YP_003044290.1	0.140327	0.133166	0.285291	0.218135	0.193011	0.0331583	0.0700257	0.0158117	0.145482
YP_003045062.1	0.214917	0.00647145	0.00188282	0.149958	0	0.391104	0.00384243	0.115027	0.741903
YP_003044292.1	0.0790044	0.081841	0.348501	0.170982	0.29972	0.0858361	0.0411579	0.0267184	0.263421
YP_003047090.1	0.382174	0.138673	0.419306	0.582561	1.01281	0.53714	0.112197	0.396614	0.384239
YP_003046970.1	0.280938	0.611706	0.930673	0.853221	0.456351	0.433273	0.340063	0.302155	0.334121
YP_003044147.1	0.130311	0.05182	0.0386889	0.0168029	0.133927	0.181548	0.0942246	0.0130611	0
YP_003044837.1	0	0	0	0	0.0115406	0.117743	0.330616	0.0299208	1
YP_003047025.1	0.118326	0.297265	0.679268	0.833147	0.995284	0.433142	0.123391	0.271143	0.358107
YP_003043371.1	0.111519	0.198254	0.137234	0.13679	0.0583565	0.0367446	0.0560256	0.105387	0.431545
YP_003047322.1	0.0965611	0.128084	0.123593	0.303038	0.439942	0.408617	0.412054	0.337393	1
YP_003046667.1	0.588407	0.787726	0.136502	0.732522	0.393993	0.38503	0	0.654768	0.724695
YP_003045423.1	0.265161	0.381572	0.242036	0.358502	0.297367	0.19415	0.244805	0.0742147	0.44154
YP_003044379.1	0.272015	0.314806	0.558847	0.156132	0.162396	0.113908	0.137621	0.0628668	0.515468
YP_003043311.1	0.0916884	0.135793	0.085408	0.266602	0.260904	0.0998521	0.0369995	0.0903376	1
YP_003044143.1	0.264894	0.114714	0	0.141736	0.275281	0.0564877	0.158864	0.0306315	0.951676
YP_003046491.1	0.279561	0.381673	0.153837	0.478755	0.165333	0.432731	0.163148	0.275023	0.312525
YP_003045016.1	0.246643	0.154394	0.434595	0.311814	0.113666	0.175198	0.177524	0.204378	0.327897
YP_003044827.1	0	0	0	0	0	0.0409474	0	0.02655	0.327069
YP_003044974.1	0.24827	0.295918	0.424849	0.423045	0.351995	0.243733	0.0849077	0.269791	0.596775
YP_003044995.1	0.342554	0.492888	0.618455	0.2861	0.351457	0.276027	0.10211	0.215683	1
YP_003044704.1	0	0.0107588	0	0.141038	0.207583	0	0	0.15475	0.503047
YP_003046906.1	0	0	0.00529774	0.419378	0.201593	0	0	0	0
YP_003047379.1	0.290536	0.238857	0.202972	0.0746083	0.0531779	0.217353	0.0618153	0.0974858	0.73993
YP_003044369.1	0.0948263	0.0763175	0.0817639	0.243475	0.432361	0.562675	0.476068	0.584619	0.814018
YP_003046422.1	0.0476056	0.0870778	0.143217	0.0555576	0.221886	0.173295	0.0879524	0.184158	1
YP_003047276.1	0.470598	0.26374	0.277373	0.742584	0.357926	0	0.22829	0.325614	0
YP_003046736.1	0.775872	0.129201	0.0784281	0.133025	0.00484858	0	0.000740096	0.00503879	0.111903
YP_003044521.1	0.115723	0.149919	0.125994	0.0268098	0.0923384	0.192246	0.0725651	0.0934673	0.272032
YP_003045978.1	0.516161	0.386991	0.751589	0.657323	0.51713	0.709983	0.279738	0.494828	0.842991
YP_003044048.1	0.229226	0.103617	0	0.310335	0.326107	0.0343315	0	0	0
YP_003043844.1	0.169356	0.136923	0.253251	0.0755162	0.121727	0.192393	0.054481	0.181435	1
YP_003043682.1	0.236484	0.326238	0.240996	0.119454	0.199393	0.394085	0.229039	0.190418	0.59815
YP_003046192.1	0	0	0.351805	0.0258471	0.388391	0	0	0	1
YP_003044835.1	0.283009	0.327875	0.547224	0.140512	0.244231	0.267245	0.228973	0.444296	0.956849
YP_003045141.1	0	0	0	0	0	0	0	0	0.432147
YP_003043448.1	0.316887	0.29741	0.870364	0.200928	0	0	0	0	0.207112
YP_003045914.1	0.328251	0.0479887	0.620065	0.869116	0.559706	0.195685	0.324211	0	0.490769
YP_003044529.1	0.012467	0	0	0.252359	0	0	0	0	0.944061
YP_003044087.1	0.295155	0.256129	0.0794468	0.126926	0.0347519	0.0350489	0.288372	0.0668215	0.64557
YP_003044736.1	0.319015	0	0.551161	0.15797	0.0158015	0	0	0	0
YP_003047375.1	0.192303	0.225076	0.654739	0.414428	0.0493658	0.0643674	0.100891	0.149433	0.123339
YP_003046902.1	0.479158	0.462911	0.783122	0.694848	0.25312	0.191059	0.00659609	0.192906	0.269652
YP_003046881.1	0	0	0	0	0	0	0	0	0.123597
YP_003045366.1	0.0161776	0	0	0	0	0.134742	0.468176	0	0.303801
YP_003044089.1	0.0926358	0.10697	0.409866	0.309194	0.138489	0.18301	0.121008	0.606452	0.921187
YP_003044817.1	0.0488255	0.060052	0.182548	0.0627309	0.263876	0.179243	0.0872556	0.173924	0.927786
YP_003046166.1	0.340397	0.657365	0.300752	0.232945	0.135533	0.0908366	0.450631	0.514452	0.978435
YP_003046900.1	0.218217	0.0588202	0.304754	0.0828761	0.0283524	0.041779	0.122229	0.108763	0.602672
YP_003045308.1	0.138013	0.116709	0.252382	0.0742978	0.10311	0.219337	0.376116	0.190316	0.459095
YP_003044910.1	0.0256505	0.283151	0.859211	0.718265	0	0	0	0	0.385071
YP_003044367.1	0.264998	0.243577	0.564849	0.176199	0.0550598	0.0505929	0.0960466	0.188702	0.851953
YP_003046992.1	0.0890571	0.132556	0.166425	0.232192	0.205819	0.33426	0.0783545	0.0848212	0.306356
YP_003046891.1	0.0367134	0.0835159	0.0753111	0.062942	0.15561	0.0531837	0.10977	0.0282754	1
YP_003043995.1	0	0	0.541558	0.315061	0	0	0	0	0.469313
YP_003046926.1	0.134694	0.127142	0.439205	0.377489	0.309221	0.355857	0.104354	0.36579	0.348835
YP_003043736.1	0	0.0182407	0	0.356176	0.796291	0.266786	0.268444	0.239671	0.414245
YP_003044113.1	0.180403	0.0846554	0.0684017	0.0563152	0.100597	0.0979896	0.0642079	0.254938	1
YP_003046626.1	0.489449	0.33462	0.40018	0.10335	0.194574	0.286848	0.139871	0.139101	0.725145
YP_003047413.1	0.162635	0.236457	0.525123	0.712551	0.0311813	0.0423184	0.00576641	0	0.15691
YP_003045826.1	0.196807	0	0.110506	0.0417815	0.349767	0	0	0	0.647807
YP_003045551.1	0	0.432034	0	0.215775	0.0614239	0.0625237	0	0	0
YP_003044330.1	0.317583	0.336897	0.123439	0.395832	0.281357	0.21898	0.240191	0.209761	1
YP_003047197.1	0.686099	0.0913573	0.59064	0.381613	0.746961	0.167693	0.196717	0.378502	0.403172
YP_003047411.1	0.0360718	0.0272783	0.0415212	0.0231723	0.0344617	0.0534564	0.183961	0.213186	0.829976
YP_003045553.1	0.191923	0.29193	0.454656	0.342265	0.439678	0.576029	0.402203	0.591809	1
YP_003047195.1	0.144959	0.0757379	0.00129659	0.0847968	0.14473	0.107567	0.415882	0.114128	0.939256
YP_003045046.1	0.235011	0.172117	0.402595	0.313322	0.405325	0.00867217	0.106474	0	0.412708
YP_003044064.1	0.159294	0.699863	0	0.0732728	0	0	0	0	0
YP_003044402.1	0.00709721	0.166299	0	0.162966	0	0.82884	0	0	0
YP_003044645.1	0.180442	0.0086053	0.0345828	0.0769614	0.139036	0.178927	0.263569	0.231003	0.818847
YP_003045649.1	0.43056	0.502159	0.0115604	0.204729	0.176947	0.198547	0.230539	0.0919547	0.213901
YP_003047407.1	0	0.12214	0.140967	0.592049	1.27253	0.603761	0.104931	0.495105	0.101537
YP_003045044.1	0.290737	0.0239973	0.105528	0.0554446	0.0594326	0.0442491	0.0286043	0.0665245	0.712873
YP_003043397.1	0.115622	0.144607	0.292307	0.223084	0.26305	0.191167	0.103223	0.0468746	0.473118
YP_003047251.1	0	0.245308	0.602933	0.20789	0.0678088	0	0	0	0.428576
YP_003044275.1	0.0865396	0.338742	0.412033	0.453373	0.561646	0.07488	0.0506614	0.715279	0.68519
YP_003046379.1	0.158859	0.162486	0.254091	0.128647	0.214058	0.104214	0.125187	0.183818	1
YP_003046628.1	0	0.108423	0.0996335	0	0.220345	0.117173	0.1114	0	0.581496
YP_003046159.1	0.441333	0.277324	0.493235	0.595193	0.468612	0.272463	0.0398235	0.566938	0.468171
YP_003045113.1	0	0	0	0	0	0	0	0	1
YP_003045656.1	0.232404	0.063873	0.282946	0.188462	0.464733	0.329944	0.0382309	0.361631	1
YP_003044667.1	0	0	0.933395	0.219056	0.25932	0.0420893	0	0.209466	0
YP_003046257.1	0.631743	0.525538	0.450276	0.863416	0	0	0	0	0.214425
YP_003047278.1	0.319798	0.142895	0.0993682	0.138491	0.155456	0.184477	0.162886	0.171719	0.315694
YP_003045608.1	0.213969	0.128247	0.219144	0.0963756	0.0398375	0.0662742	0.0667619	0.0646865	0.653607
YP_003046936.1	0	0	0	0.260067	0	0.0480413	0	0	0.37183
YP_003043315.1	0	0	0	0	0	0	0	0	0.703436
YP_003047422.1	0.634011	0.461115	0.815214	0.916964	0.761816	0.433059	0.00150061	0	0.228135
YP_003043460.1	0.457918	0.30955	0.75216	0.403513	0.204441	0.177787	0.0697744	0.464584	0.731544
YP_003045890.1	0	0	0	0	0	0.282166	0.293556	0.304275	0.913784
YP_003046397.1	0.0206919	0	0	0	0.0164536	0.431078	0.570388	0.537551	0.839551
YP_003044657.1	0.0162627	0.425956	0.568869	0	0	0	0	0	0
YP_003043961.1	0.279545	0.30252	0.424977	0.193323	0.135143	0	0	0	0
YP_003047409.1	0.111335	0.305751	0.399682	0.133627	0.150265	0.069567	0.068123	0.0054262	0.158859
YP_003045562.1	0.345475	0.177534	0.170751	0.378871	0.302015	0.402595	0.504441	0.252137	0.649526
YP_003045139.1	0.325411	0.116599	0.330689	0.330675	0.302461	0.0678232	0.0659224	0.135971	0.602424
YP_003044400.1	0.608443	0.235966	0.391263	0.254061	0.277947	0.111352	0.0337687	0.022114	0.359304
YP_003044679.1	0.0476497	0.0030783	0.0011973	0	0	0.138709	0.171951	0.292325	0.911704
YP_003046601.1	0	0	0	0	0	0	0	0	0
YP_003046560.1	0.302963	0.260246	0.290848	0.203255	0.255096	0.316093	0.259599	0.161189	1
YP_003045197.1	0.448708	0.485818	0.012173	0.803438	0.329313	0.61236	0	0	0.353479
YP_003046385.1	0.372696	0.10044	0.237295	0.172841	0.128914	0.13435	0.118515	0.128708	0.73753
YP_003043757.1	0.205403	0.216877	0.398672	0.975477	0.500779	0	0	0	0
YP_003044634.1	0	0.579746	0.330384	0.254193	0.244044	0.247486	0.409456	0.258997	0.476123
YP_003044673.1	0	0	0	0.0557075	0	0.0386396	0	0.791848	0.443035
YP_003045306.1	0.273891	0.153529	0.0585064	0.209607	0.17539	0.141599	0.138153	0.0518416	0.446675
YP_003043951.1	0	0.460141	0.465034	0.426612	0.487388	0.019545	0.190394	0	0.322558
YP_003047187.1	0.306465	0.464388	0.260682	0.167734	0.0764668	0.0522626	0.0594408	1.0404	0.46366
YP_003046393.1	0.236918	0.294975	0.208273	0.237301	0.21015	0.288832	0.207616	0.22048	0.711602
YP_003043380.1	0.446102	0	0	0	0.846109	0	0.649128	0.813418	1
YP_003043773.1	0.213829	0	0	0.180494	0.839186	0.0389847	0.00219094	0.0218227	0.719309
YP_003044090.1	0.0995653	0	0	0	0.691992	0	0	0	0.461521
YP_003043462.1	0.0928041	0.162841	0.558112	0.485618	0.444594	0	0	0	0.0889786
YP_003046391.1	0.159955	0.329392	0.378662	0.262133	0.148964	0.47386	0.228762	0.137464	0.989575
YP_003047210.1	0.229174	0.252801	0.273411	0.450116	0.4458	0.385741	0.140266	0.328942	0.727767
YP_003046514.1	0.640687	0.552886	0.625064	0.389414	0.506673	0.594148	0.0238428	0.31686	0.96566
YP_003044799.1	1.22417	0.923691	1.30855	1.15333	0.814706	0.188154	0.21893	0.573552	0.396479
YP_003044284.1	0.103961	0.0284681	0.178259	0.267302	0.211841	0.179023	0.0466115	0.334114	0.233775
YP_003047059.1	0.156141	0.0645765	0.0280832	0.0358554	0.0836419	0.241481	0.321301	0.149398	1
YP_003046534.1	0.232496	0.146302	0.132553	0.25428	0.252634	0	0.122736	0.582838	0.238696
YP_003044122.1	0	0	0	0.0442516	0	0	0.0287512	0	1
YP_003043579.1	0.553177	0.511423	0.38969	0.119629	0.446789	0.194889	0.00274904	0.161726	0.423558
YP_003043593.1	0	0	0.0661455	0.143435	0	0.202196	0.448094	0.203994	0.354023
YP_003047026.1	0.267083	0.0715301	0.133557	0.118072	0.216676	0.178243	0.252698	0.159806	0.337681
YP_003045270.1	0	0	0	0	0	0	0	0.475515	0.524249
YP_003047199.1	0.46587	0.272503	0.60095	0.532544	0.156982	0.16413	0.500598	0.468388	0.574662
YP_003045239.1	0	0.202664	0.238381	0.616462	0.0146795	0	0	0.455965	1
YP_003045210.1	0.398884	0.430351	0.218857	0	0	0	0	0.162022	0.69152
YP_003045578.1	0.324854	0.269848	0.616746	0.395498	0.447973	0.144721	0.0920699	0.0634487	0.442023
YP_003045121.1	0.139635	0.105761	0.0625643	0.13214	0.206917	0.232699	0.135152	0.249224	0.486149
YP_003045987.1	0.111696	0.115922	0.358532	0.276043	0.117328	0.297238	0.103083	0.280674	1
YP_003043434.1	0.181645	0.369083	0.473776	0.381775	0.296118	0.305381	0.39536	0.249023	0.266374
YP_003047286.1	0.525401	0.320711	0.41241	0.203933	0.162984	0.063342	0.335618	0.190256	0.59673
YP_003046928.1	0.354957	0.107814	0	0	0	0	0	0	0
YP_003044210.1	0.527744	0.212658	0.369205	0.147854	0.104169	0	0	0	0.154083
YP_003043866.1	0	0	0	0	0.707095	0.605376	0.0491494	0.342313	0.437474
YP_003043436.1	0.487578	0.47778	0.184186	0.430684	0.197067	0.290517	0.118593	0.515282	0.180765
YP_003045983.1	0.180584	0.189956	0.396343	0.248157	0.110244	0.167937	0.238832	0.407287	0.632934
YP_003044212.1	0.153589	0.17014	0.290759	0.109432	0.015069	0.185019	0.228519	0.505221	0.584071
YP_003046536.1	0	0	0	0	0	0.619045	0.421872	0.0809923	1
YP_003045980.1	0.104966	0.0618179	0.00691129	0.120139	0.0794374	0.162447	0.0930986	0.124445	0.906253
YP_003044124.1	0.138416	0.0507522	0.171031	0.196413	0.219176	0.154506	0.185053	0.204214	0.569144
YP_003044994.1	0	0	0.409141	0	0	0	0	0	0
YP_003046407.1	0	0	0	0	0.324383	0	0	0	0.376635
YP_003045135.1	0.621605	0.369515	0.97849	0.592491	0.445952	0.442788	0.0436979	0.565506	0.545204
YP_003046538.1	0	0	0	0	0	0.262494	0	0	0.624177
YP_003046074.1	0.211774	0.240519	0.557879	0.832806	1.00338	0.439427	0.252604	0.519687	0.270518
YP_003046033.1	0.25628	0.083783	0	0.178133	0.179516	0.877146	0.558581	0.162418	0.147882
YP_003044112.1	0.376798	0.190985	0.190041	0.0179657	0.303445	0.0685051	0.0403708	0.0146183	0.0629793
YP_003047053.1	0	0.00982475	0.471756	0	0.0294341	0	0	0	0.32713
YP_003047075.1	0	0.019492	0	0.346462	0	0	0	0	0
YP_003047049.1	0.203399	0.331394	0.859461	0.37273	0	0	0.0372752	0.309656	0.391942
YP_003043666.1	0	0	0	0	0	0	0	0	0.30458
YP_003046912.1	0.0968946	0.0295353	0.169474	0.270769	0.149883	0.0765167	0.0772114	0.105828	0.999548
YP_003046078.1	0.132474	0.14636	0.119268	0.222205	0.364427	0.287971	0.281647	0	0.500692
YP_003045782.1	0.340311	0.721076	0.85793	0.449649	0.996884	0.268478	0.151508	0.206764	0.975603
YP_003044221.1	0.272669	0.255754	0.0787789	0.0357295	0.142497	0.361425	0.151601	0.136427	1
YP_003047045.1	0.522937	0.173471	0.188046	0.223258	0.515256	0.3797	0.0668341	0.296645	0.447933
YP_003043688.1	0.297907	0	0	0.256582	0.248833	0	0	0.0211226	0.747191
YP_003044846.1	0.0794455	0.249255	0.106793	0.242845	0.162268	0.201284	0.875234	0.35156	1
YP_003045743.1	0.0509692	0	0.130431	0.133597	0.166876	0.480391	0.588279	0.478379	0.679339
YP_003045784.1	0.198902	0.140496	0.337707	0.372327	0.491737	0.212579	0.162993	0.206955	0.680869
YP_003044311.1	0.147427	0.221283	0.64973	0.194035	0.162979	0	0.000830985	0	0
YP_003043557.1	0.256991	0	0.00017117	0	0.200252	0.436478	0	0	0.848961
YP_003043965.1	0.603801	0.434059	1.20885	0.720418	1.009	0	0	0	0
YP_003046296.1	0	0.0689279	0	0.404718	0.104056	0	0	0	0.641233
YP_003045786.1	0.30295	0.425407	0.588292	0.492992	1.35691	0.704286	0.302128	0.528249	0.322138
YP_003044225.1	0.138717	0.0969945	0.0205549	0.0492414	0.0959873	0.126645	0.0361197	0.0709647	1
YP_003045131.1	0.17375	0.112735	0.568157	0.313083	0.104841	0.119513	0.107797	0.0488817	0.183212
YP_003043545.1	0.0918419	0.282988	0.707991	0.604933	0.629069	0.144632	0.289435	0.30082	0.418125
YP_003046294.1	0.174194	0.0488278	0.252443	0.306111	0.388633	0.151113	0.0402881	0.263497	0.357782
YP_003046471.1	0	0	0.535295	0	0	0.677257	0	0.184802	0.48345
YP_003045696.1	0.0758659	0.449657	1.09755	0.599425	0	0	0	0	0
YP_003046760.1	0.159683	0.0953129	0.602052	0.271643	0.209563	0.296303	0.100669	0.320666	0.720205
YP_003043563.1	0	0.65568	0	0	0	0	0	0.234678	0.444165
YP_003046982.1	0.327124	0.0476233	0.210351	0.216969	0.279701	0.165101	0.0778659	0.349853	0.714282
YP_003046801.1	0.452566	0.665416	0.970932	0.599738	0.829626	0.429477	0.608327	0.515819	0.428188
YP_003046700.1	0	0.0147352	0	0	0	0	0.0372466	0	0.377006
YP_003043561.1	0.147247	0.564621	0.125875	0.0694363	0	0.306551	0	0	0.253921
YP_003046980.1	0.0287267	0.128886	0.148906	0.088429	0.208483	0.24942	0.131727	0.16841	1
YP_003045666.1	0.226947	0.480037	0.213293	0.470011	0.0849979	0	0	0.461678	0.359125
YP_003045481.1	0	0.225388	0.684054	0.331342	0.01361	0	0	0	0.627414
YP_003046811.1	0.306455	0.176434	0.317027	0.109536	0.164574	0.0518641	0.300465	0.316226	0.815324
YP_003046772.1	0.246823	0.5651	0.444674	0.460241	0	0.108217	0.357192	0	0.521756
YP_003045668.1	0.113391	0.0568543	0.253261	0.114332	0.0562028	0.0423158	0.140659	0.206811	0.752392
YP_003044686.1	0	0	0	0.0319739	0	0	0.164329	0	0.256686
YP_003046708.1	0	0.029238	0	0	0.0615574	0.0434387	0	0	0.504141
YP_003043789.1	0.191059	0.0476658	0.486886	0.545323	0.807541	0.313614	0.201755	0.267255	0.450025
YP_003043573.1	0.168697	0.200398	0.266202	0.834151	0.582415	0.329457	0.291829	0.314033	0.569255
YP_003044684.1	0.135201	0.122692	0.418197	0.665875	0.73664	0.218047	0.170718	0.421902	0.324959
YP_003043608.1	0.0985196	0.0915598	0.102042	0.0465821	0.0877217	0.0494465	0.207223	0.0964052	1
YP_003043378.1	0.15224	0.084124	0.212503	0.378904	0.545048	0.516752	0.451558	0.410293	0.963138
YP_003046473.1	0	0.220291	0	0	0	0	0	0.796215	0.332067
YP_003045495.1	0	0.174534	0	0	0.37719	0	0.636701	0	0.288263
YP_003046317.1	0.242978	0.123967	0.187203	0.0871828	0.0773868	0.0162533	0.0635034	0.189156	0.629374
YP_003043374.1	0.199066	0.352408	0.439504	0.289728	0.363457	0.229216	0.070315	0.32012	0.218101
YP_003045304.1	0.0580171	0.10286	0.223954	0.215572	0.140854	0.112404	0.00778384	0.128877	0.42133
YP_003045684.1	0.0500166	0.200263	0.234088	0.200133	0.365157	0.285438	0.389436	0.22252	0.769548
YP_003044144.1	0.180151	0.231803	0.2534	0.335812	0.345538	0.124766	0.0842583	0.0544722	0.246244
YP_003043799.1	0.266655	0.410397	0.166901	0.469633	0.466333	0.0569664	0.157243	0.415708	0.205851
YP_003046239.1	0.0977038	0.120139	0.156994	0.0986487	0.0443941	0.16452	0.0241132	0.155731	0.586749
YP_003043372.1	0.021275	0.0284759	0	0.717414	0	0	0	0	0.329093
YP_003045654.1	0.13929	0.10375	0.329447	0.105721	0.0733763	0.152102	0.100968	0.0833634	0.48612
YP_003046998.1	0.227076	0.016416	0.295568	0.155703	0.00357711	0.1203	0.0249189	0.0437792	0.570458
YP_003044146.1	0.0576895	0.0597056	0.200347	0.0574275	0.0493599	0.10183	0.0929287	0.121011	0.465222
YP_003044563.1	0.053478	0.19889	0.211301	0.322294	0.0907953	0.184011	0	0.423101	0.516459
YP_003045013.1	0.533564	0.619793	0.412129	0.126473	0.441114	0	0.322913	0.514703	0.360989
YP_003045300.1	0.505138	0.17105	0.125111	0.26141	0.154525	0.279518	0.408144	0	0.698391
YP_003044508.1	0.288504	0.0122884	0.620065	0.293321	0.0122396	0.211294	0	0	0
YP_003044561.1	0.173404	0.297187	0.287591	0.327888	0.113448	0.456052	0.304217	0.321139	0.775496
YP_003045015.1	0.120009	0.230173	0.205835	0.244873	0.128999	0.291476	0.488967	0.132476	0.868544
YP_003044015.1	0.210375	0.131418	0.146625	0.120705	0.197897	0.142848	0.12459	0.279814	0.881178
YP_003043969.1	0.271638	0.121631	0.275754	0.0770408	0.106235	0.0810053	0.292582	0.325242	0.7911
YP_003045035.1	0	0	0.846111	0.345348	0	0	0	0.110098	0.514428
YP_003043340.1	0	0.357609	0.3134	0.369445	0.0665797	0.313027	0.453766	0.253919	0.729151
YP_003044522.1	0.529165	0.0962252	0.467038	0.908397	0.581644	0.0786596	0.0605169	0.00818385	0.241199
YP_003044130.1	0.0942009	0.20008	0.162321	0.142523	0.232385	0.0529593	0.0843245	0.14824	0.492128
YP_003044264.1	0.0941559	0.0559312	0.330757	0.156132	0.113421	0.0793715	0.1169	0.0561367	0.660881
YP_003046298.1	0.516403	0.490929	0.226338	0.168514	0.140108	0.37327	0.441484	0.392075	0.544576
YP_003045680.1	0	0	0	0	0	0.534291	0.514426	0.167749	0.678239
YP_003044401.1	0.327622	0.123103	0.43934	0.270882	0.297027	0.19886	0.263055	0.206862	0.645705
YP_003047373.1	0.0115544	0.319203	0.773697	0.358211	0.156787	0.24703	0.0326866	0.345211	0.881368
YP_003043376.1	0.444114	0.272236	0.92132	0.118085	0	0.0594451	0.20618	0.0710391	0.450597
YP_003046778.1	0	0	0	1.34092	0.392299	0	0	0	0
YP_003044905.1	0	0	0	0	0	0	0	0	0.507343
YP_003044653.1	0	0	0	0	0	0.371028	0.194182	0.516076	0.813935
YP_003043797.1	0.0673293	0.0490153	0.0452973	0.0425764	0.120626	0.228765	0.513505	0.394028	0.776043
YP_003044520.1	0.0410021	0.0943218	0.042221	0.047689	0.183754	0.0623909	0.0871028	0.0334791	1
YP_003045549.1	0.438675	0.257762	0.297483	0.236289	0.0665985	0.368202	0.550057	0.649467	0.596781
YP_003043417.1	0.582113	0.140797	0.611721	0.192829	0.324031	0.709103	0.667422	0.416663	0.767113
YP_003046671.1	0.0663371	0.0227218	0.336176	0.124017	0.102032	0.0949948	0.580588	0.376214	0.713507
YP_003044572.1	0	0	0.00542117	0.17558	0.0247712	0.0270539	0.0180055	0.403644	0.309338
YP_003044510.1	0.0346428	0.249595	0.404874	0.386361	0.249253	0.211403	0.16345	0.170905	0.996317
YP_003046623.1	0.00196058	0	0	0.0417504	0	0.293614	0.172846	0.0981528	1
YP_003045799.1	0.326473	0.242963	0.170487	0.205659	0.453251	0.416219	0.28589	0.568995	0.840435
YP_003044943.1	0.104925	1.05303	0.680918	0.236922	0.492685	0.0197948	0.0993233	0	0
YP_003045848.1	0.0794848	0	0	0	0	0.343001	1.07477	0.791402	0.471842
YP_003043614.1	0.0527756	0.0500991	0.0833384	0.15461	0.0580134	0.165729	0.0794014	0.152758	1
YP_003044979.1	0.150285	0.115053	0.366895	0.18503	0.245234	0.351758	0.0566963	0.159937	0.598276
YP_003044832.1	0.195343	0.361528	0.177395	0.0813992	0.271339	0	0	0	0
YP_003045384.1	0	0	0	0.202993	0	0.0239912	0	0	0.324851
YP_003044429.1	0	0.644045	0	0	0	0.85588	0	0.0104385	0
YP_003047205.1	0.354797	0.574245	0.413055	0.678362	0.126299	0.253871	0.169893	0.483725	0.421368
YP_003045534.1	0	0.0247303	0	0.0414264	0.376286	0	0.439999	0	0.561623
YP_003044458.1	0	0	0	0	0	0	0	0	0.493639
YP_003043405.1	0.382169	0.322285	0.277076	0.418501	0.288149	0.219142	0.342053	0.18011	0.191333
YP_003045838.1	0.0664319	0.0302288	0.00873206	0.0531661	0.144295	0.137496	0.137625	0.498027	1
YP_003046651.1	0.074774	0.0869589	0.107322	0.226478	0.224743	0.124723	0.127214	0.163591	0.47212
YP_003046280.1	0.17521	0.260003	0.388688	0.0240543	0.0917433	0.0953342	0.477752	0.0354381	0.639106
YP_003044005.1	0.171264	0.234817	0.232803	0.195163	0.118825	0.141163	0.125954	0.28791	0.853515
YP_003046325.1	0.463837	0.287986	0.6957	0.605515	0.250123	0.2838	0.3331	0.0903977	0.876368
YP_003045039.1	0.325359	0.252144	0.44614	0.579373	0.146068	0.244999	0.103396	0.192233	0.383806
YP_003043290.1	0.0551892	0.203516	0.276755	0.386709	0.194697	0.0865202	0.185852	0.19112	0.623629
YP_003046873.1	0.499606	0.377845	0.476242	0.843677	0.145759	0.169868	0	0.197476	0.182796
YP_003045023.1	0.0320715	0.0732048	0.30285	0.313294	0.194005	0.415813	0.218028	0.0846816	1
YP_003045755.1	0	0	0	0	0.385154	0.060574	0	0.0392758	0.495832
YP_003043630.1	0.0976604	0.334584	0.25383	0.32738	0.179044	0.108843	0.201806	0.128774	0.575251
YP_003044454.1	0.146163	0.157557	0.213235	0.0652941	0.0615622	0.297741	0.221648	0.123554	0.913061
YP_003045025.1	0.147748	0.0988945	0.033454	0.0898151	0.500358	0.635011	0.729579	0.573551	0.715895
YP_003044328.1	0.158048	0.0796312	0.264083	0.340395	0.196181	0.281111	0.0411417	0.27949	0.748686
YP_003043294.1	0	0	0	0	0.364539	0	0.262175	0	0.338742
YP_003046344.1	0.138633	0.14202	0.164853	0.127817	0.0785397	0.0781672	0.107871	0.108687	0.634518
YP_003045029.1	0.362516	0.385544	0.471499	0.318124	0.29149	0.346814	0.179971	0.276427	0.751397
YP_003045856.1	0.165622	0	0.198979	0.995861	0.206095	0.152645	0	0.251918	0.890239
YP_003046953.1	0.445784	0.176201	0.479363	0.176937	0.0970037	0.515425	0.696453	0.334156	0.543798
YP_003047089.1	0.175965	0.0203142	0	0	0	0.338172	0.240776	0.294913	0.854945
YP_003045559.1	0.266205	0.276112	0.0890216	0.102376	0.0680274	0.0814658	0.182637	0.177978	0.719796
YP_003046346.1	0.186673	0.0316149	0.437587	0.323762	0.329867	0.208405	0.0746776	0.0686214	0.597692
YP_003045506.1	0.361456	0.00862412	0.115638	0.0645551	0.0186284	0.044515	0.0929321	0.178357	0.431719
YP_003043401.1	0.0129907	0.384442	0.184264	0.093085	0.74655	0.0157596	0	0	1
YP_003045899.1	0	0	0.365456	0.200409	0.267479	0	0.312006	0.0169494	0.491191
YP_003045007.1	0.284417	0.281104	0.418356	0.357641	0.268081	0.317558	0.135078	0.208466	1
YP_003043282.1	0.23767	0.182462	0.609487	0.806089	0.389053	0.352137	0.280191	0.21088	0.616761
YP_003047207.1	0.449582	0.307247	0.189398	0.317233	0.196119	0.0825805	0.301202	0.308295	0.663794
YP_003043403.1	0.177663	0.116404	0.240382	0.214174	0.134227	0.25063	0.206079	0.0912045	0.285089
YP_003047095.1	0	0	0	0	0	0	0	0	0.598484
YP_003045932.1	0.12712	0.172011	0.152615	0.119175	0.0346856	0.052233	0.0952901	0.0516294	0.688156
YP_003046973.1	0.0382928	0.179746	0	0.111419	0.0434532	0.257429	0.137067	0.203275	0.414622
YP_003045170.1	0	0.378947	0	0.0671127	0.0426226	0	0.0396001	0.0853557	0
YP_003044427.1	0.508277	0.196383	0.714042	0.142665	0.14309	0.0285289	0.345213	0.251455	0.598969
YP_003044300.1	0.455292	0.397834	1.09682	0.302933	0.158641	0.151277	0.0462823	0.727001	0.760512
YP_003046330.1	0.194589	0.190509	0.50943	0.378835	0.32245	0.710492	0.60615	0.648615	0.663107
YP_003043320.1	0.289704	0.196019	0.565168	0.171974	0.155166	0.373682	0.0688722	0.344563	0.778335
YP_003044075.1	0.173787	0	0.190328	0	0	0	0	0.0232425	0.38784
YP_003045843.1	0.0563729	0.0400925	0.242328	0.0285825	0.230706	0.275997	0.107231	0.0437838	1
YP_003044882.1	0.0872692	0.120547	0.153382	0.106325	0.187877	0.119719	0.0835568	0.101211	0.932044
YP_003046332.1	0.260999	0.124409	0.235843	0.0952342	0.122783	0.0663295	0.12056	0.0717585	0.340247
YP_003043752.1	0.0198417	0.214696	0.214419	0	0.21527	0.0180489	0	0.222834	0
YP_003043694.1	0.028375	0.237268	0.614124	0.0318099	0	0	0.52435	0.0245269	0
YP_003046840.1	0	0	0	0	0	0	0	0	0.285791
YP_003046444.1	0	0.138544	0.000338225	0.213847	0.0849979	0	0	0	0
YP_003044423.1	0	0	0	0.367528	0.170528	0.404302	0.00452912	0	0
YP_003045162.1	0.0323866	0	0	0	0	0.273575	0.0709052	0.503833	0.353365
YP_003046334.1	0.233368	0.219331	0.381237	0.0330339	0.163768	0.0207018	0.139734	0.048367	0.158229
YP_003045840.1	0	0.00881574	0	0.0256724	0	0.44339	0.615786	1.1274	0.5175
YP_003046492.1	0.0447991	0.121231	0.281712	0.282569	0.127407	0.0258516	0.123281	0.197013	1
YP_003044439.1	0.572785	0.385717	0.206419	0.365018	0.225385	0.171455	0.128932	0.539906	0.501242
YP_003045854.1	0.313796	0.183559	0.227459	0.118565	0.285776	0.124306	0.229182	0.0985653	0.453471
YP_003045866.1	0.020844	0	1.34041	0.736993	0.66252	0.176073	0.493122	0	0
YP_003044852.1	0.193011	0.024846	0.204158	0.191935	0.177459	0.63436	0.480359	0.659359	0.788108
YP_003047087.1	0.287063	0.112121	0.477932	0.140106	0.164567	0.239224	0.10164	0.0409282	0.343781
YP_003044760.1	0.572187	0.176864	0.657867	0.32325	0.13826	0	0	0	0
YP_003044971.1	0.298503	0.109194	0.448316	0.370049	0.387643	0.362879	0.387803	0.0853634	0.350809
YP_003045874.1	0.113454	0.229515	0.0266102	0.147376	0.0215277	0.0823626	0.251224	0.0732168	0.828953
YP_003045144.1	0	0	0	0.506607	0	0	0.262625	0.0271102	0.342249
YP_003044973.1	0.120123	0.108043	0.156424	0.13562	0.0780627	0.0805323	0.221583	0.130345	1
YP_003045872.1	0.145105	0.496942	0.69811	1.14628	0	0.333783	0.0960678	0.267188	0.609962
YP_003043387.1	0.317463	0.0724857	0.270561	0.125991	0.0263252	0.078663	0.0401898	0.0790816	0.580184
YP_003044437.1	0.262495	0.403696	0.321907	0.264033	0.127768	0.146589	0.223989	0.156479	0.828606
YP_003045870.1	0.520066	0.12091	0.201408	0.269125	0.397961	0.352233	0.0814854	0.209082	0.896164
YP_003043837.1	0.147952	0.0710962	0.448487	0.0351289	0.128364	0.50906	0.261113	0.413291	1
YP_003044431.1	0.585711	0.57388	1.01851	0	0.255036	0	0	0	0.141526
YP_003044860.1	0	0.236057	0	0	0	0	0	0	0.418819
YP_003045277.1	0.13846	0.0613267	0.0309016	0.165965	0.138889	0.638725	0.614712	0.68355	0.824561
YP_003043831.1	0.170271	0.240614	0.32692	0.147948	0.0484002	0.210455	0.287017	0.212171	1
YP_003044967.1	0	0.0142582	0.234537	0	0.976894	0	0	0.939149	1
YP_003043526.1	0.0309304	0	0.179832	0.691694	0.302932	0.175585	0	0.290006	0.201134
YP_003045935.1	0.114753	0.028635	0.159944	0.214053	0.119478	0.119572	0.271967	0.0584162	0.757501
YP_003046690.1	0.427561	0.224864	0.01187	0.161115	0.116193	0.127042	0.183383	0.244742	0.802792
YP_003043395.1	0.158202	0.0776044	0.195774	0.08095	0.0387873	0.134844	0.148012	0.03459	0.582635
YP_003046311.1	0.146061	0.064028	0.108721	0.0121727	0.143598	0.166511	0.156347	0.239668	1
YP_003046222.1	0.0883346	0.268905	0.65267	0	0.359953	0.247698	0	0	0.320122
YP_003047017.1	0.156223	0.217807	0.182656	0.105256	0.112036	0.157108	0.132697	0.0937658	0.591016
YP_003044322.1	0.0913911	0.133403	0.390339	0.282944	0.29895	0.172097	0.203669	0.107072	0.857171
YP_003043821.1	0.0587667	0.0890525	0.10558	0.110194	0.109409	0.105116	0.0614347	0.0416655	0.647187
YP_003045410.1	0.0606301	0.024249	0.0768409	0.119346	0.0449622	0.015209	0.14863	0.0965579	0.710459
YP_003043514.1	0	0	0	0	0	0.881915	0.0129949	0.114918	0.629119
YP_003046812.1	0.0385597	0.0486562	0.127087	0.116143	0.0851592	0.294851	0.147967	0.345276	1
YP_003043827.1	0.0659109	0.0437196	0.0617878	0.163791	0.0698462	0.106675	0.0996529	0.194079	0.355339
YP_003046637.1	0.0279206	0.0523001	0.00196887	0.0285971	0.0793728	0.265693	0.242492	0.0811546	0.350669
YP_003044470.1	0	0	0.185146	0.423328	0.306898	0.339878	0	0	0.284452
YP_003047019.1	0.133479	0.0531865	0.267428	0.276689	0.385151	0.257819	0.0724796	0.233001	0.590266
YP_003045265.1	0.045784	0.161541	0.107015	0.123289	0.209339	0.405827	0.400741	0.308805	0.853625
YP_003044779.1	0.75721	0.279878	0.174106	0.200725	0.248968	0.00952804	0	0.090102	0.220473
YP_003043431.1	0.141726	0.506205	0.392513	0.139432	0	0	0	0	0
YP_003046145.1	0.6397	0.237068	0.219326	0.262449	0.465413	0	0.393066	0	0.497775
YP_003044354.1	0.500971	0.101241	0.168378	0.358105	0.262139	0.0994849	0.580411	0.169962	0.163376
YP_003045254.1	0	0	0.183261	0	0	0.630868	0	0	1
YP_003046014.1	0.0720618	0.00798279	0.709457	0	0.091181	0	0	0	0.187646
YP_003045148.1	0.723929	0.236379	0.409119	0.10744	0.289354	0.0462899	0.0917389	0.0941128	0.362769
YP_003045224.1	0.0800199	0.19567	0.15776	0.0401349	0.189786	0.0858169	0.0721938	0.0699099	0.270044
YP_003044777.1	0.0597062	0.123818	0.28606	0.337538	0.170918	0.192096	0.318983	0.228634	0.687201
YP_003047005.1	0	0	0	0	0.887083	0.0606834	0	0	0.351179
YP_003046263.1	0.0891253	0.0203455	0.0282794	0.0904333	0.107882	0.0605094	0.0581388	0.0802282	0.600439
YP_003044685.1	0.291514	0.115038	0.336008	0.147885	0.259921	0.256696	0.423914	0.3274	0.677784
YP_003045418.1	0.228286	0.206721	0.129708	0.313755	0.200354	0.30103	0.474172	0.365084	0.63782
YP_003044775.1	0.104958	0.0953854	0.0121077	0.0750962	0.36618	0.131015	0.374113	0.236021	1
YP_003045279.1	0.161724	0.318924	0.5708	0.51337	0.283673	0.356448	0.0831977	0.25908	0.934713
YP_003046692.1	0.349535	0.162358	0.272852	0.118886	0.215277	0.194772	0.168576	0.11075	0.82953
YP_003045694.1	0.204324	0.263019	0.315474	0.315178	0.231119	0.49701	0.371367	0.154452	0.881981
YP_003046247.1	0.258872	0.245114	0.0314557	0.121511	0.01952	0.132368	0.193925	0.0549011	0.655188
YP_003046275.1	0.281305	0.1635	0.0441316	0.0831952	0.15527	0.143591	0.0995142	0.0526202	0.411996
YP_003045880.1	0.159926	0.0662055	0.456392	0.0655096	0.481085	0.666926	0.601429	0.298478	0.352411
YP_003044099.1	0.0365173	0.00372937	0.152621	0.116687	0.0904501	0.327738	0.288804	0.287411	0.869558
YP_003044997.1	0.325099	0.236488	0.322302	0.17232	0.317407	0.176535	0.185568	0.174918	0.249094
YP_003046277.1	0.219074	0.190666	0.559064	0.0777538	0.230191	0.249018	0.167873	0.354811	0.730619
YP_003046759.1	0	0.200283	0	0.737813	0	0.0425939	0.0248311	0	0.33784
YP_003043807.1	0.35076	0.0222816	0	0.292092	0	0.229519	0.0348414	0.0356133	0.522334
YP_003045864.1	0.338699	0.438151	0.0931519	0.236289	0.314212	0.00886386	0.220115	0.257242	0.693421
YP_003045309.1	0.151132	0.0930289	0.20705	0.0842753	0.261404	0.165753	0.0742324	0.117747	0.712485
YP_003043914.1	0	0.292619	0	0.332754	0	0.292861	0.18142	0.3581	1
YP_003046253.1	0.115725	0	0.718088	0.173394	0.433122	0.304419	0.14076	0.383849	1
YP_003046993.1	0.0993267	0	0.254178	0	0	0	0	0	0
YP_003046908.1	0.0605048	0.186086	0.427934	0.407595	0.239912	0.455671	0.257367	0.40517	0.786349
YP_003046933.1	0	0.323443	0	0.0289673	0	0	0.0240565	0	0
YP_003046456.1	0	0.0105161	0	0.111751	0	0	0.0164438	0	0.246522
YP_003044983.1	0	0.00547871	0.44491	0.233797	0	0	0	1.11049	0.870073
YP_003045781.1	0.714283	0.0735104	0.487401	0.124875	0.111111	0.449187	0.134575	0.599164	0.671044
YP_003046521.1	0.707748	0.21297	0.00727809	0.0523643	0	0	0	0	0
YP_003046931.1	0	0.232493	0	0	0.134165	0.0403827	0	0	0.327461
YP_003044788.1	0.19468	0	0.415787	0.258353	0.176825	0.286712	0.361839	0.268239	1
YP_003044985.1	0.0647539	0.101518	0.423211	0.382382	0.222734	0.247201	0.0286301	0.153613	1
YP_003045783.1	0.267248	0.202792	0.327442	0.556794	0.875138	0.650649	0.0157007	0.327544	0.478835
YP_003045330.1	0.139436	0.149164	0.518897	0.0844437	0.217337	0	0	0	0.0377907
YP_003044786.1	0	0.0108752	0	0	0	0	0	0.479132	1
YP_003045602.1	0.0619157	0.0739347	0.0243186	0.193808	0.190928	0.182543	0.212209	0.192418	1
YP_003047009.1	0	0.313948	0	0.243097	0.130961	0.0632438	0.295997	0.377925	0.521868
YP_003044434.1	0.298109	0.167163	0.167268	0.102055	0.0962625	0.0661725	0.164551	0.242924	0.447036
YP_003046688.1	0.174005	0.661737	0.886922	0.0971738	0.166123	0.116012	0.28033	0.313518	0.194158
YP_003044338.1	0.135301	0.280107	0.347415	0.490591	0.367407	0.309792	0.239596	0.24378	0.796766
YP_003044884.1	0.0551064	0.285727	0.564769	0.556662	0.246366	0.43137	0.483082	0.222383	0.710998
YP_003046921.1	0	0	0.258766	0	0	0	0.0760842	0	0
YP_003046138.1	0.162587	0.27777	0.283288	0.21877	0.244107	0.36901	0.0973656	0.0852344	0.336993
YP_003044754.1	1.07708	0.166271	0	0.310471	0	0	0	0	0
YP_003046388.1	0.0873066	0.057248	0.135704	0.150723	0.0589046	0.156784	0.204085	0.172631	0.621348
YP_003046557.1	0.0922324	0.0497523	0.0639338	0.0577829	0.10326	0.153417	0.149675	0.206174	0.953453
YP_003044842.1	0.0233244	0	0	0.189256	0.588563	0.401079	0.0206337	0	0
YP_003045338.1	0.298154	0.483424	0.335939	0.051858	0.353822	0.152479	0.036764	0.116437	0.392227
YP_003044756.1	0	0	0	0.53882	0.0609213	0.305725	0.38403	0.0237189	0
YP_003045657.1	0.0318075	0.463079	0.658236	1.06642	0.46671	0.226923	0.0817365	0.39329	0.124013
YP_003046495.1	0.384518	0.384696	0.103614	0.170723	0.30616	0.164846	0.173924	0.0959895	0.724424
YP_003047112.1	0.120455	0.00807957	0.114721	0.0246725	0.1389	0.0504402	0.127738	0.12637	1
YP_003043518.1	0.236886	0.058389	0.121501	0.0776872	0.0392324	0.132196	0.034835	0.106597	0.687323
YP_003046672.1	0.308926	0.281835	0.629853	0.501097	0.499701	0.224758	0.200032	0.0874418	0.0224728
YP_003047132.1	0.407828	0.601713	0.490235	0.599348	0.300982	0.0788266	0.273403	0	0.174575
YP_003044981.1	0.0540864	0.0407695	0.0634703	0	0.375196	0.113183	0.150405	0.301439	1
YP_003043528.1	0.030247	0	0.0128943	0	0	0.158712	0	0.0301835	0
YP_003044393.1	0.140447	0.132999	0.108964	0.133205	0.0999771	0.154363	0.0862135	0.117436	0.685884
YP_003047319.1	0	0.00759538	0.000203962	0	0	0	0.764253	0.32523	0
YP_003045631.1	0.283179	0	0	0.513753	0.0795914	0.311647	0	0.022928	0.654504
YP_003043920.1	0.189813	0.045209	0.0977914	0.0997087	0.203195	0.081465	0.0875665	0.1598	0.71766
YP_003046751.1	0	0	0.00600858	0.0314297	0	0.0447731	0.0783046	0	0
YP_003043662.1	0	0	0	0	0	0.250755	0.0515072	0.23535	1
YP_003043574.1	0.52311	0.248475	0.308158	0.0789793	0.0568549	0.423698	0.438676	0.100604	0.671439
YP_003047120.1	0.375745	0.263889	0.392782	0.23534	0.183215	0	0.010148	0	0.303444
YP_003046757.1	0.481014	0.0637569	0.258599	0.0613004	0.732597	0.605375	0.50773	0.86963	0.724145
YP_003046478.1	0.735443	0	0.0066531	0	0.0582757	0	0	0	0
YP_003043493.1	0.551171	0	0	0	0	0	0.0436592	0.409563	0
YP_003047126.1	0	0.220544	0.00629438	0	0.197879	0.045448	0	0	0.372017
YP_003043647.1	0.418994	0.372926	0.707783	0.843437	0.541741	0.297522	0.200121	0.177338	0.411289
YP_003043830.1	0.0201782	0.507892	0.382648	0.11899	0.0601326	0.0173569	0.0415881	0.00581314	0.0733872
YP_003043491.1	0	0	0	0.391957	0.392074	0	0	0	0.669838
YP_003044546.1	0.0322904	0.440462	0.104911	0.142402	0.484185	0.0539871	0.162823	0.140583	0.467717
YP_003044032.1	0.458068	0.443542	0.441802	0.680334	1.28717	0	0	0	0
YP_003046386.1	0	0.0397307	0.0059141	0	0.265346	0.0215337	0	0	1
YP_003045791.1	0.0625364	0.182329	0.13968	0.155052	0.149337	0.0292854	0.00884529	0.0281182	0.051954
YP_003046474.1	0.170113	0.0403353	0.161066	0.120973	0.178501	0.167237	0.0958844	0.249457	1
YP_003047101.1	0.228646	0.232926	0.266969	0.270272	0.414511	0.100925	0.277939	0.17754	0.96263
YP_003043618.1	0.178819	0.321884	0.145782	0.116451	0.203329	0.159279	0.236287	0.271936	0.603233
YP_003047128.1	0	0	0	0	0	0	0	0	0.335365
YP_003045655.1	0.275903	0.166434	0.503597	0.106244	0.596502	0.260969	0.169436	0.367116	0.11699
YP_003044327.1	0.27406	0.00870469	0.000240228	0	0	0.0248611	0.0117018	0	0
YP_003044608.1	0	0	0	0	0.461628	0	0.205833	0.00658839	0
YP_003045402.1	0.14154	0.0913111	0.102594	0.178204	0.419248	0.540153	0.308565	0.374188	0.645867
YP_003043271.1	0	0	0	0.0617628	0	0.0428396	0	0.0169494	0.489835
YP_003047103.1	0.0667129	0.169593	0.0679531	0.131824	0.183316	0.302091	0.301855	0.240511	1
YP_003044892.1	0.0715646	0.0290367	0.114145	0.0396335	0.293157	0.195711	0.102244	0.167664	0.92224
YP_003046745.1	0.229777	0	0	0.68022	0.109299	0	0	0	0.493639
YP_003045315.1	0	0	0.496706	0	0	0.133708	0.170395	0.0822292	0.577842
YP_003044119.1	0.0590852	0	0	0	0	0.343037	0.610649	0.338999	0.938507
YP_003044606.1	0.0547412	0	0.00515349	0	0.0717755	0.16942	0.0205337	0.0822192	1
YP_003043924.1	0.0131345	0	0.0158931	0	0	0.394976	0.883285	0.296914	0.143063
YP_003043775.1	0.130552	0.0633598	0.0360381	0.139875	0.530258	0.0185351	0.0176506	0.571434	0.904339
YP_003044391.1	0	0	0	0	0.0896985	0.077765	0.0326672	0.0580311	0.483833
YP_003043705.1	0	0	0	0	0	0	0	0	0.963772
YP_003046178.1	0	0.186695	0.00479058	1.08627	0.439873	0	0.181263	0.0224279	0
YP_003046680.1	0.239526	0.0580415	0.0956047	0.114426	0.148797	0.17113	0.239038	0.222654	1
YP_003044489.1	0	0	0	0	0	0	0	0	0.113207
YP_003043411.1	0.0417449	0.0397609	0.668171	0.452841	0.203424	0.0791812	0.203453	0.253595	0.294097
YP_003044109.1	0.135465	0.225984	0.535523	0.280332	0.173298	0.140096	0.186235	0.367059	0.765689
YP_003045296.1	0.0816497	0.192354	1.04574	0.162711	0.433177	0.426073	0.143046	0.286633	0.413412
YP_003044577.1	0.0967765	0.198866	0.143777	0.192679	0.316459	0.0518752	0.0586583	0.149704	0.800938
YP_003045091.1	0.494679	0.177794	0.265475	0.0394161	0.158723	0.132096	0.0770885	0.0736878	0.466326
YP_003044381.1	0.78897	0.6176	0.713627	0.234638	0.307037	0	0.209003	0.253121	0.788645
YP_003043899.1	0.201151	0.255017	0.519719	0	0	0	0	0	0.577737
YP_003045819.1	0.197056	0.214376	0.116589	0.355824	0.405814	0.0164785	0.142161	0.032865	0
YP_003044399.1	0.17884	0.199599	0.183965	0.297252	0.127973	0.143907	0.132294	0.466495	0.658244
YP_003045294.1	0.100474	0.0390565	0.237693	0.267781	0.210993	0.431803	0.156734	0.272581	0.786624
YP_003044579.1	0.312016	0.157725	0.0695536	0.588997	0.64124	0.377366	0.130242	0.346848	0.391347
YP_003045093.1	0.169909	0.312042	0.6662	0.714118	0.414739	0	0	0.159815	0.182956
YP_003046146.1	0.365475	0.122726	0.040652	0.619376	0.148029	0.179177	0.289547	0.242406	1
YP_003044377.1	0.163368	0.096943	0.54781	0.463169	0.522063	0.305408	0.108741	0.186423	0.70657
YP_003043288.1	0.265816	0.196972	0.191012	0.189426	0.0708054	0.144823	0.236239	0.426176	0.907404
YP_003043655.1	0	0	0.00420974	0.550633	0	0	0	0.295629	1
YP_003043889.1	0.537264	0.423134	0.450335	0.307825	0.393457	0.540928	0.381273	0.0798469	0.409215
YP_003044389.1	0.0724588	0.126223	0.171451	0.409967	0.564146	0.647378	0.170345	0.092767	0.807035
YP_003046612.1	0	0.0145386	0.175903	0	0.0108321	0.0305416	0	0	1
YP_003045731.1	0.164028	0.108542	0.0379697	0.114896	0.122931	0.144905	0.317336	0.165543	0.647016
YP_003046686.1	0	0	0	0	0	0	0	0	0.506981
YP_003046874.1	0.233419	0.41141	0.469156	0.336731	0.234979	0.175564	0.259735	0.336594	0.836481
YP_003044107.1	0.729572	0.0301131	0.122379	0.151694	0	0.271496	0	0	0.252644
YP_003046424.1	0.350214	0.225875	0.17636	0.152947	0.203647	0.0929411	0.100111	0.0712703	0.580287
YP_003044920.1	0.0331497	0.0318362	1.2269	0.604045	0.858355	0.420908	0.231662	0.860626	0.492481
YP_003046878.1	0	0.00982475	0.471756	0	0	0.567343	0	0	0
YP_003046856.1	0.133629	0.121253	0.127463	0	0	0.210714	0.200556	0.356985	0.422368
YP_003044365.1	0.111723	0.183221	0.352837	0.258598	0.479374	0.314746	0.121526	0.0961501	0.112315
YP_003043637.1	0.674897	0.743467	0.262247	0.410335	0.0380284	0.162274	0.0476852	0.193721	0.370451
YP_003045776.1	0.231887	0	0	0.235384	0.235454	0	0.2346	0.99239	0.746788
YP_003044930.1	0.108562	0.0112882	0.197156	0.188786	0.283005	0.1273	0.34907	0.085514	0.786257
YP_003046652.1	0.31364	0.239726	0.274729	0.184807	0.0957201	0	0	0	0
YP_003044850.1	0.0583746	0.100319	0.149196	0.227068	0.542418	0.395297	0.472539	0.27695	0.628197
YP_003043264.1	0.142344	0	0	0.705319	0	0.285874	0.518872	0.391548	0.951672
YP_003043635.1	0.334202	0	0	0	0	0	0	0	0
YP_003047261.1	0.280124	0.112703	0.33784	0.225996	0.317587	0.144845	0.215617	0.104857	0.775453
YP_003044467.1	0.195599	0.5697	0.382211	0.652765	0.393136	0.522742	0.592298	0.572036	0.911542
YP_003047243.1	0	0.0193848	0	0	0	0.249328	0	0	1
YP_003043649.1	0.0944283	0.104452	0.0324191	0.272251	0.272251	0.18366	0.231588	0.187266	0.211715
YP_003045770.1	0	0	0.000307363	0.097299	0	0.34417	0	0.0438878	0.762221
YP_003044932.1	0.240812	0.184847	0.219566	0.162029	0.109397	0.020455	0.0232078	0.00134022	0.014522
YP_003043266.1	0.0826537	0.138126	0.171226	0.355855	0.300068	0.0632209	0.0992735	0.0207356	0.565904
YP_003047228.1	0	0.807969	0	0.144268	0	0.0534099	0.801741	0	0
YP_003044465.1	0.441983	0.345017	0.553235	0.205924	0.0546437	0.147123	0.241138	0.224735	0.416018
YP_003044371.1	0.258504	0.213763	0.199618	0.0835682	0.129809	0.150695	0.204549	0.212295	0.859343
YP_003046632.1	0.0169957	0	0	0	0	0.93223	0	0	0.417859
YP_003044934.1	0.41432	0.360151	0.701052	0.490711	0.546091	0.241148	0.352392	0.357982	0.547459
YP_003046012.1	0.362476	0.0517635	0.119385	0.349287	0.332674	0	0	0.183736	0.436019
YP_003046853.1	0.12842	0.0223935	0.386598	0.419041	0	0	0	0.447215	0.315547
YP_003044914.1	0.116413	0.0207598	0	0	0.0117587	0.0730865	0.124158	0.216164	1
YP_003046551.1	0.0191605	0	0.537466	0.594693	0.0479302	0.371429	0.897639	0.0166035	0.364277
YP_003044173.1	0.380844	0.278598	0.571794	0.316121	0.196318	0.134638	0.136998	0.276972	0.949364
YP_003043855.1	0.12356	0.132662	0.151523	0.195153	0.0713124	0.12625	0.23796	0.158489	0.851431
YP_003043274.1	0.401572	0	0	0	0	0.0299637	0	0	0
YP_003046337.1	0.390047	0.458036	0.150768	0.418554	0.404353	0.316251	0.226332	0.307865	0.21652
YP_003043761.1	0	0	0	0	0	0	0	0	0
YP_003043617.1	0.0129907	0.146758	0.297489	0.0824971	0.124508	0	0.300068	0.153812	1
YP_003045704.1	0	0	0	0.898287	0.0580016	0	0	0	0.728609
YP_003046339.1	0.198438	0.18836	0.443697	0.220828	0.238893	0.102122	0.194081	0.182941	0.638688
YP_003046095.1	0.283445	0.188229	0.421535	0.0783003	0.115476	0.202404	0.0549643	0.0576403	0.796435
YP_003047200.1	0.251577	0.17691	0.173877	0.0550712	0.0208869	0.0383744	0.193333	0.199207	0.885127
YP_003047250.1	1.07818	0.580595	0	0	0	0	0	0	0.947691
YP_003045815.1	0.415088	0	0.601123	0.292879	0	0	0.0133625	0	1
YP_003044183.1	0	0	0	0.4221	0.577798	0	0	0	0.247378
YP_003046784.1	0.0726428	0.118828	0.258738	0.17226	0.283669	0.25789	0.181008	0.298855	0.726764
YP_003045298.1	0.922255	0.206746	0.484303	0.148609	0	0	0	0	0.139208
YP_003043257.1	0.13415	0.137808	0.279813	0.154964	0.198815	0.0803141	0.0872324	0.0137152	0.0174279
YP_003043249.1	0	0	0.719934	0.383555	0	0.0292046	0	0	0.742234
YP_003045817.1	0	0	0	0	0	0	0	0.35908	0
YP_003044185.1	0.0807071	0.132665	0.102468	0.100077	0.315978	0.108209	0.0992753	0.0942645	0.926256
YP_003045399.1	0	0.222164	0.165424	0.279172	0	0	0	0	0.458327
YP_003043609.1	0.567154	0.500372	0.658083	0.421027	0.153947	0.218584	0.222923	0.35882	0.828755
YP_003044187.1	0.0536634	0.083729	0.123715	0.040542	0.141806	0.121333	0.184064	0.057753	1
YP_003046340.1	0.356934	0.120567	0.23834	0.249891	0.531893	0.444996	0.0833378	0.194894	0.336001
YP_003044010.1	0.348489	0	0	0	0	0.596234	0.193421	0.348502	0.256314
YP_003044948.1	0.74022	0.170904	0.240003	0.117891	0.112137	0.240713	0.188031	0.584337	1
YP_003043873.1	0.0347017	0.0097858	0	0	0.271054	0.410068	0.512453	0	0.667821
YP_003047165.1	0	0	0.399331	0	0	0	0.0417844	0.0194334	0.554747
YP_003045040.1	0	0	0	0	0	0	0	0	0.123597
YP_003047314.1	0.104487	0.143631	0.391299	0.231907	0	0	0	0.273082	0.618051
YP_003045311.1	0	0	0	0	0	0	0	0	0.164546
YP_003045472.1	0.621368	0.609761	0.258082	0.898287	0.387117	0	0.207745	0.284119	0.366592
YP_003045809.1	0	0	0	0	0	0	0	0	0.202704
YP_003044865.1	0	0	0	0	0.490273	0.0404468	0	0	0.331079
YP_003045968.1	0	0	0	0	0	0	0	0.0151517	0.336494
YP_003044268.1	0.155162	0.249792	0.159663	0.149671	0.253994	0.406368	0.332661	0.387768	1
YP_003046225.1	0.145154	0.1414	0.0625355	0.0685874	0.222345	0.106587	0.786685	0.171197	0.849814
YP_003045180.1	0.246935	0.104482	0.196709	0.114819	0.11526	0.0633915	0.0512644	0.0602813	0.434377
YP_003044479.1	0.338497	0.203681	0.629496	0.408072	0.172048	0.148644	0.237387	0.138842	1
YP_003044133.1	0.188073	0.124423	0.0738427	0.1777	0.0382881	0.0436905	0.0565903	0.0696644	0.661645
YP_003046013.1	0.248124	0.172646	0.139783	0.0458704	0.152961	0.108979	0.183717	0.172793	0.695924
YP_003044024.1	0.133859	0.261509	0.0331431	0.112482	0.137925	0.016006	0.0681569	0.230288	1
YP_003043309.1	0.25443	0.0155662	0.0640123	0.0917193	0.116079	0.128483	0.0462237	0.243815	1
YP_003044286.1	0.0371066	0.44844	0.647656	0.320248	0.230291	0	0	0	0
YP_003045865.1	0.360502	0.357568	0.660237	0.564519	0.104001	0.180384	0.234662	0.43432	0.408992
YP_003046233.1	0.191559	0.123081	0.411168	0.362353	0.116351	0.219965	0.171984	0.276867	0.398328
YP_003045435.1	0.319805	0.161246	0.374163	0.331235	0.182026	0.367374	0.0775658	0.151008	0.0665189
YP_003046972.1	0.43331	0.166876	0.0611598	0.331368	0.0715095	0.207171	0.00134126	0.021431	1
YP_003043307.1	0	0.250159	0	0	0.0264982	0.479968	0.283864	0.420335	0.326854
YP_003046235.1	0.330748	0.343517	0.220901	0.115156	0.296126	0.397562	0.175667	0.206104	0
YP_003044877.1	0	0.0118345	0	0	0.00881738	0.0248611	0.0149573	0	0
YP_003043305.1	0.0830609	0.137135	0.0729336	0.097133	0.134677	0.0111799	0.059165	0.0844135	0.576968
YP_003046237.1	0.327588	0.277573	0.157978	0.0785278	0.0876804	0.0783064	0.142055	0.179251	0.689231
YP_003044189.1	0.300499	0.172333	0.123873	0.140865	0.0904354	0.108843	0.0138467	0.256375	0.780993
YP_003046976.1	0.144621	0.250076	0.393992	0.329268	0.282496	0.34922	0.212598	0.222907	0.798394
YP_003045042.1	0.270294	0.244062	0.100619	0.210826	0.301841	0.0178515	0.247133	0.163405	0.585355
YP_003043359.1	0.322392	0.170393	0.330806	0.113897	0.12553	0.107907	0.0806646	0.165431	0.441152
YP_003045381.1	0.828779	0.291862	0.566185	0	0	0	0	0	0.718341
YP_003044811.1	0.0754039	0.0313302	0.132804	0.0628657	0.154729	0.309196	0.0710439	0.30431	0.936648
YP_003045425.1	0	0	0	0.594553	0.34901	0	0	0	0.48281
YP_003045317.1	0	0.17182	0.575514	0.344224	0.317312	0	0	0	0.266102
YP_003046585.1	0.0252828	0.120141	0.0336753	0.185271	0.156487	0.128974	0.170677	0.0452084	0.537027
YP_003043829.1	0.135917	0.880413	0.15554	0.448804	0.532206	0.388504	0.0035312	0	0.372146
YP_003045930.1	0.145737	0.102286	0.10714	0.203125	0.157828	0.117067	0.72925	0.116081	0.689414
YP_003045427.1	0.0393352	0.0505122	0.120951	0.0817876	0.101129	0.0835328	0.145687	0.213088	1
YP_003046583.1	0.0693952	0.1693	0.139442	0.0323081	0.215251	0.26629	0.371857	0.108446	0.753805
YP_003044239.1	0.300259	0.523975	0.257601	0.654163	0.570215	0.606908	0.435043	0.183036	0.288974
YP_003047320.1	0.946973	0	0	0.280155	0	0	0	0	0
YP_003044092.1	0.542314	0.525638	0	0	0.0251718	0.305739	0.0383515	0	0.283227
YP_003044282.1	0.212775	0.104434	0.324191	0.190174	0.175873	0.715847	0.419479	0.186333	0.822606
YP_003045421.1	0.112342	0.10794	0.461291	0.12691	0.372913	0.241574	0.197616	0.267243	1
YP_003045070.1	0.236091	0.176595	0.261223	0.293847	0.407972	0.342456	0.548718	0.38526	0.991424
YP_003046599.1	0	0	0.14029	0	0	0.279901	0.531659	0.391443	0
YP_003047340.1	0	0.00369348	0	0	0.00777623	0.154237	0.166618	0.058089	0.651581
YP_003044280.1	0.449084	0.0721314	0	1.03857	0	0.236224	0.374035	0.529223	0.930772
YP_003046899.1	0	0.15159	1.2689	0.311534	0.398277	0.17112	0.163289	0	0.540117
YP_003046788.1	0.0982241	0.128575	0.280098	0.163514	0.273883	0.195318	0.197415	0.322704	1
YP_003045910.1	0.0534573	0.0475262	0.00637031	0.0658403	0.105798	0.0602626	0.050476	0.160812	0.338674
YP_003047244.1	0	0.0405556	0	0.389097	0.0853855	0	0.539747	0.540488	0.701196
YP_003045912.1	0.0974438	0.10343	0.182183	0.297892	0.145049	0	0	0	0
YP_003046208.1	0.108367	0.114438	0.0470552	0.065549	0.0747197	0.204874	0.0940902	0.165134	1
YP_003046587.1	0.533505	0.0593332	0.12017	0.0784335	0.0821655	0.0263282	0.0122285	0.0100942	0.0343778
YP_003043406.1	0.0777506	0.111458	0.120116	0.0967264	0.0722435	0.17829	0.19722	0.0729639	0.645206
YP_003043324.1	0.307123	0.0308542	0.240126	0.069278	0.0832399	0.201564	0.268441	0.0737745	0.66417
YP_003043664.1	0.630263	0.601073	0.314989	0.279832	0.368673	0.19125	0.00572362	0.519908	0.168896
YP_003046910.1	0.0674986	0.0269028	0.000159262	0.0094367	0.160098	0.128362	0.188841	0.111963	1
YP_003045127.1	0.0173051	0	0	0.0485356	0.723384	0.0196913	0.257753	0.243111	1
YP_003044869.1	0	0.0215901	0	0.0628725	0	0.0318181	0	0.0172539	0.498636
YP_003045964.1	0.171378	0.146725	0.223007	0.124707	0.156964	0.206042	0.449343	0.319571	0.619876
YP_003043326.1	0.372786	0.372312	0.24135	0.223771	0.357634	0.698533	0.650321	0.653435	0.838385
YP_003044753.1	0.369198	0	1.07556	0	0	0	0	0.169587	1
YP_003044908.1	0	0	0.294854	0.313135	0.712986	0	0	0	0
YP_003046490.1	0.114279	0.145058	0.0723932	0.01735	0.15268	0.134789	0.36351	0.187924	0.926609
YP_003046643.1	0.283173	0.12018	1.12693	0.00729262	0.208905	0	0.00943573	0.126689	0.559008
YP_003044085.1	0.65961	0.31262	0.128774	0.159249	0.281242	0.181189	0.403364	0.393895	0.548139
YP_003043777.1	0.196696	0.368643	0.153446	0.353092	0.528364	0.406084	0.660783	0.445518	0.693279
YP_003044558.1	0	0	0	0	0	0	0	0	1
YP_003044341.1	0.205613	0.150426	0.534132	0.156828	0.0642399	0.166483	0.358628	0.266771	0.405751
YP_003045133.1	0.111414	0.441973	0.487019	0.633043	0.0302769	0.222793	0.354209	0	0
YP_003045361.1	0	0	0	0	0.00721612	0.0172506	0	0.0478796	1
YP_003043988.1	0	0	0	0	0	0.389212	0.323016	0.38799	0.606189
YP_003047419.1	0.330449	0.17085	0.248648	0.256853	0.238022	0.109695	0.0400277	0.13708	0.840766
YP_003043339.1	0.169271	0	0	0.995861	0	0	0.168455	0.230385	0.89422
YP_003045889.1	0	0	0	0.0214324	0	0	0.00989384	0	0
YP_003043329.1	0.471192	0.183975	0	0.0347549	0.138957	0	0	0.0221011	0
YP_003046170.1	0	0	0	0.0511708	0.545474	0	0.0469687	0	0.693729
YP_003045967.1	0.684536	0.158784	0.539239	0	0.294935	0.392358	0	0	0.184965
YP_003047417.1	0.0286045	0.124978	0.0375501	0.0836087	0.0181912	0.0393278	0.124479	0.2813	0.936446
YP_003045887.1	0.107076	0.150275	0	0	0	0.129002	0	0.14359	0.333389
YP_003043525.1	0	0.132606	0	0.156169	0.082392	0.0126774	0	0	0.198674
YP_003043660.1	0.0335752	0.0594232	0.926312	0.305904	0	0	0	0	0
YP_003047376.1	0.0972063	0.147549	0.0549402	0.149568	0.0451052	0.0171324	0.0669877	0.0644928	0.356166
YP_003046174.1	0.735443	0	0.000187287	0.0421242	0.390342	0.0581466	0.561842	0	0.478567
YP_003046518.1	0.678907	0.183352	0	0.365189	0.0240963	0.107907	0	0.174473	0.645353
YP_003044288.1	0.0651819	0.0338134	0.2389	0.0715342	0.221093	0.0126682	0	0	0.0287515
YP_003044438.1	0.0948498	0.0566372	0.192542	0.362322	0.234477	0.0856186	0.194582	0.207241	1
YP_003043959.1	0.210329	0.322916	0.497806	0.667997	0.212736	0.200181	0.138854	0.157917	0.333791
YP_003043583.1	0.0592704	0.0820991	0.262396	0.124549	0.0826662	0.121787	0.0310513	0.0734104	0.976805
YP_003047390.1	0.697804	0.032305	0.780734	0.155745	0.136029	0.122381	0.333629	0.0220013	0.458948
YP_003046445.1	0.238299	0.250442	0.00602465	0.28153	0	0	0	0	0.173731
YP_003044661.1	0.126547	0.143169	0.323303	0.181986	0.825118	0.665917	0.654587	0.737692	0.953651
YP_003046558.1	0.114911	0	0	0.216604	0.261758	0.122881	0.252778	0.161988	0.941411
YP_003043355.1	0.171653	0.16695	0.288759	0.301807	0.293936	0.181568	0.406969	0.468834	0.444997
YP_003046562.1	0.0824533	0.129831	0.186286	0.221678	0.232653	0.0822643	0.167973	0.153282	1
YP_003046978.1	0.416794	0.322186	0.734282	0.264278	0.106313	0	0	0.0634368	0.0868999
YP_003044530.1	0.305814	0.317806	0.111433	0	0	0	0	0	0
YP_003043996.1	0.142924	0.139497	0.0637723	0.0697967	0.0563973	0.0140649	0.304141	0.25129	1
YP_003045824.1	0.59903	0.0416182	0.217398	0.269295	0.249125	0.319535	0.320763	0.246871	0.585274
YP_003044617.1	0.266222	0.646292	0.519988	0.200796	0.308452	0.357987	0.440776	0.33785	0.297568
YP_003045052.1	0.286536	0	0	0	0	0	0	0	0
YP_003043929.1	0.116153	0.31351	0.273146	0.330162	0.251353	0.24827	0.42205	0.144171	0.74392
YP_003046123.1	0.215703	0.419827	0.485064	0.498458	1.03516	0.24681	0.200532	0.730702	0.822989
YP_003046951.1	0	0	0	0	0	0	0	0	0
YP_003047434.1	0	0	0.393093	0	0	0.221031	0	0	0
YP_003046077.1	0	0	0.00243607	0.113152	1.23609	0.224748	0.184349	0.131843	0.473753
YP_003044630.1	0	0	0	0	0.0307027	0	0	0.184128	0.68246
YP_003047436.1	0.0616238	0.0227317	0.0450182	0.0684575	0.0348195	0.0587433	0.117201	0.152225	0.956789
YP_003044619.1	0	0.029238	0	0.0366364	0.0397734	0	0.389123	0	0.504141
YP_003045734.1	0.217706	0.0667211	0.293095	0.103205	0.508293	0.23414	0.377989	0.161586	0.780729
YP_003045820.1	0.120521	0.49035	0.380177	0.196111	0.31731	0.128519	0.399332	0.443607	0.610329
YP_003047430.1	0	0	0	0	0	0	0.196426	0.390668	0
YP_003044382.1	0	0	0	0	0	0	0	0	0.397194
YP_003046809.1	0.146148	0.174882	0.135057	0.0395594	0.246053	0.0977266	0.254984	0.112437	0.888313
YP_003046572.1	0.185721	0.210657	0.192839	0.152977	0.105508	0.0901066	0.045567	0.0759623	0.510047
YP_003043537.1	0.377691	0.252387	0.972785	0.699816	0.428312	0.199379	0.101663	0.454058	0.516424
YP_003044380.1	0.487012	0.0370937	0.68971	0.122355	0.201686	0.718385	0.681651	0.269831	0.670297
YP_003043795.1	0.227028	0.134174	0.151213	0.12949	0.12355	0.124314	0.244049	0.0777199	0.638027
YP_003045218.1	0.077742	0.0522608	0.367308	0.0551252	0.391217	0.177986	0.140511	0.153919	1
YP_003045082.1	0.286491	0.221811	0.0793074	0.00583977	0.207592	0.304078	0	0	0
YP_003043783.1	0.206987	0.0016614	0.0737677	0.180294	0.0279407	0.560689	0.0442039	0.0385303	0.851931
YP_003047266.1	0.00156722	0.000994419	0	0	0.183566	0.21151	0.21272	0.39302	1
YP_003043641.1	0.219001	0	0.218857	0.218132	0.307862	0.246564	0.239144	0.225281	0.140018
YP_003043781.1	0.237703	0.3139	0.0897679	0.284739	0.209918	0.25838	0.565011	0.498338	0.489446
YP_003043454.1	0	0	0	0	0	0	0	0	0
YP_003044249.1	0.0876882	0.303429	0.24842	0.415248	0.566369	0.330015	0.414161	0.373465	0.638029
YP_003047065.1	0	0	0	0	0.692478	0.273998	0.161935	0	0.406959
YP_003046823.1	0.145282	0.224007	0.302338	0.267394	0.309851	0.130532	0.200058	0.231582	0.707702
YP_003043543.1	0	0.456398	0.79722	0.149705	0	0	0	0	0
YP_003044597.1	0.418419	0.0135185	0.239576	0.285984	0.303429	0.0758439	0.539747	0.394004	0.349962
YP_003046031.1	0.129918	0.107211	0.123783	0.0588933	0.121689	0.100907	0.125288	0.177416	1
YP_003046825.1	0.213477	0.0488375	0.080388	0.0992223	0.125637	0.183624	0.157826	0.169139	0.718468
YP_003045343.1	0	0.00312226	0	0.118883	0.165513	0	0.0783046	0.00728371	0.631494
YP_003043843.1	0	0	0	0	0.0294451	0	0	0.0151008	0.336282
YP_003044414.1	0.294737	0.0569372	0.224401	0.431184	0.369556	0.173969	0.210833	0.400162	0.83906
YP_003047298.1	0.110448	0.0249971	0.0972409	0.0628262	0.169274	0.102318	0.207583	0.306045	0.814541
YP_003043450.1	0.00425114	0	0.09646	0.294852	0.690777	0.474713	0.221002	0.367203	0.065401
YP_003045709.1	0.405962	0.0117484	0	0	0	0.635286	0.839478	0	0.549316
YP_003045088.1	0.165418	0.163468	0.594274	0.157315	0.241324	0	0	0.015842	0.421066
YP_003046650.1	0.029468	0.0264443	0.0110669	0.0711966	0.0307992	0.0122953	0.0432995	0.0244786	0.526398
YP_003044490.1	0.279466	0.192492	0.188417	0.328406	0.207201	0.183894	0.0954513	0.291379	0.700563
YP_003045947.1	0	0	0	0.066918	0.0849979	0.0338654	0.645294	0	0
YP_003047296.1	0.65961	0.416435	0.389023	0.332002	0.0841111	0.263838	0.406317	0.28366	0.269649
YP_003044871.1	0.626653	0.380865	0.363793	0.51154	0.361157	0.294975	0.327492	0.366228	1
YP_003043555.1	0.039694	0.088585	0.0856486	0.142006	0.21945	0.206496	0.294269	0.0362623	0.50292
YP_003045811.1	0.338532	0.333749	1.19315	0.876164	0.418796	0.180506	0.146572	0.230643	0.586628
YP_003046070.1	0	0	0	0	0	0	0	0	1
YP_003044496.1	0.150042	0.097469	0.0888306	0.288675	0.650482	0.0875015	0.0966716	0	0
YP_003047257.1	0	0	0	0	0	0.528334	0.354534	0	0.277179
YP_003047290.1	0.876007	0.237808	0.0756368	0	0.377524	0.1856	0.164463	0.445545	0.801998
YP_003045651.1	0.181357	0.377084	0.24703	0.648764	0.531778	0.299975	0.276268	0.344458	0.899474
YP_003044202.1	0	0.0281205	0	0.0602327	0.109475	0.0893967	0.356479	0.00826476	0.23885
YP_003047061.1	0.314049	0.114554	0	0	0	0.0128123	0	0	0.403584
YP_003044138.1	0.381406	0.197258	0.357052	0.0983708	0.191181	0.25927	0.385236	0.321569	0.314748
YP_003046076.1	0.166606	0.13303	0.179003	0.146038	0.0729696	0.0337911	0.28843	0.104636	0.661619
YP_003047259.1	0.358383	0.158249	0.632655	0.426793	0.0871892	0.198936	0.14616	0.401342	1
YP_003047067.1	0.147879	0.0717447	0.233661	0.00397114	0.172609	0.687331	0	0	0
YP_003046821.1	0.0724846	0.0872773	0.0195939	0.127694	0.149575	0.017992	0.115918	0.0974815	0.654379
YP_003043845.1	0.222407	0.372089	0.400946	0.61671	0.673261	0	0.0765552	0.188408	0.294135
YP_003045493.1	0	0	0	0	0	0	0	0.00348501	0.153482
YP_003045955.1	0.285195	0.297504	0.267911	0.0753171	0.229223	0.12309	0.189146	0.0508808	0.931221
YP_003045884.1	0.0276799	0	0	0.242135	0	0.0650766	0.0783046	0	0.532688
YP_003046062.1	0	0	0	0	0	0	0	0	0.93965
YP_003046805.1	0.218179	0.270956	0.332318	0	0.256775	0	0.291112	0	0.613845
YP_003045943.1	0.203558	0.228039	0.196642	0.203065	0.257128	0.117353	0.084129	0.19618	0.71496
YP_003046439.1	0.0454508	0.0493749	0.0490294	0.0349252	0.100033	0.0754359	0.124936	0.109488	1
YP_003044913.1	0	0	0	0	0	0.137286	0.0854843	0.205809	1
YP_003045475.1	0	0	0	0	0	0	0.202047	0.1916	0.716976
YP_003044492.1	0.310415	0.1386	0.119701	0.138639	0.105881	0.0368588	0.0466148	0.129796	1
YP_003045941.1	0.202466	0.138513	0.157987	0.163725	0.230724	0.297242	0.232463	0.315889	1
YP_003047294.1	0.485369	0.18254	0.642161	0.504764	0.423569	0.21293	0.344784	0	0.356924
YP_003046813.1	0.243765	0.157755	0.115739	0.134559	0.0956482	0.0744404	0.0714915	0.192891	0.811378
YP_003045672.1	0.0383856	0.182632	0.457849	0.534901	0.140569	0	0.0887335	0.33829	0.104991
YP_003045479.1	0	0.0193516	0.31832	0	0.500881	0	0	0.5254	0.882929
YP_003045463.1	0.148444	0.129405	0.242295	0.0865129	0.135232	0.0939689	0.0940191	0.220335	1
YP_003043631.1	0.0984572	0.0840865	0	0	0.134979	0.158888	0.106489	0.218644	1
YP_003046488.1	0.00784347	0	0.234253	0.318722	0.508734	0.0606134	0.237379	0.0135109	0.192841
YP_003045465.1	0	0	0.0100316	0.0893949	0.588563	0	0	0	0.700302
YP_003047093.1	0.0696044	0.0940033	0.0490896	0.0352095	0.302875	0.221609	0.125083	0.0756336	0.384013
YP_003046817.1	0.702114	0.187839	0.307439	0.362621	0.110619	0	0.0692217	0.220455	0
YP_003046288.1	0.198555	0	0	0	0	0.0303754	0	0	1
YP_003044803.1	0.327402	0.355516	0.800388	0.448934	0.290742	0.144769	0.127234	0	0.242339
YP_003044901.1	0	0	0.00747562	0.216162	0	0.0653352	0	0	0
YP_003044162.1	0.0266762	0	0	0	0	0.0323623	0	0	0.513373
YP_003045467.1	0.0818571	0.0571335	0.350396	0.197222	0.282736	0.161199	0.661316	0.266171	0.630417
YP_003046676.1	0.302556	0.0490537	0.163585	0.0826411	0.151013	0.10299	0.0173836	0.215977	0.785764
YP_003043388.1	0.572542	0	0.869105	0.59357	0.657333	0.386428	0.285693	0.120531	0.372415
YP_003043854.1	0.160551	0.103958	0.0753076	0.0786843	0.126215	0.1239	0.198524	0.16775	1
YP_003046837.1	0.2084	0.216355	0.197409	0.054641	0.0644499	0.16643	0.125639	0.10343	1
YP_003044140.1	0.243048	0.241625	0.374632	0.0621164	0.13321	0.0805664	0.176121	0.229846	0.639178
YP_003043774.1	0	0	0	0.0354666	0.0588195	0.321923	0.0505146	0.0377846	0.76932
YP_003044142.1	0	0.00794289	0	0	0	0	0	0	0.13733
YP_003045756.1	0	0	0	0	0.461262	0.25401	0.334386	0	0.425783
YP_003047081.1	0.0928362	0.204567	0.201797	0.261809	0.232484	0.203374	0.0894367	0.148358	0.147042
YP_003046739.1	0.211301	0.508184	0.218857	0.638983	0.483037	0.00838035	0	0	0
YP_003045670.1	0	0	0	0.390423	0.010892	0.0316936	0.301955	0	0.251383
YP_003047083.1	0.625861	0.215357	0.227705	0.227634	0.21512	0.0150899	0.146199	0.0494398	0.245547
YP_003045019.1	0.285738	0.167162	0.189635	0.267463	0.277239	0.0918331	0.140447	0.437937	0.551033
YP_003046486.1	0.0731726	0.226406	0.248033	0.250323	0.163863	0.1515	0.151667	0.0205241	0.947467
YP_003044132.1	0.248627	0.267829	0.0890967	0.332814	0.44719	0.667268	0.0803283	0.330652	0.854631
YP_003043612.1	0.0842457	0.0777175	0.0299088	0.0749192	0.252489	0.0140531	0.143057	0.203285	0.86961
YP_003044977.1	0.622198	0.613414	0.146003	0.298207	0.111592	0.203133	0.219295	0.073606	0
YP_003043362.1	0.192399	0.067085	0.0140829	0.208721	0.152685	0.126527	0.118977	0.0374413	0.973731
YP_003046423.1	0.198328	0.0948081	0	0	0	0	0	0	0
YP_003044134.1	0.0745127	0.077693	0.143774	0.15094	0.0264566	0.253149	0.27238	0.130409	0.874402
YP_003045247.1	0.0895263	0	0.531804	0	0.531995	0.543097	0.203887	0	0.244202
YP_003045331.1	0.0126894	0	0.531708	0	0	0.107598	0	0.13958	0
YP_003045456.1	0.110073	0.077664	0.222816	0.148103	0.094138	0.139806	0.0209825	0.0693489	0.179823
YP_003046348.1	0.229448	0.363732	0.230184	0.180383	0.0981426	0.0865147	0.32128	0.247051	0.332045
YP_003044136.1	0.141917	0.0833644	0.12271	0.0786679	0.0705539	0.1769	0.127774	0.213059	0.639037
YP_003045075.1	0	0	0.0111064	0.169363	0.966653	0.459614	0.248251	0	0.641504
YP_003044481.1	0	0	0	0.12947	0.0300556	0	0	0	0.245476
YP_003046731.1	0.134156	0.162919	0.288004	0.484327	0.815409	0.484787	0.433839	0.791041	0.881138
YP_003045458.1	0.0925208	0.0664772	0.0310679	0.0808421	0.321773	0.515016	0.138181	0.129951	1
YP_003045073.1	0.0558697	0.145911	0.390171	0.214131	0.297	0.144302	0.0768909	0.155954	0.696729
YP_003046839.1	0.0759223	0.0772197	0.372706	0.071385	0.141807	0.231324	0.206425	0.00492196	0.581825
YP_003047192.1	0	0	0.138346	0	0	0.01107	0	0	0.175607
YP_003047335.1	0	0	0	0	0.0141277	0.0919221	0.40153	0.20534	0.826848
YP_003046328.1	0.591987	0.273056	0.525811	0.15131	0.391933	0	0	0	0.349109
YP_003043823.1	0.235781	0.243529	0.227912	0.270897	0.123731	0.11637	0.285664	0.344133	0.863999
YP_003046435.1	0.226973	0.0891853	0.285734	0.354466	0.484197	0.132146	0.129882	0	0
YP_003045065.1	0.0972298	0.186554	0.296621	0	0.367066	0.509352	0.233561	0.54048	0.457366
YP_003046721.1	0.0870382	0.140148	0.0962074	0.161105	0.0344795	0.025651	0.11219	0.21645	0.279792
YP_003043323.1	0.17406	0.153489	0.388549	1.07042	0.181723	0	0	0	0
YP_003045751.1	0.179857	0	0.26257	0.811839	0.209586	0.237429	0.809149	0.426596	0
YP_003045067.1	0	0.00600419	0	0.0211816	0	0	0	0	0
YP_003044816.1	0.0489899	0.0229488	0	0	0.0372191	0.0723797	0.102399	0.303212	0.811537
YP_003045061.1	0	0	0	0	0	0.448824	0.205833	0.401769	0.963673
YP_003047378.1	0.230124	0.0598732	0.169254	0.426672	0.35696	0.427452	0.469543	0.33245	0.666468
YP_003045249.1	0	0	0	0	0.0259976	0.621903	0.0156064	0.245032	0.212334
YP_003046282.1	0.235736	0.298397	0.337816	0.12676	0.145012	0.654344	0.473553	0.186985	0.365485
YP_003045140.1	0.305484	0.208825	0.505308	0.26839	0.786347	0.826526	0.118066	0.255231	0.71162
YP_003046890.1	0.263621	0.160906	0	0.0696252	0.292509	0.360213	0	0	0.502765
YP_003046165.1	0	0	0	0	0	0	0	0	1
YP_003044514.1	0.526102	0.189787	0.235454	0	0.479174	0.337172	0.427376	0.231533	1
YP_003046627.1	0.474594	0	1.2167	0	0	0	0	0	0.56513
YP_003045550.1	0.104161	0.121548	0.0951288	0.145971	0.12675	0.0261435	0.0398566	0.125224	0.539821
YP_003047196.1	0.229109	0.0468131	0.164734	0.162058	0.180427	0.123703	0.255378	0.275931	0.99303
YP_003046286.1	0.122567	0.209178	0	0	0.322608	0.101344	0.111368	0	0.785405
YP_003046481.1	0.402923	0.688728	0.339529	1.03467	0.401784	1.20562	0.66493	0.670656	0.622782
YP_003045692.1	0.329793	0.0151684	0.777343	0.453508	0.867999	0.557216	0.539747	0.530768	0.581016
YP_003045849.1	0.148767	0.264573	0.250352	0.190703	0.247471	0.358065	0.129537	0.184702	0.584922
YP_003046625.1	0.412996	0.247252	0.402329	0.447756	0.38525	0.159464	0.144462	0.240635	0.410407
YP_003043849.1	0	0	0	0	0	0	0	0	0.822732
YP_003045552.1	0	0	0.486638	0	0.0522036	0.355943	0.510733	0.377178	0.876942
YP_003045690.1	0.355635	0.343632	0.207641	0.442644	0.170237	0.24591	0.43008	0.263455	0.735148
YP_003045168.1	0	0	0	0	0	0.0341752	0.712657	0	0
YP_003043423.1	0	0.0963974	0.424977	0.170423	0.900503	0.433601	0.509049	0	0
YP_003046329.1	0.71873	0.621709	0	0	0.0810958	0	0	0	0.24682
YP_003045558.1	0.0747241	0.0945394	0.233346	0.137732	0.298094	0.0710952	0.662669	0.640918	1
YP_003045312.1	0.0387823	0.0434035	0	0.393642	0	0	0.0548563	0.426596	0.750434
YP_003047079.1	0.149482	0.111507	0.275778	0.137776	0.0125023	0.0985014	0.242805	0.149179	1
YP_003043701.1	0.0658621	0.0362137	0.1096	0.240342	0.258069	0.128804	0.0861369	0.164086	0.751007
YP_003046160.1	0.0344557	0.22287	0	0	0	0.281198	0	0	0.733694
YP_003045003.1	0.218018	0.170298	0.446326	0.405197	0.443323	0.0849819	0.0120418	0.181653	0.243354
YP_003045526.1	0.254769	0.157085	0.537657	0.191361	0.231652	0.0611242	0	0	0
YP_003044266.1	0.0674397	0	0	0	0	0.335535	0.374884	0.58323	1
YP_003044077.1	0.0971068	0.146299	0.125039	0.106232	0.105058	0.100469	0.158822	0.164849	1
YP_003044238.1	0.0358505	0.0545468	0.12178	0.190627	0.27417	0.315042	0.20846	0.239113	0.927673
YP_003044415.1	0.270696	0.221146	0.396624	0.489111	0.0228621	0.489748	0.140824	0.123125	0.156944
YP_003046181.1	0.276303	0.29642	0.255355	0.303076	0.366338	0.187835	0.0680568	0	0
YP_003044304.1	0.354562	0.091689	0.356921	0.232868	0.165756	0.126392	0.0442911	0.0422666	0.239098
YP_003045545.1	0.137877	0.168772	0.277659	0.302815	0.0653606	0.119034	0.068173	0.114849	1
YP_003047408.1	0.315852	0.572244	0.253309	0	0.193398	0.250924	0.201828	0.223448	0.471022
YP_003045563.1	0.0514027	0.192629	0.221092	0.0807833	0.122425	0.134145	0.358824	0.0271237	0.709176
YP_003046729.1	0	0	0.000164802	0	0	0	0	0.0188586	0.421111
YP_003044289.1	0.250172	0.0597656	0.288661	0.35587	0.27122	0.195948	0.114795	0.12798	0.345432
YP_003043733.1	0.0592599	0.0804536	0.0990962	0.0620689	0.197533	0.0633778	0.262031	0.264864	0.57923
YP_003045138.1	0	0	0	0	0	0	0	0	0.276438
YP_003045166.1	0.377182	0.318164	0.201933	0.113636	0.223489	0.073934	0.0978159	0.270343	0.477114
YP_003044308.1	0.351161	0.415977	0.150838	0.121477	0.105223	0.227465	0.67528	0.134711	0.730527
YP_003043758.1	0.357117	0.0763743	0.360882	0.419882	0.359903	0.363363	0.0387143	0.293264	0.23881
YP_003046195.1	0	0.166408	0	0.122418	0.103395	0.361629	0	0	0.624821
YP_003045971.1	0.267599	0.266449	0.125875	0.418632	0.162506	0.32581	0.286311	0	0.46078
YP_003044844.1	0	0	0	0	0	0	0	0	0.846239
YP_003045069.1	0.455229	0.156227	0.152607	0.360047	0.216188	0	0	0	0.630103
YP_003043754.1	0.0102291	0.186226	1.13751	0.47792	0.0891354	0	0	0	0.197932
YP_003044674.1	0	0	0	0	0	0	0.437388	1.07272	0.923941
YP_003046384.1	0.0604716	0.0144753	0.277093	0.223751	0.054481	0.222643	0.0589561	0.181039	1
YP_003045310.1	0.161184	0.356703	0.298827	0.407423	0.864955	0.672106	0.122711	0.92939	1
YP_003044648.1	0	0	0	0	0	0	0	0	0.698327
YP_003046511.1	0	0.043501	0.00865655	0.062282	0	0	0.0734994	0	1
YP_003043756.1	0.317575	0.125616	0.425194	0.17529	0.160322	0.132935	0.137275	0.447075	1
YP_003045106.1	0.140144	0.0798363	0.0395439	0.109201	0.126452	0.398007	0.18252	0.405444	1
YP_003046354.1	0.371069	0.508849	0.564087	0.525143	0.174816	0.210461	0.245096	0.288895	0.814099
YP_003043950.1	0.222166	0	0.00485391	0.014493	0.149126	0.108797	0	0.153503	0.547157
YP_003045707.1	0.073391	0.049955	0.171296	0.258498	0.110952	0.0654919	0.356086	0.183973	1
YP_003045789.1	0.262331	0.250699	0.283924	0.0565152	0.377635	0.168093	0	0.140334	0.0379379
YP_003046513.1	0.24638	0.182499	0.332449	0.502351	0.397775	0.714065	0.357079	0.671472	0.621135
YP_003043772.1	0.117606	0.0839657	0.081925	0.205072	0.55433	0.703443	0.735137	0.805204	1
YP_003044236.1	0	0.113853	0	0	0	0.0243003	0	0	1
YP_003046374.1	0	0	6.314997544476224e-05	0.260946	0.320735	0.0202336	0.609258	0.117155	0.158545
YP_003044417.1	0	0	0	0	0	0	0	0	0.192175
YP_003043833.1	0.0975128	0.0827653	0.0942634	0.0722396	0.153648	0.148028	0.265192	0.0394097	0.846001
YP_003044285.1	0.247857	0.50383	0.697382	0.490106	0.286011	0.395459	0.309652	0.36397	0.347108
YP_003043693.1	0	0	0	0	0	0.319879	0	0	0.502765
YP_003045850.1	0.0846192	0.164839	0.118346	0.11661	0.193484	0.141805	0.47832	0.245783	0.704999
YP_003046646.1	0.123213	0.0818626	0.0902676	0.0932694	0.0395813	0.0676454	0.112487	0.0645116	0.859043
YP_003044885.1	0.207457	0.31814	0.0634855	0.147173	0.193442	0.29068	1.29093	0.134997	0
YP_003043578.1	0.0558525	0.431127	1.07466	0.357239	0.301596	0.00250449	0	0	0.0637674
YP_003044640.1	0	0	0	0	0	0	0	0	0.12341
YP_003045341.1	0	0	0	0	0	0	0	0	1
YP_003046051.1	0.202349	0.337018	0.187351	0.190131	0.381633	0.159757	0.163833	0.31395	0.965823
YP_003044419.1	0	0	0	0	0.0344727	0	0	0	1
YP_003045271.1	0.0529356	0.0180335	0.116249	0.119262	0.187171	0.183806	0.0623834	0.165206	1
YP_003047425.1	0.101784	0.113703	0.272447	0.160473	0.075491	0.0305711	0.0811784	0.229197	0.231566
YP_003047198.1	0	0	0	0	0.11372	0	0.0702665	0.36743	1
YP_003046380.1	0.152932	0.236299	0.360448	0.247862	0.573825	0.23103	0.511636	0	0.494911
YP_003043393.1	0	0	0	0	0	0	0	0	0.972616
YP_003045273.1	0.00545362	0	0	0	0	0.212724	0.432758	0.162821	1
YP_003044297.1	0.345533	0.160385	0.237119	0.0945173	0.0688782	0.0269145	0.0325959	0.0982608	0.138974
YP_003046265.1	0.385955	0.105735	0.0843674	0.131512	0.118928	0.0299804	0.111697	0.0989164	0.62492
YP_003045662.1	0.965105	0.785622	0.351737	0.100223	0.299861	0.388889	0.171838	0.651029	0.843693
YP_003044234.1	0.359307	0.159133	1.01851	0	0	0.0620187	0.0697364	0	0.139438
YP_003043597.1	0.344537	0.215779	0.727635	0.56134	0.148376	0.345693	0.187963	0.50156	0.442263
YP_003043437.1	0.199301	0.912822	1.06049	0.106647	0	0	0	0	0
YP_003046241.1	0.246303	0.054659	0.170276	0.202006	0.401049	0.52882	0.11352	0.574754	0.915254
YP_003044314.1	0.145805	0.039873	0.0923412	0.0644111	0.0739219	0.026054	0.123038	0.0947557	0.677764
YP_003046455.1	0	0	0.354252	0	0.274559	0	0	0.0232425	0
YP_003046318.1	0.280715	0.327745	0.280874	0.190174	0.429163	0.291738	0.242388	0.333655	0.915355
YP_003046684.1	0.256874	0.281727	0.67971	0.561557	0.40965	0.217555	0.315283	0.286573	0.715971
YP_003045136.1	0.225252	0.274108	0.314749	0.348894	0.0943048	0.253167	0.138441	0.348004	0.521436
YP_003044780.1	0.09544	0.074419	0.0698612	0.0670503	0.0760569	0.114054	0.0919537	0.0950892	1
YP_003045222.1	0.137511	0	0.406245	0	0	0	0	0	0.110704
YP_003044404.1	0	0.395955	0.685567	0	0	0	0.00397151	0.424347	0
YP_003047282.1	0.0638115	0.0370273	0.312414	0.0898193	0.0694358	0.123021	0.174213	0.0423713	0.712521
YP_003044105.1	0	0	0	0	0	0	0	0	0.514989
YP_003047180.1	0.0697396	0.174737	0.299812	0.401611	0.595891	0.399234	0.531659	0.596507	0.974297
YP_003045134.1	0.562922	0.321783	0.387369	0	0	0	0	0	0.327384
YP_003044332.1	0.109342	0.286112	0.150842	0.275781	0.425308	0.158864	0.393607	0.100171	0.642284
YP_003047304.1	0	0	0	0	0	0	0	0	0.420809
YP_003045165.1	0.0850078	0.21707	0.0282413	0.122927	0.131408	0.386997	0.483187	0.219327	0.640467
YP_003046523.1	0.66391	0.176197	0	0.0453233	0.143215	0.33832	0.491679	0.302781	0.664743
YP_003046164.1	0	0	0.353518	0	0	0.719953	0.603512	0.315252	0.980561
YP_003043429.1	0	0	0	0	0	0	0	0	1
YP_003045226.1	0.121268	0	0.0339282	0	0	0	0	0	0.314469
YP_003044792.1	0.170633	0.145745	0.300391	0.239042	0.175248	0.194967	0.410639	0.161242	0.765627
YP_003047048.1	0.0413383	0	0	0.185316	0	0	0	0	0.164546
YP_003044205.1	0	0.0290772	0	0	0	0.029564	0.383675	0.0170919	1
YP_003047021.1	0.097289	0.0928476	0.450758	0.283513	0.448692	0.335649	0.0293227	0.300136	0.407145
YP_003044111.1	0.239809	0.305201	0.3765	0.0953451	0.18986	0.273259	0.327316	0.347788	0.814098
YP_003046421.1	0.210831	0.101028	0.262733	0.388147	0.428318	0.511953	0.242354	0.466602	0.457637
YP_003047044.1	0	0	0.00693084	0	0.0607085	0	0	0	0
YP_003043598.1	0.601671	0.15866	0.170029	0.181799	0.363635	0.278245	0.358675	0.317931	0.593897
YP_003043550.1	0.499077	0.41461	0.332316	0.322812	0.529925	0.0426667	0.0875795	0.257538	0.274554
YP_003047208.1	0.383304	0.141834	0.287228	0.121438	0.239697	0.0900202	0.295976	0.151302	0.497975
YP_003043445.1	0.0245366	0	0	0.00123711	0.302033	0.00720382	0.134728	0.123812	1
YP_003045785.1	0	0	0	0	0	0	0	0	0.724727
YP_003045108.1	0.242469	0.343409	0.850189	0.573587	0.382813	0.116676	0.0942102	0.202345	0.707184
YP_003047046.1	0.0392624	0.756925	0.59276	0.430952	0.0753514	0.179714	0.103409	0.111662	0.659931
YP_003043556.1	0.42604	0.141403	0	0.184996	0.648043	0.527401	0.0780308	0.472292	1
YP_003046006.1	0.437547	0.202213	0	0.979626	0	0.0297618	0	0	0.688934
YP_003046994.1	0.393471	0.334821	0.328141	0.328674	0.367447	0.518141	0.238598	0.205289	0.191
YP_003044989.1	0.156693	0.386872	0.573753	0.480826	0.447605	0.124953	0.1518	0.190849	0.374641
YP_003044215.1	0.111914	0.119405	0.342296	0.097471	0.0942466	0.184841	0.230405	0.82625	1
YP_003046416.1	0.0234286	0.618448	0.207671	0.60608	0.483766	0	0.11813	0.458218	0.436393
YP_003044101.1	0.179829	0.153069	0.381991	0.159234	0.396487	0.093064	0.306238	0.0937326	0.272799
YP_003045847.1	0.369689	0.190909	0.558119	0.319368	0.697222	0.713916	0.216239	0.355472	0.289104
YP_003047062.1	0.152353	0.0783508	0.524985	0.133013	0.205254	0.231996	0.189647	0.314727	0.52333
YP_003046507.1	0	0	0	0	0.331763	0.0593114	0	0	0.940876
YP_003046410.1	0	0.00542783	1.09418	0	0	0.16321	0	0	0.72291
YP_003044103.1	0.0654634	0.133465	0.272687	0.118689	0.42674	0	0	0	0.0779262
YP_003046597.1	0	0	0	0	0.0557345	0.318685	0.576496	0.159566	1
YP_003047060.1	0.135949	0.0701214	0.0118287	0.02552	0.104541	0.173115	0.133431	0.198865	0.997253
YP_003044471.1	0	0	0	0	0.0573764	0.525158	0.479771	1.41782	0.376899
YP_003046460.1	0.357239	0.265276	0.284146	0.169765	0.497565	0.253631	0.167528	0.0174023	0
YP_003047324.1	0	0	0	0	0	0.258952	0	0	0.408117
YP_003045334.1	0	0	0	0.141117	0.0140444	0	0.43933	0.563761	0.457437
YP_003047050.1	0.0532101	0.0687064	0.0628997	0.056033	0.159276	0.102136	0.347113	0.22978	0.79897
YP_003045048.1	0.352472	0.273142	0.347952	0.921968	0.245071	0	0	0	0
YP_003043902.1	0.213352	0.230259	0.111364	0.181222	0.28902	0.218028	0.410062	0.183857	1
YP_003043552.1	0	0.149378	0.184242	0.564974	0.56049	0.743578	0.0709165	0.54875	0.357532
YP_003046464.1	0.163967	0.0978526	0.0841611	0.0970369	0.301591	0.146862	0.33694	0.285461	0.913579
YP_003045480.1	0.13725	0.107494	0.37116	0.33261	0.432593	0.0879338	0.0297771	0.111458	0.284943
YP_003044012.1	0.308736	0.181008	0.106833	0.152055	0.0688737	0.0994124	0.343078	0.0100947	0.725243
YP_003046810.1	0.179652	0.126713	0.0678889	0.0264558	0.0467036	0.0388916	0.128379	0.072799	1
YP_003043570.1	0.398558	0.18912	0.441759	0.386785	0.21103	0.0761229	0.166166	0.398607	0.968795
YP_003044687.1	0.295913	0.591095	0.000167972	0.0311063	0.598684	0.243903	0.455536	0.30414	0.780331
YP_003045632.1	0	0	0	0.0164369	0.175215	0	0	0	0.222836
YP_003045612.1	0.0250251	0.0288409	0.165096	0.178169	0.24315	0.0650419	0.0923859	0.0729513	0.645899
YP_003046775.1	0.116853	0.101025	0.301802	0.379288	0.361645	0.162305	0.0620098	0.090322	0.255267
YP_003043572.1	0.112626	0.24418	0.4878	0.193363	0.23341	0.262611	0.328709	0.0846998	0.453087
YP_003045557.1	0.116714	0.209854	0.560704	0	0.190959	0.0418607	0.00117058	0	0
YP_003044531.1	0.101186	0.032143	0.34772	0.367724	0.301398	0.288587	0.0260742	0.157599	0.0428643
YP_003043391.1	0.124997	0.0669018	0.0827888	0.0690274	0.0388306	0.088083	0.111265	0.192293	1
YP_003046472.1	0.448775	0.271352	0.346447	0.186123	0.0786559	0.12881	0.216918	0.199635	0.714867
YP_003046479.1	0.423447	0	0	0	0.415086	0.0652815	0.342097	0	0
YP_003045855.1	0.206836	0.104617	0.508665	1.12564	0.214147	0	0	0.00634502	0.186123
YP_003043502.1	0.677993	0	0	0	0	0	0	0	0.730302
YP_003043313.1	0.0303302	0.422038	0.7199	0.510504	1.2699	0	0	0	0
YP_003044890.1	0.0642405	0.0853355	0.125263	0.143709	0.271892	0.3357	0.328181	0.410192	0.938482
YP_003046747.1	0.189651	0	0	0.206496	0.12447	0.243912	0.177261	0.582955	0.799478
YP_003046981.1	0.0548746	0.0777835	0.0784719	0.0157308	0.100465	0.0810752	0.181423	0.393961	0.638637
YP_003043504.1	0.582584	0.00693752	0.000186296	0.346411	0.348816	0	0	0.0375023	0.461991
YP_003044644.1	0	0	0	0	0	0.274698	0.192373	0.1825	1
YP_003045307.1	0.0733473	0	0.107078	0.234059	0.284585	0.382146	0.27051	0.0120548	0
YP_003046999.1	0.121411	0.190977	0.0299748	0.122296	0.0769722	0.0650753	0.163952	0.0866773	0.566747
YP_003046987.1	0.492847	0	0.116778	0.839526	0.0333633	0.122264	0	0.265244	1
YP_003043506.1	0.138492	0.443644	0.548673	0.412766	0.150008	0.371995	0.0874048	0.316514	0.856704
YP_003045653.1	0	0	0	0	0	0	0	0.00671305	0.383261
YP_003045675.1	0.0750629	0.0396431	0.0544588	0.00261682	0.158161	0.129616	0.481764	0.17993	0.671671
YP_003045482.1	0.359728	0.366758	0.296057	0.274319	0.681966	0.664805	0.558069	0.455034	0.717036
YP_003046769.1	0	0.119482	0.173201	0	0.413943	0	0	0.0199907	0
YP_003044014.1	0.418723	0.308743	0.501133	0.847526	0.436521	0.307875	0.00641192	0.153919	0.404547
YP_003044131.1	0	0	8.007611603138135e-05	0	0.00881738	0.192955	0	0.0161197	0.302791
YP_003046090.1	0.419777	0.141754	0.369267	0.205122	0	0.031224	0.538631	0	0.244663
YP_003043347.1	0.0240208	0.0750066	0.0742691	0	0	0.465028	0.26352	0.252372	0.869196
YP_003045647.1	0.187787	0.26672	0.282537	0.119984	0.0927546	0.144866	0.355206	0.177763	1
YP_003046724.1	0.650749	0.580922	0.852908	0.98644	0.183139	0	0	0	0.354939
YP_003046763.1	0.428292	0.0657506	0.160036	0.635141	0.672283	0.121129	0.256726	0.491816	0.70756
YP_003043332.1	0.278694	0.176893	0.140561	0.394482	0.69625	0.96399	0.587229	0.32366	0.6892
YP_003044559.1	0.0437972	0.125876	0.118368	0.147862	0.188891	0.144826	0.211173	0.145879	0.832455
YP_003045290.1	0.394105	0.349249	0.44167	0.196904	0	0	0	0.126664	0.300555
YP_003045663.1	0.138721	0.0348082	0.468585	0.219274	0	0.394857	0.173654	0.328404	0.266703
YP_003047179.1	0.0971522	0.118055	0.172565	0.0298459	0.0929458	0.0718353	0.0599276	0.0635094	1
YP_003046779.1	0	0	0.0988583	0	0.78135	0	0.0116669	0	0
YP_003044020.1	0.132334	0.241443	0.223993	0.102521	0.101338	0.0298092	0.126039	0.0880631	0.394055
YP_003043796.1	0	0	0	0	0	0	0	0	0.853863
YP_003045340.1	0	0	0	0	0.222373	0.444632	0.133698	0	0.235927
YP_003046394.1	0.161573	0.158716	0.471756	0.269331	0.0265206	0.270576	0.259464	0.203432	0.49475
YP_003047175.1	0.342934	0.357495	0.323006	0.205591	0.270468	0.155203	0.192975	0.086804	1
YP_003043601.1	0	0.029238	0	0	0	0.280979	0	0.270182	0.505516
YP_003045869.1	0	0.0791562	0.202453	0.728039	0.228003	0.202057	0.179988	0	0
YP_003043968.1	0.119294	0.567586	0.29768	0.40117	0.121628	0.577863	0.477658	0.371933	0.675125
YP_003046990.1	0.0437803	0.0969534	0.423709	0.611178	0.0753242	0.204037	0.159817	0.339361	0.612809
YP_003045510.1	0	0.523579	0.916376	0.192037	0.529966	0	0	0	0
YP_003047177.1	0	0.275485	0	0.507409	0.564359	0.346323	0.183925	0.791848	0.6347
YP_003044511.1	0.335913	0.333626	0.358642	0.568766	0.393257	0.324304	0.253422	0.362133	0.734931
YP_003043428.1	0	0	0	0	0	0	0	0	0.799226
YP_003045724.1	0	0	0	0	0	0.528604	0.0288678	0	0
YP_003043964.1	0.0378112	0.118526	0.155436	0.423872	0.209496	0.361638	0.243169	0.268993	0.69709
YP_003043615.1	0.0773733	0.079854	0.116702	0.0948877	0.0900471	0.0474433	0.0328351	0.0366465	0.5943
YP_003043952.1	0	0.0294703	0.000199406	0.332523	0	0	0.747183	0	0.509533
YP_003047204.1	0.0654237	0.220265	0.0642868	0.174952	0.00461831	0.247948	0.134134	0.404121	1
YP_003043842.1	0.0683625	0.0262802	0.0734531	0.0778745	0.0652995	0.0718328	0.186224	0.148002	0.942279
YP_003045387.1	0.187343	0.118977	0.24505	0	0.170446	0	0.326931	0.0996999	0
YP_003044702.1	0.33733	0.193332	0.356808	0.347162	0.660563	0.560041	0.185589	0.19471	0.621929
YP_003045717.1	0.327161	0.190961	0	0	0	0.258679	0.205274	0.396413	0.767127
YP_003044936.1	0.0884921	0	0.338425	0.154264	0.229701	0.123275	0.218936	0.343517	0.540151
YP_003046302.1	0.37068	0.136293	0.610117	0.193494	0.137276	0.14391	0.074631	0.0682628	0.619327
YP_003046343.1	0.313482	0.249762	0.209245	0.32745	0.299249	0.337824	0.279471	0.214171	0.119476
YP_003047097.1	0.44417	0.116139	0.400369	0.267351	0.207653	0.117222	0.474046	0.160403	0.683746
YP_003043351.1	0.8938	0.0989475	0.0721755	0.0269883	0.186565	0.111784	0.109876	0.198674	0.233457
YP_003043627.1	0	0.370376	0	0.0752275	0.317595	0	0.0379388	0.0232425	0
YP_003045028.1	0.0539305	0.163638	0.511623	0.476425	0.764908	0.369335	0.0895338	0.171874	0.496119
YP_003045857.1	0.341561	0.204782	0.180863	0.133474	0.102606	0.0431011	0.138159	0.124665	0.788948
YP_003046866.1	0.30492	0.209915	0.247721	0.384932	0.431497	0.266084	0.208722	0	0.912833
YP_003045851.1	0	0	0	0.300499	0.23933	0.279198	0	0	0.896219
YP_003044463.1	0.184081	0.156338	0.660753	0.444925	0.338433	0.269727	0.426283	0.483172	0.852808
YP_003044018.1	0	0	0	0	0	0.0705837	0.295717	0.462593	0
YP_003046316.1	0	0	0.111875	0.456074	0	0	0.204969	0.140161	0
YP_003043400.1	0.439154	0.11544	0.54961	0.205368	0.295618	0.236465	0.122841	0.125959	0.355032
YP_003043623.1	0.079648	0	0	0	0.104092	0.514432	0.714725	0.295518	0.568214
YP_003044461.1	0.0563752	0.152961	0.332481	0.0453664	0.0215836	0.392478	0.347917	0.632637	0.936075
YP_003047206.1	0.176776	0.0521765	0.0993148	0.157402	0.194307	0	0	0	0.052705
YP_003046218.1	0.108624	0.435303	0.743135	0.506486	0.547223	0.500432	0.178247	0.700144	0.501865
YP_003046314.1	0.813508	0.216603	0.238728	0.287486	0	0	0.0242213	0	0.621644
YP_003045956.1	0.161056	0.202345	0.164798	0.186317	0.180729	0.301159	0.22893	0.279983	0.808495
YP_003044952.1	0	0	0	0	0	0	0	0	0.355064
YP_003045385.1	0	0.11648	0.119695	0	0.225305	0.164248	0.0013459	0	0
YP_003045004.1	0.0443893	0.00396616	0	0	0.0256643	0.235513	0.163617	0.558102	0.940604
YP_003044861.1	0.143384	0.0388968	0.254696	0.155521	0.0594003	0.122205	0.122197	0.190298	0.801105
YP_003045766.1	0.549776	0.461501	0.652707	0.744487	0.414265	0.502781	0.397251	0.0478703	0.597321
YP_003045513.1	0.162338	0.17543	0.133296	0.112248	0.111232	0.142406	0.123904	0.116892	0.140891
YP_003044074.1	0.195789	0.0764871	0.0519648	0.0214498	0.1049	0.099817	0.0986424	0.0622423	0.672465
YP_003044412.1	0.167977	0.0707325	0.0447499	0.087474	0.177519	0.0969216	0.155917	0.0462697	0.8363
YP_003046104.1	0	0	0	0	1.25978	0	0	0	0
YP_003046333.1	0.10831	0.110768	0.0907495	0.417706	0.174271	0.168267	0.0598249	0.132606	0.221978
YP_003046603.1	0.282232	0.279788	0.807609	0.156627	0.322686	0.096398	0.0707461	0.206636	0.213094
YP_003044076.1	0.141873	0.0459978	0.18868	0.153125	0.189293	0	0	0	0.168492
YP_003044453.1	0.400891	0	0.638848	0	0	0	0	0	0
YP_003045163.1	0.103835	0	0.67516	0.297494	0.115029	0.546277	0.121278	0.595008	1
YP_003044347.1	0.236061	0.181304	0.224419	0.201015	0.0913923	0.173919	0.112372	0.111826	0.77237
YP_003044191.1	0.144269	0.518738	0.360173	0	0.31269	0.227118	0.138388	0	0.736614
YP_003045032.1	0.307396	0.21118	0.253347	0.144645	0.0964469	0.156275	0.0944405	0.179654	0.586138
YP_003043692.1	0	0	0.357133	0.0228174	0	0	0.150782	0	0.611102
YP_003044527.1	0	0.00242033	0.432817	0.0205745	0	0.192134	0.588306	0.24012	0.579459
YP_003045873.1	0.0608662	0.162615	0	0.535527	0	0.257223	0.251263	0	0.407485
YP_003045577.1	0.242707	0.263373	0.245695	0.291102	0.261125	0.309642	0.254028	0.225627	0.854047
YP_003044436.1	0.334711	0.00845741	0.433686	0.824097	0.382672	0.367574	0.408459	0.1999	0.678829
YP_003044552.1	0	0	0.36377	0	0.613805	0	0.0709052	0	0
YP_003044181.1	0	0	0	0.190955	0	0.0295701	0.0196802	0.265252	0.514309
YP_003044375.1	0	0	0	0	0	0	0	0	0
YP_003043314.1	0.104029	0.53534	0.623954	1.02	0.841649	0	0.0584877	0	0.150224
YP_003043389.1	0.0896951	0.0983316	0.146396	0.203146	0.253981	0.283282	0.144355	0.222875	0.593436
YP_003045511.1	0.368688	0	0.685269	0.775254	0.145036	0.913677	0.580173	0.301621	1

## Sheet: RNA_average
ID	3hr	4hr	5hr	6hr	8hr	24hr	48hr	1wk	2wks
ECB_00001	0.12203	0.124203	1	0.122451	0.117591	0.172285	0.108434	0.241417	0.213411
ECB_00002	0.611506	0.584533	0.949945	1	0.357359	0.0282593	0.0160803	0.0912003	0.131725
ECB_00003	0.644884	0.537939	0.679765	1	0.31405	0.0257235	0.0241294	0.0828959	0.117782
ECB_00004	0.676209	0.71038	0.780106	1	0.304458	0.0198987	0.0765176	0.0196304	0.0634681
ECB_00007	0.199014	0.27509	0.337707	0.52179	1	0	0	0.91103	0.93178
ECB_00010	0.419647	0.716432	0.8053	0.485105	0.47196	1	0.262912	0.31375	0.542402
ECB_00013	0.0967363	0.0968456	0	0.0582703	0	0	1	0.125261	0.242863
ECB_00014	0.522735	0.335171	0.329907	0.551373	1	0.220954	0.0422082	0.807658	0.124046
ECB_00015	0.520889	0.51505	0.66894	1	0.930203	0.137684	0.133762	0.213979	0.173931
ECB_00016	1	0.839231	0.745883	0.985302	0.67393	0.0496619	0.368097	0.310852	0.47845
ECB_00024	0.503871	0.568447	0.673193	1	0.733981	0.337312	0.625045	0.283236	0.619688
ECB_00026	0.415969	1	0.918441	0.429969	0.0704471	0.302682	0	0	0.517301
ECB_00028	0.360287	0.286085	0.149576	0.201975	0.0668282	0	0	1	0.390312
ECB_00029	0.605974	0.657724	1	0.475506	0.177836	0.0568459	0.0791963	0.108209	0.30541
ECB_00030	0.821058	0.727279	1	0.935437	0.290962	0.0339462	0.0457471	0.0426668	0.183819
ECB_00031	0.993029	0.950488	0.897073	1	0.595759	0.0989985	0	0.0628151	0.236231
ECB_00032	0.655972	0.698614	0.894909	1	0.231882	0.100333	0.413907	0.0416969	0.199081
ECB_00035	0.719439	0.690574	0.645033	1	0.589568	0.129747	0.108235	0.166333	0.285825
ECB_00036	0.523806	0.574965	0.951558	1	0.178846	0.095126	0.303733	0.444041	0.165375
ECB_00037	0.467837	0.456434	0.944216	1	0.186627	0.00287487	0.00902357	0.0762562	0.0189943
ECB_00040	0	0.00869384	0.046586	0.0818263	0.0940229	0	1	0.056765	0.0376347
ECB_00041	0.140061	0.059474	0.0673694	0.0798171	0.285218	0.591765	0	0.637135	1
ECB_00042	0.121954	0.0659707	0.0543163	0.120733	0	0	0	0.818155	1
ECB_00051	0.600769	0.670867	0.850162	0.671473	1	0.577153	0.425803	0.559079	0.553607
ECB_00052	0.08124	0.109691	0.102302	0.0685919	0.206332	0.668009	0.41297	1	0.265712
ECB_00055	0.546907	0.774617	1	0.843626	0.333326	0.29619	0.20719	0.311975	0.366999
ECB_00056	0.271605	0.522481	1	0.578264	0.194	0.0693398	0.042798	0.0693935	0.0916088
ECB_00057	0.657384	0.879319	0.86462	1	0.383112	0.0974131	0.0318738	0.109353	0.209393
ECB_00060	0.587814	0.645949	0.522213	1	0.722515	0.431896	0.721196	0.653204	0.428673
ECB_00063	0.0241841	0.025643	0.0174489	0.031634	0.272398	0	1	0.247449	0.252168
ECB_00064	0.0465782	0.0278652	0.097117	0.0275853	0.63643	0.642322	0.79981	1	0.665416
ECB_00065	0.0102592	0.00647155	0.0104453	0.00852021	0.175154	0.313826	0.507168	1	0.492475
ECB_00066	0.0341997	0.0163632	0.0234297	0.0341221	0.163021	0.19777	0.264197	1	0.849604
ECB_00070	0.83436	0.640166	0.39619	0.236937	1	0.537073	0	0.37001	0.212293
ECB_00072	0.700413	0.792114	0.782465	0.756447	0.915235	0.468779	0.666998	0.713788	1
ECB_00073	0.708103	0.549057	1	0.793869	0.237267	0.0348	0	0.016888	0.059829
ECB_00074	0.710537	0.591784	0.767396	1	0.215483	0.0080361	0	0.0143413	0.113475
ECB_00075	0.735377	0.660132	0.764605	1	0.233052	0.0239038	0.0336987	0.0374029	0.151117
ECB_00078	0.116182	0.140336	0.13491	0.180713	0.155681	0.414175	0.506883	1	0.707368
ECB_00081	0.453291	0.440961	0.441882	0.462121	0.510575	0.440123	0.370079	1	0.377873
ECB_00084	0.368113	0.327428	0.39131	0.370063	0.552374	0.627982	0.378235	0.649285	1
ECB_00085	0.536867	0.364024	0.492403	0.459664	1	0.126088	0.0408117	0.0611113	0.181676
ECB_00086	0.905327	0.698379	0.77647	1	0.553528	0.0310383	0.0693824	0.0349503	0.0854075
ECB_00087	0.562042	0.521751	1	0.79566	0.467563	0.111414	0.210379	0.0242773	0.0874372
ECB_00088	0.767255	0.662531	0.746325	1	0.566338	0.0953575	0.107231	0.144089	0.182172
ECB_00089	0.612807	0.705306	0.809276	1	0.654075	0.103922	0.0700541	0.0952907	0.117201
ECB_00090	0.512957	0.708267	0.995338	1	0.430948	0.0721916	0	0.110512	0.20579
ECB_00091	0.620772	0.78494	0.881504	1	0.524797	0.067018	0.126548	0.0511812	0.120342
ECB_00092	0.601528	0.762481	0.974108	1	0.426727	0.027678	0.0266096	0.0217403	0.0728588
ECB_00093	0.359289	0.370084	1	0.519738	0.373799	0.0585928	0.017547	0.052595	0.0629526
ECB_00094	0.673821	0.925331	0.878028	1	0.55134	0.152365	0.0690744	0.144445	0.299484
ECB_00095	0.669457	0.988011	1	0.947451	0.790653	0.128117	0.0662511	0.145933	0.204163
ECB_00098	0.815763	1	0.697043	0.738912	0.496643	0.286901	0.48121	0.354773	0.704055
ECB_00099	0.272197	0.347233	1	0.371332	0.14388	0.0500982	0.0119388	0.0151529	0.0381817
ECB_00103	0.391065	0.404382	0.29287	0.431407	0.544373	0.804019	0.477352	0.628186	1
ECB_00109	0.797926	0.811468	0.805511	0.825831	1	0.145947	0.441066	0.505063	0.757108
ECB_00110	0.865475	0.652196	0.9865	0.531504	1	0.333298	0.462763	0.437148	0.271223
ECB_00112	1	0.714234	0.375184	0.528176	0.237767	0.124997	0.269688	0.512224	0.565056
ECB_00113	1	0.689426	0.632574	0.52909	0.233874	0.025972	0.0361378	0.145332	0.12875
ECB_00114	1	0.761143	0.743222	0.551568	0.2955	0.0973404	0.0506189	0.227224	0.253159
ECB_00115	1	0.976497	0.95781	0.809253	0.689612	0.110989	0.0844641	0.304759	0.326025
ECB_00116	0.121579	0.0503879	0.149586	0.0851265	0.199832	0.755978	0	1	0.642319
ECB_00117	0.88586	0.915024	1	0.603856	0.563696	0.0595785	0.046935	0.101622	0.349326
ECB_00118	0.0618915	0.0770582	0.110468	0.0769971	0.101583	0.765566	0.685636	1	0.193933
ECB_00119	0.614425	0.700295	0.634346	1	0.195776	0.0569172	0	0.0215976	0.0413039
ECB_00120	0.592601	0.810093	0.83422	1	0.26464	0.0760388	0	0.0447746	0.117603
ECB_00122	0.654033	1	0.594445	0.231907	0.109962	0.00885624	0.0150532	0.0186192	0.0277153
ECB_00123	1	0.943732	0.952802	0.531925	0.310901	0.382288	0.189645	0.21821	0.168497
ECB_00124	1	0.90101	0.776367	0.901539	0.217797	0.019503	0.0485634	0.0616871	0.181765
ECB_00125	1	0.858875	0.603535	0.781095	0.316802	0.0985963	0.0639426	0.0995109	0.133704
ECB_00126	1	0.804348	0.90237	0.539462	0.406115	0.238144	0	0.164945	0.303494
ECB_00129	0.328372	0.35127	0.430369	0.450956	0.245068	0.25322	0	0.768568	1
ECB_00130	1	0.988946	0.651675	0.978962	0.659268	0.224427	0.371424	0.217673	0.453894
ECB_00131	0.16645	0.48948	0.390695	0.486486	0.457091	0.535415	0.304764	1	0.538963
ECB_00133	0.615416	0.354322	0.342707	0.348089	0.27269	0.168846	0.104292	0.433201	1
ECB_00135	0.012092	0.0114976	0.0235891	0	0.0471009	0	1	0.23946	0.115373
ECB_00137	0.085953	0.0860502	0.141261	0.0562154	0.234277	0	1	0.575452	0.579789
ECB_00141	0.90833	1	0.48167	0.76542	0.884532	0	0	0	0.172371
ECB_00143	0.649503	1	0.804283	0.965155	0.73563	0.247048	0.915568	0.843698	0.555667
ECB_00144	0.175742	0.161567	0.107322	0.151656	0.481689	1	0.303469	0.472009	0.228642
ECB_00147	0.768623	0.73704	1	0.61428	0.287051	0.1578	0.401422	0.56492	0.645603
ECB_00150	0.226965	0.162694	0.412829	1	0.521303	0	0.207019	0.0320013	0.21176
ECB_00154	0.713349	0.931024	1	0.853888	0.960752	0.618523	0.205791	0.404474	0.791586
ECB_00157	0.643614	0.983009	0.506932	1	0.559817	0	0.38757	0.072048	0.210937
ECB_00158	1	0.625585	0.622939	0.680145	0.657783	0.302211	0.101035	0.166888	0.374519
ECB_00163	0.821354	1	0.761713	0.858706	0.718102	0	0	0.246772	0.727201
ECB_00166	0.8644	0.777469	0.930772	0.802579	0.532035	1	0.29583	0.502239	0.847196
ECB_00167	0.795167	0.802109	1	0.751287	0.139421	0.0248415	0.0156786	0.0241629	0.0598451
ECB_00168	0.91297	0.945072	0.972704	1	0.235502	0.0194432	0.0104458	0.0130255	0.0443314
ECB_00171	0.632343	1	0.724735	0.638691	0.50675	0.407958	0.167201	0.268614	0.417125
ECB_00173	0.541164	0.888202	1	0.747504	0.359765	0.274832	0.436777	0.407428	0.663983
ECB_00174	0.672764	1	0.894086	0.91861	0.347027	0.0656066	0.118032	0.139739	0.26349
ECB_00175	0.797341	0.895525	0.827602	1	0.386072	0.0483173	0.0322921	0.0585875	0.14634
ECB_00176	0.718554	0.655869	1	0.648583	0.408033	0.242865	0.0540701	0.0871823	0.105263
ECB_00177	0.935973	1	0.872668	0.932566	0.329908	0.245944	0.106557	0.132596	0.256905
ECB_00178	0.948331	1	0.727027	0.942081	0.432735	0.139905	0.049881	0.0941279	0.341597
ECB_00179	0.807415	0.777015	1	0.758181	0.275048	0.0859251	0.166769	0.159193	0.270947
ECB_00181	0.625309	0.802495	0.567777	1	0.450899	0.0328186	0.0713236	0.0967794	0.162382
ECB_00182	0.795541	0.941286	1	0.965315	0.260792	0.0677172	0.0455965	0.0652866	0.15784
ECB_00183	0.691065	1	0.691661	0.735602	0.251329	0.0893458	0.07504	0.0774621	0.0984222
ECB_00185	0.460101	0.66163	0.541321	0.578881	0.929825	0.712864	0.607588	1	0.636033
ECB_00188	0.361664	0.232383	0.2374	0.16915	1	0.288047	0.298377	0.3733	0.633838
ECB_00194	0.909519	1	0.595143	0.707647	0.339271	0.267685	0.726008	0.386295	0.283861
ECB_00195	1	0.783626	0.419832	0.599514	0.387713	0.17415	0.15478	0.159881	0.230265
ECB_00196	0.988713	0.554295	0.827221	1	0.563516	0.0631185	0.0192928	0.0460974	0.0567517
ECB_00200	0.416472	0.317019	0.221579	0.408969	0.325675	0.605044	0.883953	1	0.70079
ECB_00201	0.482021	0.341676	0.273599	0.16929	0.644917	0.425466	0.473188	0.95945	1
ECB_00202	0.275316	0.248594	0.195219	0.214206	0.238452	0.311398	0.227941	0.681436	1
ECB_00203	0.347653	0.418238	0.27104	0.242426	0.256872	0.479321	0.501374	0.70556	1
ECB_00206	1	0.922235	0.806974	0.892116	0.998644	0.17156	0.460961	0.542457	0.798809
ECB_00211	0.639045	0.523238	0.690645	0.961206	1	0	0.72066	0.576348	0.499639
ECB_00212	0.0508626	0.0339468	0.0366975	0.0485843	0.0891033	0.141873	0	1	0.297809
ECB_00215	0.600435	0.487472	0.621415	0.489051	1	0.436262	0.28708	0.906948	0.620482
ECB_00217	1	0.661201	0.553543	0.577708	0.99454	0.252194	0.379585	0.559689	0.546993
ECB_00218	1	0.773027	0.590814	0.635895	0.603056	0.140639	0.478463	0.331574	0.223897
ECB_00219	0.358578	0.494431	0.172265	0.2195	0.0929046	0.185135	0.229536	1	0.975699
ECB_00220	0.0235109	0.0247782	0.0168876	0.023716	0.107577	0.130436	0.140317	1	0.520064
ECB_00223	0.0429765	0.0656182	0.106788	0.0853735	0.325735	0.239752	1	0.462381	0.180072
ECB_00225	0.260188	0.425752	0	0.76186	0	0	0	1	0.790003
ECB_00226	0.183708	0.272214	0.331416	0.307611	0.327604	0.26875	0.289638	0.968241	1
ECB_00230	0.201893	0.291599	0	0.34794	0.524276	0	0	0.898335	1
ECB_00231	0.0665017	0.121586	0.128395	0.0869875	0.379656	0	0	0.655393	1
ECB_00239	1	0.900455	0.618319	0.677357	0.299389	0.166463	0.219724	0.509842	0.848279
ECB_00248	0.396675	0.216408	0.235413	0.308999	0.397236	0	0.793661	1	0.431076
ECB_00255	0.00403486	0.00925598	0.00744708	0.0118502	1	0.0798054	0.0227509	0.00765538	0.006415
ECB_00257	0.481784	0.386876	0.255109	0.238519	0.33314	0.657112	0.672624	0.826695	1
ECB_00259	0	0	0	0	0	0	0	1	0.662991
ECB_00261	0.205549	0.134538	0.0697591	0.18434	0.646686	0	0	0.486383	1
ECB_00262	0.106269	0.0730301	0.0989962	0.0603435	0.210565	0	0.227285	0.375221	1
ECB_00266	0.164479	0.147372	0.0534775	0.198152	0.313002	0	0	1	0.369837
ECB_00267	0.353161	1	0.931782	0.999337	0.909405	0.0474626	0.0916509	0.163173	0.196649
ECB_00268	0.354016	0.924887	1	0.599759	0.870058	0.173869	0.193591	0.420536	0.263555
ECB_00269	0.193664	0.427499	0.332071	0.410542	0.582803	0.153522	0.469458	1	0.439805
ECB_00272	0.295595	0.345575	0.79198	0.488977	0.312036	0.103064	0	0.808073	1
ECB_00275	0.439833	0.286295	0.380809	0.377186	0.171324	0	0	1	0.309987
ECB_00281	0.0339606	0.00869384	0	0.0136377	0.0646266	0	1	0.0787523	0.0809476
ECB_00282	0.0179422	0.0218995	0.048447	0.0588674	0.0768234	0.277231	0.295664	1	0.36889
ECB_00283	0.0295828	0.0178293	0.0379853	0.0451642	0.949816	0.206228	0.40548	1	0.40501
ECB_00285	0.147163	0.0629196	0.168117	0.0900447	0.282265	0.422672	1	0.244053	0.205228
ECB_00286	0.0242852	0.0115457	0.0175219	0.029257	0.0315319	1	0.502092	0.551672	0.570282
ECB_00287	0.0311331	0.0327339	0	0.0407237	0.109081	1	0	0.541651	0.77406
ECB_00288	0.0643669	0.0306014	0.0703079	0.103126	0	0.344579	0.748861	0.637332	1
ECB_00289	0.059487	0.066681	0.0564939	0.0765494	0.0712965	0.382914	0.283818	0.619223	1
ECB_00290	0.356197	0.527797	0.432812	1	0.195994	0	0	0.0813918	0.0756513
ECB_00296	0.0313382	0.0359579	0.0551669	0.0204959	0.0650718	0.410224	0	0.426661	1
ECB_00299	0.234603	0.342308	0.290789	0.156956	1	0.155498	0.162144	0.530011	0.487118
ECB_00309	1	0.713771	0.288658	0.4446	0.211367	0	0	0.470544	0.804395
ECB_00310	0.723537	0.611206	1	0.60399	0.430518	0	0.252117	0.0542598	0.193832
ECB_00311	0.77558	0.901409	0.963548	1	0.463192	0.192298	0	0.290125	0.295271
ECB_00314	0.085953	0.0495017	0.119438	0.171665	0.150576	0	1	0.109525	0.295247
ECB_00315	0.926604	0.592364	0.726	1	0.492931	0.0467569	0.176906	0.116389	0.170864
ECB_00316	1	0.457228	0.536043	0.454747	0.308795	0.106991	0	0.175464	0.116186
ECB_00317	1	0.516674	0.380241	0.344185	0.200663	0.177816	0.0973633	0.0706281	0.136836
ECB_00318	1	0.487621	0.355065	0.346305	0.293724	0.280436	0.390259	0.239592	0.175749
ECB_00320	0	0	0	0	0	0	0	0	0
ECB_00321	0.179414	0.243293	0.170771	0.236946	0.22587	0.445833	0.525009	0.782176	1
ECB_00327	0.321103	0.470219	0.736675	0.599569	0.537108	0.226483	0.283635	0.810163	1
ECB_00329	0.376843	0.308779	0.299919	0.113073	1	0.805431	0.536851	0.22121	0.462238
ECB_00330	0.212104	0.177432	0.257241	0.192262	0.33343	0.31487	0	1	0.849045
ECB_00331	0.0229469	0.0115893	0.0104053	0.0270283	0.876691	1	0.500569	0.319151	0.202958
ECB_00334	0.816896	0.752023	1	0.563277	0.334481	0.148604	0.447596	0.360054	0.616659
ECB_00337	0.322285	0.533079	0.41983	0.476875	0.120851	0.440304	0.416617	0.568352	1
ECB_00338	1	0.494241	0.760716	0.382457	0.709506	0.192425	0.285965	0.440737	0.506741
ECB_00345	0.649886	0.64218	0.718366	1	0.32922	0.054112	0.428428	0.174074	0.345049
ECB_00348	0.28422	0.244956	0.220766	0.340243	0.342925	0.0720714	0.801297	0.538393	1
ECB_00350	0.783925	1	0.713101	0.637341	0.294116	0.369657	0.146453	0.371121	0.834699
ECB_00351	1	0.631644	0.836772	0.575241	0.244125	0.0419111	0.0872565	0.0332137	0.13915
ECB_00352	0.111589	0.130638	0.113998	0.116748	0.0624316	0.331278	0.649125	1	0.858581
ECB_00353	0.561279	1	0.77711	0.49725	0.144735	0	0	0.0733685	0.195069
ECB_00354	0.648478	0.932858	0.846054	1	0.233341	0.0220182	0	0.0384979	0.109585
ECB_00355	1	0.884602	0.78722	0.862173	0.260057	0.133204	0.303165	0.154841	0.255198
ECB_00356	0.760074	0.919085	0.789454	1	0.229319	0.0623463	0.107178	0.0814948	0.184711
ECB_00362	0.966179	0.890541	1	0.880782	0.669257	0.260985	0.301449	0.358781	0.666986
ECB_00363	0.945363	1	0.727583	0.806018	0.392401	0.156791	0.113583	0.179211	0.220346
ECB_00364	0.903852	1	0.735347	0.812491	0.251379	0.15988	0.0982629	0.140433	0.146009
ECB_00365	0.725542	0.868029	0.626559	1	0.53167	0.0876109	0.361425	0.125604	0.187069
ECB_00366	0.180737	0.165892	0.165184	0.177558	0.182979	0.100946	0.177469	1	0.659695
ECB_00367	0.256825	0.246416	0.33769	0.329115	1	0.934371	0.576851	0.868008	0.356515
ECB_00370	0.504433	0.61779	1	0.521921	0.486455	0.194818	0	0.459916	0.642251
ECB_00372	0.609854	0.385332	0.357405	0.357334	0.492441	0.509028	0.731243	1	0.843214
ECB_00375	0.485555	0.72602	0.43594	0.566358	0.331061	0.106925	0.44598	0.821267	1
ECB_00376	0.107441	0.0392874	0.0469432	0	0.259302	0	1	0.901461	0.641687
ECB_00377	0.191315	0.21221	0.207906	0.285595	0.113141	0.241609	0.357185	0.699152	1
ECB_00378	0.0718682	0.125754	0.087339	0.10967	0.0869329	0.321909	0.308323	0.625302	1
ECB_00379	0.728737	0.785123	0.860076	1	0.401384	0.0797303	0.074312	0.125672	0.272112
ECB_00380	0.636624	0.749643	0.699851	1	0.345473	0.0667317	0.114671	0.0612877	0.181411
ECB_00381	0.742161	0.767419	1	0.901549	0.26985	0.0370851	0.02577	0.0450203	0.189178
ECB_00382	1	0.979495	0.984085	0.954301	0.24288	0.0224224	0.0360468	0.061577	0.163614
ECB_00383	0.661983	1	0.528152	0.788721	0.248324	0.0171915	0.0229106	0.0617118	0.17847
ECB_00384	0.711695	1	0.835895	0.929877	0.433156	0.132065	0	0.0644528	0.118326
ECB_00385	0.777866	1	0.534905	0.6725	0.332217	0.0546992	0.419255	0.0749643	0.178302
ECB_00386	0.0371492	0.0275858	0.064269	0.0325232	0.818656	1	0.369474	0.480044	0.136565
ECB_00389	0.689975	0.718385	0.64425	0.624604	0.682468	1	0.272512	0.45832	0.352807
ECB_00391	0.768918	0.76262	0.672739	0.727214	0.807412	1	0.624898	0.884842	0.625682
ECB_00392	0.851601	0.759766	1	0.945889	0.520517	0.0625731	0.137863	0.115893	0.142689
ECB_00394	0.172003	0.296599	0.254368	0.298029	0.706452	0.179916	0.666774	0.890314	1
ECB_00396	0.354436	0.253789	0.241446	0.169789	1	0.165378	0.191795	0.309948	0.295065
ECB_00398	0.670536	0.439795	0.513176	0.395144	0.694359	0.958813	0.494389	0.525061	1
ECB_00399	0.0656548	0.0629761	0.254844	0.0591096	0.0613749	0.211808	0.615955	1	0.837225
ECB_00401	0.528096	0.450366	0.480336	0.540669	0.341217	0.10585	0.346417	0.701648	1
ECB_00402	0.325824	0.444306	1	0.220976	0.0540513	0	0	0.0291148	0.0202797
ECB_00404	0.539448	0.4058	0.398428	0.496644	0.327686	0.523383	0.327721	0.660806	1
ECB_00407	0.113783	0.271578	0.172856	0.0970115	0.266169	0.507807	1	0.475747	0.33881
ECB_00408	0.149583	0.200141	0.129237	0.158237	0.356443	0.299758	0.350752	0.982869	1
ECB_00409	0.0873514	0.131024	0.0691032	0.0666017	0.0817811	0.0785872	0.335007	1	0.743397
ECB_00410	0.0589921	0.0757398	0.0572153	0.045122	0.0303341	0.0851996	0.21657	1	0.542183
ECB_00411	0.038191	0.0647328	0.0302755	0.04174	0.0148761	0.0604744	0.447817	1	0.672133
ECB_00412	0.0207664	0.027776	0.019788	0.0214026	0.122022	0.285318	0.947486	1	0.428223
ECB_00413	0.878331	0.773147	0.783753	1	0.415507	0.110606	0.0752025	0.0778492	0.205806
ECB_00414	0.848252	0.965245	0.802077	1	0.436967	0.102471	0.0495692	0.129158	0.244362
ECB_00415	0.228041	0.482865	0.451668	0.23666	0.0649949	0.528433	0.736997	0.099626	1
ECB_00419	0.577306	0.731733	0.654837	1	0.631876	0.294335	0	0.180047	0.514777
ECB_00420	0.574012	1	0.794307	0.683206	0.173722	0	0	0.0829537	0.120199
ECB_00421	0.891633	1	0.83001	0.668143	0.245455	0.0578527	0.0452191	0.0502788	0.25735
ECB_00422	1	0.843758	0.978865	0.757836	0.30484	0.183233	0.14933	0.271506	0.207718
ECB_00423	1	0.818118	0.79249	0.882276	0.225058	0.147582	0.0901173	0.0829199	0.0981321
ECB_00424	0.765356	0.53749	0.62942	0.736187	1	0.133775	0.099125	0.252768	0.234597
ECB_00425	1	0.754569	0.431346	0.53338	0.133904	0.0334804	0.0395549	0.0625992	0.113937
ECB_00427	0.167762	0.138334	0.123845	0.145022	1	0.226412	0.565672	0.610621	0.647714
ECB_00431	0.64958	0.489271	0.605689	0.544881	1	0.328002	0.441314	0.703521	0.615842
ECB_00438	0.803841	0.536648	0.61429	0.52592	0.977275	0.451813	0.411026	0.83662	1
ECB_00439	0.163095	0.0990519	0.12575	0.0711853	0.313393	0.268947	0.195462	1	0.641563
ECB_00443	1	0.813604	0.6489	0.649875	0.681032	0.311455	0.38703	0.854724	0.461158
ECB_00444	1	0.886865	0.876396	0.669538	0.333608	0.229731	0.669245	0.704079	0.413588
ECB_00447	0.796662	1	0.730031	0.703596	0.370644	0.501353	0.512182	0.443645	0.741789
ECB_00448	0.303037	0.323013	0.684132	0.411033	0.584939	0.291074	0.396773	0.846463	1
ECB_00449	0.158483	0.342913	0.272858	0.364265	0.176378	0.126304	1	0.771931	0.69053
ECB_00452	1	0.648441	0.955688	0.7246	0.349122	0	0	0.196661	0.534619
ECB_00453	0.262365	0.299113	0.252031	0.18107	0.080154	0.549808	0	0.633112	1
ECB_00454	0.00628681	0.00209797	0.00613214	0.00378694	0.0358912	0	0.171335	0.100181	1
ECB_00455	0.0114324	0.00196505	0.00276482	0.00669509	0.0164997	0.0255112	0	0.13117	1
ECB_00456	0.0649254	0.0759754	0.0562543	0.0706303	0.116141	1	0.653529	0.875045	0.430601
ECB_00458	0	0.0312383	0.0491845	0.0511038	0.105625	0.644081	0	0.465653	1
ECB_00460	0	0	0	0	0	0	0	0	0
ECB_00461	0	0.0209654	0.0215068	0	0.140193	0	1	0.35325	0.144498
ECB_00471	0.445354	0.407125	0.45616	0.268265	0.72281	0	0	1	0.504278
ECB_00473	0.525163	0.770724	1	0.607892	0.154386	0	0	0	0.0630278
ECB_00474	0.648192	1	0.914557	0.891139	0.269775	0.123979	0.229735	0.136686	0.0628963
ECB_00475	1	0.823184	0.676351	0.794478	0.671974	0.338261	0.139507	0.0658317	0.157289
ECB_00481	0	0	0	0	0	0	0	0.970273	1
ECB_00493	0.32611	0.462319	0.380394	0.184194	0.254053	0.363853	0	1	0.776283
ECB_00495	0.181541	0.23272	0.257792	0.317959	0.390438	0.285529	1	0.635894	0.726496
ECB_00502	0.0604602	0.0530661	0.0676971	0.0607691	0.221617	0.861556	1	0.309163	0.31812
ECB_00505	0	0	0	0	0	0	0	0	0
ECB_00506	0.0280702	0.012062	0.018753	0.0176335	0	1	0.290173	0.506371	0.204904
ECB_00507	0.0905616	0.0375316	0.0412926	0.0449755	0.129253	0.717009	1	0.798958	0.382374
ECB_00508	0.146443	0.0366787	0.0727757	0.0681177	0.0380282	0.313583	0.6815	0.963352	1
ECB_00518	0.355805	0.288091	0.564377	0.744698	0.989953	0.850682	0	1	0.875653
ECB_00521	0.0947285	0.0785246	0.253143	0.165213	0.303263	1	0	0.481542	0.415307
ECB_00522	0.252089	0.244457	0.183082	0.152493	0.37231	0.367144	0	1	0.829422
ECB_00531	0.431197	1	0.665822	0.321508	0.14432	0	0.472202	0.280701	0.12876
ECB_00532	0.531684	1	0.868229	0.440046	0.20073	0.0358024	0	0.101864	0.116856
ECB_00536	0.724236	0.904611	1	0.64667	0.139885	0.0330447	0.0194376	0.0322783	0.0438424
ECB_00538	1	0.770257	0.604419	0.646148	0.279477	0.230842	0.227293	0.259104	0.443461
ECB_00541	0.279012	0.219881	0.285975	0.353251	0.385464	0.502032	0.721266	1	0.428136
ECB_00548	0.917727	0.801756	0.857249	1	0.699404	0.131763	0.454344	0.457936	0.599249
ECB_00549	0.088943	0.10471	0.34269	1	0.862237	0	0.0806327	0.045207	0.121074
ECB_00550	0.0821873	0.0848981	0.295965	1	0.959527	0.0475621	0.0418857	0.102037	0.224934
ECB_00552	0.119969	0.0333053	0.102044	0.782087	1	0.1799	0.620332	0.0857525	0.0963278
ECB_00554	0.0663947	0.175311	0.310854	0.890752	1	0	0	0.0504881	0.117127
ECB_00556	0.617735	0.460003	1	0.849858	0.650164	0.0854416	0.356375	0.344605	0.658743
ECB_00559	0.699972	0.406374	0.565302	0.938745	1	0.155506	0.432406	0.700414	0.827543
ECB_00561	0.0377189	0.0238691	0.159197	0.7278	1	0.0526327	0.0421396	0.103021	0.11444
ECB_00565	0.131739	0.117433	0.216955	0.139708	1	0.114662	0.086952	0.109097	0.189763
ECB_00566	0.10499	0.101949	0.0590664	0.0554675	1	0.0976174	0.755119	0.696794	0.585275
ECB_00569	0.0894908	0.0378295	0.0535966	0.0495164	0.320794	0.602475	1	0.333768	0.0962618
ECB_00573	0.940074	0.871781	0.911938	1	0.783411	0.570755	0.383756	0.447487	0.597799
ECB_00574	1	0.659791	0.725072	0.978355	0.455186	0.05093	0.0438581	0.0539976	0.115143
ECB_00575	0.831936	0.566911	1	0.59335	0.304889	0.138682	0.146482	0.232178	0.249299
ECB_00588	0.205412	0.332995	0.365948	0.523229	0.657604	0	0	0.260334	1
ECB_00592	0.0938533	0.0608962	0.108189	0.0847344	0.132937	0.142794	0.529199	1	0.325351
ECB_00594	0.558284	0.741082	0.718459	1	0.603769	0.862474	0.599559	0.693223	0.826835
ECB_00595	0.0615191	0.0448306	0.0567009	0.0440016	0.279924	1	0.340576	0.433408	0.147818
ECB_00596	0.788486	0.732271	1	0.80265	0.939497	0.965713	0.197979	0.193004	0.176909
ECB_00600	1	0.977827	0.628781	0.820444	0.792296	0.633053	0.425644	0.759056	0.703677
ECB_00601	0.924833	1	0.541576	0.581546	0.263491	0.0895289	0.0595703	0.0476156	0.115369
ECB_00602	1	0.873602	0.908353	0.811128	0.419969	0.135834	0.292533	0.130125	0.209254
ECB_00603	0.69366	0.706797	0.69409	1	0.25368	0.102373	0.156933	0.149947	0.204648
ECB_00604	0.491081	0.70898	1	0.647783	0.183854	0	0.0909222	0.0977832	0.214102
ECB_00605	0.625489	0.761038	1	0.483265	0.308406	0	0	0.125135	0.265195
ECB_00606	0.857438	1	0.550741	0.579221	0.222972	0.0422062	0.352082	0.0866083	0.407005
ECB_00608	0.575331	0.856481	1	0.928888	0.381152	0	0.3335	0.17068	0.348812
ECB_00609	0.747991	0.701739	1	0.880192	0.295341	0.165077	0.158705	0.116697	0.128967
ECB_00610	0.85321	0.645623	1	0.927524	0.523751	0.523093	0.123062	0.150375	0.3328
ECB_00611	0.988202	0.982787	0.86101	1	0.535001	0.203467	0.156426	0.224844	0.530763
ECB_00615	0.16452	0.190619	0.0986677	0.114128	0.146462	0.101978	0.377934	1	0.551242
ECB_00617	0.707867	0.67499	0.801832	0.714372	1	0.216877	0.315108	0.682177	0.432494
ECB_00620	0.274087	0.308265	0.341367	0.239708	0.671938	0.44667	0.485715	0.570083	1
ECB_00621	0.491578	0.886056	1	0.531635	0.274226	0.0309288	0	0.0658519	0.14186
ECB_00622	0.34972	0.672105	1	0.397503	0.32263	0.00903231	0.0715127	0.0611674	0.176151
ECB_00623	0.557403	0.566963	0.655062	0.422083	1	0.146968	0.119051	0.186731	0.28352
ECB_00627	0.511558	0.616675	0.457441	0.827705	1	0.254295	0.401634	0.699714	0.367229
ECB_00628	0.223533	0.221475	0.209798	0.263644	0.364188	0.721405	0.972832	1	0.423532
ECB_00629	1	0.963492	0.641078	0.844326	0.34846	0.432549	0.311819	0.40916	0.405145
ECB_00630	0.0697813	0.0668706	0.0889226	0.060116	0.136321	0.419868	0.378638	1	0.432851
ECB_00631	0.451948	0.752366	1	0.506781	0.0847268	0.0368526	0.0378832	0.110615	0.046435
ECB_00634	0.745571	0.775484	0.858643	1	0.954954	0.182268	0.222407	0.253567	0.395121
ECB_00636	0.427503	0.493838	0.590044	0.802823	1	0.512999	0.445479	0.9841	0.457233
ECB_00640	0.470373	0.4229	0.382827	0.390338	0.618619	0.740734	0.480364	1	0.912177
ECB_00641	1	0.816218	0.698661	0.48034	0.466233	0.303496	0.0859484	0.116739	0.319629
ECB_00643	0.620283	0.927516	0.598729	0.574861	0.303807	0.337688	0.326039	0.778373	1
ECB_00644	0.960661	1	0.569385	0.737396	0.595109	0.127987	0.316938	0.340035	0.537979
ECB_00645	0.938569	0.687781	1	0.637736	0.618499	0.305009	0.0853168	0.218747	0.322121
ECB_00650	0	0	0	0	0	0	0	0.778974	1
ECB_00651	0.0579381	0.0631541	0.0644257	0.0784746	0.306748	1	0.772828	0.500998	0.229304
ECB_00656	0.0454879	0	0	0	0	0	0	0	1
ECB_00657	0.0679591	0.0225251	0.0169297	0.0465746	0.0255161	0.15709	0.145094	0.596291	1
ECB_00659	0.236988	0.17063	0.0641202	0.21872	0.115389	0	0	0.963481	1
ECB_00669	0.710628	0.819957	0.2584	0.573958	1	0	0	0.862184	0.671584
ECB_00670	0.898779	0.85267	0.786299	0.857962	1	0.1358	0.17025	0.168904	0.304572
ECB_00671	0.927105	0.847591	0.982238	1	0.801657	0.264346	0.170632	0.413295	0.386916
ECB_00672	1	0.772179	0.938677	0.807854	0.806978	0.119552	0.0957337	0.183448	0.265911
ECB_00673	0.92597	0.731544	0.809454	1	0.748436	0.167235	0.23251	0.191612	0.434675
ECB_00675	0.429765	0.140129	0.353306	0.28078	0.288534	0.719257	1	0.980411	0.687032
ECB_00678	0.0479984	0.113549	0.224819	0.0885972	0.0467409	0	0	0.368456	1
ECB_00682	0.46144	1	0.718126	0.850717	0.73623	0.142743	0.0929237	0.199974	0.478152
ECB_00684	0.564543	1	0.817555	0.494209	0.691984	0.0912404	0.0824064	0.107741	0.390896
ECB_00685	0.536197	0.789082	1	0.867055	0.980533	0.0553938	0.0730462	0.0532046	0.16305
ECB_00686	0.727306	0.823056	1	0.853704	0.818528	0.0849604	0.0694308	0.0703953	0.231406
ECB_00687	0.814165	0.789681	1	0.903241	0.737349	0.0620208	0.0582096	0.0342651	0.183171
ECB_00689	0.892794	0.491409	0.929537	0.469169	0.629334	0.383124	0	1	0.847307
ECB_00691	0.352279	0.174047	0.281895	0.315538	0.414422	0.428913	0	1	0.761276
ECB_00692	1	0.257587	0.422911	0.328552	0.235892	0.0834792	0.157013	0.657291	0.699427
ECB_00693	1	0.309229	0.331496	0.488786	0.40175	0.257015	0.122975	0.632629	0.663409
ECB_00696	0.58244	1	0.657819	0.637825	0.398656	0.111357	0.336037	0.269305	0.515021
ECB_00697	0.581969	1	0.483939	0.627924	0.253807	0.215687	0.138832	0.14153	0.349329
ECB_00698	0.671203	1	0.809035	0.994617	0.468766	0.325702	0.130097	0.19114	0.193243
ECB_00699	0.584574	0.88083	0.788652	1	0.352725	0.300883	0	0.371926	0.458459
ECB_00700	0.983655	0.968059	0.920715	1	0.437834	0.144558	0.085964	0.150405	0.25293
ECB_00701	0.831948	0.839198	1	0.819142	0.29129	0.117134	0.111116	0.0444373	0.0997539
ECB_00702	0.799772	0.927982	0.898268	1	0.352239	0.112721	0.177678	0.081839	0.198869
ECB_00705	0.364376	0.225418	0.293085	0.217925	0.648325	0.913107	1	0.992216	0.516925
ECB_00706	0.0169408	0.014356	0.0104436	0.0193945	0.128674	1	0.694961	0.440601	0.154072
ECB_00712	0.382804	0.29165	0.36919	0.409529	0.46803	0.147723	1	0.801683	0.302252
ECB_00713	1	0.682254	0.724969	0.864116	0.326388	0.0754936	0.104849	0.220232	0.149232
ECB_00719	0.822258	0.825142	0.463332	0.392033	0.577674	0	1	0.28879	0.732927
ECB_00722	0	0.154343	0.28396	0.175361	0	0	0	0.753934	1
ECB_00735	0.0967363	0.0680941	0.0410379	0.0607691	0	0	1	0.0626306	0.0664574
ECB_00737	0.721744	0.652504	0.822859	1	0	0	0	0	0
ECB_00744	0.459897	0.484527	0.845219	1	0.524309	0	0	0.0741719	0.204347
ECB_00747	0.981306	1	0.983158	0.557787	0.538275	0.0837918	0.349493	0.367553	0.964332
ECB_00752	0.875977	0.508616	0.64088	0.606587	1	0.542107	0	0.24021	0.602043
ECB_00753	0.138936	0.101296	0.119256	0.125633	0.361896	1	0.319225	0.40329	0.192914
ECB_00757	0.159654	0.0996791	0.252935	0.114186	1	0.730922	0	0.481988	0.195609
ECB_00763	0.513271	0.66928	0.476362	0.462074	1	0.218833	0.413034	0.590503	0.445536
ECB_00769	0.392735	0.218341	0.233417	0.169074	0.218582	0.811652	0.474835	1	0.366925
ECB_00771	0.0753288	0.0479773	0.183334	0.796193	1	0.105059	0.438197	0.285632	0.246399
ECB_00772	0.0561478	0.0508154	0.0703499	1	0.778784	0.148181	0	0.155307	0.0883658
ECB_00775	0.415074	0.343309	0.260307	0.506489	0.790145	0.711561	1	0.60491	0.505551
ECB_00776	0.321664	0.478921	1	0.28803	0.123824	0.0136721	0.0277184	0.0390957	0.0855921
ECB_00777	0.635457	0.88447	1	0.568059	0.269484	0.045139	0.0701466	0.145406	0.213109
ECB_00778	1	0.651737	0.80797	0.411533	0.521583	0.0799598	0.0602265	0.179358	0.235105
ECB_00780	0.224562	0.228826	0.206775	0.134552	0.170234	1	0	0.281008	0.333144
ECB_00781	1	0.448157	0.328089	0.515803	0.435584	0.97318	0.763434	0.808375	0.799892
ECB_00783	0	0.293551	0.228638	0.282394	0	0	0	0.445618	1
ECB_00786	0.756366	0.719281	0.465548	0.609102	0.623589	0.51159	0.535853	0.709266	1
ECB_00792	0.598193	0.768062	0.702682	0.884082	0.852103	1	0.935179	0.568433	0.379374
ECB_00793	1	0.729176	0.594917	0.612014	0.609528	0.171491	0	0.24139	0.3362
ECB_00794	1	0.767355	0.906401	0.770565	0.6653	0.109185	0.0932696	0.239106	0.476161
ECB_00795	1	0.608598	0.836441	0.771717	0.597687	0.143156	0.140557	0.259762	0.317158
ECB_00796	1	0.498516	0.604123	0.619343	0.460909	0.110957	0.0771332	0.0844711	0.13942
ECB_00797	1	0.519723	0.542035	0.750954	0.622238	0.063794	0.0563857	0.117049	0.105527
ECB_00798	0.77272	0.513488	1	0.946694	0.604114	0	0	0.206954	0.204194
ECB_00799	0.300919	0.55113	0.796921	1	0.484269	0.0950226	0	0.150175	0.107877
ECB_00800	0.134905	0.292707	0.319048	0.320726	0.262742	0.752594	0	1	0.324954
ECB_00801	0.0222578	0.0239961	0.0499318	0.0270444	0.0310668	0.0940407	0.285897	0.919461	1
ECB_00802	0.54946	1	0.446153	0.776305	0.219679	0	0.136867	0.0591852	0.198388
ECB_00804	0.251798	0.202215	0.247515	0.204517	0.654492	0.324162	0.94197	1	0.433216
ECB_00806	0.292419	0.205992	0.226649	0.231952	1	0.641311	0.297679	0.638438	0.378376
ECB_00812	0.702974	1	0.911983	0.477713	0.255533	0	0	0.320546	0.416977
ECB_00813	0.0601823	0.129181	0.145106	0.0734896	0.221592	0.31512	0.390243	1	0.529922
ECB_00825	0.183138	0.145102	0.09788	0.322986	0.446893	0	0	0.933489	1
ECB_00826	0.104461	0.117646	0.165416	0.192812	0.399875	0.478242	0.614972	0.363349	1
ECB_00828	0.626092	0.360691	0.34992	0.557535	1	0.458433	0.767154	0.863621	0.996582
ECB_00829	0	0.140481	0	0	0	0	0	0.946671	1
ECB_00837	0.58931	0	1	0.709956	0.76516	0	0	0	0.894653
ECB_00845	0.291506	0.296115	0.269929	0.676483	1	0	0	0.287155	0.781289
ECB_00846	0.121969	0.186986	0.194922	0.359427	0.572787	0	0.654932	1	0.337581
ECB_00847	0.175995	0.155313	0.132156	0.103066	0.0914046	0.196364	0	0.732226	1
ECB_00851	0.107441	0.0880084	0.0884307	0.206744	0.325735	0.719257	1	0.0817009	0.19878
ECB_00855	1	0.874301	0.568053	0.64861	0.504147	0.419725	0.615027	0.268354	0.587778
ECB_00857	0.888288	0.747828	1	0.700429	0.334749	0.585611	0.481572	0.319861	0.362206
ECB_00859	0.350541	0.318622	0.460497	0.459812	1	0.269372	0.13925	0.267664	0.213337
ECB_00860	0.359705	0.374348	0.57078	1	0.719583	0.135282	0.250679	0.190807	0.203274
ECB_00862	0.540405	0.405223	0.813157	1	0.771509	0.206764	0.10205	0.0737345	0.0851564
ECB_00864	0.296813	1	0.653418	0.520913	0.301603	0.431954	0	0.803528	0.438017
ECB_00867	1	0.647277	0.439724	0.668516	0.342542	0	0	0.0848109	0.185322
ECB_00869	0.958898	1	0.784632	0.409267	0.72813	0.414106	0	0.763751	0.606455
ECB_00870	0.106121	0.087978	0.0563626	0.064927	1	0.432976	0.411496	0.544465	0.225922
ECB_00871	0.100409	0.0709882	0.0774757	0.110326	0.380889	0.438248	0.458156	1	0.531362
ECB_00873	0.960894	0.856892	0.559765	1	0.653368	0	0.640847	0.879248	0.551053
ECB_00876	0.191162	0.118361	0.13657	0.103653	1	0.667979	0.597601	0.203073	0.272948
ECB_00877	0.100873	0.0442682	0.121374	0.11074	0.123075	0.112547	0.417104	0.649455	1
ECB_00879	0.893449	1	0.52293	0.768607	0.165722	0	0	0.68661	0.994535
ECB_00880	0.0535797	0.044105	0.0444675	0.036785	0.143343	1	0.211902	0.294327	0.226895
ECB_00881	0.281921	0.193283	0.168219	0.187853	1	0.434355	0.31952	0.842679	0.501502
ECB_00884	0.673035	0.683512	1	0.821677	0.873062	0.363328	0.251874	0.619674	0.746998
ECB_00886	0.375724	0.407525	0.389843	0.41286	1	0.319234	0.269528	0.600411	0.72952
ECB_00887	0.251797	0.197222	0.181945	0.138543	0.95661	1	0.275204	0.729198	0.949263
ECB_00888	0.747689	1	0.478954	0.907882	0.238484	0.062628	0.113878	0.247116	0.744902
ECB_00889	1	0.736716	0.774209	0.904222	0.478914	0.302574	0.395059	0.291396	0.21448
ECB_00890	1	0.661748	0.724018	0.972841	0.384555	0.10118	0.0743403	0.0864891	0.194137
ECB_00891	1	0.733165	0.635605	0.927039	0.332754	0.0326876	0.250542	0.0915412	0.288111
ECB_00892	0.788338	0.921204	1	0.994723	0.261098	0.105757	0.0849268	0.103459	0.0820319
ECB_00893	1	0.788533	0.727545	0.952549	0.49755	0.0671229	0.0390882	0.0345481	0.0911602
ECB_00894	0.907319	0.955878	1	0.951322	0.542233	0.123296	0.0872972	0.34661	0.434894
ECB_00895	1	0.97392	0.936914	0.919928	0.840014	0.542887	0	0.365272	0.273703
ECB_00896	0.752661	0.762018	1	0.757271	0.369861	0.0527053	0	0.233912	0.115497
ECB_00897	1	0.881419	0.732829	0.675914	0.572276	0.259085	0.152994	0.511832	0.780329
ECB_00900	0.63394	0.451664	0.435112	0.36087	0.439961	0.979351	0.680808	1	0.617431
ECB_00901	0.0500944	0.0494574	0.0673065	0.0687937	1	0.359307	0	0.273131	0.243624
ECB_00902	0.045456	0.072676	0.0688786	0.0930027	0.291751	1	0.303793	0.292553	0.250698
ECB_00905	0.105747	0.159319	0.156354	0.250044	0.496629	0.235972	0.492117	1	0.401454
ECB_00906	0.202309	0.174486	0.150309	0.188312	0.223711	0.834826	0.357152	1	0.544906
ECB_00908	1	0.674097	0.590174	0.700046	0.38981	0.302378	0.405113	0.569754	0.600388
ECB_00910	0.342464	0.561823	0.845807	0.483568	0.720452	1	0.784693	0.532673	0.564586
ECB_00911	0.837679	0.8138	1	0.982611	0.308283	0.0399898	0.0226882	0.0727008	0.124676
ECB_00914	0.485596	1	0.692515	0.820461	0.261917	0.287369	0.293364	0.749327	0.352624
ECB_00916	0.465952	0.380669	0.311659	0.420687	1	0.482849	0.199406	0.184426	0.231793
ECB_00917	0.167511	0.203884	0.29276	0.352005	0.660398	0.617489	0.504257	1	0.707563
ECB_00922	0.794073	0.933067	1	0.893638	0.502373	0.271977	0.398454	0.475129	0.537267
ECB_00924	0.361923	0.413342	0.241958	0.317937	0.200537	0.447116	0	0.834969	1
ECB_00925	0.708727	0.681392	1	0.512699	0.277546	0	0.22895	0.112813	0.408586
ECB_00926	0.52548	0.780105	1	0.969148	0.373104	0.083885	0.186243	0.0688723	0.230931
ECB_00927	0.747952	0.800152	0.703848	1	0.434791	0	0	0.165029	0.183743
ECB_00928	0.867281	0.716775	0.850902	1	0.401761	0.0635185	0.0518758	0.0503933	0.199554
ECB_00929	0.0796771	0.0426073	0.037111	0.0343277	0.19181	0.68131	1	0.919692	0.189879
ECB_00931	0.808478	0.861818	0.845379	0.784957	0.630648	0.176024	0.223492	0.736646	1
ECB_00932	0.7503	0.915586	0.637243	1	0.503843	0.0801922	0.0684286	0.105183	0.13223
ECB_00933	1	0.667012	0.622009	0.781853	0.510431	0.0895497	0.0397508	0.0516491	0.104458
ECB_00934	1	0.75498	0.699285	0.700732	0.350327	0.452967	0.276523	0.307707	0.729592
ECB_00943	0	0.0697852	0.0698535	0	0	0	0	0.422641	1
ECB_00950	0.475448	0.489172	0.571129	0.461186	0.902214	0.242404	1	0.47145	0.511455
ECB_00951	1	0.766025	0.574614	0.552805	0.39468	0.0793089	0	0.249223	0.291937
ECB_00952	0.628521	0.805845	0.733788	1	0.289764	0.0568592	0.118579	0.137558	0.306344
ECB_00954	0.629261	0.925375	0.807106	1	0.650031	0.521869	0	0.415248	0.496523
ECB_00956	0.415792	0.484414	0.663651	0.438379	0.744787	1	0.731477	0.351265	0.333406
ECB_00957	0.0227971	0.0164234	0.0192526	0.0198584	0.0891654	1	0.34327	0.259534	0.162816
ECB_00961	0.389647	0.218944	0.192055	0.234599	0.212239	1	0.333283	0.133812	0.273528
ECB_00962	0.235517	0.157089	0.176058	0.174956	0.323725	0.372287	0.183889	0.679137	1
ECB_00964	0.763586	0.799007	1	0.825879	0.308987	0.395287	0.811798	0.519192	0.456186
ECB_00967	0.607783	0.485991	0.589884	0.556857	1	0.762189	0.469652	0.65235	0.618005
ECB_00968	0.0615454	0.0551393	0.0705142	0.0386624	0.119866	0.329474	0.676127	1	0.241682
ECB_00969	0.235422	0.149631	0.186196	0.181864	0.794238	1	0.381558	0.8054	0.335134
ECB_00970	0.0336057	0.0296574	0.0364986	0.0342425	0.205575	0.985697	0.433165	1	0.248013
ECB_00974	0.605914	0.798001	1	0.480048	0.486205	0.257816	0.273391	0.366437	0.264386
ECB_00988	0	0.150676	0	0	0	0	0	1	0.539138
ECB_00989	0	0.0600759	0	0	0	0	0	1	0.788823
ECB_00991	0.0765937	1	0.165788	0.276823	0	0	0	0	0
ECB_00996	0.191148	0.242359	0.167025	0.158639	0.0976878	0	1	0.364616	0.391629
ECB_01000	0.247609	0.233344	0.282827	0.17419	0.352389	0.576435	1	0.775017	0.818693
ECB_01002	0.274179	0.135148	0.117351	0.156572	0.715547	1	0.763647	0.519596	0.267663
ECB_01004	0.126305	0.0906498	0.184796	0.141591	0.360534	1	0	0.439338	0.462437
ECB_01005	0.035772	0.0307784	0.0519476	0.034212	0.332935	0.448145	0.699402	1	0.269207
ECB_01006	0.00568733	0.00257845	0.00266262	0.00460815	0.340352	1	0.173745	0.551961	0.149732
ECB_01007	0.0169344	0.00575026	0.00737599	0.0101266	0.484183	1	0.409379	0.662505	0.174648
ECB_01008	0.0700496	0.031307	0.0198112	0.0523515	0.166871	1	0	0.371196	0.389643
ECB_01014	0.263544	0.797968	1	0.102156	0.114062	0	0	0.28438	0.0666825
ECB_01018	0.541578	0.65743	1	0.825231	0.795725	0.370916	0.283082	0.495338	0.394407
ECB_01019	0.333115	0.311449	0.577361	0.863771	0.568825	0.311194	0.303304	0.243585	1
ECB_01020	0.414263	0.29111	0.423564	1	0.446555	0.0222424	0.0357387	0.0202894	0.143517
ECB_01021	0.362436	0.243443	0.702862	1	0.457593	0.015114	0	0.0176795	0.0497679
ECB_01024	0.0875816	0.219361	0.105904	0.256449	1	0	0	0.522921	0.66657
ECB_01025	0.0561405	0.0644165	0.0832504	0.101451	0	1	0	0.464903	0.655827
ECB_01026	0.12893	0.0715055	0.120761	0	0.111601	0.239752	1	0.980859	0.545568
ECB_01028	0.203764	0.134402	0.127649	0.0935537	0.191197	0	1	0.469195	0.429764
ECB_01029	0.228539	0.212265	0.317295	0.189243	0.0960874	0.52142	0.638132	1	0.782045
ECB_01030	0.90433	0.868448	0.806073	1	0.380321	0.145063	0	0.154302	0.273533
ECB_01031	0.652604	0.528335	1	0.62655	0.19845	0.0447624	0.248836	0.138071	0.256228
ECB_01039	0.252589	0.299892	0.242988	0.254881	0.768894	0.809491	1	0.662558	0.49321
ECB_01040	0.444092	0.53159	0.577143	1	0.328264	0	0	0.0136899	0.0211166
ECB_01041	0.326295	0.414982	0.413565	1	0.198648	0	0.239979	0.112517	0.0686061
ECB_01042	0.351457	0.455684	0.597419	1	0.641011	0.392658	0.600758	0.812476	0.436147
ECB_01043	0.278876	0.438044	0.513792	1	0.538454	0.283022	0.225323	0.401787	0.309408
ECB_01045	0.689101	1	0.691775	0.920302	0.415651	0.105235	0.230746	0.428757	0.843291
ECB_01047	0.259462	0.642865	1	0.628555	0.336885	0	0	0	0.787797
ECB_01048	0.0736046	0.0760365	0.07247	0.0902996	0.958685	1	0.332942	0.355948	0.205977
ECB_01051	0.471215	1	0.564502	0.574115	0.634862	0.276974	0.296269	0.537447	0.404622
ECB_01054	0	0.163068	0	0.107976	0.349115	1	0	0.116056	0.453104
ECB_01055	0.938839	0.895785	1	0.904129	0.292071	0.4368	0.1659	0.194937	0.300149
ECB_01057	0.0969582	0.109847	0.209747	0.0974082	0.298713	1	0.448875	0.268642	0.21717
ECB_01058	0.678601	1	0.534154	0.686418	0.278241	0.0853917	0	0.0198204	0.208755
ECB_01059	0.949303	0.816576	0.783231	0.278429	0.666093	0.792081	0.58587	1	0.881463
ECB_01060	0.638077	0.331166	0.206437	0.266525	0.784275	0.518957	0.556094	1	0.268819
ECB_01065	0.714659	1	0.842727	0.528571	0.39507	0.135915	0.609638	0.458285	0.499664
ECB_01066	0.987887	0.942572	0.673624	1	0.89649	0.0309571	0.0298893	0.0389538	0.047297
ECB_01067	0.854891	0.825715	0.709617	1	0.809328	0	0	0.0663653	0.0642976
ECB_01068	0.81355	0.810339	1	0.963023	0.78804	0	0	0.0243552	0.0327925
ECB_01069	0.733962	0.738792	0.728854	1	0.624715	0.00217756	0	0.00398722	0.0141033
ECB_01070	1	0.894545	0.915103	0.940938	0.743107	0.0147346	0	0.0181496	0.0260312
ECB_01071	1	0.74069	0.913962	0.988545	0.592189	0.00567379	0	0.00448299	0.0201587
ECB_01072	0.801191	0.638854	1	0.813314	0.441384	0.00253276	0.00508346	0.00272933	0.0106709
ECB_01073	0.870142	0.739159	0.879732	1	0.471203	0.0301936	0	0.00270868	0.00902387
ECB_01074	0.876006	0.646782	0.96558	1	0.365959	0.00354813	0	0.00284205	0.0107518
ECB_01075	0.626751	0.688148	0.631974	1	0.29795	0.0149991	0	0.0392294	0.00983387
ECB_01076	0.435127	0.633075	0.565295	1	0.401304	0	0.0189725	0.00341527	0.0119275
ECB_01077	0.55462	0.784086	0.916387	1	0.280168	0	0	0.012688	0.0179328
ECB_01078	0.586803	0.788451	0.945413	1	0.249337	0.0182552	0.023835	0.0159463	0.0241585
ECB_01079	0.655726	0.715853	0.685489	1	0.308926	0.0169257	0.00866263	0.0187653	0.0122855
ECB_01083	0.675471	0.537343	0.486708	0.35552	0.688227	0.674784	0.320938	1	0.864995
ECB_01084	0.831564	1	0.891761	0.75027	0.136135	0.0572468	0.0262501	0.0312759	0.0823109
ECB_01085	1	0.91269	0.624228	0.854264	0.198791	0.0581289	0.040126	0.0346016	0.0468162
ECB_01086	0.777917	0.975595	1	0.92319	0.337162	0.206719	0.0575773	0.126452	0.150247
ECB_01087	0.504335	0.891342	0.82837	1	0.339347	0.122183	0.0827837	0.147982	0.142517
ECB_01088	0.490856	0.693684	1	0.860659	0.280958	0.0777175	0.0580475	0.0634144	0.0812157
ECB_01095	0.762144	0.856218	0.687018	1	0.460054	0.187668	0.29534	0.174771	0.392592
ECB_01096	0.22681	0.2416	0.222983	0.269679	0.388915	0.91776	0.369531	1	0.330305
ECB_01098	0.0654132	0.0456525	0.122334	1	0.731624	0.00625576	0.0521852	0.0587751	0.0699016
ECB_01099	0.461148	0.290869	1	0.29349	0.241897	0.0918875	0.0685737	0.0594763	0.0818841
ECB_01100	0.900351	0.530442	1	0.44532	0.330251	0.413792	0.133439	0.216202	0.289088
ECB_01104	0.892963	0.71178	0.687061	0.755392	1	0.606692	0.280765	0.844733	0.55825
ECB_01105	1	0.460939	0.759545	0.513413	0.114739	0.0474595	0.0388927	0.218651	0.127003
ECB_01106	0.503534	0.30893	0.221221	0.184789	0.383536	0.668015	1	0.392697	0.722388
ECB_01107	0.280967	0.158482	0.150658	0.183857	0.310876	0.345527	0.463301	0.699998	1
ECB_01109	0.449001	1	0.478403	0.319032	0.18068	0	0	0.169789	0.381959
ECB_01111	0.0280702	0.0297636	0	0	0.0364464	1	0	0.0885526	0.112605
ECB_01112	0.717668	1	0.893737	0.947343	0.298528	0	0	0.085717	0.357068
ECB_01118	0.420255	0.208376	0.399306	0.223542	0.288878	0.206865	0	0.541472	1
ECB_01120	0.727807	0.522352	0.525114	0.994863	0.472492	0	0	0	1
ECB_01121	0.993571	0.631526	0.675303	1	0.444487	0.0948635	0.0514354	0.0750437	0.0822104
ECB_01122	0.706709	0.587854	0.729669	1	0.786507	0.0649864	0.240842	0.161964	0.109413
ECB_01125	0.493917	0.234248	0.249393	0.2341	0.94744	0.399744	0.510015	1	0.806662
ECB_01126	0.367325	0.330055	0.285713	0.309942	0.397145	0.435485	0.404071	1	0.499264
ECB_01128	0.867834	0.750636	0.893089	1	0.830801	0.307017	0.789056	0.497748	0.470663
ECB_01130	0.742515	1	0.646453	0.755706	0.345321	0.16692	0.315086	0.312985	0.318651
ECB_01132	0.413722	0.841164	1	0.646665	0.489661	0.461604	0	0.107144	0.79583
ECB_01133	0.77983	0.925813	0.608638	1	0.689834	0	0	0.0635358	0.206928
ECB_01135	0.293497	0.686912	1	0.945447	0.762152	0	0	0.99229	0.806524
ECB_01142	0.224124	0	0.138605	0	0.365575	0	0	1	0.185198
ECB_01144	0.380387	0.251154	0.231256	0.27817	0.3456	0	0	1	0.516214
ECB_01145	0.0418616	0.0620955	0.0504758	0.0559624	0.0305736	0.257035	0.399595	1	0.49889
ECB_01147	0.154455	0	0.22288	0	0	0	0	1	0.21222
ECB_01149	0.828709	0.654893	0.468443	0.678751	1	0.375308	0.367946	0.58133	0.480014
ECB_01155	1	0.633397	0.706052	0.647823	0.793443	0.706079	0.455826	0.851005	0.61744
ECB_01157	0.0308434	0.0205855	0.0300846	0.0387513	0	0.488398	1	0.199692	0.331177
ECB_01158	0.0659134	0.0776106	0.0606799	0.0896046	0.0547461	0.282286	0.444503	0.604053	1
ECB_01159	0.133525	0.0859118	0.0938044	0.1023	0.0924788	0.27615	0.170973	0.668638	1
ECB_01160	0.95557	0.96166	1	0.630185	0.374665	0.425736	0.590003	0.126664	0.361582
ECB_01162	0.517591	0.623284	1	0.575424	0.385435	0.209366	0.173906	0.380418	0.537919
ECB_01164	0.60311	0.64256	1	0.575063	0.862924	0.209376	0.274936	0.662685	0.660708
ECB_01167	0.77297	1	0.98467	0.872817	0.620212	0.196007	0.726408	0.605491	0.827052
ECB_01169	0.128709	0.131012	0	0.208429	0.11141	0	0	0.111108	1
ECB_01170	0.0036246	0.000835101	0.00424251	0.00505794	0.395962	1	0.206447	0.206806	0.10417
ECB_01172	0.125619	0.0758279	0.0790741	0.0803631	1	0.592694	0.666124	0.390381	0.241739
ECB_01173	0.785273	1	0.704603	0.70184	0.387951	0.126969	0.0753606	0.196749	0.147664
ECB_01174	1	0.697369	0.486317	0.665019	0.299615	0.0798583	0.261354	0.123493	0.0554046
ECB_01175	1	0.5782	0.548073	0.70656	0.344014	0.0872202	0.0617764	0.14068	0.107007
ECB_01176	0.30418	0.287054	0.30474	0.20796	0.439176	0.501817	0.502965	0.895408	1
ECB_01177	0.139252	0.124999	0.118363	0.0792735	0.247539	0.150351	0.476049	1	0.731379
ECB_01179	0.967853	1	0.586343	0.709347	0.391886	0.269967	0	0.267131	0.715701
ECB_01181	0.712324	0.99792	1	0.729944	0.301928	0.291158	0.512963	0.5569	0.983325
ECB_01182	0.62532	0.616737	1	0.870804	0.174043	0.0559672	0.0251171	0.0206689	0.0756925
ECB_01183	0.353756	0.403313	1	0.549185	0.234574	0.0854021	0.0955784	0.0800675	0.150161
ECB_01184	0.993473	1	0.615521	0.909958	0.466937	0	0.554799	0.177397	0.336527
ECB_01185	0.903752	0.915403	1	0.724327	0.513734	0.149043	0.184118	0.336151	0.521279
ECB_01189	0.852985	1	0.822837	0.970953	0.320457	0.403498	0.297369	0.206572	0.797335
ECB_01194	0.574336	1	0.718275	0.527551	0.274506	0.268518	0.29199	0.2502	0.201011
ECB_01195	0.037734	0.0709907	0.0794837	0.0315796	0.249546	0.236279	1	0.289042	0.335927
ECB_01197	0.19139	0.135205	0.139491	0.177141	1	0.313682	0.211955	0.404613	0.3546
ECB_01201	0.057302	0.0699337	0.0155038	0.0499763	0.0558007	0	1	0.273966	0.229887
ECB_01206	0	0	0	0	0	0	0	1	0.217704
ECB_01210	0.777057	0.992711	0.782235	0.611546	0.696398	0.300135	1	0.747421	0.839826
ECB_01214	0.569908	0.300886	0.207026	0.559637	0	0.397417	0	1	0.715424
ECB_01216	0.639692	0.632684	0.473006	0.533332	0.311466	0	0	0.62124	1
ECB_01217	1	0.451166	0.601689	0.391049	0.172626	0.0234915	0.0222979	0.10851	0.147885
ECB_01218	1	0.688234	0.456759	0.650461	0.289508	0	0.895314	0.136853	0.165046
ECB_01219	1	0.592309	0.901572	0.68638	0.22294	0.041632	0.406763	0.255628	0.227611
ECB_01220	1	0.468657	0.954087	0.754437	0.147408	0.118618	0	0.112983	0.118143
ECB_01222	0.83555	0.807505	0.877367	0.763393	0.663163	0.711666	0.511859	0.268936	1
ECB_01224	0.535458	0.968151	0.584766	1	0.561228	0.0256475	0.0233801	0.0310996	0.0827698
ECB_01228	0.453761	0.470241	0.364488	0.343914	0.338217	0.85567	0.562884	1	0.775746
ECB_01230	0.171802	0.143501	0.0708415	0.0622456	1	0.300971	0.208939	0.227337	0.126345
ECB_01233	0	0	0	0	1	0	0	0	0
ECB_01234	0.69653	0.651735	1	0.922013	0.618053	0.0371557	0.1216	0.0339411	0.070692
ECB_01235	0.419516	0.522349	1	0.634199	0.472616	0.0152401	0	0.0170538	0.0681936
ECB_01236	0.480294	0.757356	1	0.949458	0.700917	0.0857744	0	0.0512124	0.129018
ECB_01237	0.472919	0.588364	1	0.875967	0.998904	0.0102258	0.0594298	0.0418544	0.338516
ECB_01238	0.384629	0.401353	1	0.596714	0.394779	0.00552546	0.033397	0.0502536	0.328356
ECB_01244	0	0	0	0	0	0	0	0	0
ECB_01245	0.450577	0.926633	1	0.625458	0.106536	0.072346	0.0702071	0.0340036	0.0642028
ECB_01246	0.980363	0.660778	0.646817	1	0.513087	0.124146	0.0588614	0.0821063	0.0920023
ECB_01247	0.665793	0.528132	1	0.862345	0.498114	0.0663259	0.122903	0.110467	0.159531
ECB_01249	0.705083	0.729478	0.750203	0.694279	0.965525	0.898229	0.470269	0.679531	1
ECB_01250	0.790193	1	0.98073	0.819369	0.310193	0.120435	0.0698472	0.0888405	0.177941
ECB_01251	0.516698	0.330219	0.51254	0.302318	0.107837	0.0785869	0.241014	1	0.885494
ECB_01255	0.938555	0.783248	0.876985	0.728617	1	0.236027	0.452733	0.779923	0.754686
ECB_01256	0.948535	1	0.98202	0.808555	0.703399	0.162347	0.21555	0.344137	0.702703
ECB_01257	0.870434	1	0.794628	0.715106	0.380569	0	0.651129	0.639053	0.923917
ECB_01258	0.782427	1	0.646482	0.930633	0.341075	0.129651	0	0.102451	0.45486
ECB_01259	0.560866	0.731451	1	0.836574	0.635545	0.170667	0	0.173214	0.135971
ECB_01262	0.411026	0.539616	0.584954	0.717847	0.625684	0.595125	0.651821	1	0.436894
ECB_01263	0.80537	0.843158	0.748322	1	0.206729	0.00754687	0.0279689	0.0471322	0.137446
ECB_01264	1	0.30407	0.391169	0.472956	0.382085	0.0409276	0	0.0222632	0.0692917
ECB_01267	0.606723	0.717661	0.872384	1	0.599784	0.423089	0	0.579681	0.244848
ECB_01270	0.207771	0.126227	0.133353	0.252886	0.168075	1	0.279692	0.395162	0.124607
ECB_01272	0.740637	1	0.799633	0.769239	0.665753	0.953487	0	0.864108	0.994453
ECB_01274	0.5506	1	0.650377	0.611774	0.240302	0.0190338	0.0454308	0.0502423	0.0991773
ECB_01275	0.357266	0.96429	1	0.760499	0.21229	0.0243124	0.076311	0.0663726	0.129427
ECB_01276	0.380719	1	0.901873	0.666906	0.145576	0.167506	0.0835487	0.165607	0.109277
ECB_01277	1	0.710936	0.797307	0.28087	0.074646	0	0.0455056	0.0314123	0.0483259
ECB_01278	1	0.42341	0.674918	0.258129	0.0876167	0.0326254	0	0.0279727	0.034119
ECB_01280	0.940643	0.753202	0.596468	0.708184	1	0.160639	0	0.661265	0.793444
ECB_01281	0.027176	0.0881081	0.0155912	0.0372227	0.0159341	0.068091	0.201274	1	0.320576
ECB_01282	0.0539811	0.0556316	0.0366218	0.028391	0.0362366	0.220808	0.263468	1	0.655425
ECB_01283	0.0287454	0.0274841	0.0153104	0.00944756	0.0379293	0.048083	0.180199	1	0.416341
ECB_01284	0.0227659	0.0253909	0.0177643	0.0210821	0.0366646	0.0694208	0.204	1	0.421356
ECB_01295	0.244591	0.192875	0.420351	0.444397	1	0	0	0	0.735893
ECB_01300	0.549134	0.554792	0.417583	0.509339	0.87936	0.871138	0.522541	1	0.587844
ECB_01302	0.600981	0.734341	0.938838	0.598715	1	0.444601	0.18179	0.826936	0.710391
ECB_01303	0.317331	0.20379	0.252267	0.175533	0.416328	0.722797	0.578263	1	0.66759
ECB_01307	0.658397	0.571046	0.692596	0.59653	0.998654	0.345507	0.73185	1	0.87619
ECB_01309	0.4418	0.413038	0.517308	0.336245	0.760363	0.201354	0.768311	1	0.962839
ECB_01310	0.123523	0.0757368	0.0932863	0.0844699	0.713901	1	0.332055	0.583143	0.285716
ECB_01316	0.924116	0.530381	0.497323	0.427023	0.512713	0.134487	0	0.795705	1
ECB_01318	0.273976	0.199051	0.188786	0.221621	1	0.362811	0.463054	0.914662	0.580196
ECB_01336	0.565679	0.69468	0.727856	1	0.816837	0	0.658126	0.358074	0.128105
ECB_01337	0.0308523	0.0335266	0.0246752	0.0345912	0.125899	0.196703	0.74042	1	0.686269
ECB_01338	0	0.0325315	0	0	0.892686	0	0	1	0.769321
ECB_01339	0.0318402	0.0848577	0.0652887	0.0661166	0.0824622	0.0915054	0.824728	0.706172	1
ECB_01340	0.145968	0.146133	0.0711884	0.0954668	0	0	0	0.605251	1
ECB_01341	0	0.0929162	0.195594	0.156065	0	0	0	1	0.573848
ECB_01342	0.0420385	0.0603401	0.0535013	0.0876182	0.0757021	0.0879447	1	0.713545	0.488309
ECB_01344	0.0806474	0.144506	0.283939	0.149903	0.209425	0	0	0.561048	1
ECB_01345	0.0508433	0.169127	0.0589517	0.0599097	0.0615914	0.0630309	0.499043	1	0.82995
ECB_01346	0.094392	0.177261	0.0776903	0.0684768	0.0245117	0.672541	0	1	0.903726
ECB_01348	0.114604	0.0777988	0.278443	0.207099	0.245351	0	1	0.815236	0.511513
ECB_01349	0.69448	0.486834	0.388472	0.330087	0.37363	1	0.406665	0.332385	0.366967
ECB_01350	0.587193	0.549238	0.775454	0.64232	1	0.253608	0	0.144253	0.280839
ECB_01351	0.201622	0.0749743	0.0823024	0.0980887	0.234927	0.571839	0.216528	1	0.36981
ECB_01356	0.283523	0.312375	0.453788	0.394779	1	0.262185	0.411065	0.296095	0.529194
ECB_01357	0.153309	0.147935	0.267501	0.161933	0.31952	0.387226	0.65241	1	0.860039
ECB_01361	0.582468	0.576227	0.313748	0.354139	0.491245	0.499248	0	0.649272	1
ECB_01364	0	0	0	0.0582703	0	0	1	0.0919507	0.0664574
ECB_01373	0.384887	0.396855	0.723421	0.552043	0.426368	0	1	0.289278	0.385076
ECB_01374	1	0.831853	0.523304	0.953537	0.529972	0	0.288965	0.307632	0.409771
ECB_01375	0.317147	0.297415	0.288779	0.356662	0.665064	0.547017	0.551696	0.691844	1
ECB_01377	0	0	0	0	0	0	0	0	0
ECB_01378	0.0894629	0.0702813	0.07973	0.0748885	0.12247	0.129973	0.160581	1	0.586671
ECB_01379	0.142688	0.253195	0.378235	0.325627	0.593543	0.107907	0.257825	1	0.496742
ECB_01382	0.300791	0.231006	0.217022	0.362371	0	0	0	0.778974	1
ECB_01383	0.00967409	0.00889591	0.0268993	0.0159734	1	0.433217	0.19692	0.612311	0.501162
ECB_01384	0.269982	0.316912	0.260715	0.43644	0.863308	0.296319	0.52846	0.938558	1
ECB_01387	1	0.477559	0.614952	0.732136	0.360635	0	0	0.224119	0.200992
ECB_01394	0.530623	0.494786	0.477231	0.443874	1	0.28043	0.374773	0.449116	0.378338
ECB_01395	0.0643536	0.0337312	0.0580061	0.0620227	0.116979	0.215405	0.466722	1	0.69533
ECB_01396	0.0795758	0.105728	0.0938113	0.0795052	0.0878003	0.196705	0.132258	1	0.666073
ECB_01397	0.013033	0.00780838	0.0111709	0.00938208	1	0.158762	0.172402	0.281863	0.139437
ECB_01398	0.00989692	0.00921711	0.00575229	0.00689066	1	0.0958131	0.0872783	0.102945	0.0795139
ECB_01399	0.0420026	0.0322025	0.0497231	0.0370383	1	0.277397	0.173679	0.101258	0.11595
ECB_01400	0.0190497	0.0403978	0.0930567	0.0354086	1	0.531361	0	0.107858	0.0729278
ECB_01402	0.259662	0.615626	0.440621	0.530312	0	0	0	0.772962	1
ECB_01406	0.231654	0.228826	0.362182	0.275531	1	0.295597	0.400568	0.611576	0.549291
ECB_01412	0	0	0	0	0	0	0	0	1
ECB_01414	0.403052	0.349105	0.565019	0.370785	0.611277	0.228972	0.522003	0.775348	1
ECB_01415	0.0529177	0.152598	0.158783	0.437151	0.0883392	0	1	0.577038	0.506526
ECB_01419	0.239307	0.26543	0.0964566	0.561516	0.840534	0	0	1	0.187399
ECB_01427	0.147355	0.225137	0.177453	0.150813	0.163994	1	0	0.240113	0.587088
ECB_01434	0.371837	0.290248	0.393252	0.553136	0.674914	0.478698	0	1	0.68413
ECB_01436	0.26003	0.427166	0.486705	0.454724	1	0.765854	0	0.332185	0.431303
ECB_01437	0.727664	0.811764	0.887648	1	0.383898	0.06824	0.0823548	0.0536591	0.16035
ECB_01439	0	0	1	0	0	0	0	0.974505	0.704324
ECB_01444	0.579654	1	0.798482	0.305699	0.257918	0	0	0.321677	0.864594
ECB_01447	0.518365	0.328143	0.449373	0.41369	1	0.390378	0.536071	0.801515	0.253047
ECB_01450	0.103877	0.0763931	0.155172	0.0550048	0.341712	1	0.40268	0.222964	0.253311
ECB_01453	0.215975	0.147045	0.356753	1	0.80396	0.10577	0.146763	0.295763	0.130003
ECB_01454	0.217657	0.176275	0.146262	0.648567	0.571442	0.861556	1	0.356951	0.669374
ECB_01455	0.0643876	0.126201	0.11227	0.124616	0.135356	0	0	1	0.477519
ECB_01456	0.0922532	0.0861713	0.14465	0.123816	0.527466	0.483251	1	0.91711	0.583011
ECB_01458	0	0	0	0	0	0	0	0	1
ECB_01462	0	0	0	0	1	0	0	0.88587	0.30183
ECB_01469	0.195723	0.134357	0.0889084	0.165948	0.322687	0.260369	0.307168	1	0.53842
ECB_01471	0.311043	0.371402	0.59526	0.454351	0.933093	0.792161	0	1	0.622587
ECB_01475	0.285414	0.109598	0.205927	0.746672	1	0	0	0.369575	0.392156
ECB_01477	0.448084	1	0.525522	0.469371	0.137793	0	0	0.158862	0.173024
ECB_01478	0.0463504	0.0482078	0.0572096	0.065594	0.0553421	0.121573	0.355235	1	0.309547
ECB_01483	0.241841	0.266185	0.385584	0.224984	0.188404	0.26983	1	0.839347	0.321624
ECB_01485	0.385446	0.453256	0.376187	0.220245	0.221587	0.40846	0	1	0.923956
ECB_01486	0.241051	0.377301	0.371029	0.313455	0.218388	0.451164	0.174603	0.703289	1
ECB_01487	0.0726982	0.079853	0.146611	0.0874878	0.455177	0.357173	0.217814	0.848445	1
ECB_01488	0.0987105	0.142963	0.163282	0.176245	0.346237	0.153494	0.274304	0.453364	1
ECB_01489	0.160871	0.152545	0.193841	0.178153	0.0556733	0	0.311936	0.629481	1
ECB_01490	0.245833	0.148633	0.161234	0.143954	0.0787008	0	0.338837	0.530292	1
ECB_01491	0.219498	0.149651	0.0837947	0.10808	0	0	0	0.957465	1
ECB_01495	0.0958206	0.0183974	0.0406495	0.0626691	0.280187	1	0	0.798586	0.548961
ECB_01496	0.0163062	0.0140139	0.0274469	0.00982227	0.145436	0.29197	0.464624	1	0.562921
ECB_01497	0.671903	0.690395	0.798488	1	0.707194	0.0579639	0.228291	0.404649	0.431329
ECB_01501	0.466775	0.313091	0.65954	0.47517	0.382776	0	0.76188	1	0.536142
ECB_01502	0.0584992	0.0485321	0.0823644	0.05739	0.178197	0.244762	0.963994	1	0.555853
ECB_01503	0.0350411	0.117574	0.067654	0.0488765	0	0	0.59077	0.870583	1
ECB_01504	0.0351637	0.189293	0.0862564	0.124331	0.0923675	0.150595	0.637911	1	0.944546
ECB_01505	0.0339606	0.0455355	0.0562566	0.0369053	0.102887	0	1	0.645641	0.487303
ECB_01509	0.303253	0.474663	0.681693	0.488702	0.314995	0	0	0	1
ECB_01515	0.143088	0.383387	0.242806	0.293157	0	0	0	0.254672	1
ECB_01518	0.168756	0.194406	0	0.37836	0	0	0	0.423113	1
ECB_01521	0	0.22155	1	0.446996	0.200402	0	0	0	0.680705
ECB_01522	0	0.0260815	0.0326702	0.0401878	0.446946	0.126304	1	0.172163	0.118667
ECB_01523	0.0725522	0.110997	0.116974	0.140078	0	0	1	0.494899	0.799403
ECB_01525	0.615109	0.457994	0.641426	0.545924	0.718382	0.571916	0	0.82489	1
ECB_01526	0.0348171	0.0783813	0.0944647	0.131312	0.139168	0.378242	1	0.588346	0.22392
ECB_01530	0.526023	0.201991	0.379527	0	0	0	0	1	0
ECB_01531	0.0468957	0.0631495	0.0187532	0.0503591	0.0693249	0.255578	0.591808	0.834219	1
ECB_01534	0.912415	1	0.859412	0.777944	0.428664	0.0503968	0.26533	0.282459	0.472117
ECB_01540	0.525489	0	0	0	1	0	0	0	0.240673
ECB_01544	0	0	0	0	0	0	0	0	1
ECB_01546	0.481593	0.345643	0.414988	0.526324	1	0	0	0.76957	0.613702
ECB_01549	0.27238	0.218077	0.218134	0.302861	0.402378	0.647338	1	0.908978	0.978053
ECB_01554	0.315161	0.338801	0.480471	0.216047	0.401723	0.17013	1	0.717176	0.545755
ECB_01555	0.0137998	0.0395904	0.0210184	0.0102724	0.116266	1	0.27186	0.558522	0.262773
ECB_01559	0.663505	1	0.805072	0.686924	0.483722	0.199576	0.0900722	0.147241	0.376823
ECB_01565	1	0.289184	0.2559	0.212809	0.0599574	0.0385133	0	0.280932	0.288317
ECB_01566	0.017285	0.0195252	0.0228178	0.0183451	0.0278364	0.613315	0.149435	1	0.331891
ECB_01567	0.0495466	0.0445022	0.0367412	0.0407089	0.260908	0.515142	0.543647	1	0.521764
ECB_01570	0.359991	0.337628	0.55704	0.296458	0.382691	0.874408	0.53929	1	0.882696
ECB_01571	0.433209	0.379745	0.589162	1	0.479178	0.118329	0.0629357	0.0529044	0.0520211
ECB_01572	0.51574	0.451831	0.548192	1	0.54146	0.055129	0.036259	0.11966	0.131769
ECB_01575	0.234288	0.26591	0.305936	0.225751	0.375702	1	0.764578	0.522149	0.164707
ECB_01576	0.16538	0.339864	0.309486	0.291072	0.216591	0.0838727	0.330333	0.890104	1
ECB_01577	1	0.807214	0.650473	0.952256	0.511901	0.144927	0.10857	0.112844	0.541599
ECB_01579	0.341827	0.348189	0.608883	0.555386	0.316552	0.518025	0.738843	1	0.578277
ECB_01582	1	0.678031	0.801083	0.549778	0.57969	0.265485	0.622096	0.603269	0.530542
ECB_01583	0.782396	0.546273	0.5177	0.628378	1	0.37878	0.165207	0.335821	0.248667
ECB_01584	0.0581629	0.0627463	0.0918779	0.0868148	0.177444	1	0.514294	0.726701	0.343517
ECB_01585	0.0539091	0.0437818	0.0620358	0.0791954	0.412553	0.0751854	0.557279	1	0.818989
ECB_01586	0.058987	0.0383452	0.0698443	0.0444232	0.678017	0.0519584	0.770238	0.729394	1
ECB_01588	0.324463	0.289293	0.351064	0.396316	1	0.728122	0.444104	0.719807	0.518648
ECB_01591	1	0.654174	0.884094	0.654164	0.959226	0.475168	0.371403	0.464273	0.820359
ECB_01593	0.801323	0.668892	0.684258	0.592688	0.470681	1	0.614589	0.855752	0.859631
ECB_01594	0.446996	0.5899	0.366828	0.186437	0.406077	0	0	0.359268	1
ECB_01598	0.454211	1	0.361306	0.355791	0.189236	0.0883918	0	0.335529	0.272818
ECB_01599	0.480316	0.895711	0.712298	1	0.358806	0	0.444646	0.0480158	0.261235
ECB_01600	0.743746	0.944511	0.854169	1	0.736133	0	0	0.0233045	0.152431
ECB_01601	0.601878	0.625676	1	0.897581	0.380064	0.230578	0	0.104748	0.0848882
ECB_01602	0.755561	0.932523	0.865772	1	0.581114	0.080542	0	0.0455456	0.0966622
ECB_01604	0.603444	0.748123	0.47991	0.378016	0.459103	0.496685	0.613577	0.70256	1
ECB_01605	0.330753	0.22269	0.173496	0.259948	0.965734	0.403102	0.514073	1	0.536761
ECB_01606	0.572232	0.838379	0.671417	1	0.220553	0.0435314	0	0.0849193	0.143259
ECB_01615	0.373347	0.436338	0.335395	0.470164	0.256351	0	0.304692	1	0.747837
ECB_01617	0.341768	0.217956	0.223837	0.274987	1	0.270286	0.414471	0.846172	0.311659
ECB_01618	0.0461323	0.0382195	0.0607338	0.0284974	0.216884	0.361083	0.38823	1	0.451801
ECB_01620	0.998644	0.824438	0.634332	0.87538	0.416797	0.245064	0.613292	0.946905	1
ECB_01628	0	0	0	0	0	0	0	0	0
ECB_01630	0.373598	0.341066	0.319227	0.28221	0.599639	0.428844	0.432934	1	0.785643
ECB_01631	1	0.570811	0.798103	0.317062	0.288398	0	0	0.157399	0.0828688
ECB_01633	0.775062	0.744999	0.511492	0.480198	0.434783	0.963076	0.477651	1	0.599398
ECB_01636	0.579492	0.452405	0.501868	0.482351	1	0.458014	0.116241	0.201616	0.539408
ECB_01641	0.294329	0.243614	0.212359	0.181489	0.620276	0	0	0.86686	1
ECB_01642	0.115151	0.0552675	0.115894	0.111777	0.403953	0.160598	0	1	0.556861
ECB_01643	0	0.0173877	0.0163351	0.0507608	0.129253	0	1	0.170295	0.131476
ECB_01644	0.273183	0.244883	0.208145	0.328988	0.340245	0.187662	0.121668	1	0.484865
ECB_01645	1	0.6195	0.348577	0.606632	0.459514	0.955425	0.390083	0.493363	0.158281
ECB_01646	0.530603	0.404116	0.963803	0.424638	1	0.443594	0.134822	0.208533	0.231457
ECB_01647	0.0116748	0.0134364	0.0139407	0.0121105	0.250506	1	0.445967	0.565241	0.211759
ECB_01648	0.215993	0.273813	0.302891	0.650529	1	0.433412	0.433643	0.25085	0.192972
ECB_01649	0.189404	0.173584	0.302221	0.599404	1	0.353171	0.532915	0.693054	0.29726
ECB_01650	0.206305	0.18649	0.403566	0.662097	0.886675	0.869373	0.572355	1	0.394686
ECB_01651	0.176825	0.147065	0.24381	0.545327	0.761305	0.611601	0.844389	1	0.339993
ECB_01652	0.114884	0.0821821	0.144763	0.350679	0.612072	0.856829	0.331375	1	0.250328
ECB_01654	0.971763	0.725491	0.511203	0.754647	0.283823	0	0	0.730729	1
ECB_01655	0.439335	0.638247	0.648517	1	0.131687	0.160657	0.282655	0.159578	0.13538
ECB_01657	0.797896	0.615285	0.617746	0.906602	0.568998	1	0.651434	0.776111	0.595152
ECB_01658	0.0262939	0.0100006	0.0227654	0.0258849	0.120089	0	1	0.308717	0.177102
ECB_01661	1	0.666479	0.444326	0.886571	0.146989	0	0	0.428093	0.55448
ECB_01664	0.0606635	0.0369396	0.0248449	0.0567917	0.0784549	1	0.582833	0.296809	0.437601
ECB_01672	1	0.998634	0.566881	0.677327	0.957867	0.642669	0	0.669597	0.885369
ECB_01673	0.921812	0.825051	0.555705	0.579149	0.335581	0	0.30177	0.328814	1
ECB_01674	0.0500766	0.0725354	0.083039	0.156593	0.257844	0.112639	0.270596	0.344643	1
ECB_01675	0.704595	1	0.778605	0.844254	0.381788	0.0625115	0.0720052	0.293307	0.472693
ECB_01676	0.022679	0.0579158	0.0548469	0.080216	0	0	1	0.508527	0.283541
ECB_01677	0.331345	0.211309	0.20031	0.237642	0.984356	0.777261	0.474431	0.629072	1
ECB_01681	0.215738	0.213291	0.19559	0.202535	1	0.216098	0.076515	0.0802735	0.0962397
ECB_01682	0.692154	0.773482	0.892386	1	0.582469	0.115635	0.0428781	0.0590627	0.118277
ECB_01684	0.163392	0.61095	0.227046	0.415631	0.212149	0	0	0.528931	1
ECB_01686	0.489526	1	0.367002	0.727231	0.26457	0.0151285	0.0205415	0.0314135	0.104165
ECB_01687	0.802694	1	0.696739	0.920717	0.324624	0.288035	0.16975	0.416869	0.444184
ECB_01688	1	0.923646	0.842637	0.953702	0.473418	0.127085	0.0734588	0.128465	0.227352
ECB_01690	1	0.636297	0.891742	0.867955	0.300316	0	0	0.110989	0.602938
ECB_01693	0.416823	0.309876	0.277085	0.35265	1	0.756972	0.179608	0.304433	0.195663
ECB_01696	0.957848	0.809853	0.654538	0.523403	0.573028	0.260278	0	0.754954	1
ECB_01697	0.0992587	0.0365828	0.0594466	0.0510844	0.0303241	0.065145	0.241429	0.792384	1
ECB_01698	0.675219	0.389289	1	0.664339	0.202405	0.0537926	0.0560821	0.127702	0.142767
ECB_01708	0.181606	0.120175	0.465149	0.146041	0.910438	1	0.729599	0.205936	0.185522
ECB_01709	0.705676	0.634031	1	0.766949	0.347567	0.0741615	0.107752	0.063193	0.152013
ECB_01710	0.0642675	0.105403	0.204629	0.135289	0.0865529	0.13597	0.260023	0.703722	1
ECB_01711	0.0214883	0.0561847	0.0756547	0.0340576	0.155063	0	1	0.293331	0.217864
ECB_01712	0.0135555	0.00858716	0.00848279	0.00909915	0.0377296	0.0430489	0.0454472	1	0.378205
ECB_01713	0.117251	0.0675113	0.0695946	0.0157669	0.84123	1	0.112654	0.12097	0.0585084
ECB_01714	0.0781107	0.0686952	0.0749404	0.023006	1	0.558987	0.217199	0.129808	0.127741
ECB_01715	0.0713625	0.0631136	0.113111	0.0193604	1	0.775705	0.319462	0.303892	0.155044
ECB_01716	0.0338925	0.053561	0.131737	0.024916	1	0.529407	0.239181	0.290284	0.138442
ECB_01728	0.329877	0.631829	0.79254	1	0.481851	0	0	0.475439	0.560282
ECB_01729	0.189727	0.102248	0.206966	0.042958	0.175958	0.565721	0	1	0.418406
ECB_01731	0.12092	0.147992	0.138075	0.119356	0.0942018	0.134915	1	0.278099	0.37278
ECB_01732	1	0.906359	0.763402	0.663241	0.324647	0.101431	0	0.12346	0.321809
ECB_01733	0.792031	0.590233	0.751973	0.538748	1	0.179508	0.0828922	0.25038	0.274382
ECB_01734	0.911283	0.937529	0.866378	1	0.866448	0.142263	0.160595	0.354357	0.598813
ECB_01735	1	0.939569	0.712736	0.753554	0.36024	0.074259	0.0870036	0.136984	0.279857
ECB_01744	0.277639	0.548195	0.117781	0.406479	0.360487	0	0	0.768928	1
ECB_01747	0.327926	0.41092	0.48224	0.497715	1	0.293309	0.477509	0.353643	0.355728
ECB_01750	0.890158	0.891154	1	0.753192	0.470253	0.187139	0	0.267588	0.43167
ECB_01751	1	0.99605	0.724627	0.937689	0.212911	0.37632	0.23954	0.3186	0.308244
ECB_01752	0.0269973	0.0340418	0.0281736	0.0285932	0.413287	0.319749	0.434353	1	0.501711
ECB_01758	0.787511	0.901891	0.924213	0.4835	0.209149	1	0	0.387722	0.481224
ECB_01764	0.0790274	0.0751554	0.0564018	0.110416	1	0.890711	0.176211	0.116965	0.0731882
ECB_01768	1	0.993166	0.57384	0.383249	0.481073	0.470339	0	0.350609	0.544365
ECB_01773	0.428121	0.409687	0.654013	0.930485	1	0	0	0.369575	0
ECB_01774	0.405399	1	0.800695	0.749316	0.402613	0	0.410061	0.670832	0.48365
ECB_01775	0.0384047	0.0505825	0.109042	0.083984	0.618737	0.407346	0.556563	1	0.312555
ECB_01776	0.0431153	0.0646868	0.122576	0.075553	0.149596	0.257359	0.0955454	1	0.38395
ECB_01777	0.519217	1	0.454117	0.367827	0.0748094	0.0287737	0.319908	0.0198233	0.159219
ECB_01778	0.763181	1	0.713123	0.652193	0.343144	0	0.222256	0.206563	0.378265
ECB_01779	0.904651	1	0.954629	0.78386	0.275215	0.0753248	0.437768	0.171546	0.0839393
ECB_01781	0.526147	0.524216	1	0.467499	0.433557	0.236393	0.246497	0.239828	0.438282
ECB_01783	0.567969	0.431507	0.467384	0.474514	0.529531	0.782663	0.956125	0.712057	1
ECB_01784	0.0544624	0.0493995	0.0383368	0.0383031	0.146256	0.409068	0.454069	1	0.425531
ECB_01786	0.531976	0.680161	0.730574	0.901053	0.566788	0.202169	0.791891	0.569691	1
ECB_01787	0.765259	0.456368	0.541713	0.733952	1	0.25973	0.231475	0.585178	0.303832
ECB_01789	0.844242	0.428359	0.915666	0.614561	0.97254	1	0.551817	0.832727	0.769668
ECB_01790	0.976992	0.674652	0.918736	1	0.680965	0.159295	0	0.0571819	0.158108
ECB_01792	0.428753	0.6752	0.374472	0.466128	0.216102	0.247992	0.539691	0.945033	1
ECB_01793	0.969204	0.91685	1	0.841714	0.470044	0.110591	0.116174	0.230732	0.233663
ECB_01794	0.933696	0.937668	0.750753	1	0.512585	0.0726223	0.185692	0.117864	0.247943
ECB_01795	0.449404	0.75732	0.799603	1	0.523369	0.176012	0.132539	0.574681	0.615117
ECB_01799	0.856005	0.887747	1	0.776319	0.266745	0	0	0.390556	0.418199
ECB_01800	0.190854	0.219825	0.208377	0.238848	0.325839	0.242454	0.28993	1	0.360036
ECB_01801	0.710727	1	0.837274	0.914351	0.2626	0.169514	0.141405	0.159351	0.209702
ECB_01803	0.566109	0.889502	1	0.760048	0.274335	0.104629	0.217071	0.186919	0.257295
ECB_01806	0.670633	1	0.442518	0.64075	0.589006	0.374799	0.550752	0.74292	0.950292
ECB_01807	0.0264629	0.0580594	0.0632659	0.0365832	0.301979	1	0.381132	0.839045	0.942043
ECB_01808	0.0801736	0.0771657	0.0422159	0.0605305	0.167415	0.609904	0.932487	0.936764	1
ECB_01809	0.00957527	0.0112993	0.0195895	0.00986587	0.0277578	0.231801	0.301186	1	0.411682
ECB_01810	0.92885	1	0.901702	0.873398	0.352956	0.521105	0	0.216585	0.100335
ECB_01813	0.348935	0.537608	0.534497	0.555674	0.652009	0	1	0.983101	0.775145
ECB_01814	0.0588637	0.0875545	0.0617756	0.0838504	0.0905326	0.262957	0.205451	1	0.679011
ECB_01815	1	0.650279	0.509506	0.434108	0.380858	0.738407	0.32137	0.496512	0.593889
ECB_01816	0.276759	0.367169	0.373786	0.369024	0.512466	0.338144	0.559917	0.646719	1
ECB_01817	0.226046	0.139864	0.106658	0.084563	0.150898	0.205494	0.326641	1	0.75888
ECB_01818	0.0721242	0.065815	0.0759515	0.0632659	0.0864849	0.0574168	0.187267	0.780716	1
ECB_01819	0.0890746	0.102387	0.0949159	0.103894	0.163692	0.118375	0.405391	0.792286	1
ECB_01820	1	0.78941	0.830987	0.914136	0.722497	0	0	0.0615539	0.129515
ECB_01821	1	0.663421	0.573712	0.890857	0.610327	0.329808	0.182085	0.231869	0.322473
ECB_01822	0.771579	0.585816	1	0.734795	0.285906	0.109139	0.249912	0.113833	0.376166
ECB_01828	0.100374	0.263652	0.149378	0.169523	1	0.0784296	0.049358	0.114251	0.185644
ECB_01831	1	0.84347	0.895188	0.689412	0.468557	0.178348	0.446595	0.635738	0.998434
ECB_01833	0	0.177765	0.31742	0.303277	0.228489	0	0	1	0.546998
ECB_01834	0.694576	0.583471	1	0.680625	0.216413	0	0.457968	0.146267	0.189853
ECB_01835	0.451855	0.387966	1	0.476498	0.173956	0.0330494	0.0153735	0.064379	0.0510107
ECB_01836	0.882294	0.694748	1	0.812462	0.381925	0.182678	0.213209	0.197266	0.387508
ECB_01842	0.56545	0.726192	0.666538	1	0.552736	0	0	0.483165	0.64671
[truncated: 1,115 more rows]

## Sheet: RNA_std
ID	3hr	4hr	5hr	6hr	8hr	24hr	48hr	1wk	2wks
[truncated: 1,963 more rows]
