# Supplementary material for: Controlled Measurement and Comparative Analysis of Cellular Components in E. coli Reveals Broad Regulatory Changes in Response to Glucose Starvation
Source: PLoS Comput Biol. 2015 Aug 14;11(8):e1004400. doi: 10.1371/journal.pcbi.1004400 (PMC4537216; doi:10.1371/journal.pcbi.1004400)
Supplement: S3 File — (ZIP) [file pcbi.1004400.s014.zip › S3_File.xlsx]

## Sheet: protein_up-regulated
Category	Term	Count	%	Pvalue	Genes	List Total	Pop Hits	Pop Total	Fold Enrichment	Bonferroni	Benjamini	FDR
GOTERM_BP_FAT	GO:0030258~lipid modification	10	2.30415	2.73109429812e-09	949097, 949007, 948324, 948336, 946820, 947262, 946175, 947525, 946327, 947594	294	32	16709	17.7604	1.57584020088e-06	7.87920410805e-07	4.01203894551e-06
GOTERM_BP_FAT	GO:0034440~lipid oxidation	9	2.07373	3.40217579004e-08	949097, 949007, 948324, 948336, 946820, 947262, 947525, 946327, 947594	294	30	16709	17.05	1.96303619384e-05	6.54349679674e-06	4.99787156993e-05
GOTERM_BP_FAT	GO:0019395~fatty acid oxidation	9	2.07373	3.40217579004e-08	949097, 949007, 948324, 948336, 946820, 947262, 947525, 946327, 947594	294	30	16709	17.05	1.96303619384e-05	6.54349679674e-06	4.99787156993e-05
GOTERM_BP_FAT	GO:0016042~lipid catabolic process	5	1.15207	5.84582460815e-05	949097, 949007, 948307, 948324, 948336	294	13	16709	21.859	0.0331688	0.002807	0.0858421
GOTERM_BP_FAT	GO:0016054~organic acid catabolic process	13	2.99539	0.000426456	946261, 946260, 947599, 946255, 948336, 946259, 946132, 949097, 949007, 948857, 946013, 947082, 948572	294	215	16709	3.43643	0.21817	0.0174262	0.624649
GOTERM_BP_FAT	GO:0046395~carboxylic acid catabolic process	13	2.99539	0.000426456	946261, 946260, 947599, 946255, 948336, 946259, 946132, 949097, 949007, 948857, 946013, 947082, 948572	294	215	16709	3.43643	0.21817	0.0174262	0.624649
GOTERM_BP_FAT	GO:0009062~fatty acid catabolic process	3	0.691244	0.000908708	949097, 949007, 948336	294	3	16709	56.8333	0.408186	0.0287218	1.32664
GOTERM_BP_FAT	GO:0006631~fatty acid metabolic process	9	2.07373	0.00139289	949097, 949007, 948324, 948336, 946820, 947262, 947525, 946327, 947594	294	122	16709	4.19262	0.552581	0.0394152	2.0268
GOTERM_BP_FAT	GO:0055114~oxidation reduction	53	12.212	0.00332763	946260, 948666, 948225, 948667, 947594, 947600, 949097, 945876, 946960, 946036, 948414, 948060, 947587, 945672, 948336, 944975, 948440, 947502, 947495, 946012, 947631, 947493, 948132, 947506, 948403, 947776, 945221, 947934, 948731, 946302, 946628, 945620, 947149, 948802, 948104, 945330, 948289, 947480, 949007, 946903, 946319, 946135, 946713, 945101, 946898, 946132, 946043, 945861, 945807, 947478,…	294	2037	16709	1.47873	0.853868	0.0583309	4.77857
GOTERM_BP_FAT	GO:0044242~cellular lipid catabolic process	3	0.691244	0.00438753	949097, 949007, 948336	294	6	16709	28.4167	0.920911	0.0629848	6.25536
GOTERM_BP_FAT	GO:0016052~carbohydrate catabolic process	41	9.447	1.05415323999e-12	948971, 949043, 948046, 947599, 947837, 946880, 947603, 948261, 949086, 947511, 948141, 948104, 946195, 946409, 945937, 945339, 948572, 948101, 944855, 949041, 945358, 948538, 948537, 945672, 949036, 948532, 949039, 946132, 948118, 945865, 948133, 948857, 948039, 947495, 947631, 947632, 948090, 946017, 947082, 948902, 948037	294	622	16709	3.74625	6.08248451606e-10	6.08248451606e-10	1.54858348367e-09
GOTERM_BP_FAT	GO:0008643~carbohydrate transport	20	4.60829	0.0915018	945292, 948971, 946852, 948538, 948537, 948548, 946880, 949036, 948532, 948261, 949039, 945842, 948118, 945749, 946409, 948039, 948090, 945339, 948746, 949041	294	779	16709	1.45914	1	0.463204	75.5785
GOTERM_BP_FAT	GO:0009401~phosphoenolpyruvate-dependent sugar phosphotransferase system	7	1.6129	0.934297	945292, 948118, 946852, 948971, 945749, 946880, 945339	294	565	16709	0.70413	1	0.999627	100
GOTERM_BP_FAT	GO:0006970~response to osmotic stress	8	1.84332	4.09785175419e-07	948895, 945305, 945866, 946043, 947210, 947043, 945757, 946405	294	28	16709	16.2381	0.000236418	4.72881008197e-05	0.000601982
GOTERM_BP_FAT	GO:0009628~response to abiotic stimulus	12	2.76498	1.15741660256e-06	948895, 945305, 945534, 945866, 946043, 947210, 946525, 946847, 947043, 945757, 946405, 945358	294	98	16709	6.95918	0.000667607	0.000111299	0.00170026
GOTERM_BP_FAT	GO:0006350~transcription	29	6.68203	0.850965	949043, 945516, 945743, 947570, 948227, 945814, 947760, 947210, 945937, 945421, 948435, 945371, 946373, 947425, 945305, 949034, 946272, 948650, 948917, 945001, 945499, 945829, 947395, 947494, 945886, 948706, 947083, 947320, 947043	294	1886	16709	0.873895	1	0.996914	100
GOTERM_BP_FAT	GO:0006071~glycerol metabolic process	10	2.30415	2.63434331881e-07	948422, 948440, 945749, 945748, 945547, 947962, 945743, 946713, 947934, 948423	294	52	16709	10.9295	0.00015199	3.79996853761e-05	0.00038699
GOTERM_BP_FAT	GO:0019400~alditol metabolic process	10	2.30415	1.32514687476e-05	948422, 948440, 945749, 945748, 945547, 947962, 945743, 946713, 947934, 948423	294	82	16709	6.93089	0.00761699	0.000955312	0.0194649
GOTERM_BP_FAT	GO:0019751~polyol metabolic process	10	2.30415	1.46376105741e-05	948422, 948440, 945749, 945748, 945547, 947962, 945743, 946713, 947934, 948423	294	83	16709	6.84739	0.0084104	0.000938	0.0215008
GOTERM_BP_FAT	GO:0015980~energy derivation by oxidation of organic compounds	19	4.37788	0.00043993	946319, 945672, 946948, 948666, 946713, 944963, 948512, 948667, 948658, 948517, 946289, 946724, 948857, 945807, 947962, 946036, 947942, 947934, 945371	294	418	16709	2.58333	0.224227	0.0167839	0.644324
GOTERM_BP_FAT	GO:0006072~glycerol-3-phosphate metabolic process	3	0.691244	0.00179634	946713, 947934, 948423	294	4	16709	42.625	0.645633	0.0482006	2.60666
GOTERM_BP_FAT	GO:0009061~anaerobic respiration	10	2.30415	0.00199358	945807, 946948, 947962, 948666, 946036, 946713, 944963, 948667, 946289, 946724	294	159	16709	3.57442	0.683821	0.0488304	2.88899
GOTERM_BP_FAT	GO:0045333~cellular respiration	16	3.68664	0.00235835	946948, 948666, 946713, 944963, 948512, 948667, 948658, 948517, 946289, 946724, 948857, 945807, 947962, 946036, 947934, 945371	294	371	16709	2.45103	0.743949	0.0492065	3.4091
GOTERM_BP_FAT	GO:0009060~aerobic respiration	9	2.07373	0.0025187	948857, 947962, 948666, 948512, 948658, 947934, 948517, 945371, 946724	294	134	16709	3.81716	0.766628	0.0506413	3.6369
GOTERM_BP_FAT	GO:0055114~oxidation reduction	53	12.212	0.00332763	946260, 948666, 948225, 948667, 947594, 947600, 949097, 945876, 946960, 946036, 948414, 948060, 947587, 945672, 948336, 944975, 948440, 947502, 947495, 946012, 947631, 947493, 948132, 947506, 948403, 947776, 945221, 947934, 948731, 946302, 946628, 945620, 947149, 948802, 948104, 945330, 948289, 947480, 949007, 946903, 946319, 946135, 946713, 945101, 946898, 946132, 946043, 945861, 945807, 947478,…	294	2037	16709	1.47873	0.853868	0.0583309	4.77857
GOTERM_BP_FAT	GO:0006091~generation of precursor metabolites and energy	24	5.52995	0.00629117	946319, 946948, 948247, 945672, 948666, 946713, 948244, 944963, 948512, 948667, 948658, 948517, 946289, 946724, 948289, 948857, 947962, 945807, 948132, 946036, 947942, 947062, 947934, 945371	294	746	16709	1.82842	0.973786	0.0794287	8.85429
GOTERM_BP_FAT	GO:0019637~organophosphate metabolic process	9	2.07373	0.00655257	947962, 948410, 946216, 946713, 946847, 947934, 946327, 948423, 945821	294	157	16709	3.25796	0.977478	0.0808399	9.20586
GOTERM_BP_FAT	GO:0006793~phosphorus metabolic process	15	3.45622	0.0281466	946744, 946852, 945040, 948247, 946206, 946948, 946713, 948244, 948237, 945749, 948307, 947632, 947934, 948423, 945358	294	451	16709	1.89024	1	0.226941	34.2566
GOTERM_BP_FAT	GO:0006113~fermentation	4	0.921659	0.0441165	946319, 945672, 948666, 948667	294	45	16709	5.05185	1	0.32197	48.46
GOTERM_BP_FAT	GO:0006796~phosphate metabolic process	11	2.53456	0.200496	946744, 946852, 945749, 948247, 946948, 947632, 948244, 946713, 947934, 948423, 945358	294	418	16709	1.49561	1	0.677793	96.264
GOTERM_BP_FAT	GO:0016310~phosphorylation	8	1.84332	0.502163	946744, 946852, 945749, 948247, 946948, 947632, 948244, 945358	294	381	16709	1.19335	1	0.922954	99.9965
GOTERM_BP_FAT	GO:0006826~iron ion transport	13	2.99539	5.75289469707e-06	944856, 947839, 947426, 945184, 946246, 945201, 945193, 947510, 947538, 948819, 946427, 945511, 946178	294	138	16709	5.35386	0.00331393	0.000474092	0.0084508
GOTERM_BP_FAT	GO:0000041~transition metal ion transport	15	3.45622	1.6976328043e-05	944856, 947839, 947426, 945184, 946246, 945201, 945193, 947510, 947538, 948819, 946427, 945511, 946178, 946375, 946374	294	206	16709	4.13835	0.00974761	0.000979063	0.0249357
GOTERM_BP_FAT	GO:0015674~di-, tri-valent inorganic cation transport	13	2.99539	3.10794487829e-05	944856, 947839, 947426, 945184, 946246, 945201, 945193, 947510, 947538, 948819, 946427, 945511, 946178	294	163	16709	4.53272	0.0177733	0.00162896	0.0456467
GOTERM_BP_FAT	GO:0051186~cofactor metabolic process	25	5.76037	0.00100767	948666, 945184, 947246, 947532, 944760, 946724, 948141, 946781, 945399, 946178, 945371, 944878, 949014, 947426, 945753, 948658, 948512, 948517, 945865, 948857, 947631, 945364, 948792, 945511, 945221	294	684	16709	2.07724	0.441063	0.0301528	1.47012
GOTERM_BP_FAT	GO:0006811~ion transport	28	6.45161	0.00217754	948247, 946628, 948548, 947839, 945184, 946246, 948244, 948521, 947510, 947538, 948819, 947480, 947788, 946178, 946313, 946375, 946374, 945571, 944856, 947426, 948237, 945201, 945193, 946427, 946993, 945364, 945511, 947857	294	851	16709	1.86996	0.715724	0.0490677	3.15161
GOTERM_BP_FAT	GO:0006812~cation transport	21	4.83871	0.00234019	948247, 946628, 944856, 947839, 947426, 945184, 946246, 948244, 945201, 945193, 947510, 947538, 947480, 948819, 946427, 945511, 947788, 946178, 946375, 947857, 946374	294	564	16709	2.11613	0.741245	0.0506665	3.38327
GOTERM_BP_FAT	GO:0019540~siderophore biosynthetic process from catechol	4	0.921659	0.00252317	947426, 945184, 945511, 946178	294	16	16709	14.2083	0.767231	0.0490235	3.64326
GOTERM_BP_FAT	GO:0009239~enterobactin biosynthetic process	4	0.921659	0.00252317	947426, 945184, 945511, 946178	294	16	16709	14.2083	0.767231	0.0490235	3.64326
GOTERM_BP_FAT	GO:0009238~enterobactin metabolic process	4	0.921659	0.00252317	947426, 945184, 945511, 946178	294	16	16709	14.2083	0.767231	0.0490235	3.64326
GOTERM_BP_FAT	GO:0006518~peptide metabolic process	6	1.38249	0.00318633	947426, 945184, 947246, 945511, 946333, 946178	294	57	16709	5.98246	0.841413	0.0576718	4.58007
GOTERM_BP_FAT	GO:0030001~metal ion transport	18	4.14747	0.00371253	944856, 947839, 947426, 945184, 946246, 945201, 945193, 947510, 947538, 947480, 948819, 946427, 945511, 947788, 946178, 946375, 947857, 946374	294	466	16709	2.19528	0.883063	0.0594756	5.31735
GOTERM_BP_FAT	GO:0019184~nonribosomal peptide biosynthetic process	4	0.921659	0.00487732	947426, 945184, 945511, 946178	294	20	16709	11.3667	0.940459	0.0680978	6.93055
GOTERM_BP_FAT	GO:0019290~siderophore biosynthetic process	4	0.921659	0.00487732	947426, 945184, 945511, 946178	294	20	16709	11.3667	0.940459	0.0680978	6.93055
GOTERM_BP_FAT	GO:0009237~siderophore metabolic process	4	0.921659	0.00487732	947426, 945184, 945511, 946178	294	20	16709	11.3667	0.940459	0.0680978	6.93055
GOTERM_BP_FAT	GO:0034311~diol metabolic process	4	0.921659	0.0056172	947426, 945184, 945511, 946178	294	21	16709	10.8254	0.961236	0.0744685	7.94192
GOTERM_BP_FAT	GO:0018958~phenol metabolic process	4	0.921659	0.0056172	947426, 945184, 945511, 946178	294	21	16709	10.8254	0.961236	0.0744685	7.94192
GOTERM_BP_FAT	GO:0009712~catechol metabolic process	4	0.921659	0.0056172	947426, 945184, 945511, 946178	294	21	16709	10.8254	0.961236	0.0744685	7.94192
GOTERM_BP_FAT	GO:0043043~peptide biosynthetic process	5	1.15207	0.00563235	947426, 945184, 947246, 945511, 946178	294	41	16709	6.93089	0.961575	0.072991	7.96253
GOTERM_BP_FAT	GO:0051188~cofactor biosynthetic process	14	3.22581	0.0560084	949014, 947426, 945184, 947532, 945753, 947246, 944760, 945399, 945364, 948792, 945511, 945221, 946178, 944878	294	452	16709	1.76032	1	0.365918	57.1179
GOTERM_BP_FAT	GO:0015891~siderophore transport	4	0.921659	0.0782571	946427, 944856, 946246, 945193	294	57	16709	3.9883	1	0.424874	69.7928
GOTERM_BP_FAT	GO:0016226~iron-sulfur cluster assembly	3	0.691244	0.173876	949014, 945753, 944878	294	43	16709	3.96512	1	0.643004	93.9553
GOTERM_BP_FAT	GO:0031163~metallo-sulfur cluster assembly	3	0.691244	0.173876	949014, 945753, 944878	294	43	16709	3.96512	1	0.643004	93.9553
GOTERM_BP_FAT	GO:0015980~energy derivation by oxidation of organic compounds	19	4.37788	0.00043993	946319, 945672, 946948, 948666, 946713, 944963, 948512, 948667, 948658, 948517, 946289, 946724, 948857, 945807, 947962, 946036, 947942, 947934, 945371	294	418	16709	2.58333	0.224227	0.0167839	0.644324
GOTERM_BP_FAT	GO:0051186~cofactor metabolic process	25	5.76037	0.00100767	948666, 945184, 947246, 947532, 944760, 946724, 948141, 946781, 945399, 946178, 945371, 944878, 949014, 947426, 945753, 948658, 948512, 948517, 945865, 948857, 947631, 945364, 948792, 945511, 945221	294	684	16709	2.07724	0.441063	0.0301528	1.47012
GOTERM_BP_FAT	GO:0006081~cellular aldehyde metabolic process	6	1.38249	0.00212317	948104, 948857, 945672, 947631, 948512, 948517	294	52	16709	6.55769	0.706645	0.0498152	3.07406
GOTERM_BP_FAT	GO:0045333~cellular respiration	16	3.68664	0.00235835	946948, 948666, 946713, 944963, 948512, 948667, 948658, 948517, 946289, 946724, 948857, 945807, 947962, 946036, 947934, 945371	294	371	16709	2.45103	0.743949	0.0492065	3.4091
GOTERM_BP_FAT	GO:0009060~aerobic respiration	9	2.07373	0.0025187	948857, 947962, 948666, 948512, 948658, 947934, 948517, 945371, 946724	294	134	16709	3.81716	0.766628	0.0506413	3.6369
GOTERM_BP_FAT	GO:0006099~tricarboxylic acid cycle	7	1.6129	0.00379301	948857, 948666, 948512, 948658, 948517, 945371, 946724	294	85	16709	4.68039	0.888388	0.0590912	5.42964
GOTERM_BP_FAT	GO:0046356~acetyl-CoA catabolic process	7	1.6129	0.00379301	948857, 948666, 948512, 948658, 948517, 945371, 946724	294	85	16709	4.68039	0.888388	0.0590912	5.42964
GOTERM_BP_FAT	GO:0006732~coenzyme metabolic process	18	4.14747	0.0038252	945184, 948666, 947246, 948512, 948658, 948517, 944760, 946724, 945865, 948141, 946781, 945399, 948857, 947631, 945364, 948792, 945221, 945371	294	468	16709	2.1859	0.89045	0.0580158	5.47452
GOTERM_BP_FAT	GO:0051187~cofactor catabolic process	7	1.6129	0.00530008	948857, 948666, 948512, 948658, 948517, 945371, 946724	294	91	16709	4.37179	0.953406	0.0720592	7.5097
GOTERM_BP_FAT	GO:0009109~coenzyme catabolic process	7	1.6129	0.00530008	948857, 948666, 948512, 948658, 948517, 945371, 946724	294	91	16709	4.37179	0.953406	0.0720592	7.5097
GOTERM_BP_FAT	GO:0006091~generation of precursor metabolites and energy	24	5.52995	0.00629117	946319, 946948, 948247, 945672, 948666, 946713, 948244, 944963, 948512, 948667, 948658, 948517, 946289, 946724, 948289, 948857, 947962, 945807, 948132, 946036, 947942, 947062, 947934, 945371	294	746	16709	1.82842	0.973786	0.0794287	8.85429
GOTERM_BP_FAT	GO:0006084~acetyl-CoA metabolic process	7	1.6129	0.0104573	948857, 948666, 948512, 948658, 948517, 945371, 946724	294	105	16709	3.78889	0.997679	0.116433	14.3095
GOTERM_BP_FAT	GO:0046487~glyoxylate metabolic process	4	0.921659	0.0441165	948857, 947631, 948512, 948517	294	45	16709	5.05185	1	0.32197	48.46
GOTERM_BP_FAT	GO:0006097~glyoxylate cycle	3	0.691244	0.0473098	948857, 948512, 948517	294	20	16709	8.525	1	0.329341	50.9323
GOTERM_BP_FAT	GO:0055114~oxidation reduction	53	12.212	0.00332763	946260, 948666, 948225, 948667, 947594, 947600, 949097, 945876, 946960, 946036, 948414, 948060, 947587, 945672, 948336, 944975, 948440, 947502, 947495, 946012, 947631, 947493, 948132, 947506, 948403, 947776, 945221, 947934, 948731, 946302, 946628, 945620, 947149, 948802, 948104, 945330, 948289, 947480, 949007, 946903, 946319, 946135, 946713, 945101, 946898, 946132, 946043, 945861, 945807, 947478,…	294	2037	16709	1.47873	0.853868	0.0583309	4.77857
GOTERM_BP_FAT	GO:0009410~response to xenobiotic stimulus	5	1.15207	0.0105682	946782, 948403, 948414, 945343, 945001	294	49	16709	5.79932	0.997824	0.115388	14.4506
GOTERM_BP_FAT	GO:0006805~xenobiotic metabolic process	5	1.15207	0.0105682	946782, 948403, 948414, 945343, 945001	294	49	16709	5.79932	0.997824	0.115388	14.4506
GOTERM_BP_FAT	GO:0006811~ion transport	28	6.45161	0.00217754	948247, 946628, 948548, 947839, 945184, 946246, 948244, 948521, 947510, 947538, 948819, 947480, 947788, 946178, 946313, 946375, 946374, 945571, 944856, 947426, 948237, 945201, 945193, 946427, 946993, 945364, 945511, 947857	294	851	16709	1.86996	0.715724	0.0490677	3.15161
GOTERM_BP_FAT	GO:0009581~detection of external stimulus	4	0.921659	0.0030244	945571, 944856, 948548, 946820	294	17	16709	13.3725	0.82583	0.056593	4.3521
GOTERM_BP_FAT	GO:0009595~detection of biotic stimulus	4	0.921659	0.0030244	945571, 944856, 948548, 946820	294	17	16709	13.3725	0.82583	0.056593	4.3521
GOTERM_BP_FAT	GO:0009597~detection of virus	4	0.921659	0.0030244	945571, 944856, 948548, 946820	294	17	16709	13.3725	0.82583	0.056593	4.3521
GOTERM_BP_FAT	GO:0009602~detection of symbiont	4	0.921659	0.0030244	945571, 944856, 948548, 946820	294	17	16709	13.3725	0.82583	0.056593	4.3521
GOTERM_BP_FAT	GO:0009608~response to symbiont	4	0.921659	0.0030244	945571, 944856, 948548, 946820	294	17	16709	13.3725	0.82583	0.056593	4.3521
GOTERM_BP_FAT	GO:0009615~response to virus	4	0.921659	0.0030244	945571, 944856, 948548, 946820	294	17	16709	13.3725	0.82583	0.056593	4.3521
GOTERM_BP_FAT	GO:0051606~detection of stimulus	4	0.921659	0.0035826	945571, 944856, 948548, 946820	294	18	16709	12.6296	0.873924	0.0590901	5.13579
GOTERM_BP_FAT	GO:0046718~entry of virus into host cell	4	0.921659	0.00922601	945571, 944856, 948548, 946820	294	25	16709	9.09333	0.995243	0.105436	12.7298
GOTERM_BP_FAT	GO:0051806~entry into cell of other organism during symbiotic interaction	4	0.921659	0.00922601	945571, 944856, 948548, 946820	294	25	16709	9.09333	0.995243	0.105436	12.7298
GOTERM_BP_FAT	GO:0051828~entry into other organism during symbiotic interaction	4	0.921659	0.00922601	945571, 944856, 948548, 946820	294	25	16709	9.09333	0.995243	0.105436	12.7298
GOTERM_BP_FAT	GO:0019059~initiation of viral infection	4	0.921659	0.00922601	945571, 944856, 948548, 946820	294	25	16709	9.09333	0.995243	0.105436	12.7298
GOTERM_BP_FAT	GO:0052126~movement in host environment	4	0.921659	0.00922601	945571, 944856, 948548, 946820	294	25	16709	9.09333	0.995243	0.105436	12.7298
GOTERM_BP_FAT	GO:0052192~movement in environment of other organism during symbiotic interaction	4	0.921659	0.00922601	945571, 944856, 948548, 946820	294	25	16709	9.09333	0.995243	0.105436	12.7298
GOTERM_BP_FAT	GO:0044409~entry into host	4	0.921659	0.00922601	945571, 944856, 948548, 946820	294	25	16709	9.09333	0.995243	0.105436	12.7298
GOTERM_BP_FAT	GO:0030260~entry into host cell	4	0.921659	0.00922601	945571, 944856, 948548, 946820	294	25	16709	9.09333	0.995243	0.105436	12.7298
GOTERM_BP_FAT	GO:0022415~viral reproductive process	4	0.921659	0.455264	945571, 944856, 948548, 946820	294	142	16709	1.60094	1	0.89882	99.9867
GOTERM_BP_FAT	GO:0016032~viral reproduction	4	0.921659	0.455264	945571, 944856, 948548, 946820	294	142	16709	1.60094	1	0.89882	99.9867
GOTERM_BP_FAT	GO:0019058~viral infectious cycle	4	0.921659	0.455264	945571, 944856, 948548, 946820	294	142	16709	1.60094	1	0.89882	99.9867
GOTERM_BP_FAT	GO:0016054~organic acid catabolic process	13	2.99539	0.000426456	946261, 946260, 947599, 946255, 948336, 946259, 946132, 949097, 949007, 948857, 946013, 947082, 948572	294	215	16709	3.43643	0.21817	0.0174262	0.624649
GOTERM_BP_FAT	GO:0046395~carboxylic acid catabolic process	13	2.99539	0.000426456	946261, 946260, 947599, 946255, 948336, 946259, 946132, 949097, 949007, 948857, 946013, 947082, 948572	294	215	16709	3.43643	0.21817	0.0174262	0.624649
GOTERM_BP_FAT	GO:0009310~amine catabolic process	12	2.76498	0.000672132	946261, 945292, 944979, 946260, 946013, 946255, 945876, 948067, 945682, 946259, 947120, 948060	294	195	16709	3.49744	0.321554	0.0239553	0.982847
GOTERM_BP_FAT	GO:0055114~oxidation reduction	53	12.212	0.00332763	946260, 948666, 948225, 948667, 947594, 947600, 949097, 945876, 946960, 946036, 948414, 948060, 947587, 945672, 948336, 944975, 948440, 947502, 947495, 946012, 947631, 947493, 948132, 947506, 948403, 947776, 945221, 947934, 948731, 946302, 946628, 945620, 947149, 948802, 948104, 945330, 948289, 947480, 949007, 946903, 946319, 946135, 946713, 945101, 946898, 946132, 946043, 945861, 945807, 947478,…	294	2037	16709	1.47873	0.853868	0.0583309	4.77857
GOTERM_BP_FAT	GO:0019544~arginine catabolic process to glutamate	4	0.921659	0.0114354	946261, 946260, 946255, 946259	294	27	16709	8.41975	0.998688	0.11769	15.5454
GOTERM_BP_FAT	GO:0006527~arginine catabolic process	4	0.921659	0.0327223	946261, 946260, 946255, 946259	294	40	16709	5.68333	1	0.255716	38.6601
GOTERM_BP_FAT	GO:0009065~glutamine family amino acid catabolic process	4	0.921659	0.0629191	946261, 946260, 946255, 946259	294	52	16709	4.37179	1	0.385515	61.5054
GOTERM_BP_FAT	GO:0006525~arginine metabolic process	6	1.38249	0.0979927	946261, 946260, 946255, 946259, 947120, 949030	294	139	16709	2.45324	1	0.480001	78.0201
GOTERM_BP_FAT	GO:0006536~glutamate metabolic process	4	0.921659	0.148718	946261, 946260, 946255, 946259	294	76	16709	2.99123	1	0.597806	90.6079
GOTERM_BP_FAT	GO:0009063~cellular amino acid catabolic process	5	1.15207	0.216423	946261, 946260, 946013, 946255, 946259	294	136	16709	2.08946	1	0.699634	97.2201
GOTERM_BP_FAT	GO:0009064~glutamine family amino acid metabolic process	7	1.6129	0.308964	946261, 946260, 946255, 946187, 946259, 947120, 949030	294	262	16709	1.51845	1	0.803633	99.5612
GOTERM_BP_FAT	GO:0009310~amine catabolic process	12	2.76498	0.000672132	946261, 945292, 944979, 946260, 946013, 946255, 945876, 948067, 945682, 946259, 947120, 948060	294	195	16709	3.49744	0.321554	0.0239553	0.982847
GOTERM_BP_FAT	GO:0009447~putrescine catabolic process	4	0.921659	0.00252317	945876, 948067, 947120, 948060	294	16	16709	14.2083	0.767231	0.0490235	3.64326
GOTERM_BP_FAT	GO:0006598~polyamine catabolic process	4	0.921659	0.00252317	945876, 948067, 947120, 948060	294	16	16709	14.2083	0.767231	0.0490235	3.64326
GOTERM_BP_FAT	GO:0009445~putrescine metabolic process	4	0.921659	0.00728929	945876, 948067, 947120, 948060	294	23	16709	9.88406	0.985321	0.0876832	10.19
GOTERM_BP_FAT	GO:0042402~biogenic amine catabolic process	4	0.921659	0.00922601	945876, 948067, 947120, 948060	294	25	16709	9.09333	0.995243	0.105436	12.7298
GOTERM_BP_FAT	GO:0006595~polyamine metabolic process	5	1.15207	0.0121311	945876, 948067, 945682, 947120, 948060	294	51	16709	5.5719	0.999126	0.12227	16.4144
GOTERM_BP_FAT	GO:0042219~cellular amino acid derivative catabolic process	4	0.921659	0.0166953	945876, 948067, 947120, 948060	294	31	16709	7.33333	0.99994	0.156698	21.9116
GOTERM_BP_FAT	GO:0044271~nitrogen compound biosynthetic process	31	7.14286	0.0220356	948247, 945620, 947263, 945682, 948244, 947532, 947120, 946593, 948643, 944760, 945330, 945399, 945937, 948435, 946453, 949034, 945123, 948658, 946711, 948917, 945754, 948132, 945364, 948792, 946306, 947478, 945221, 947776, 948564, 949030, 947971	294	1164	16709	1.5136	0.999997	0.192876	27.9152
GOTERM_BP_FAT	GO:0006576~biogenic amine metabolic process	7	1.6129	0.046361	947263, 945876, 948067, 945682, 947120, 948917, 948060	294	148	16709	2.68806	1	0.331553	50.2095
GOTERM_BP_FAT	GO:0006575~cellular amino acid derivative metabolic process	8	1.84332	0.0881294	947263, 945876, 948067, 945682, 947246, 947120, 948917, 948060	294	217	16709	2.09524	1	0.457662	74.2124
GOTERM_BP_FAT	GO:0009309~amine biosynthetic process	16	3.68664	0.107482	949034, 947263, 945682, 947120, 948658, 948643, 948917, 945754, 945937, 948792, 945221, 947776, 948564, 949030, 947971, 948435	294	600	16709	1.51556	1	0.49512	81.1829
GOTERM_BP_FAT	GO:0042398~cellular amino acid derivative biosynthetic process	4	0.921659	0.323037	947263, 945682, 947246, 948917	294	114	16709	1.99415	1	0.813612	99.6757
GOTERM_BP_FAT	GO:0042401~biogenic amine biosynthetic process	3	0.691244	0.386002	947263, 945682, 948917	294	76	16709	2.24342	1	0.862202	99.9227
GOTERM_BP_FAT	GO:0015768~maltose transport	3	0.691244	0.00800217	948538, 948537, 948548	294	8	16709	21.3125	0.990302	0.0939263	11.1328
GOTERM_BP_FAT	GO:0000017~alpha-glucoside transport	3	0.691244	0.0210414	948538, 948537, 948548	294	13	16709	13.1154	0.999995	0.187772	26.8313
GOTERM_BP_FAT	GO:0015766~disaccharide transport	3	0.691244	0.0210414	948538, 948537, 948548	294	13	16709	13.1154	0.999995	0.187772	26.8313
GOTERM_BP_FAT	GO:0042946~glucoside transport	3	0.691244	0.0210414	948538, 948537, 948548	294	13	16709	13.1154	0.999995	0.187772	26.8313
GOTERM_BP_FAT	GO:0015772~oligosaccharide transport	3	0.691244	0.0210414	948538, 948537, 948548	294	13	16709	13.1154	0.999995	0.187772	26.8313
GOTERM_BP_FAT	GO:0008643~carbohydrate transport	20	4.60829	0.0915018	945292, 948971, 946852, 948538, 948537, 948548, 946880, 949036, 948532, 948261, 949039, 945842, 948118, 945749, 946409, 948039, 948090, 945339, 948746, 949041	294	779	16709	1.45914	1	0.463204	75.5785
GOTERM_BP_FAT	GO:0009991~response to extracellular stimulus	7	1.6129	0.0221004	945291, 945040, 946206, 947105, 946546, 948022, 945101	294	124	16709	3.20833	0.999997	0.190544	27.9853
GOTERM_BP_FAT	GO:0031667~response to nutrient levels	4	0.921659	0.0600371	945040, 946206, 948022, 945101	294	51	16709	4.45752	1	0.378943	59.7292
GOTERM_BP_FAT	GO:0042594~response to starvation	4	0.921659	0.0600371	945040, 946206, 948022, 945101	294	51	16709	4.45752	1	0.378943	59.7292
GOTERM_BP_FAT	GO:0016052~carbohydrate catabolic process	41	9.447	1.05415323999e-12	948971, 949043, 948046, 947599, 947837, 946880, 947603, 948261, 949086, 947511, 948141, 948104, 946195, 946409, 945937, 945339, 948572, 948101, 944855, 949041, 945358, 948538, 948537, 945672, 949036, 948532, 949039, 946132, 948118, 945865, 948133, 948857, 948039, 947495, 947631, 947632, 948090, 946017, 947082, 948902, 948037	294	622	16709	3.74625	6.08248451606e-10	6.08248451606e-10	1.54858348367e-09
GOTERM_BP_FAT	GO:0051186~cofactor metabolic process	25	5.76037	0.00100767	948666, 945184, 947246, 947532, 944760, 946724, 948141, 946781, 945399, 946178, 945371, 944878, 949014, 947426, 945753, 948658, 948512, 948517, 945865, 948857, 947631, 945364, 948792, 945511, 945221	294	684	16709	2.07724	0.441063	0.0301528	1.47012
GOTERM_BP_FAT	GO:0005996~monosaccharide metabolic process	23	5.29954	0.00180612	945292, 947742, 947599, 946560, 945773, 947262, 945667, 945842, 947511, 946405, 945757, 945865, 948141, 946195, 948133, 946331, 947631, 946017, 947862, 947942, 947082, 945290, 945358	294	632	16709	2.0683	0.64763	0.0463061	2.62068
GOTERM_BP_FAT	GO:0006732~coenzyme metabolic process	18	4.14747	0.0038252	945184, 948666, 947246, 948512, 948658, 948517, 944760, 946724, 945865, 948141, 946781, 945399, 948857, 947631, 945364, 948792, 945221, 945371	294	468	16709	2.1859	0.89045	0.0580158	5.47452
GOTERM_BP_FAT	GO:0019318~hexose metabolic process	15	3.45622	0.0266206	946560, 945773, 947262, 945667, 945842, 946405, 945757, 945865, 948141, 946195, 946331, 947631, 947862, 947942, 945358	294	447	16709	1.90716	1	0.218949	32.7237
GOTERM_BP_FAT	GO:0006006~glucose metabolic process	12	2.76498	0.0465919	945865, 948141, 946560, 947631, 946331, 945773, 947262, 945667, 947862, 947942, 945757, 946405	294	351	16709	1.94302	1	0.328999	50.3863
GOTERM_BP_FAT	GO:0019321~pentose metabolic process	5	1.15207	0.0963398	945865, 948141, 948133, 946017, 947511	294	99	16709	2.87037	1	0.477671	77.4209
GOTERM_BP_FAT	GO:0046164~alcohol catabolic process	7	1.6129	0.195173	945865, 948141, 946195, 947631, 946017, 946713, 947511	294	222	16709	1.79204	1	0.673261	95.8814
GOTERM_BP_FAT	GO:0046365~monosaccharide catabolic process	6	1.38249	0.29127	945865, 948141, 946195, 947631, 946017, 947511	294	205	16709	1.66341	1	0.788166	99.3639
GOTERM_BP_FAT	GO:0006098~pentose-phosphate shunt	3	0.691244	0.36087	945865, 948141, 947631	294	72	16709	2.36806	1	0.846136	99.8607
GOTERM_BP_FAT	GO:0044275~cellular carbohydrate catabolic process	6	1.38249	0.384198	945865, 948141, 946195, 947631, 946017, 947511	294	232	16709	1.46983	1	0.862485	99.9193
GOTERM_BP_FAT	GO:0006739~NADP metabolic process	3	0.691244	0.398407	945865, 948141, 947631	294	78	16709	2.1859	1	0.86948	99.9427
GOTERM_BP_FAT	GO:0046496~nicotinamide nucleotide metabolic process	3	0.691244	0.592239	945865, 948141, 947631	294	113	16709	1.50885	1	0.954088	99.9998
GOTERM_BP_FAT	GO:0006769~nicotinamide metabolic process	3	0.691244	0.592239	945865, 948141, 947631	294	113	16709	1.50885	1	0.954088	99.9998
GOTERM_BP_FAT	GO:0009820~alkaloid metabolic process	3	0.691244	0.592239	945865, 948141, 947631	294	113	16709	1.50885	1	0.954088	99.9998
GOTERM_BP_FAT	GO:0019362~pyridine nucleotide metabolic process	3	0.691244	0.61585	945865, 948141, 947631	294	118	16709	1.44492	1	0.958866	99.9999
GOTERM_BP_FAT	GO:0019320~hexose catabolic process	4	0.921659	0.629241	945865, 948141, 946195, 947631	294	184	16709	1.23551	1	0.962048	100
GOTERM_BP_FAT	GO:0006733~oxidoreduction coenzyme metabolic process	3	0.691244	0.745843	945865, 948141, 947631	294	151	16709	1.12914	1	0.986999	100
GOTERM_BP_FAT	GO:0019748~secondary metabolic process	3	0.691244	0.827134	945865, 948141, 947631	294	180	16709	0.947222	1	0.995682	100
GOTERM_BP_FAT	GO:0006007~glucose catabolic process	3	0.691244	0.831776	945865, 948141, 947631	294	182	16709	0.936813	1	0.995913	100
GOTERM_BP_FAT	GO:0043603~cellular amide metabolic process	3	0.691244	0.834054	945865, 948141, 947631	294	183	16709	0.931694	1	0.995964	100
GOTERM_BP_FAT	GO:0055114~oxidation reduction	53	12.212	0.00332763	946260, 948666, 948225, 948667, 947594, 947600, 949097, 945876, 946960, 946036, 948414, 948060, 947587, 945672, 948336, 944975, 948440, 947502, 947495, 946012, 947631, 947493, 948132, 947506, 948403, 947776, 945221, 947934, 948731, 946302, 946628, 945620, 947149, 948802, 948104, 945330, 948289, 947480, 949007, 946903, 946319, 946135, 946713, 945101, 946898, 946132, 946043, 945861, 945807, 947478,…	294	2037	16709	1.47873	0.853868	0.0583309	4.77857
GOTERM_BP_FAT	GO:0006091~generation of precursor metabolites and energy	24	5.52995	0.00629117	946319, 946948, 948247, 945672, 948666, 946713, 948244, 944963, 948512, 948667, 948658, 948517, 946289, 946724, 948289, 948857, 947962, 945807, 948132, 946036, 947942, 947062, 947934, 945371	294	746	16709	1.82842	0.973786	0.0794287	8.85429
GOTERM_BP_FAT	GO:0019725~cellular homeostasis	7	1.6129	0.113642	948289, 948132, 947839, 947062, 945101, 947363, 948353	294	188	16709	2.11613	1	0.512073	83.0033
GOTERM_BP_FAT	GO:0042592~homeostatic process	7	1.6129	0.150277	948289, 948132, 947839, 947062, 945101, 947363, 948353	294	204	16709	1.95016	1	0.59484	90.8573
GOTERM_BP_FAT	GO:0045454~cell redox homeostasis	5	1.15207	0.194634	948289, 948132, 947062, 947363, 948353	294	130	16709	2.1859	1	0.675411	95.8407
GOTERM_BP_FAT	GO:0022900~electron transport chain	5	1.15207	0.82503	948289, 948132, 948666, 947062, 948667	294	325	16709	0.874359	1	0.995646	100
GOTERM_BP_FAT	GO:0005991~trehalose metabolic process	3	0.691244	0.0389753	945757, 948037, 946405	294	18	16709	9.47222	1	0.293588	44.2344
GOTERM_BP_FAT	GO:0009311~oligosaccharide metabolic process	5	1.15207	0.0623149	946216, 946847, 945757, 948037, 946405	294	85	16709	3.34314	1	0.386444	61.1392
GOTERM_BP_FAT	GO:0016137~glycoside metabolic process	3	0.691244	0.070583	945757, 948037, 946405	294	25	16709	6.82	1	0.406324	65.8802
GOTERM_BP_FAT	GO:0005984~disaccharide metabolic process	3	0.691244	0.0913162	945757, 948037, 946405	294	29	16709	5.87931	1	0.466272	75.5052
GOTERM_BP_FAT	GO:0006811~ion transport	28	6.45161	0.00217754	948247, 946628, 948548, 947839, 945184, 946246, 948244, 948521, 947510, 947538, 948819, 947480, 947788, 946178, 946313, 946375, 946374, 945571, 944856, 947426, 948237, 945201, 945193, 946427, 946993, 945364, 945511, 947857	294	851	16709	1.86996	0.715724	0.0490677	3.15161
GOTERM_BP_FAT	GO:0006812~cation transport	21	4.83871	0.00234019	948247, 946628, 944856, 947839, 947426, 945184, 946246, 948244, 945201, 945193, 947510, 947538, 947480, 948819, 946427, 945511, 947788, 946178, 946375, 947857, 946374	294	564	16709	2.11613	0.741245	0.0506665	3.38327
GOTERM_BP_FAT	GO:0030001~metal ion transport	18	4.14747	0.00371253	944856, 947839, 947426, 945184, 946246, 945201, 945193, 947510, 947538, 947480, 948819, 946427, 945511, 947788, 946178, 946375, 947857, 946374	294	466	16709	2.19528	0.883063	0.0594756	5.31735
GOTERM_BP_FAT	GO:0015992~proton transport	3	0.691244	0.283593	948247, 946628, 948244	294	60	16709	2.84167	1	0.782868	99.2548
GOTERM_BP_FAT	GO:0006818~hydrogen transport	3	0.691244	0.283593	948247, 946628, 948244	294	60	16709	2.84167	1	0.782868	99.2548
GOTERM_BP_FAT	GO:0034220~ion transmembrane transport	4	0.921659	0.284676	948247, 948244, 947510, 947538	294	106	16709	2.14465	1	0.781746	99.2712
GOTERM_BP_FAT	GO:0055085~transmembrane transport	6	1.38249	0.372142	947720, 948247, 948244, 946506, 947510, 947538	294	229	16709	1.48908	1	0.855154	99.8927
GOTERM_BP_FAT	GO:0006813~potassium ion transport	3	0.691244	0.552255	947480, 947788, 947857	294	105	16709	1.62381	1	0.941831	99.9993
GOTERM_BP_FAT	GO:0015672~monovalent inorganic cation transport	6	1.38249	0.58981	947480, 948247, 946628, 948244, 947788, 947857	294	294	16709	1.15986	1	0.953993	99.9998
GOTERM_BP_FAT	GO:0009628~response to abiotic stimulus	12	2.76498	1.15741660256e-06	948895, 945305, 945534, 945866, 946043, 947210, 946525, 946847, 947043, 945757, 946405, 945358	294	98	16709	6.95918	0.000667607	0.000111299	0.00170026
GOTERM_BP_FAT	GO:0005996~monosaccharide metabolic process	23	5.29954	0.00180612	945292, 947742, 947599, 946560, 945773, 947262, 945667, 945842, 947511, 946405, 945757, 945865, 948141, 946195, 948133, 946331, 947631, 946017, 947862, 947942, 947082, 945290, 945358	294	632	16709	2.0683	0.64763	0.0463061	2.62068
GOTERM_BP_FAT	GO:0046364~monosaccharide biosynthetic process	6	1.38249	0.010753	947742, 945292, 946331, 947262, 945667, 945290	294	76	16709	4.48684	0.998046	0.11513	14.6849
GOTERM_BP_FAT	GO:0046165~alcohol biosynthetic process	6	1.38249	0.0113393	947742, 945292, 946331, 947262, 945667, 945290	294	77	16709	4.42857	0.998612	0.118863	15.4248
GOTERM_BP_FAT	GO:0019318~hexose metabolic process	15	3.45622	0.0266206	946560, 945773, 947262, 945667, 945842, 946405, 945757, 945865, 948141, 946195, 946331, 947631, 947862, 947942, 945358	294	447	16709	1.90716	1	0.218949	32.7237
GOTERM_BP_FAT	GO:0006006~glucose metabolic process	12	2.76498	0.0465919	945865, 948141, 946560, 947631, 946331, 945773, 947262, 945667, 947862, 947942, 945757, 946405	294	351	16709	1.94302	1	0.328999	50.3863
GOTERM_BP_FAT	GO:0046349~amino sugar biosynthetic process	3	0.691244	0.0516985	947742, 945292, 945290	294	21	16709	8.11905	1	0.346491	54.1501
GOTERM_BP_FAT	GO:0009311~oligosaccharide metabolic process	5	1.15207	0.0623149	946216, 946847, 945757, 948037, 946405	294	85	16709	3.34314	1	0.386444	61.1392
GOTERM_BP_FAT	GO:0006090~pyruvate metabolic process	4	0.921659	0.0629191	946331, 947262, 945667, 946132	294	52	16709	4.37179	1	0.385515	61.5054
GOTERM_BP_FAT	GO:0016051~carbohydrate biosynthetic process	17	3.91705	0.0771267	945292, 947742, 946560, 946216, 947262, 945667, 946405, 945754, 946331, 946175, 946847, 944874, 947942, 948564, 946301, 945358, 945290	294	617	16709	1.56591	1	0.427633	69.244
GOTERM_BP_FAT	GO:0006094~gluconeogenesis	3	0.691244	0.173876	946331, 947262, 945667	294	43	16709	3.96512	1	0.643004	93.9553
GOTERM_BP_FAT	GO:0019319~hexose biosynthetic process	3	0.691244	0.186499	946331, 947262, 945667	294	45	16709	3.78889	1	0.664668	95.1789
GOTERM_BP_FAT	GO:0034637~cellular carbohydrate biosynthetic process	12	2.76498	0.225415	947742, 945292, 946560, 946331, 947262, 946216, 945667, 946847, 947942, 946405, 945290, 945358	294	481	16709	1.41788	1	0.707176	97.6536
GOTERM_BP_FAT	GO:0009312~oligosaccharide biosynthetic process	3	0.691244	0.328945	946216, 946847, 946405	294	67	16709	2.54478	1	0.818218	99.7149
GOTERM_BP_FAT	GO:0006040~amino sugar metabolic process	3	0.691244	0.428893	947742, 945292, 945290	294	83	16709	2.05422	1	0.884076	99.9733
GOTERM_BP_FAT	GO:0005976~polysaccharide metabolic process	13	2.99539	0.597591	948046, 947837, 946560, 946216, 945951, 945754, 946175, 946847, 944874, 947942, 948564, 946301, 945358	294	712	16709	1.03769	1	0.955305	99.9998
GOTERM_BP_FAT	GO:0000271~polysaccharide biosynthetic process	10	2.30415	0.608962	946560, 946216, 946175, 944874, 946847, 947942, 948564, 946301, 945754, 945358	294	540	16709	1.05247	1	0.958701	99.9999
GOTERM_BP_FAT	GO:0008610~lipid biosynthetic process	7	1.6129	0.873133	946560, 947962, 948410, 946216, 946847, 946327, 945821	294	498	16709	0.798862	1	0.99798	100
GOTERM_BP_FAT	GO:0033692~cellular polysaccharide biosynthetic process	5	1.15207	0.928424	946560, 946216, 946847, 947942, 945358	294	406	16709	0.699918	1	0.99954	100
GOTERM_BP_FAT	GO:0044264~cellular polysaccharide metabolic process	5	1.15207	0.946098	946560, 946216, 946847, 947942, 945358	294	430	16709	0.660853	1	0.999772	100
GOTERM_BP_FAT	GO:0009103~lipopolysaccharide biosynthetic process	3	0.691244	0.97575	946560, 946216, 946847	294	315	16709	0.54127	1	0.999972	100
GOTERM_BP_FAT	GO:0008653~lipopolysaccharide metabolic process	3	0.691244	0.978872	946560, 946216, 946847	294	324	16709	0.526235	1	0.99998	100
GOTERM_BP_FAT	GO:0006811~ion transport	28	6.45161	0.00217754	948247, 946628, 948548, 947839, 945184, 946246, 948244, 948521, 947510, 947538, 948819, 947480, 947788, 946178, 946313, 946375, 946374, 945571, 944856, 947426, 948237, 945201, 945193, 946427, 946993, 945364, 945511, 947857	294	851	16709	1.86996	0.715724	0.0490677	3.15161
GOTERM_BP_FAT	GO:0015698~inorganic anion transport	4	0.921659	0.413594	945364, 946993, 948237, 948521	294	133	16709	1.70927	1	0.876933	99.9607
GOTERM_BP_FAT	GO:0006820~anion transport	4	0.921659	0.739231	945364, 946993, 948237, 948521	294	218	16709	1.04281	1	0.986224	100
GOTERM_BP_FAT	GO:0051186~cofactor metabolic process	25	5.76037	0.00100767	948666, 945184, 947246, 947532, 944760, 946724, 948141, 946781, 945399, 946178, 945371, 944878, 949014, 947426, 945753, 948658, 948512, 948517, 945865, 948857, 947631, 945364, 948792, 945511, 945221	294	684	16709	2.07724	0.441063	0.0301528	1.47012
GOTERM_BP_FAT	GO:0055114~oxidation reduction	53	12.212	0.00332763	946260, 948666, 948225, 948667, 947594, 947600, 949097, 945876, 946960, 946036, 948414, 948060, 947587, 945672, 948336, 944975, 948440, 947502, 947495, 946012, 947631, 947493, 948132, 947506, 948403, 947776, 945221, 947934, 948731, 946302, 946628, 945620, 947149, 948802, 948104, 945330, 948289, 947480, 949007, 946903, 946319, 946135, 946713, 945101, 946898, 946132, 946043, 945861, 945807, 947478,…	294	2037	16709	1.47873	0.853868	0.0583309	4.77857
GOTERM_BP_FAT	GO:0019438~aromatic compound biosynthetic process	11	2.53456	0.00340096	945399, 945364, 947263, 948792, 945123, 946306, 947776, 945221, 946711, 948917, 944760	294	205	16709	3.04959	0.859942	0.0578272	4.88143
GOTERM_BP_FAT	GO:0006732~coenzyme metabolic process	18	4.14747	0.0038252	945184, 948666, 947246, 948512, 948658, 948517, 944760, 946724, 945865, 948141, 946781, 945399, 948857, 947631, 945364, 948792, 945221, 945371	294	468	16709	2.1859	0.89045	0.0580158	5.47452
GOTERM_BP_FAT	GO:0042559~pteridine and derivative biosynthetic process	6	1.38249	0.0132283	945399, 945364, 948792, 945123, 945221, 944760	294	80	16709	4.2625	0.99954	0.130384	17.7678
GOTERM_BP_FAT	GO:0042558~pteridine and derivative metabolic process	6	1.38249	0.0132283	945399, 945364, 948792, 945123, 945221, 944760	294	80	16709	4.2625	0.99954	0.130384	17.7678
GOTERM_BP_FAT	GO:0009066~aspartate family amino acid metabolic process	7	1.6129	0.0164648	947454, 945937, 945221, 948658, 949030, 948643, 948435	294	116	16709	3.4296	0.999931	0.157227	21.6422
GOTERM_BP_FAT	GO:0006790~sulfur metabolic process	11	2.53456	0.0188278	946185, 946993, 948728, 945937, 947246, 946306, 948597, 945221, 946711, 948435, 945957	294	265	16709	2.35912	0.999983	0.172288	24.3628
GOTERM_BP_FAT	GO:0044271~nitrogen compound biosynthetic process	31	7.14286	0.0220356	948247, 945620, 947263, 945682, 948244, 947532, 947120, 946593, 948643, 944760, 945330, 945399, 945937, 948435, 946453, 949034, 945123, 948658, 946711, 948917, 945754, 948132, 945364, 948792, 946306, 947478, 945221, 947776, 948564, 949030, 947971	294	1164	16709	1.5136	0.999997	0.192876	27.9152
GOTERM_BP_FAT	GO:0009067~aspartate family amino acid biosynthetic process	6	1.38249	0.05036	945937, 945221, 948658, 949030, 948643, 948435	294	114	16709	2.99123	1	0.342906	53.1902
GOTERM_BP_FAT	GO:0051188~cofactor biosynthetic process	14	3.22581	0.0560084	949014, 947426, 945184, 947532, 945753, 947246, 944760, 945399, 945364, 948792, 945511, 945221, 946178, 944878	294	452	16709	1.76032	1	0.365918	57.1179
GOTERM_BP_FAT	GO:0018130~heterocycle biosynthetic process	12	2.76498	0.103455	945330, 945399, 945364, 947263, 948792, 947532, 945123, 946306, 945221, 946711, 948917, 944760	294	407	16709	1.67568	1	0.492141	79.8964
GOTERM_BP_FAT	GO:0008652~cellular amino acid biosynthetic process	15	3.45622	0.105499	949034, 947263, 947120, 948658, 948643, 948917, 945754, 945937, 948792, 945221, 947776, 948564, 949030, 947971, 948435	294	550	16709	1.55	1	0.495585	80.5594
GOTERM_BP_FAT	GO:0009309~amine biosynthetic process	16	3.68664	0.107482	949034, 947263, 945682, 947120, 948658, 948643, 948917, 945754, 945937, 948792, 945221, 947776, 948564, 949030, 947971, 948435	294	600	16709	1.51556	1	0.49512	81.1829
GOTERM_BP_FAT	GO:0042364~water-soluble vitamin biosynthetic process	8	1.84332	0.138218	947495, 945620, 948792, 946306, 947120, 945221, 946711, 946453	294	244	16709	1.86339	1	0.572502	88.7546
GOTERM_BP_FAT	GO:0043648~dicarboxylic acid metabolic process	6	1.38249	0.164645	947263, 947776, 948658, 949030, 948643, 948917	294	165	16709	2.06667	1	0.627897	92.8835
GOTERM_BP_FAT	GO:0046451~diaminopimelate metabolic process	3	0.691244	0.167619	948658, 949030, 948643	294	42	16709	4.05952	1	0.631633	93.2468
GOTERM_BP_FAT	GO:0009089~lysine biosynthetic process via diaminopimelate	3	0.691244	0.167619	948658, 949030, 948643	294	42	16709	4.05952	1	0.631633	93.2468
GOTERM_BP_FAT	GO:0009085~lysine biosynthetic process	3	0.691244	0.167619	948658, 949030, 948643	294	42	16709	4.05952	1	0.631633	93.2468
GOTERM_BP_FAT	GO:0009086~methionine biosynthetic process	3	0.691244	0.167619	945937, 945221, 948435	294	42	16709	4.05952	1	0.631633	93.2468
GOTERM_BP_FAT	GO:0006553~lysine metabolic process	3	0.691244	0.167619	948658, 949030, 948643	294	42	16709	4.05952	1	0.631633	93.2468
GOTERM_BP_FAT	GO:0006555~methionine metabolic process	3	0.691244	0.167619	945937, 945221, 948435	294	42	16709	4.05952	1	0.631633	93.2468
GOTERM_BP_FAT	GO:0000096~sulfur amino acid metabolic process	4	0.921659	0.196199	946185, 945937, 945221, 948435	294	87	16709	2.61303	1	0.672155	95.9579
GOTERM_BP_FAT	GO:0006767~water-soluble vitamin metabolic process	8	1.84332	0.21102	947495, 945620, 948792, 946306, 947120, 945221, 946711, 946453	294	276	16709	1.64734	1	0.695533	96.9248
GOTERM_BP_FAT	GO:0019720~Mo-molybdopterin cofactor metabolic process	3	0.691244	0.212089	945399, 945364, 944760	294	49	16709	3.47959	1	0.694464	96.9854
GOTERM_BP_FAT	GO:0051189~prosthetic group metabolic process	3	0.691244	0.212089	945399, 945364, 944760	294	49	16709	3.47959	1	0.694464	96.9854
GOTERM_BP_FAT	GO:0032324~molybdopterin cofactor biosynthetic process	3	0.691244	0.212089	945399, 945364, 944760	294	49	16709	3.47959	1	0.694464	96.9854
GOTERM_BP_FAT	GO:0006777~Mo-molybdopterin cofactor biosynthetic process	3	0.691244	0.212089	945399, 945364, 944760	294	49	16709	3.47959	1	0.694464	96.9854
GOTERM_BP_FAT	GO:0043545~molybdopterin cofactor metabolic process	3	0.691244	0.212089	945399, 945364, 944760	294	49	16709	3.47959	1	0.694464	96.9854
GOTERM_BP_FAT	GO:0009110~vitamin biosynthetic process	8	1.84332	0.221765	947495, 945620, 948792, 946306, 947120, 945221, 946711, 946453	294	280	16709	1.62381	1	0.706539	97.4858
GOTERM_BP_FAT	GO:0046394~carboxylic acid biosynthetic process	16	3.68664	0.223939	949034, 947263, 947120, 948658, 948643, 948917, 945754, 947495, 945937, 948792, 945221, 947776, 948564, 949030, 947971, 948435	294	685	16709	1.32749	1	0.707495	97.5871
GOTERM_BP_FAT	GO:0016053~organic acid biosynthetic process	16	3.68664	0.226782	949034, 947263, 947120, 948658, 948643, 948917, 945754, 947495, 945937, 948792, 945221, 947776, 948564, 949030, 947971, 948435	294	688	16709	1.32171	1	0.706669	97.7137
GOTERM_BP_FAT	GO:0044272~sulfur compound biosynthetic process	6	1.38249	0.241057	945937, 947246, 946306, 945221, 946711, 948435	294	190	16709	1.79474	1	0.728701	98.2612
GOTERM_BP_FAT	GO:0006760~folic acid and derivative metabolic process	3	0.691244	0.244496	946781, 948792, 945221	294	54	16709	3.15741	1	0.731587	98.3734
GOTERM_BP_FAT	GO:0006766~vitamin metabolic process	8	1.84332	0.308575	947495, 945620, 948792, 946306, 947120, 945221, 946711, 946453	294	312	16709	1.45726	1	0.805591	99.5576
GOTERM_BP_FAT	GO:0009108~coenzyme biosynthetic process	7	1.6129	0.345414	945399, 945364, 948792, 945184, 947246, 945221, 944760	294	273	16709	1.45726	1	0.832154	99.8021
GOTERM_BP_FAT	GO:0000097~sulfur amino acid biosynthetic process	3	0.691244	0.373487	945937, 945221, 948435	294	74	16709	2.30405	1	0.854433	99.896
GOTERM_BP_FAT	GO:0009073~aromatic amino acid family biosynthetic process	3	0.691244	0.386002	947263, 947776, 948917	294	76	16709	2.24342	1	0.862202	99.9227
GOTERM_BP_FAT	GO:0046417~chorismate metabolic process	3	0.691244	0.392219	947263, 947776, 948917	294	77	16709	2.21429	1	0.8659	99.9334
GOTERM_BP_FAT	GO:0009072~aromatic amino acid family metabolic process	3	0.691244	0.416793	947263, 947776, 948917	294	81	16709	2.10494	1	0.877813	99.9637
GOTERM_BP_FAT	GO:0019637~organophosphate metabolic process	9	2.07373	0.00655257	947962, 948410, 946216, 946713, 946847, 947934, 946327, 948423, 945821	294	157	16709	3.25796	0.977478	0.0808399	9.20586
GOTERM_BP_FAT	GO:0008654~phospholipid biosynthetic process	6	1.38249	0.100253	947962, 948410, 946216, 946847, 946327, 945821	294	140	16709	2.43571	1	0.484467	78.8153
GOTERM_BP_FAT	GO:0006644~phospholipid metabolic process	6	1.38249	0.134531	947962, 948410, 946216, 946847, 946327, 945821	294	154	16709	2.21429	1	0.569191	88.0267
GOTERM_BP_FAT	GO:0008610~lipid biosynthetic process	7	1.6129	0.873133	946560, 947962, 948410, 946216, 946847, 946327, 945821	294	498	16709	0.798862	1	0.99798	100
GOTERM_BP_FAT	GO:0006023~aminoglycan biosynthetic process	5	1.15207	0.0580738	946175, 944874, 948564, 946301, 945754	294	83	16709	3.42369	1	0.372806	58.4757
GOTERM_BP_FAT	GO:0006024~glycosaminoglycan biosynthetic process	5	1.15207	0.0580738	946175, 944874, 948564, 946301, 945754	294	83	16709	3.42369	1	0.372806	58.4757
GOTERM_BP_FAT	GO:0009252~peptidoglycan biosynthetic process	5	1.15207	0.0580738	946175, 944874, 948564, 946301, 945754	294	83	16709	3.42369	1	0.372806	58.4757
GOTERM_BP_FAT	GO:0070589~cellular component macromolecule biosynthetic process	5	1.15207	0.0644951	946175, 944874, 948564, 946301, 945754	294	86	16709	3.30426	1	0.389318	62.4457
GOTERM_BP_FAT	GO:0044038~cell wall macromolecule biosynthetic process	5	1.15207	0.0644951	946175, 944874, 948564, 946301, 945754	294	86	16709	3.30426	1	0.389318	62.4457
GOTERM_BP_FAT	GO:0010382~cellular cell wall macromolecule metabolic process	5	1.15207	0.0667149	946175, 944874, 948564, 946301, 945754	294	87	16709	3.26628	1	0.396064	63.7337
GOTERM_BP_FAT	GO:0016051~carbohydrate biosynthetic process	17	3.91705	0.0771267	945292, 947742, 946560, 946216, 947262, 945667, 946405, 945754, 946331, 946175, 946847, 944874, 947942, 948564, 946301, 945358, 945290	294	617	16709	1.56591	1	0.427633	69.244
GOTERM_BP_FAT	GO:0042546~cell wall biogenesis	5	1.15207	0.0833395	946175, 944874, 948564, 946301, 945754	294	94	16709	3.02305	1	0.442243	72.1494
GOTERM_BP_FAT	GO:0009273~peptidoglycan-based cell wall biogenesis	5	1.15207	0.0833395	946175, 944874, 948564, 946301, 945754	294	94	16709	3.02305	1	0.442243	72.1494
GOTERM_BP_FAT	GO:0006022~aminoglycan metabolic process	7	1.6129	0.195173	947837, 945951, 946175, 944874, 948564, 946301, 945754	294	222	16709	1.79204	1	0.673261	95.8814
GOTERM_BP_FAT	GO:0000270~peptidoglycan metabolic process	6	1.38249	0.332178	945951, 946175, 944874, 948564, 946301, 945754	294	217	16709	1.57143	1	0.819658	99.7344
GOTERM_BP_FAT	GO:0030203~glycosaminoglycan metabolic process	6	1.38249	0.332178	945951, 946175, 944874, 948564, 946301, 945754	294	217	16709	1.57143	1	0.819658	99.7344
GOTERM_BP_FAT	GO:0044036~cell wall macromolecule metabolic process	6	1.38249	0.435971	947011, 946175, 944874, 948564, 946301, 945754	294	247	16709	1.38057	1	0.887882	99.9778
GOTERM_BP_FAT	GO:0005976~polysaccharide metabolic process	13	2.99539	0.597591	948046, 947837, 946560, 946216, 945951, 945754, 946175, 946847, 944874, 947942, 948564, 946301, 945358	294	712	16709	1.03769	1	0.955305	99.9998
GOTERM_BP_FAT	GO:0000271~polysaccharide biosynthetic process	10	2.30415	0.608962	946560, 946216, 946175, 944874, 946847, 947942, 948564, 946301, 945754, 945358	294	540	16709	1.05247	1	0.958701	99.9999
GOTERM_BP_FAT	GO:0044271~nitrogen compound biosynthetic process	31	7.14286	0.0220356	948247, 945620, 947263, 945682, 948244, 947532, 947120, 946593, 948643, 944760, 945330, 945399, 945937, 948435, 946453, 949034, 945123, 948658, 946711, 948917, 945754, 948132, 945364, 948792, 946306, 947478, 945221, 947776, 948564, 949030, 947971	294	1164	16709	1.5136	0.999997	0.192876	27.9152
GOTERM_BP_FAT	GO:0051253~negative regulation of RNA metabolic process	4	0.921659	0.0688714	948706, 945687, 948917, 948435	294	54	16709	4.20988	1	0.402301	64.9454
GOTERM_BP_FAT	GO:0045892~negative regulation of transcription, DNA-dependent	4	0.921659	0.0688714	948706, 945687, 948917, 948435	294	54	16709	4.20988	1	0.402301	64.9454
GOTERM_BP_FAT	GO:0010629~negative regulation of gene expression	5	1.15207	0.0736091	947263, 948706, 945687, 948917, 948435	294	90	16709	3.15741	1	0.416091	67.4763
GOTERM_BP_FAT	GO:0016481~negative regulation of transcription	5	1.15207	0.0736091	947263, 948706, 945687, 948917, 948435	294	90	16709	3.15741	1	0.416091	67.4763
GOTERM_BP_FAT	GO:0008652~cellular amino acid biosynthetic process	15	3.45622	0.105499	949034, 947263, 947120, 948658, 948643, 948917, 945754, 945937, 948792, 945221, 947776, 948564, 949030, 947971, 948435	294	550	16709	1.55	1	0.495585	80.5594
GOTERM_BP_FAT	GO:0051172~negative regulation of nitrogen compound metabolic process	5	1.15207	0.107382	947263, 948706, 945687, 948917, 948435	294	103	16709	2.7589	1	0.498399	81.152
GOTERM_BP_FAT	GO:0045934~negative regulation of nucleobase, nucleoside, nucleotide and nucleic acid metabolic process	5	1.15207	0.107382	947263, 948706, 945687, 948917, 948435	294	103	16709	2.7589	1	0.498399	81.152
GOTERM_BP_FAT	GO:0009309~amine biosynthetic process	16	3.68664	0.107482	949034, 947263, 945682, 947120, 948658, 948643, 948917, 945754, 945937, 948792, 945221, 947776, 948564, 949030, 947971, 948435	294	600	16709	1.51556	1	0.49512	81.1829
GOTERM_BP_FAT	GO:0010558~negative regulation of macromolecule biosynthetic process	5	1.15207	0.124956	947263, 948706, 945687, 948917, 948435	294	109	16709	2.60703	1	0.544291	85.9263
GOTERM_BP_FAT	GO:0010605~negative regulation of macromolecule metabolic process	5	1.15207	0.124956	947263, 948706, 945687, 948917, 948435	294	109	16709	2.60703	1	0.544291	85.9263
GOTERM_BP_FAT	GO:0009890~negative regulation of biosynthetic process	5	1.15207	0.137303	947263, 948706, 945687, 948917, 948435	294	113	16709	2.51475	1	0.573517	88.578
GOTERM_BP_FAT	GO:0031327~negative regulation of cellular biosynthetic process	5	1.15207	0.137303	947263, 948706, 945687, 948917, 948435	294	113	16709	2.51475	1	0.573517	88.578
GOTERM_BP_FAT	GO:0046394~carboxylic acid biosynthetic process	16	3.68664	0.223939	949034, 947263, 947120, 948658, 948643, 948917, 945754, 947495, 945937, 948792, 945221, 947776, 948564, 949030, 947971, 948435	294	685	16709	1.32749	1	0.707495	97.5871
GOTERM_BP_FAT	GO:0016053~organic acid biosynthetic process	16	3.68664	0.226782	949034, 947263, 947120, 948658, 948643, 948917, 945754, 947495, 945937, 948792, 945221, 947776, 948564, 949030, 947971, 948435	294	688	16709	1.32171	1	0.706669	97.7137
GOTERM_BP_FAT	GO:0006350~transcription	29	6.68203	0.850965	949043, 945516, 945743, 947570, 948227, 945814, 947760, 947210, 945937, 945421, 948435, 945371, 946373, 947425, 945305, 949034, 946272, 948650, 948917, 945001, 945499, 945829, 947395, 947494, 945886, 948706, 947083, 947320, 947043	294	1886	16709	0.873895	1	0.996914	100
GOTERM_BP_FAT	GO:0000160~two-component signal transduction system (phosphorelay)	5	1.15207	0.993633	946744, 947395, 946948, 945743, 947320	294	596	16709	0.47679	1	0.999999	100
GOTERM_BP_FAT	GO:0045449~regulation of transcription	31	7.14286	0.99674	949043, 945516, 947263, 945743, 945687, 948227, 945814, 947760, 947210, 945937, 945421, 948435, 945371, 946373, 947425, 945291, 949034, 946272, 948650, 945630, 948917, 945001, 945499, 945829, 947395, 947494, 945886, 948706, 947083, 947320, 947043	294	2591	16709	0.679982	1	1	100
GOTERM_BP_FAT	GO:0006355~regulation of transcription, DNA-dependent	25	5.76037	0.999011	945516, 949043, 945743, 945687, 948227, 947760, 947210, 945421, 945371, 948435, 946373, 947425, 949034, 945291, 946272, 945630, 948650, 948917, 945001, 945829, 947395, 947494, 948706, 947083, 947320	294	2311	16709	0.614813	1	1	100
GOTERM_BP_FAT	GO:0051252~regulation of RNA metabolic process	25	5.76037	0.999065	945516, 949043, 945743, 945687, 948227, 947760, 947210, 945421, 945371, 948435, 946373, 947425, 949034, 945291, 946272, 945630, 948650, 948917, 945001, 945829, 947395, 947494, 948706, 947083, 947320	294	2317	16709	0.613221	1	1	100
GOTERM_BP_FAT	GO:0009991~response to extracellular stimulus	7	1.6129	0.0221004	945291, 945040, 946206, 947105, 946546, 948022, 945101	294	124	16709	3.20833	0.999997	0.190544	27.9853
GOTERM_BP_FAT	GO:0009432~SOS response	3	0.691244	0.296603	945291, 947105, 946546	294	62	16709	2.75	1	0.792725	99.4307
GOTERM_BP_FAT	GO:0031668~cellular response to extracellular stimulus	3	0.691244	0.572585	945291, 947105, 946546	294	109	16709	1.56422	1	0.948821	99.9996
GOTERM_BP_FAT	GO:0033554~cellular response to stress	5	1.15207	0.982492	945291, 947105, 946546, 947299, 947286	294	520	16709	0.546474	1	0.999987	100
GOTERM_BP_FAT	GO:0007626~locomotory behavior	4	0.921659	0.279903	945829, 948261, 946392, 949041	294	105	16709	2.16508	1	0.780357	99.1964
GOTERM_BP_FAT	GO:0042330~taxis	4	0.921659	0.279903	945829, 948261, 946392, 949041	294	105	16709	2.16508	1	0.780357	99.1964
GOTERM_BP_FAT	GO:0007610~behavior	4	0.921659	0.279903	945829, 948261, 946392, 949041	294	105	16709	2.16508	1	0.780357	99.1964
GOTERM_BP_FAT	GO:0006935~chemotaxis	3	0.691244	0.36087	948261, 946392, 949041	294	72	16709	2.36806	1	0.846136	99.8607
GOTERM_BP_FAT	GO:0044271~nitrogen compound biosynthetic process	31	7.14286	0.0220356	948247, 945620, 947263, 945682, 948244, 947532, 947120, 946593, 948643, 944760, 945330, 945399, 945937, 948435, 946453, 949034, 945123, 948658, 946711, 948917, 945754, 948132, 945364, 948792, 946306, 947478, 945221, 947776, 948564, 949030, 947971	294	1164	16709	1.5136	0.999997	0.192876	27.9152
GOTERM_BP_FAT	GO:0009142~nucleoside triphosphate biosynthetic process	4	0.921659	0.174149	948247, 948244, 947478, 946593	294	82	16709	2.77236	1	0.640219	93.9846
GOTERM_BP_FAT	GO:0009141~nucleoside triphosphate metabolic process	4	0.921659	0.187296	948247, 948244, 947478, 946593	294	85	16709	2.67451	1	0.663058	95.2479
GOTERM_BP_FAT	GO:0046034~ATP metabolic process	3	0.691244	0.404566	948247, 948244, 947478	294	79	16709	2.15823	1	0.872945	99.9508
GOTERM_BP_FAT	GO:0006754~ATP biosynthetic process	3	0.691244	0.404566	948247, 948244, 947478	294	79	16709	2.15823	1	0.872945	99.9508
GOTERM_BP_FAT	GO:0009201~ribonucleoside triphosphate biosynthetic process	3	0.691244	0.410695	948247, 948244, 947478	294	80	16709	2.13125	1	0.8763	99.9577
GOTERM_BP_FAT	GO:0009145~purine nucleoside triphosphate biosynthetic process	3	0.691244	0.410695	948247, 948244, 947478	294	80	16709	2.13125	1	0.8763	99.9577
GOTERM_BP_FAT	GO:0009206~purine ribonucleoside triphosphate biosynthetic process	3	0.691244	0.410695	948247, 948244, 947478	294	80	16709	2.13125	1	0.8763	99.9577
GOTERM_BP_FAT	GO:0009205~purine ribonucleoside triphosphate metabolic process	3	0.691244	0.422859	948247, 948244, 947478	294	82	16709	2.07927	1	0.880995	99.9689
GOTERM_BP_FAT	GO:0009199~ribonucleoside triphosphate metabolic process	3	0.691244	0.422859	948247, 948244, 947478	294	82	16709	2.07927	1	0.880995	99.9689
GOTERM_BP_FAT	GO:0009144~purine nucleoside triphosphate metabolic process	3	0.691244	0.422859	948247, 948244, 947478	294	82	16709	2.07927	1	0.880995	99.9689
GOTERM_BP_FAT	GO:0009260~ribonucleotide biosynthetic process	4	0.921659	0.459821	948247, 948244, 947478, 946593	294	143	16709	1.58974	1	0.900486	99.9882
GOTERM_BP_FAT	GO:0009259~ribonucleotide metabolic process	4	0.921659	0.468885	948247, 948244, 947478, 946593	294	145	16709	1.56782	1	0.90516	99.9908
GOTERM_BP_FAT	GO:0009165~nucleotide biosynthetic process	6	1.38249	0.480239	948247, 948132, 948244, 947478, 945221, 946593	294	260	16709	1.31154	1	0.911113	99.9933
GOTERM_BP_FAT	GO:0034654~nucleobase, nucleoside, nucleotide and nucleic acid biosynthetic process	7	1.6129	0.522529	945330, 948247, 948132, 948244, 947478, 945221, 946593	294	330	16709	1.20556	1	0.932772	99.9981
GOTERM_BP_FAT	GO:0034404~nucleobase, nucleoside and nucleotide biosynthetic process	7	1.6129	0.522529	945330, 948247, 948132, 948244, 947478, 945221, 946593	294	330	16709	1.20556	1	0.932772	99.9981
GOTERM_BP_FAT	GO:0006164~purine nucleotide biosynthetic process	4	0.921659	0.526017	948247, 948244, 947478, 945221	294	158	16709	1.43882	1	0.933416	99.9983
GOTERM_BP_FAT	GO:0006163~purine nucleotide metabolic process	4	0.921659	0.551223	948247, 948244, 947478, 945221	294	164	16709	1.38618	1	0.942373	99.9992
GOTERM_BP_FAT	GO:0009152~purine ribonucleotide biosynthetic process	3	0.691244	0.638401	948247, 948244, 947478	294	123	16709	1.38618	1	0.963703	100
GOTERM_BP_FAT	GO:0009150~purine ribonucleotide metabolic process	3	0.691244	0.647127	948247, 948244, 947478	294	125	16709	1.364	1	0.965836	100
GOTERM_BP_FAT	GO:0006865~amino acid transport	6	1.38249	0.545404	944894, 948679, 949030, 947971, 947766, 947764	294	281	16709	1.21352	1	0.941748	99.9991
GOTERM_BP_FAT	GO:0015837~amine transport	6	1.38249	0.610665	944894, 948679, 949030, 947971, 947766, 947764	294	301	16709	1.13289	1	0.958539	99.9999
GOTERM_BP_FAT	GO:0046942~carboxylic acid transport	7	1.6129	0.726311	948039, 944894, 948679, 949030, 947971, 947766, 947764	294	409	16709	0.972698	1	0.984293	100
GOTERM_BP_FAT	GO:0015849~organic acid transport	7	1.6129	0.726311	948039, 944894, 948679, 949030, 947971, 947766, 947764	294	409	16709	0.972698	1	0.984293	100
GOTERM_BP_FAT	GO:0006364~rRNA processing	3	0.691244	0.592239	946262, 947783, 945239	294	113	16709	1.50885	1	0.954088	99.9998
GOTERM_BP_FAT	GO:0016072~rRNA metabolic process	3	0.691244	0.592239	946262, 947783, 945239	294	113	16709	1.50885	1	0.954088	99.9998
GOTERM_BP_FAT	GO:0022613~ribonucleoprotein complex biogenesis	3	0.691244	0.629507	946262, 947783, 945239	294	121	16709	1.40909	1	0.961427	100
GOTERM_BP_FAT	GO:0042254~ribosome biogenesis	3	0.691244	0.629507	946262, 947783, 945239	294	121	16709	1.40909	1	0.961427	100
GOTERM_BP_FAT	GO:0006396~RNA processing	6	1.38249	0.766385	946262, 947783, 945239, 947844, 948483, 947553	294	363	16709	0.939394	1	0.989794	100
GOTERM_BP_FAT	GO:0034470~ncRNA processing	5	1.15207	0.774756	946262, 947783, 945239, 947844, 947553	294	300	16709	0.947222	1	0.990667	100
GOTERM_BP_FAT	GO:0008033~tRNA processing	3	0.691244	0.84924	946262, 947844, 947553	294	190	16709	0.897368	1	0.9969	100
GOTERM_BP_FAT	GO:0009451~RNA modification	3	0.691244	0.853341	946262, 945239, 947553	294	192	16709	0.888021	1	0.99697	100
GOTERM_BP_FAT	GO:0034660~ncRNA metabolic process	5	1.15207	0.900241	946262, 947783, 945239, 947844, 947553	294	377	16709	0.753758	1	0.998946	100
GOTERM_BP_FAT	GO:0006399~tRNA metabolic process	3	0.691244	0.950035	946262, 947844, 947553	294	267	16709	0.638577	1	0.999808	100
GOTERM_BP_FAT	GO:0015833~peptide transport	3	0.691244	0.547067	945873, 945951, 946052	294	104	16709	1.63942	1	0.941484	99.9991
GOTERM_BP_FAT	GO:0045184~establishment of protein localization	7	1.6129	0.909351	945873, 947720, 946604, 945951, 946052, 945414, 948989	294	533	16709	0.746404	1	0.999178	100
GOTERM_BP_FAT	GO:0015031~protein transport	7	1.6129	0.909351	945873, 947720, 946604, 945951, 946052, 945414, 948989	294	533	16709	0.746404	1	0.999178	100
GOTERM_BP_FAT	GO:0008104~protein localization	7	1.6129	0.917084	945873, 947720, 946604, 945951, 946052, 945414, 948989	294	542	16709	0.73401	1	0.999344	100
GOTERM_BP_FAT	GO:0032940~secretion by cell	3	0.691244	0.992084	947720, 946604, 945414	294	387	16709	0.440568	1	0.999998	100
GOTERM_BP_FAT	GO:0046903~secretion	3	0.691244	0.992084	947720, 946604, 945414	294	387	16709	0.440568	1	0.999998	100
GOTERM_BP_FAT	GO:0009306~protein secretion	3	0.691244	0.992084	947720, 946604, 945414	294	387	16709	0.440568	1	0.999998	100
GOTERM_BP_FAT	GO:0006261~DNA-dependent DNA replication	3	0.691244	0.718289	946546, 947570, 948217	294	143	16709	1.19231	1	0.983155	100
GOTERM_BP_FAT	GO:0006260~DNA replication	5	1.15207	0.956105	947149, 946546, 947570, 948217, 947661	294	447	16709	0.63572	1	0.999862	100
GOTERM_BP_FAT	GO:0006259~DNA metabolic process	10	2.30415	1	947105, 947782, 947149, 946546, 947299, 948966, 947570, 948217, 947286, 947661	294	3022	16709	0.188065	1	1	100
GOTERM_BP_FAT	GO:0033554~cellular response to stress	5	1.15207	0.982492	945291, 947105, 946546, 947299, 947286	294	520	16709	0.546474	1	0.999987	100
GOTERM_BP_FAT	GO:0006281~DNA repair	4	0.921659	0.987256	947105, 946546, 947299, 947286	294	454	16709	0.500734	1	0.999994	100
GOTERM_BP_FAT	GO:0006974~response to DNA damage stimulus	4	0.921659	0.987256	947105, 946546, 947299, 947286	294	454	16709	0.500734	1	0.999994	100
GOTERM_BP_FAT	GO:0006259~DNA metabolic process	10	2.30415	1	947105, 947782, 947149, 946546, 947299, 948966, 947570, 948217, 947286, 947661	294	3022	16709	0.188065	1	1	100

## Sheet: protein_down-regulated
Category	Term	Count	%	Pvalue	Genes	List Total	Pop Hits	Pop Total	Fold Enrichment	Bonferroni	Benjamini	FDR
GOTERM_BP_FAT	GO:0006412~translation	36	6.69145	1.6684656039e-16	947577, 947103, 947819, 948645, 947801, 947820, 948124, 947802, 944759, 945279, 947845, 946318, 949000, 947846, 948721, 948103, 946941, 945618, 948259, 947998, 947806, 945657, 947296, 946349, 947002, 947810, 945190, 946793, 947797, 947811, 947798, 947792, 944866, 948425, 947372, 947791	422	253	16709	5.63404	1.51878509769e-13	1.51878509769e-13	3.33066907388e-13
GOTERM_BP_FAT	GO:0010608~posttranscriptional regulation of gene expression	6	1.11524	0.00434222	948200, 947802, 948124, 945285, 949035, 948103	422	43	16709	5.52485	0.949031	0.0468746	6.33286
GOTERM_BP_FAT	GO:0006417~regulation of translation	5	0.929368	0.0101384	947802, 948124, 945285, 949035, 948103	422	34	16709	5.82276	0.99906	0.0887463	14.204
GOTERM_BP_FAT	GO:0032268~regulation of cellular protein metabolic process	5	0.929368	0.0101384	947802, 948124, 945285, 949035, 948103	422	34	16709	5.82276	0.99906	0.0887463	14.204
GOTERM_BP_FAT	GO:0010382~cellular cell wall macromolecule metabolic process	20	3.71747	4.08721941934e-13	947907, 948908, 947184, 948683, 944964, 947456, 945655, 946662, 948669, 947293, 944799, 947655, 945222, 948725, 946324, 946812, 946916, 945240, 948467, 946096	422	87	16709	9.10225	2.79532397229e-10	1.39766198615e-10	6.14397421828e-10
GOTERM_BP_FAT	GO:0009252~peptidoglycan biosynthetic process	19	3.5316	1.94247144012e-12	947907, 948908, 947184, 948683, 944964, 945655, 946662, 948669, 947293, 944799, 947655, 945222, 948725, 946324, 946812, 946916, 945240, 948467, 946096	422	83	16709	9.06387	1.32863320346e-09	4.42877734486e-10	2.92026403059e-09
GOTERM_BP_FAT	GO:0006024~glycosaminoglycan biosynthetic process	19	3.5316	1.94247144012e-12	947907, 948908, 947184, 948683, 944964, 945655, 946662, 948669, 947293, 944799, 947655, 945222, 948725, 946324, 946812, 946916, 945240, 948467, 946096	422	83	16709	9.06387	1.32863320346e-09	4.42877734486e-10	2.92026403059e-09
GOTERM_BP_FAT	GO:0006023~aminoglycan biosynthetic process	19	3.5316	1.94247144012e-12	947907, 948908, 947184, 948683, 944964, 945655, 946662, 948669, 947293, 944799, 947655, 945222, 948725, 946324, 946812, 946916, 945240, 948467, 946096	422	83	16709	9.06387	1.32863320346e-09	4.42877734486e-10	2.92026403059e-09
GOTERM_BP_FAT	GO:0044038~cell wall macromolecule biosynthetic process	19	3.5316	3.70078079672e-12	947907, 948908, 947184, 948683, 944964, 945655, 946662, 948669, 947293, 944799, 947655, 945222, 948725, 946324, 946812, 946916, 945240, 948467, 946096	422	86	16709	8.74769	2.53135912232e-09	6.32839780579e-10	5.56378276784e-09
GOTERM_BP_FAT	GO:0070589~cellular component macromolecule biosynthetic process	19	3.5316	3.70078079672e-12	947907, 948908, 947184, 948683, 944964, 945655, 946662, 948669, 947293, 944799, 947655, 945222, 948725, 946324, 946812, 946916, 945240, 948467, 946096	422	86	16709	8.74769	2.53135912232e-09	6.32839780579e-10	5.56378276784e-09
GOTERM_BP_FAT	GO:0009273~peptidoglycan-based cell wall biogenesis	19	3.5316	1.81588918754e-11	947907, 948908, 947184, 948683, 944964, 945655, 946662, 948669, 947293, 944799, 947655, 945222, 948725, 946324, 946812, 946916, 945240, 948467, 946096	422	94	16709	8.0032	1.24207003571e-08	2.48414011583e-09	2.73000066997e-08
GOTERM_BP_FAT	GO:0042546~cell wall biogenesis	19	3.5316	1.81588918754e-11	947907, 948908, 947184, 948683, 944964, 945655, 946662, 948669, 947293, 944799, 947655, 945222, 948725, 946324, 946812, 946916, 945240, 948467, 946096	422	94	16709	8.0032	1.24207003571e-08	2.48414011583e-09	2.73000066997e-08
GOTERM_BP_FAT	GO:0000270~peptidoglycan metabolic process	21	3.90335	6.36593938313e-07	947907, 948908, 947184, 948683, 944964, 947456, 945655, 946662, 948669, 945823, 947293, 944799, 947655, 945222, 948725, 946324, 946812, 946916, 945240, 948467, 946096	422	217	16709	3.83175	0.000435336	3.11016872198e-05	0.000957047
GOTERM_BP_FAT	GO:0030203~glycosaminoglycan metabolic process	21	3.90335	6.36593938313e-07	947907, 948908, 947184, 948683, 944964, 947456, 945655, 946662, 948669, 945823, 947293, 944799, 947655, 945222, 948725, 946324, 946812, 946916, 945240, 948467, 946096	422	217	16709	3.83175	0.000435336	3.11016872198e-05	0.000957047
GOTERM_BP_FAT	GO:0006022~aminoglycan metabolic process	21	3.90335	9.11274989748e-07	947907, 948908, 947184, 948683, 944964, 947456, 945655, 946662, 948669, 945823, 947293, 944799, 947655, 945222, 948725, 946324, 946812, 946916, 945240, 948467, 946096	422	222	16709	3.74545	0.000623118	4.15532951065e-05	0.00137
GOTERM_BP_FAT	GO:0000271~polysaccharide biosynthetic process	34	6.3197	2.66110662736e-06	948908, 948993, 947184, 949048, 944964, 945154, 948669, 945539, 947482, 945276, 948725, 946812, 948888, 946096, 945526, 944879, 947907, 948683, 946565, 945655, 946662, 948293, 948150, 947293, 944799, 947655, 945222, 948155, 948296, 948300, 946324, 946916, 945240, 948467	422	540	16709	2.49301	0.00181854	0.000107065	0.00400062
GOTERM_BP_FAT	GO:0016051~carbohydrate biosynthetic process	37	6.87732	2.69104327847e-06	947413, 948908, 948993, 947184, 949048, 944964, 945154, 948669, 945539, 947482, 945276, 948725, 946812, 948888, 946096, 945526, 944879, 947907, 948683, 946565, 946662, 945655, 948293, 948918, 948150, 947293, 944799, 947655, 945285, 945222, 948155, 948296, 948300, 946324, 946916, 945240, 948467	422	617	16709	2.3744	0.00183898	0.000102255	0.00404562
GOTERM_BP_FAT	GO:0044036~cell wall macromolecule metabolic process	21	3.90335	4.72795900118e-06	947907, 948908, 947184, 948683, 944964, 945666, 947456, 945655, 946662, 948669, 947293, 944799, 947655, 945222, 948725, 946324, 946812, 946916, 945240, 948467, 946096	422	247	16709	3.36636	0.00322871	0.000153985	0.00710775
GOTERM_BP_FAT	GO:0042493~response to drug	15	2.7881	5.83703470997e-05	946835, 945777, 945189, 947907, 947166, 945092, 946662, 948669, 946889, 944799, 945222, 946812, 946904, 945240, 946096	422	161	16709	3.68896	0.0391399	0.00142493	0.0877177
GOTERM_BP_FAT	GO:0005976~polysaccharide metabolic process	37	6.87732	5.92400922932e-05	948908, 948993, 947184, 949048, 944964, 947456, 945154, 948088, 945823, 948669, 945539, 947482, 945276, 948725, 946812, 946096, 948888, 945526, 944879, 947907, 948683, 946565, 946662, 945655, 948293, 948150, 947293, 944799, 947655, 945222, 948155, 948296, 948300, 946324, 946916, 945240, 948467	422	712	16709	2.05759	0.0397114	0.00139631	0.0890242
GOTERM_BP_FAT	GO:0009057~macromolecule catabolic process	17	3.15985	0.000288005	946669, 945490, 948683, 947456, 946529, 947122, 947287, 948088, 947293, 947294, 948443, 948878, 946955, 946361, 946916, 944852, 946328	422	233	16709	2.88889	0.178829	0.00503916	0.432111
GOTERM_BP_FAT	GO:0007047~cell wall organization	15	2.7881	0.00506105	947907, 948908, 947184, 948683, 944964, 947456, 946662, 945655, 947293, 944799, 945222, 946324, 946916, 945240, 948467	422	253	16709	2.34752	0.9689	0.0519926	7.34439
GOTERM_BP_FAT	GO:0022604~regulation of cell morphogenesis	8	1.48699	0.0063566	947655, 947907, 945222, 946324, 946662, 945240, 948467, 944799	422	87	16709	3.6409	0.987244	0.0612578	9.14176
GOTERM_BP_FAT	GO:0008360~regulation of cell shape	8	1.48699	0.0063566	947655, 947907, 945222, 946324, 946662, 945240, 948467, 944799	422	87	16709	3.6409	0.987244	0.0612578	9.14176
GOTERM_BP_FAT	GO:0045229~external encapsulating structure organization	15	2.7881	0.0124876	947907, 948908, 947184, 948683, 944964, 947456, 946662, 945655, 947293, 944799, 945222, 946324, 946916, 945240, 948467	422	282	16709	2.10611	0.999815	0.103091	17.2147
GOTERM_BP_FAT	GO:0016052~carbohydrate catabolic process	21	3.90335	0.156312	948603, 946676, 945006, 948683, 946881, 948602, 947515, 946672, 947456, 948918, 948088, 948266, 947293, 946332, 948130, 947921, 946150, 948401, 945096, 946916, 946162	422	622	16709	1.3368	1	0.580049	92.2335
GOTERM_BP_FAT	GO:0046677~response to antibiotic	9	1.67286	0.158045	947501, 947907, 947166, 947845, 946249, 948582, 945240, 948669, 944799	422	209	16709	1.70504	1	0.579034	92.47
GOTERM_BP_FAT	GO:0000272~polysaccharide catabolic process	5	0.929368	0.535503	948683, 947456, 946916, 948088, 947293	422	152	16709	1.30246	1	0.940385	99.999
GOTERM_BP_FAT	GO:0009253~peptidoglycan catabolic process	4	0.743494	0.602552	948683, 947456, 946916, 947293	422	123	16709	1.28764	1	0.960045	99.9999
GOTERM_BP_FAT	GO:0006027~glycosaminoglycan catabolic process	4	0.743494	0.602552	948683, 947456, 946916, 947293	422	123	16709	1.28764	1	0.960045	99.9999
GOTERM_BP_FAT	GO:0006508~proteolysis	14	2.60223	0.611901	945490, 946281, 945150, 946662, 948088, 946609, 948443, 945222, 946955, 946812, 946076, 946096, 944871, 948129	422	542	16709	1.02274	1	0.962608	99.9999
GOTERM_BP_FAT	GO:0006026~aminoglycan catabolic process	4	0.743494	0.624217	948683, 947456, 946916, 947293	422	127	16709	1.24708	1	0.964821	100
GOTERM_BP_FAT	GO:0006412~translation	36	6.69145	1.6684656039e-16	947577, 947103, 947819, 948645, 947801, 947820, 948124, 947802, 944759, 945279, 947845, 946318, 949000, 947846, 948721, 948103, 946941, 945618, 948259, 947998, 947806, 945657, 947296, 946349, 947002, 947810, 945190, 946793, 947797, 947811, 947798, 947792, 944866, 948425, 947372, 947791	422	253	16709	5.63404	1.51878509769e-13	1.51878509769e-13	3.33066907388e-13
GOTERM_BP_FAT	GO:0034660~ncRNA metabolic process	23	4.27509	0.000241904	947589, 948690, 948248, 948610, 948259, 948967, 946249, 945840, 946387, 946760, 948645, 948161, 946348, 946793, 945378, 946539, 945260, 947034, 947027, 947372, 947687, 944938, 946328	422	377	16709	2.4156	0.152515	0.00458618	0.36306
GOTERM_BP_FAT	GO:0006399~tRNA metabolic process	17	3.15985	0.00126149	948690, 948248, 948610, 948259, 948967, 946387, 946760, 948645, 948161, 946793, 946539, 945260, 947034, 947027, 947372, 947687, 946328	422	267	16709	2.52102	0.578275	0.0171198	1.87981
GOTERM_BP_FAT	GO:0043038~amino acid activation	4	0.743494	0.320677	946793, 948259, 947372, 948645	422	79	16709	2.0048	1	0.814472	99.7012
GOTERM_BP_FAT	GO:0043039~tRNA aminoacylation	4	0.743494	0.320677	946793, 948259, 947372, 948645	422	79	16709	2.0048	1	0.814472	99.7012
GOTERM_BP_FAT	GO:0006418~tRNA aminoacylation for protein translation	4	0.743494	0.320677	946793, 948259, 947372, 948645	422	79	16709	2.0048	1	0.814472	99.7012
GOTERM_BP_FAT	GO:0007626~locomotory behavior	15	2.7881	3.81476032389e-07	946687, 945636, 945646, 945647, 947456, 946394, 947534, 945678, 946996, 945648, 946390, 947280, 945442, 945639, 946300	422	105	16709	5.6564	0.000260896	2.17439015938e-05	0.000573507
GOTERM_BP_FAT	GO:0007610~behavior	15	2.7881	3.81476032389e-07	946687, 945636, 945646, 945647, 947456, 946394, 947534, 945678, 946996, 945648, 946390, 947280, 945442, 945639, 946300	422	105	16709	5.6564	0.000260896	2.17439015938e-05	0.000573507
GOTERM_BP_FAT	GO:0042330~taxis	15	2.7881	3.81476032389e-07	946687, 945636, 945646, 945647, 947456, 946394, 947534, 945678, 946996, 945648, 946390, 947280, 945442, 945639, 946300	422	105	16709	5.6564	0.000260896	2.17439015938e-05	0.000573507
GOTERM_BP_FAT	GO:0048870~cell motility	10	1.85874	9.96900192872e-06	946687, 945636, 946996, 945646, 945648, 945647, 947456, 945639, 947534, 945678	422	56	16709	7.0705	0.00679564	0.000309899	0.0149863
GOTERM_BP_FAT	GO:0001539~ciliary or flagellar motility	10	1.85874	9.96900192872e-06	946687, 945636, 946996, 945646, 945648, 945647, 947456, 945639, 947534, 945678	422	56	16709	7.0705	0.00679564	0.000309899	0.0149863
GOTERM_BP_FAT	GO:0051674~localization of cell	10	1.85874	9.96900192872e-06	946687, 945636, 946996, 945646, 945648, 945647, 947456, 945639, 947534, 945678	422	56	16709	7.0705	0.00679564	0.000309899	0.0149863
GOTERM_BP_FAT	GO:0006928~cell motion	10	1.85874	1.15777542403e-05	946687, 945636, 946996, 945646, 945648, 945647, 947456, 945639, 947534, 945678	422	57	16709	6.94645	0.00788796	0.000344255	0.0174045
GOTERM_BP_FAT	GO:0043064~flagellum organization	5	0.929368	0.0209212	945648, 945647, 945442, 947456, 945639	422	42	16709	4.71367	0.999999	0.153148	27.2299
GOTERM_BP_FAT	GO:0030030~cell projection organization	5	0.929368	0.0495522	945648, 945647, 945442, 947456, 945639	422	55	16709	3.59953	1	0.296111	53.4227
GOTERM_BP_FAT	GO:0009296~flagellum assembly	3	0.557621	0.220255	945648, 945442, 947456	422	35	16709	3.39384	1	0.690747	97.6252
GOTERM_BP_FAT	GO:0030031~cell projection assembly	3	0.557621	0.341821	945648, 945442, 947456	422	48	16709	2.47467	1	0.830861	99.8142
GOTERM_BP_FAT	GO:0009451~RNA modification	22	4.08922	1.74289956377e-08	944848, 947589, 948690, 947153, 948378, 948248, 945840, 946387, 948161, 946348, 947318, 947674, 948124, 946793, 945378, 945260, 947034, 945425, 947027, 947687, 944938, 946328	422	192	16709	4.5369	1.19213620966e-05	1.4901780343e-06	2.62026380593e-05
GOTERM_BP_FAT	GO:0034470~ncRNA processing	20	3.71747	0.000228453	947589, 948690, 948248, 948610, 948967, 946249, 945840, 946387, 946760, 948161, 946348, 946793, 945378, 946539, 945260, 947034, 947027, 944938, 947687, 946328	422	300	16709	2.63965	0.14468	0.0045859	0.342904
GOTERM_BP_FAT	GO:0034660~ncRNA metabolic process	23	4.27509	0.000241904	947589, 948690, 948248, 948610, 948259, 948967, 946249, 945840, 946387, 946760, 948645, 948161, 946348, 946793, 945378, 946539, 945260, 947034, 947027, 947372, 947687, 944938, 946328	422	377	16709	2.4156	0.152515	0.00458618	0.36306
GOTERM_BP_FAT	GO:0006396~RNA processing	21	3.90335	0.00093818	947589, 948690, 948248, 948610, 948967, 946249, 945840, 946387, 946760, 948161, 946348, 947318, 946793, 945378, 946539, 945260, 947034, 947027, 947687, 944938, 946328	422	363	16709	2.29061	0.47377	0.0148197	1.40121
GOTERM_BP_FAT	GO:0008033~tRNA processing	14	2.60223	0.00107967	948690, 948248, 948610, 948967, 946387, 946760, 948161, 946793, 946539, 945260, 947034, 947027, 946328, 947687	422	190	16709	2.91751	0.522356	0.0159345	1.61092
GOTERM_BP_FAT	GO:0006399~tRNA metabolic process	17	3.15985	0.00126149	948690, 948248, 948610, 948259, 948967, 946387, 946760, 948645, 948161, 946793, 946539, 945260, 947034, 947027, 947372, 947687, 946328	422	267	16709	2.52102	0.578275	0.0171198	1.87981
GOTERM_BP_FAT	GO:0006400~tRNA modification	6	1.11524	0.0163007	946793, 948248, 945260, 947034, 946387, 947687	422	59	16709	4.02659	0.999987	0.12811	21.8925
GOTERM_BP_FAT	GO:0042254~ribosome biogenesis	7	1.30112	0.08557	947589, 947153, 946348, 945378, 946249, 945840, 944938	422	121	16709	2.29061	1	0.420918	73.9421
GOTERM_BP_FAT	GO:0022613~ribonucleoprotein complex biogenesis	7	1.30112	0.08557	947589, 947153, 946348, 945378, 946249, 945840, 944938	422	121	16709	2.29061	1	0.420918	73.9421
GOTERM_BP_FAT	GO:0001522~pseudouridine synthesis	4	0.743494	0.142915	946793, 945378, 945840, 947687	422	52	16709	3.04575	1	0.561371	90.1579
GOTERM_BP_FAT	GO:0016072~rRNA metabolic process	6	1.11524	0.156744	947589, 946348, 945378, 946249, 945840, 944938	422	113	16709	2.10238	1	0.578439	92.2932
GOTERM_BP_FAT	GO:0006364~rRNA processing	6	1.11524	0.156744	947589, 946348, 945378, 946249, 945840, 944938	422	113	16709	2.10238	1	0.578439	92.2932
GOTERM_BP_FAT	GO:0000154~rRNA modification	3	0.557621	0.405159	947589, 946348, 944938	422	55	16709	2.15972	1	0.8748	99.9594
GOTERM_BP_FAT	GO:0006261~DNA-dependent DNA replication	16	2.97398	3.29714474102e-06	944867, 945135, 946227, 948292, 948218, 947573, 948162, 948318, 947501, 948477, 948444, 946955, 944877, 946977, 946441, 946156	422	143	16709	4.43019	0.00225271	0.000112756	0.00495679
GOTERM_BP_FAT	GO:0044265~cellular macromolecule catabolic process	10	1.85874	0.000133197	946669, 948878, 946955, 946529, 946361, 947122, 947287, 944852, 946328, 947294	422	77	16709	5.14218	0.0870851	0.00275718	0.20006
GOTERM_BP_FAT	GO:0006308~DNA catabolic process	7	1.30112	0.000253304	946669, 948878, 946529, 946361, 947122, 947287, 947294	422	36	16709	7.69899	0.159099	0.00467234	0.380139
GOTERM_BP_FAT	GO:0009057~macromolecule catabolic process	17	3.15985	0.000288005	946669, 945490, 948683, 947456, 946529, 947122, 947287, 948088, 947293, 947294, 948443, 948878, 946955, 946361, 946916, 944852, 946328	422	233	16709	2.88889	0.178829	0.00503916	0.432111
GOTERM_BP_FAT	GO:0009991~response to extracellular stimulus	11	2.04461	0.00117621	948318, 945022, 947052, 948291, 946371, 947054, 948159, 945431, 945102, 944774, 946364	422	124	16709	3.51244	0.552914	0.0166311	1.75379
GOTERM_BP_FAT	GO:0006260~DNA replication	22	4.08922	0.00477234	944867, 947149, 945135, 946227, 945549, 948292, 948218, 945857, 947573, 947893, 948162, 944824, 948318, 947501, 945548, 948477, 948444, 944877, 946955, 946977, 946156, 946441	422	447	16709	1.94874	0.962073	0.0498416	6.93936
GOTERM_BP_FAT	GO:0006281~DNA repair	21	3.90335	0.0114055	945100, 946669, 945022, 946227, 946529, 948292, 947122, 947287, 945320, 947294, 948162, 944824, 948318, 945853, 946371, 946361, 945431, 948912, 947067, 947371, 946364	422	454	16709	1.83148	0.999609	0.0956982	15.8404
GOTERM_BP_FAT	GO:0006974~response to DNA damage stimulus	21	3.90335	0.0114055	945100, 946669, 945022, 946227, 946529, 948292, 947122, 947287, 945320, 947294, 948162, 944824, 948318, 945853, 946371, 946361, 945431, 948912, 947067, 947371, 946364	422	454	16709	1.83148	0.999609	0.0956982	15.8404
GOTERM_BP_FAT	GO:0009432~SOS response	6	1.11524	0.0198285	948318, 945022, 946371, 945431, 945102, 946364	422	62	16709	3.83175	0.999999	0.147252	25.9993
GOTERM_BP_FAT	GO:0033554~cellular response to stress	22	4.08922	0.0234606	945100, 946669, 945022, 946227, 946529, 948292, 947122, 945102, 947287, 945320, 947294, 948162, 944824, 948318, 945853, 946371, 946361, 945431, 948912, 947067, 947371, 946364	422	520	16709	1.67516	1	0.166776	30.0163
GOTERM_BP_FAT	GO:0006284~base-excision repair	4	0.743494	0.0791539	947122, 945320, 947067, 947371	422	40	16709	3.95948	1	0.406823	71.0539
GOTERM_BP_FAT	GO:0031668~cellular response to extracellular stimulus	6	1.11524	0.140977	948318, 945022, 946371, 945431, 945102, 946364	422	109	16709	2.17953	1	0.558876	89.818
GOTERM_BP_FAT	GO:0006401~RNA catabolic process	3	0.557621	0.238959	946955, 944852, 946328	422	37	16709	3.21039	1	0.719337	98.3515
GOTERM_BP_FAT	GO:0006259~DNA metabolic process	43	7.99257	0.999999	945135, 947149, 944867, 946227, 946529, 947122, 947573, 947287, 948162, 944824, 948318, 945548, 948477, 945853, 948867, 947861, 946371, 944877, 947362, 948912, 946156, 945022, 945100, 946669, 948292, 945549, 948218, 945857, 945320, 947893, 947294, 947501, 948444, 948878, 946955, 946361, 945431, 948872, 946977, 947067, 946441, 947371, 946364	422	3022	16709	0.563394	1	1	100
GOTERM_BP_FAT	GO:0006310~DNA recombination	9	1.67286	1	948318, 945100, 947861, 946371, 947362, 945431, 947287, 947294, 948162	422	1598	16709	0.222999	1	1	100
GOTERM_BP_FAT	GO:0007049~cell cycle	16	2.97398	3.29714474102e-06	944803, 945744, 945549, 945102, 945740, 944823, 946235, 944786, 944799, 947968, 945548, 948158, 947362, 947036, 945601, 948428	422	143	16709	4.43019	0.00225271	0.000112756	0.00495679
GOTERM_BP_FAT	GO:0051301~cell division	16	2.97398	5.95074121167e-05	946776, 944803, 945744, 945549, 945102, 945740, 944823, 946235, 944786, 944799, 947968, 945548, 948158, 947362, 948428, 948129	422	182	16709	3.48086	0.039887	0.00135589	0.0894257
GOTERM_BP_FAT	GO:0007059~chromosome segregation	4	0.743494	0.00978013	945548, 947362, 945549, 945102	422	18	16709	8.79884	0.998797	0.0868408	13.736
GOTERM_BP_FAT	GO:0000910~cytokinesis	4	0.743494	0.154836	948158, 945744, 944823, 944786	422	54	16709	2.93295	1	0.579014	92.0268
GOTERM_BP_FAT	GO:0000917~barrier septum formation	4	0.743494	0.154836	948158, 945744, 944823, 944786	422	54	16709	2.93295	1	0.579014	92.0268
GOTERM_BP_FAT	GO:0032506~cytokinetic process	4	0.743494	0.154836	948158, 945744, 944823, 944786	422	54	16709	2.93295	1	0.579014	92.0268
GOTERM_BP_FAT	GO:0006259~DNA metabolic process	43	7.99257	0.999999	945135, 947149, 944867, 946227, 946529, 947122, 947573, 947287, 948162, 944824, 948318, 945548, 948477, 945853, 948867, 947861, 946371, 944877, 947362, 948912, 946156, 945022, 945100, 946669, 948292, 945549, 948218, 945857, 945320, 947893, 947294, 947501, 948444, 948878, 946955, 946361, 945431, 948872, 946977, 947067, 946441, 947371, 946364	422	3022	16709	0.563394	1	1	100
GOTERM_BP_FAT	GO:0009991~response to extracellular stimulus	11	2.04461	0.00117621	948318, 945022, 947052, 948291, 946371, 947054, 948159, 945431, 945102, 944774, 946364	422	124	16709	3.51244	0.552914	0.0166311	1.75379
GOTERM_BP_FAT	GO:0031667~response to nutrient levels	5	0.929368	0.0392203	947052, 948291, 947054, 948159, 944774	422	51	16709	3.88184	1	0.252587	45.2016
GOTERM_BP_FAT	GO:0042594~response to starvation	5	0.929368	0.0392203	947052, 948291, 947054, 948159, 944774	422	51	16709	3.88184	1	0.252587	45.2016
GOTERM_BP_FAT	GO:0044271~nitrogen compound biosynthetic process	69	12.8253	5.30221505299e-11	948364, 946202, 947432, 948360, 948626, 948362, 946597, 947605, 947880, 945686, 946515, 945351, 946459, 947034, 948310, 948725, 948763, 948591, 944879, 945777, 946117, 947084, 947873, 946276, 948279, 946210, 947972, 946502, 948774, 948300, 948587, 945600, 946648, 946915, 945435, 947723, 945519, 948349, 947554, 945621, 945763, 945663, 946888, 948433, 945276, 945376, 947861, 947387, 945370, 948913,…	422	1164	16709	2.34711	3.62671446208e-08	6.04452421449e-09	7.97131471941e-08
GOTERM_BP_FAT	GO:0009309~amine biosynthetic process	43	7.99257	2.21812814011e-09	946202, 948364, 947723, 945519, 947432, 948360, 948626, 945621, 947605, 945686, 946888, 946515, 948433, 947861, 947034, 948310, 948725, 948591, 948913, 944879, 947715, 946667, 946117, 947084, 947873, 948259, 945045, 945199, 945198, 947235, 945716, 948279, 946210, 947239, 946502, 947474, 944863, 948774, 946323, 945692, 945600, 944862, 945435	422	600	16709	2.83763	1.51719848862e-06	2.16742782166e-07	3.33471966707e-06
GOTERM_BP_FAT	GO:0046394~carboxylic acid biosynthetic process	44	8.17844	3.49431718999e-08	946202, 948364, 948545, 947723, 945519, 948360, 948626, 945621, 947605, 945686, 945539, 946888, 944805, 945217, 946515, 948433, 945376, 947861, 947034, 948310, 948725, 945370, 948591, 948913, 944879, 946667, 947084, 947873, 948259, 945045, 945199, 945198, 947235, 948279, 946210, 947239, 946502, 944863, 948774, 945384, 945600, 946915, 944862, 945435	422	685	16709	2.54331	2.39008443753e-05	2.65567758539e-06	5.25333295198e-05
GOTERM_BP_FAT	GO:0016053~organic acid biosynthetic process	44	8.17844	3.97100072293e-08	946202, 948364, 948545, 947723, 945519, 948360, 948626, 945621, 947605, 945686, 945539, 946888, 944805, 945217, 946515, 948433, 945376, 947861, 947034, 948310, 948725, 945370, 948591, 948913, 944879, 946667, 947084, 947873, 948259, 945045, 945199, 945198, 947235, 948279, 946210, 947239, 946502, 944863, 948774, 945384, 945600, 946915, 944862, 945435	422	688	16709	2.53222	2.71612766464e-05	2.71616086323e-06	5.96997557389e-05
GOTERM_BP_FAT	GO:0015949~nucleobase, nucleoside and nucleotide interconversion	12	2.23048	3.07050215426e-07	947177, 945453, 949035, 947149, 946597, 948291, 948159, 946584, 946895, 945663, 944996, 948562	422	61	16709	7.78914	0.00021	1.90927613336e-05	0.000461616
GOTERM_BP_FAT	GO:0008652~cellular amino acid biosynthetic process	36	6.69145	5.13223171826e-07	946202, 948364, 947723, 945519, 948360, 948626, 945621, 947605, 945686, 946888, 946515, 948433, 947861, 947034, 948310, 948725, 948591, 948913, 944879, 946667, 947873, 947084, 948259, 945045, 945199, 945198, 947235, 948279, 946210, 947239, 946502, 944863, 948774, 945600, 944862, 945435	422	550	16709	2.59166	0.000350983	2.70030769202e-05	0.000771574
GOTERM_BP_FAT	GO:0016051~carbohydrate biosynthetic process	37	6.87732	2.69104327847e-06	947413, 948908, 948993, 947184, 949048, 944964, 945154, 948669, 945539, 947482, 945276, 948725, 946812, 948888, 946096, 945526, 944879, 947907, 948683, 946565, 946662, 945655, 948293, 948918, 948150, 947293, 944799, 947655, 945285, 945222, 948155, 948296, 948300, 946324, 946916, 945240, 948467	422	617	16709	2.3744	0.00183898	0.000102255	0.00404562
GOTERM_BP_FAT	GO:0006790~sulfur metabolic process	21	3.90335	1.34874003803e-05	945021, 945030, 946888, 946889, 947239, 948188, 945217, 946502, 948433, 945376, 946459, 947221, 945384, 948725, 948310, 947063, 947387, 945370, 947217, 946915, 947219	422	265	16709	3.1377	0.00918302	0.00038432	0.020275
GOTERM_BP_FAT	GO:0009084~glutamine family amino acid biosynthetic process	13	2.41636	3.31997574545e-05	946202, 947723, 948360, 948626, 945621, 947235, 947861, 948774, 947034, 944863, 945600, 948591, 945435	422	115	16709	4.47593	0.0224531	0.000873042	0.0499007
GOTERM_BP_FAT	GO:0042364~water-soluble vitamin biosynthetic process	19	3.5316	4.87599697815e-05	947413, 947873, 946276, 946881, 947880, 945763, 948124, 945276, 945376, 945351, 946459, 948300, 945384, 947387, 945370, 946648, 945446, 946915, 946162	422	244	16709	3.0832	0.0328026	0.00123452	0.0732804
GOTERM_BP_FAT	GO:0006091~generation of precursor metabolites and energy	38	7.0632	6.98309724622e-05	945788, 948545, 948384, 947241, 947240, 946676, 947887, 945580, 946881, 946769, 948506, 946761, 945837, 948453, 946035, 948121, 947388, 947361, 946738, 948395, 946137, 945507, 948394, 945595, 947580, 948918, 948252, 946735, 944797, 947239, 945908, 947972, 946146, 948130, 947194, 946162, 947068, 947935	422	746	16709	2.01689	0.0466432	0.00153965	0.104932
GOTERM_BP_FAT	GO:0006767~water-soluble vitamin metabolic process	19	3.5316	0.00023238	947413, 947873, 946276, 946881, 947880, 945763, 948124, 945276, 945376, 945351, 946459, 948300, 945384, 947387, 945370, 946648, 945446, 946915, 946162	422	276	16709	2.72573	0.146975	0.0045316	0.34879
GOTERM_BP_FAT	GO:0009110~vitamin biosynthetic process	19	3.5316	0.000276894	947413, 947873, 946276, 946881, 947880, 945763, 948124, 945276, 945376, 945351, 946459, 948300, 945384, 947387, 945370, 946648, 945446, 946915, 946162	422	280	16709	2.68679	0.172562	0.00497237	0.415472
GOTERM_BP_FAT	GO:0006542~glutamine biosynthetic process	5	0.929368	0.000325406	946202, 948360, 945621, 944863, 945435	422	14	16709	14.141	0.199576	0.00554989	0.488098
GOTERM_BP_FAT	GO:0042398~cellular amino acid derivative biosynthetic process	11	2.04461	0.000612461	947715, 945519, 946117, 947432, 944839, 947474, 946323, 945692, 948725, 945686, 945716	422	114	16709	3.82055	0.34233	0.00992781	0.916823
GOTERM_BP_FAT	GO:0006766~vitamin metabolic process	19	3.5316	0.000989005	947413, 947873, 946276, 946881, 947880, 945763, 948124, 945276, 945376, 945351, 946459, 948300, 945384, 947387, 945370, 946648, 945446, 946915, 946162	422	312	16709	2.41122	0.491766	0.0152644	1.47659
GOTERM_BP_FAT	GO:0009064~glutamine family amino acid metabolic process	17	3.15985	0.00103062	946202, 947723, 947714, 947432, 947873, 948360, 948626, 945621, 944973, 947235, 947861, 947034, 948774, 944863, 945600, 948591, 945435	422	262	16709	2.56913	0.506044	0.0155513	1.53828
GOTERM_BP_FAT	GO:0051188~cofactor biosynthetic process	24	4.46097	0.00117203	948545, 948349, 945777, 947413, 947873, 944839, 946276, 948362, 948326, 945196, 947880, 948322, 945686, 947002, 945217, 945276, 945351, 945261, 948300, 948725, 948587, 947388, 946648, 946908	422	452	16709	2.10238	0.55163	0.0169219	1.7476
GOTERM_BP_FAT	GO:0051186~cofactor metabolic process	32	5.94796	0.0012169	948545, 948603, 948349, 947413, 948362, 948326, 948602, 947880, 948322, 945686, 945217, 945276, 945376, 945351, 948725, 947388, 945370, 946908, 945777, 947873, 944839, 946276, 945196, 944797, 947002, 945074, 945261, 948300, 948587, 945384, 946648, 946915	422	684	16709	1.85239	0.565199	0.0168537	1.81394
GOTERM_BP_FAT	GO:0006733~oxidoreduction coenzyme metabolic process	12	2.23048	0.00156075	948545, 948603, 945276, 946276, 945351, 948326, 948602, 945261, 948300, 947388, 948322, 946648	422	151	16709	3.14661	0.656437	0.0207308	2.3209
GOTERM_BP_FAT	GO:0009108~coenzyme biosynthetic process	17	3.15985	0.0015794	948545, 948349, 947413, 947873, 944839, 946276, 948326, 948322, 945686, 945217, 945276, 945351, 945261, 948300, 948725, 947388, 946648	422	273	16709	2.46561	0.6608	0.020577	2.34833
GOTERM_BP_FAT	GO:0006596~polyamine biosynthetic process	6	1.11524	0.001726	947715, 946117, 947432, 947474, 946323, 945692	422	35	16709	6.78768	0.693214	0.0220477	2.56366
GOTERM_BP_FAT	GO:0009067~aspartate family amino acid biosynthetic process	10	1.85874	0.00236838	946667, 948364, 948433, 948259, 948310, 947605, 947235, 945198, 948591, 944862	422	114	16709	3.47323	0.802475	0.0290584	3.50203
GOTERM_BP_FAT	GO:0043603~cellular amide metabolic process	13	2.41636	0.00237522	948603, 946276, 945134, 948602, 945150, 945276, 945376, 945351, 948300, 945384, 945370, 946648, 946915	422	183	16709	2.81274	0.803399	0.0286283	3.51198
GOTERM_BP_FAT	GO:0009066~aspartate family amino acid metabolic process	10	1.85874	0.00266614	946667, 948364, 948433, 948259, 948310, 947605, 947235, 945198, 948591, 944862	422	116	16709	3.41334	0.838955	0.0315287	3.93413
GOTERM_BP_FAT	GO:0042401~biogenic amine biosynthetic process	8	1.48699	0.00300753	947715, 945519, 946117, 947432, 947474, 946323, 945692, 945716	422	76	16709	4.16787	0.872578	0.034898	4.42731
GOTERM_BP_FAT	GO:0044272~sulfur compound biosynthetic process	13	2.41636	0.00322102	946888, 947239, 945217, 946502, 948433, 945376, 946459, 948725, 948310, 945384, 947387, 945370, 946915	422	190	16709	2.70912	0.889941	0.0367115	4.73453
GOTERM_BP_FAT	GO:0009070~serine family amino acid biosynthetic process	7	1.30112	0.00392129	948433, 946502, 948725, 947605, 946888, 948913, 947239	422	60	16709	4.61939	0.931945	0.0430999	5.73576
GOTERM_BP_FAT	GO:0006541~glutamine metabolic process	7	1.30112	0.00461713	946202, 948360, 947873, 945621, 944863, 944973, 945435	422	62	16709	4.47038	0.957804	0.0490035	6.72093
GOTERM_BP_FAT	GO:0006744~ubiquinone biosynthetic process	5	0.929368	0.00572986	948545, 948326, 945261, 947388, 948322	422	29	16709	6.82669	0.980366	0.0569765	8.27636
GOTERM_BP_FAT	GO:0006595~polyamine metabolic process	6	1.11524	0.00899843	947715, 946117, 947432, 947474, 946323, 945692	422	51	16709	4.65821	0.997935	0.0822884	12.7065
GOTERM_BP_FAT	GO:0006743~ubiquinone metabolic process	5	0.929368	0.0091233	948545, 948326, 945261, 947388, 948322	422	33	16709	5.99921	0.998106	0.0822924	12.8717
GOTERM_BP_FAT	GO:0008615~pyridoxine biosynthetic process	5	0.929368	0.0101384	948124, 947413, 946881, 945446, 946162	422	34	16709	5.82276	0.99906	0.0887463	14.204
GOTERM_BP_FAT	GO:0008614~pyridoxine metabolic process	5	0.929368	0.0101384	948124, 947413, 946881, 945446, 946162	422	34	16709	5.82276	0.99906	0.0887463	14.204
GOTERM_BP_FAT	GO:0042816~vitamin B6 metabolic process	5	0.929368	0.0101384	948124, 947413, 946881, 945446, 946162	422	34	16709	5.82276	0.99906	0.0887463	14.204
GOTERM_BP_FAT	GO:0042819~vitamin B6 biosynthetic process	5	0.929368	0.0101384	948124, 947413, 946881, 945446, 946162	422	34	16709	5.82276	0.99906	0.0887463	14.204
GOTERM_BP_FAT	GO:0009310~amine catabolic process	12	2.23048	0.0106434	945021, 948378, 945030, 947432, 945752, 946323, 945692, 944976, 945600, 945446, 946914, 946940	422	195	16709	2.4366	0.999337	0.0918121	14.8597
GOTERM_BP_FAT	GO:0009435~NAD biosynthetic process	5	0.929368	0.0112238	945276, 946276, 945351, 948300, 946648	422	35	16709	5.6564	0.999556	0.0954037	15.6076
GOTERM_BP_FAT	GO:0019359~nicotinamide nucleotide biosynthetic process	5	0.929368	0.0112238	945276, 946276, 945351, 948300, 946648	422	35	16709	5.6564	0.999556	0.0954037	15.6076
GOTERM_BP_FAT	GO:0019674~NAD metabolic process	5	0.929368	0.0112238	945276, 946276, 945351, 948300, 946648	422	35	16709	5.6564	0.999556	0.0954037	15.6076
GOTERM_BP_FAT	GO:0018130~heterocycle biosynthetic process	19	3.5316	0.0153517	948349, 945777, 945519, 947873, 948626, 948362, 947880, 945217, 946515, 945376, 946459, 945384, 948587, 947387, 945600, 945370, 946915, 946908, 944879	422	407	16709	1.84841	0.999975	0.1239	20.7518
GOTERM_BP_FAT	GO:0006732~coenzyme metabolic process	21	3.90335	0.0154829	948545, 948603, 948349, 947413, 947873, 944839, 946276, 948326, 948602, 948322, 945686, 944797, 945217, 945276, 945074, 945351, 945261, 948300, 948725, 947388, 946648	422	468	16709	1.77669	0.999977	0.123455	20.9105
GOTERM_BP_FAT	GO:0019363~pyridine nucleotide biosynthetic process	5	0.929368	0.0177623	945276, 946276, 945351, 948300, 946648	422	40	16709	4.94935	0.999995	0.135787	23.619
GOTERM_BP_FAT	GO:0006575~cellular amino acid derivative metabolic process	12	2.23048	0.0219852	947715, 945519, 946117, 947432, 944839, 947474, 946323, 945692, 948725, 945686, 945716, 945446	422	217	16709	2.18957	1	0.158687	28.4098
GOTERM_BP_FAT	GO:0009165~nucleotide biosynthetic process	13	2.41636	0.0322439	947554, 949035, 946276, 945663, 948252, 947972, 945276, 945351, 948300, 948725, 948763, 946648, 947755	422	260	16709	1.97974	1	0.218354	38.905
GOTERM_BP_FAT	GO:0009069~serine family amino acid metabolic process	7	1.30112	0.0374452	948433, 946502, 948725, 947605, 946888, 948913, 947239	422	98	16709	2.8282	1	0.244739	43.6597
GOTERM_BP_FAT	GO:0034654~nucleobase, nucleoside, nucleotide and nucleic acid biosynthetic process	15	2.7881	0.0405015	947554, 949035, 946276, 946597, 945663, 948252, 947972, 945276, 945351, 947034, 948300, 948725, 948763, 946648, 947755	422	330	16709	1.79976	1	0.257462	46.29
GOTERM_BP_FAT	GO:0034404~nucleobase, nucleoside and nucleotide biosynthetic process	15	2.7881	0.0405015	947554, 949035, 946276, 946597, 945663, 948252, 947972, 945276, 945351, 947034, 948300, 948725, 948763, 946648, 947755	422	330	16709	1.79976	1	0.257462	46.29
GOTERM_BP_FAT	GO:0046364~monosaccharide biosynthetic process	6	1.11524	0.0427239	947482, 947413, 945285, 945154, 948918, 945539	422	76	16709	3.1259	1	0.267361	48.1302
GOTERM_BP_FAT	GO:0046165~alcohol biosynthetic process	6	1.11524	0.0447868	947482, 947413, 945285, 945154, 948918, 945539	422	77	16709	3.08531	1	0.276104	49.7855
GOTERM_BP_FAT	GO:0043648~dicarboxylic acid metabolic process	9	1.67286	0.0577196	946667, 948364, 945519, 947084, 945045, 945199, 947235, 946210, 944862	422	165	16709	2.15972	1	0.331439	59.0903
GOTERM_BP_FAT	GO:0046496~nicotinamide nucleotide metabolic process	7	1.30112	0.0661555	948603, 945276, 946276, 945351, 948602, 948300, 946648	422	113	16709	2.45277	1	0.359734	64.2637
GOTERM_BP_FAT	GO:0006769~nicotinamide metabolic process	7	1.30112	0.0661555	948603, 945276, 946276, 945351, 948602, 948300, 946648	422	113	16709	2.45277	1	0.359734	64.2637
GOTERM_BP_FAT	GO:0009820~alkaloid metabolic process	7	1.30112	0.0661555	948603, 945276, 946276, 945351, 948602, 948300, 946648	422	113	16709	2.45277	1	0.359734	64.2637
GOTERM_BP_FAT	GO:0045426~quinone cofactor biosynthetic process	5	0.929368	0.0776972	948545, 948326, 945261, 947388, 948322	422	64	16709	3.09334	1	0.406617	70.3578
GOTERM_BP_FAT	GO:0019362~pyridine nucleotide metabolic process	7	1.30112	0.0779561	948603, 945276, 946276, 945351, 948602, 948300, 946648	422	118	16709	2.34884	1	0.404785	70.4826
GOTERM_BP_FAT	GO:0006576~biogenic amine metabolic process	8	1.48699	0.08088	947715, 945519, 946117, 947432, 947474, 946323, 945692, 945716	422	148	16709	2.14026	1	0.41095	71.8589
GOTERM_BP_FAT	GO:0043604~amide biosynthetic process	4	0.743494	0.0838791	945376, 945384, 945370, 946915	422	41	16709	3.86291	1	0.417163	73.2083
GOTERM_BP_FAT	GO:0006768~biotin metabolic process	4	0.743494	0.0838791	945376, 945384, 945370, 946915	422	41	16709	3.86291	1	0.417163	73.2083
GOTERM_BP_FAT	GO:0009102~biotin biosynthetic process	4	0.743494	0.0838791	945376, 945384, 945370, 946915	422	41	16709	3.86291	1	0.417163	73.2083
GOTERM_BP_FAT	GO:0019748~secondary metabolic process	9	1.67286	0.0857561	948603, 945276, 946276, 945351, 948602, 946991, 948300, 945019, 946648	422	180	16709	1.97974	1	0.418828	74.0218
GOTERM_BP_FAT	GO:0046451~diaminopimelate metabolic process	4	0.743494	0.088722	946667, 948364, 947235, 944862	422	42	16709	3.77093	1	0.424546	75.2603
GOTERM_BP_FAT	GO:0006553~lysine metabolic process	4	0.743494	0.088722	946667, 948364, 947235, 944862	422	42	16709	3.77093	1	0.424546	75.2603
GOTERM_BP_FAT	GO:0009089~lysine biosynthetic process via diaminopimelate	4	0.743494	0.088722	946667, 948364, 947235, 944862	422	42	16709	3.77093	1	0.424546	75.2603
GOTERM_BP_FAT	GO:0009085~lysine biosynthetic process	4	0.743494	0.088722	946667, 948364, 947235, 944862	422	42	16709	3.77093	1	0.424546	75.2603
GOTERM_BP_FAT	GO:0006563~L-serine metabolic process	3	0.557621	0.0893302	947605, 946888, 948913	422	20	16709	5.93922	1	0.42407	75.5074
GOTERM_BP_FAT	GO:0042375~quinone cofactor metabolic process	5	0.929368	0.0922931	948545, 948326, 945261, 947388, 948322	422	68	16709	2.91138	1	0.432268	76.6785
GOTERM_BP_FAT	GO:0034637~cellular carbohydrate biosynthetic process	18	3.34572	0.101928	947413, 948993, 949048, 946565, 948293, 945154, 948918, 948150, 945539, 947482, 945285, 945276, 948155, 948296, 948300, 948888, 945526, 944879	422	481	16709	1.48172	1	0.463756	80.1353
GOTERM_BP_FAT	GO:0019319~hexose biosynthetic process	4	0.743494	0.103926	947482, 947413, 945154, 948918	422	45	16709	3.51954	1	0.467796	80.7893
GOTERM_BP_FAT	GO:0000097~sulfur amino acid biosynthetic process	5	0.929368	0.116414	948433, 946502, 948310, 946888, 947239	422	74	16709	2.67532	1	0.506122	84.4435
GOTERM_BP_FAT	GO:0009073~aromatic amino acid family biosynthetic process	5	0.929368	0.125009	945519, 947084, 945045, 945199, 946210	422	76	16709	2.60492	1	0.52994	86.5697
GOTERM_BP_FAT	GO:0046417~chorismate metabolic process	5	0.929368	0.129404	945519, 947084, 945045, 945199, 946210	422	77	16709	2.57109	1	0.534393	87.549
GOTERM_BP_FAT	GO:0006537~glutamate biosynthetic process	3	0.557621	0.138722	947723, 945600, 948591	422	26	16709	4.56863	1	0.55545	89.4088
GOTERM_BP_FAT	GO:0019344~cysteine biosynthetic process	3	0.557621	0.138722	946502, 946888, 947239	422	26	16709	4.56863	1	0.55545	89.4088
GOTERM_BP_FAT	GO:0019438~aromatic compound biosynthetic process	9	1.67286	0.14648	948349, 945519, 947084, 947873, 945045, 946459, 945199, 947387, 946210	422	205	16709	1.73831	1	0.568211	90.7558
GOTERM_BP_FAT	GO:0009072~aromatic amino acid family metabolic process	5	0.929368	0.147608	945519, 947084, 945045, 945199, 946210	422	81	16709	2.44412	1	0.562895	90.9378
GOTERM_BP_FAT	GO:0019299~rhamnose metabolic process	3	0.557621	0.174219	947482, 948401, 945154	422	30	16709	3.95948	1	0.610144	94.3746
GOTERM_BP_FAT	GO:0000096~sulfur amino acid metabolic process	5	0.929368	0.176611	948433, 946502, 948310, 946888, 947239	422	87	16709	2.27556	1	0.613037	94.6147
GOTERM_BP_FAT	GO:0006526~arginine biosynthetic process	4	0.743494	0.192279	947861, 948774, 947034, 947235	422	60	16709	2.63965	1	0.645089	95.9656
GOTERM_BP_FAT	GO:0006534~cysteine metabolic process	3	0.557621	0.257736	946502, 946888, 947239	422	39	16709	3.04575	1	0.74311	98.8676
GOTERM_BP_FAT	GO:0006525~arginine metabolic process	6	1.11524	0.273341	947714, 947432, 947861, 948774, 947034, 947235	422	139	16709	1.70913	1	0.762323	99.1773
GOTERM_BP_FAT	GO:0019318~hexose metabolic process	14	2.60223	0.334037	948603, 947413, 946676, 946881, 948602, 945154, 948918, 944797, 947482, 948453, 948130, 948760, 948401, 946162	422	447	16709	1.24011	1	0.826018	99.7783
GOTERM_BP_FAT	GO:0006779~porphyrin biosynthetic process	5	0.929368	0.34088	945777, 948362, 948587, 947880, 946908	422	117	16709	1.69208	1	0.831704	99.8102
GOTERM_BP_FAT	GO:0033014~tetrapyrrole biosynthetic process	5	0.929368	0.34088	945777, 948362, 948587, 947880, 946908	422	117	16709	1.69208	1	0.831704	99.8102
GOTERM_BP_FAT	GO:0006221~pyrimidine nucleotide biosynthetic process	3	0.557621	0.341821	949035, 948763, 945663	422	48	16709	2.47467	1	0.830861	99.8142
GOTERM_BP_FAT	GO:0006778~porphyrin metabolic process	5	0.929368	0.358091	945777, 948362, 948587, 947880, 946908	422	120	16709	1.64978	1	0.846145	99.8725
GOTERM_BP_FAT	GO:0033013~tetrapyrrole metabolic process	5	0.929368	0.358091	945777, 948362, 948587, 947880, 946908	422	120	16709	1.64978	1	0.846145	99.8725
GOTERM_BP_FAT	GO:0006220~pyrimidine nucleotide metabolic process	3	0.557621	0.360174	949035, 948763, 945663	422	50	16709	2.37569	1	0.846477	99.8786
GOTERM_BP_FAT	GO:0009141~nucleoside triphosphate metabolic process	4	0.743494	0.362162	947972, 947177, 945663, 948252	422	85	16709	1.86328	1	0.846715	99.8841
GOTERM_BP_FAT	GO:0006835~dicarboxylic acid transport	3	0.557621	0.378335	947605, 946238, 948591	422	52	16709	2.28431	1	0.857292	99.9212
GOTERM_BP_FAT	GO:0006006~glucose metabolic process	11	2.04461	0.389587	948603, 947413, 946676, 948453, 946881, 948130, 948602, 948760, 948918, 944797, 946162	422	351	16709	1.24086	1	0.864373	99.9401
GOTERM_BP_FAT	GO:0006163~purine nucleotide metabolic process	6	1.11524	0.397385	947972, 947177, 947554, 948725, 948252, 947755	422	164	16709	1.44859	1	0.869688	99.9507
GOTERM_BP_FAT	GO:0015837~amine transport	9	1.67286	0.488135	946667, 945621, 946323, 948725, 947605, 945199, 947235, 947763, 945435	422	301	16709	1.1839	1	0.923727	99.9958
GOTERM_BP_FAT	GO:0009124~nucleoside monophosphate biosynthetic process	3	0.557621	0.529704	947554, 949035, 947755	422	70	16709	1.69692	1	0.93853	99.9988
GOTERM_BP_FAT	GO:0009123~nucleoside monophosphate metabolic process	3	0.557621	0.529704	947554, 949035, 947755	422	70	16709	1.69692	1	0.93853	99.9988
GOTERM_BP_FAT	GO:0006865~amino acid transport	8	1.48699	0.565519	946667, 945621, 948725, 947605, 945199, 947235, 947763, 945435	422	281	16709	1.12725	1	0.949474	99.9996
GOTERM_BP_FAT	GO:0006164~purine nucleotide biosynthetic process	5	0.929368	0.566166	947972, 947554, 948725, 948252, 947755	422	158	16709	1.253	1	0.948953	99.9996
GOTERM_BP_FAT	GO:0006536~glutamate metabolic process	3	0.557621	0.574344	947723, 945600, 948591	422	76	16709	1.56295	1	0.951541	99.9997
GOTERM_BP_FAT	GO:0046942~carboxylic acid transport	11	2.04461	0.583583	946667, 945621, 948725, 947605, 946238, 945199, 947235, 947924, 948591, 947763, 945435	422	409	16709	1.0649	1	0.953717	99.9998
GOTERM_BP_FAT	GO:0015849~organic acid transport	11	2.04461	0.583583	946667, 945621, 948725, 947605, 946238, 945199, 947235, 947924, 948591, 947763, 945435	422	409	16709	1.0649	1	0.953717	99.9998
GOTERM_BP_FAT	GO:0009144~purine nucleoside triphosphate metabolic process	3	0.557621	0.615821	947972, 947177, 948252	422	82	16709	1.44859	1	0.963293	99.9999
GOTERM_BP_FAT	GO:0009142~nucleoside triphosphate biosynthetic process	3	0.557621	0.615821	947972, 945663, 948252	422	82	16709	1.44859	1	0.963293	99.9999
GOTERM_BP_FAT	GO:0009205~purine ribonucleoside triphosphate metabolic process	3	0.557621	0.615821	947972, 947177, 948252	422	82	16709	1.44859	1	0.963293	99.9999
GOTERM_BP_FAT	GO:0009199~ribonucleoside triphosphate metabolic process	3	0.557621	0.615821	947972, 947177, 948252	422	82	16709	1.44859	1	0.963293	99.9999
GOTERM_BP_FAT	GO:0005996~monosaccharide metabolic process	16	2.97398	0.63116	948603, 947413, 946676, 946881, 948602, 945154, 948918, 944797, 945539, 947482, 945285, 948453, 948130, 948760, 948401, 946162	422	632	16709	1.0024	1	0.965861	100
GOTERM_BP_FAT	GO:0055114~oxidation reduction	49	9.10781	0.713882	948325, 945580, 948362, 945019, 947880, 946417, 946761, 948765, 945837, 948453, 946035, 945212, 948121, 946177, 947361, 945021, 945777, 947580, 946735, 945072, 946500, 945225, 945261, 945600, 946915, 947723, 947241, 947413, 947240, 946627, 947149, 947815, 946055, 948433, 947388, 947018, 946151, 946738, 946908, 946137, 948395, 945507, 948394, 945752, 945716, 947239, 946146, 947323, 946991	422	2037	16709	0.952452	1	0.983022	100
GOTERM_BP_FAT	GO:0009150~purine ribonucleotide metabolic process	3	0.557621	0.826859	947972, 947177, 948252	422	125	16709	0.950275	1	0.995819	100
GOTERM_BP_FAT	GO:0009259~ribonucleotide metabolic process	3	0.557621	0.883722	947972, 947177, 948252	422	145	16709	0.819202	1	0.998599	100
GOTERM_BP_FAT	GO:0009061~anaerobic respiration	17	3.15985	2.69751659615e-06	945788, 948395, 945507, 948384, 948394, 945580, 945595, 947580, 946735, 946761, 945908, 948453, 946035, 948121, 946738, 947935, 947068	422	159	16709	4.2334	0.0018434	9.71060133442e-05	0.00405535
GOTERM_BP_FAT	GO:0015980~energy derivation by oxidation of organic compounds	27	5.01859	2.29487259811e-05	945788, 948545, 948384, 947241, 945580, 947887, 946769, 948506, 946761, 948453, 945837, 946035, 948121, 947388, 947361, 946738, 948395, 945507, 948394, 945595, 947580, 944797, 946735, 945908, 947194, 947068, 947935	422	418	16709	2.55756	0.0155746	0.000627687	0.0344954
GOTERM_BP_FAT	GO:0006091~generation of precursor metabolites and energy	38	7.0632	6.98309724622e-05	945788, 948545, 948384, 947241, 947240, 946676, 947887, 945580, 946881, 946769, 948506, 946761, 945837, 948453, 946035, 948121, 947388, 947361, 946738, 948395, 946137, 945507, 948394, 945595, 947580, 948918, 948252, 946735, 944797, 947239, 945908, 947972, 946146, 948130, 947194, 946162, 947068, 947935	422	746	16709	2.01689	0.0466432	0.00153965	0.104932
GOTERM_BP_FAT	GO:0045333~cellular respiration	24	4.46097	7.12610647068e-05	948545, 945788, 948395, 945507, 948384, 947241, 948394, 945580, 947887, 946769, 945595, 947580, 944797, 946735, 946761, 945908, 948453, 946035, 948121, 947388, 947361, 946738, 947935, 947068	422	371	16709	2.56139	0.0475754	0.0015221	0.10708
GOTERM_BP_FAT	GO:0051186~cofactor metabolic process	32	5.94796	0.0012169	948545, 948603, 948349, 947413, 948362, 948326, 948602, 947880, 948322, 945686, 945217, 945276, 945376, 945351, 948725, 947388, 945370, 946908, 945777, 947873, 944839, 946276, 945196, 944797, 947002, 945074, 945261, 948300, 948587, 945384, 946648, 946915	422	684	16709	1.85239	0.565199	0.0168537	1.81394
GOTERM_BP_FAT	GO:0009060~aerobic respiration	11	2.04461	0.00210644	948545, 945580, 947887, 948121, 946769, 947388, 947580, 947361, 946738, 944797, 946761	422	134	16709	3.25032	0.763623	0.0263562	3.12043
GOTERM_BP_FAT	GO:0018202~peptidyl-histidine modification	11	2.04461	0.00874721	945788, 946611, 948360, 947174, 948993, 947887, 945595, 946326, 948405, 948870, 948506	422	164	16709	2.65575	0.997544	0.0811566	12.3732
GOTERM_BP_FAT	GO:0018106~peptidyl-histidine phosphorylation	11	2.04461	0.00874721	945788, 946611, 948360, 947174, 948993, 947887, 945595, 946326, 948405, 948870, 948506	422	164	16709	2.65575	0.997544	0.0811566	12.3732
GOTERM_BP_FAT	GO:0006732~coenzyme metabolic process	21	3.90335	0.0154829	948545, 948603, 948349, 947413, 947873, 944839, 946276, 948326, 948602, 948322, 945686, 944797, 945217, 945276, 945074, 945351, 945261, 948300, 948725, 947388, 946648	422	468	16709	1.77669	0.999977	0.123455	20.9105
GOTERM_BP_FAT	GO:0006468~protein amino acid phosphorylation	11	2.04461	0.019044	945788, 946611, 948360, 947174, 948993, 947887, 945595, 946326, 948405, 948870, 948506	422	185	16709	2.35428	0.999998	0.14335	25.1038
GOTERM_BP_FAT	GO:0006793~phosphorus metabolic process	18	3.34572	0.0645786	945788, 948360, 947174, 948993, 947887, 945595, 948291, 947580, 948252, 948506, 948009, 947972, 946611, 946970, 948314, 946326, 948405, 948870	422	451	16709	1.58028	1	0.35536	63.3456
GOTERM_BP_FAT	GO:0016310~phosphorylation	14	2.60223	0.163456	945788, 948360, 947174, 947887, 948993, 945595, 947580, 948252, 948506, 947972, 946611, 946326, 948405, 948870	422	381	16709	1.45493	1	0.589787	93.1656
GOTERM_BP_FAT	GO:0006796~phosphate metabolic process	14	2.60223	0.256194	945788, 948360, 947174, 947887, 948993, 945595, 947580, 948252, 948506, 947972, 946611, 946326, 948405, 948870	422	418	16709	1.32614	1	0.743007	98.8318
GOTERM_BP_FAT	GO:0006113~fermentation	3	0.557621	0.313997	945837, 947194, 948506	422	45	16709	2.63965	1	0.81045	99.6538
GOTERM_BP_FAT	GO:0022900~electron transport chain	10	1.85874	0.431715	948395, 946137, 945507, 947241, 946146, 947240, 947580, 947361, 946735, 947239	422	325	16709	1.2183	1	0.892944	99.9796
GOTERM_BP_FAT	GO:0000160~two-component signal transduction system (phosphorelay)	16	2.97398	0.53927	945788, 949024, 948360, 947174, 948993, 947887, 945595, 946394, 948506, 946611, 947921, 946326, 947042, 945369, 948405, 948870	422	596	16709	1.06295	1	0.941255	99.9991
GOTERM_BP_FAT	GO:0055114~oxidation reduction	49	9.10781	0.713882	948325, 945580, 948362, 945019, 947880, 946417, 946761, 948765, 945837, 948453, 946035, 945212, 948121, 946177, 947361, 945021, 945777, 947580, 946735, 945072, 946500, 945225, 945261, 945600, 946915, 947723, 947241, 947413, 947240, 946627, 947149, 947815, 946055, 948433, 947388, 947018, 946151, 946738, 946908, 946137, 948395, 945507, 948394, 945752, 945716, 947239, 946146, 947323, 946991	422	2037	16709	0.952452	1	0.983022	100
GOTERM_BP_FAT	GO:0006119~oxidative phosphorylation	3	0.557621	0.760067	947972, 947580, 948252	422	108	16709	1.09986	1	0.989783	100
GOTERM_BP_FAT	GO:0051252~regulation of RNA metabolic process	51	9.47955	0.899627	949024, 948693, 948360, 947887, 946769, 948263, 948368, 948266, 948865, 945442, 948310, 948760, 947786, 946657, 948419, 945735, 945075, 946502, 948775, 948070, 947042, 945369, 948603, 948349, 948906, 948993, 944867, 947621, 948084, 946532, 947507, 947861, 947280, 947921, 946150, 945279, 947867, 945523, 946339, 948652, 947714, 945591, 945453, 945595, 948259, 946394, 948552, 945908, 947024, 948158,…	422	2317	16709	0.87153	1	0.999078	100
GOTERM_BP_FAT	GO:0006355~regulation of transcription, DNA-dependent	50	9.29368	0.920454	949024, 948693, 948360, 947887, 946769, 948263, 948368, 948266, 948865, 945442, 948310, 948760, 947786, 946657, 945735, 945075, 946502, 948775, 948070, 947042, 945369, 948603, 948349, 948906, 948993, 944867, 947621, 948084, 946532, 947507, 947861, 947280, 947921, 946150, 945279, 947867, 945523, 946339, 948652, 947714, 945591, 945453, 945595, 948259, 946394, 948552, 945908, 947024, 948158, 945285	422	2311	16709	0.856659	1	0.999513	100
GOTERM_BP_FAT	GO:0045449~regulation of transcription	55	10.223	0.948781	949024, 948693, 948360, 947887, 946769, 947437, 948263, 948368, 948266, 948865, 945442, 948310, 948760, 947786, 946657, 945735, 945075, 947674, 945077, 946502, 948775, 945600, 948070, 945369, 947042, 948603, 948349, 948906, 948993, 944867, 947621, 944986, 948084, 946532, 947507, 947861, 947280, 946150, 945279, 947921, 947867, 946339, 945523, 948652, 947714, 945591, 945453, 945595, 948259, 946394,…	422	2591	16709	0.840491	1	0.999866	100
GOTERM_BP_FAT	GO:0000271~polysaccharide biosynthetic process	34	6.3197	2.66110662736e-06	948908, 948993, 947184, 949048, 944964, 945154, 948669, 945539, 947482, 945276, 948725, 946812, 948888, 946096, 945526, 944879, 947907, 948683, 946565, 945655, 946662, 948293, 948150, 947293, 944799, 947655, 945222, 948155, 948296, 948300, 946324, 946916, 945240, 948467	422	540	16709	2.49301	0.00181854	0.000107065	0.00400062
GOTERM_BP_FAT	GO:0016051~carbohydrate biosynthetic process	37	6.87732	2.69104327847e-06	947413, 948908, 948993, 947184, 949048, 944964, 945154, 948669, 945539, 947482, 945276, 948725, 946812, 948888, 946096, 945526, 944879, 947907, 948683, 946565, 946662, 945655, 948293, 948918, 948150, 947293, 944799, 947655, 945285, 945222, 948155, 948296, 948300, 946324, 946916, 945240, 948467	422	617	16709	2.3744	0.00183898	0.000102255	0.00404562
GOTERM_BP_FAT	GO:0005976~polysaccharide metabolic process	37	6.87732	5.92400922932e-05	948908, 948993, 947184, 949048, 944964, 947456, 945154, 948088, 945823, 948669, 945539, 947482, 945276, 948725, 946812, 946096, 948888, 945526, 944879, 947907, 948683, 946565, 946662, 945655, 948293, 948150, 947293, 944799, 947655, 945222, 948155, 948296, 948300, 946324, 946916, 945240, 948467	422	712	16709	2.05759	0.0397114	0.00139631	0.0890242
GOTERM_BP_FAT	GO:0046402~O antigen metabolic process	4	0.743494	0.00376296	947482, 945276, 948300, 945154	422	13	16709	12.183	0.924129	0.0420682	5.51025
GOTERM_BP_FAT	GO:0009243~O antigen biosynthetic process	4	0.743494	0.00376296	947482, 945276, 948300, 945154	422	13	16709	12.183	0.924129	0.0420682	5.51025
GOTERM_BP_FAT	GO:0046375~K antigen metabolic process	3	0.557621	0.00602192	949048, 945539, 945526	422	5	16709	23.7569	0.98394	0.0589477	8.68059
GOTERM_BP_FAT	GO:0009248~K antigen biosynthetic process	3	0.557621	0.00602192	949048, 945539, 945526	422	5	16709	23.7569	0.98394	0.0589477	8.68059
GOTERM_BP_FAT	GO:0046364~monosaccharide biosynthetic process	6	1.11524	0.0427239	947482, 947413, 945285, 945154, 948918, 945539	422	76	16709	3.1259	1	0.267361	48.1302
GOTERM_BP_FAT	GO:0046165~alcohol biosynthetic process	6	1.11524	0.0447868	947482, 947413, 945285, 945154, 948918, 945539	422	77	16709	3.08531	1	0.276104	49.7855
GOTERM_BP_FAT	GO:0009226~nucleotide-sugar biosynthetic process	3	0.557621	0.0471903	947482, 945276, 945154	422	14	16709	8.4846	1	0.286373	51.6518
GOTERM_BP_FAT	GO:0046401~lipopolysaccharide core region metabolic process	5	0.929368	0.0523472	949048, 948155, 948150, 945539, 945526	422	56	16709	3.53525	1	0.307722	55.4399
GOTERM_BP_FAT	GO:0009244~lipopolysaccharide core region biosynthetic process	5	0.929368	0.0523472	949048, 948155, 948150, 945539, 945526	422	56	16709	3.53525	1	0.307722	55.4399
GOTERM_BP_FAT	GO:0009311~oligosaccharide metabolic process	6	1.11524	0.0634064	949048, 948155, 948760, 948150, 945539, 945526	422	85	16709	2.79493	1	0.352741	62.649
GOTERM_BP_FAT	GO:0009312~oligosaccharide biosynthetic process	5	0.929368	0.0885289	949048, 948155, 948150, 945539, 945526	422	67	16709	2.95483	1	0.4266	75.1814
GOTERM_BP_FAT	GO:0034637~cellular carbohydrate biosynthetic process	18	3.34572	0.101928	947413, 948993, 949048, 946565, 948293, 945154, 948918, 948150, 945539, 947482, 945285, 945276, 948155, 948296, 948300, 948888, 945526, 944879	422	481	16709	1.48172	1	0.463756	80.1353
GOTERM_BP_FAT	GO:0019319~hexose biosynthetic process	4	0.743494	0.103926	947482, 947413, 945154, 948918	422	45	16709	3.51954	1	0.467796	80.7893
GOTERM_BP_FAT	GO:0008610~lipid biosynthetic process	18	3.34572	0.127899	949048, 945019, 946565, 945154, 948150, 945539, 944805, 947059, 947482, 948314, 945276, 948155, 948296, 948300, 946991, 948888, 945526, 944879	422	498	16709	1.43114	1	0.532811	87.2214
GOTERM_BP_FAT	GO:0033692~cellular polysaccharide biosynthetic process	15	2.7881	0.146657	948993, 949048, 946565, 948293, 945154, 948150, 945539, 947482, 945276, 948155, 948296, 948300, 948888, 944879, 945526	422	406	16709	1.46286	1	0.565885	90.7845
GOTERM_BP_FAT	GO:0009103~lipopolysaccharide biosynthetic process	12	2.23048	0.172458	947482, 945276, 949048, 948155, 948296, 948300, 946565, 945154, 948150, 945539, 945526, 944879	422	315	16709	1.50837	1	0.608687	94.1916
GOTERM_BP_FAT	GO:0008653~lipopolysaccharide metabolic process	12	2.23048	0.195337	947482, 945276, 949048, 948155, 948296, 948300, 946565, 945154, 948150, 945539, 945526, 944879	422	324	16709	1.46647	1	0.648963	96.1893
GOTERM_BP_FAT	GO:0044264~cellular polysaccharide metabolic process	15	2.7881	0.200548	948993, 949048, 946565, 948293, 945154, 948150, 945539, 947482, 945276, 948155, 948296, 948300, 948888, 944879, 945526	422	430	16709	1.38121	1	0.657205	96.5439
GOTERM_BP_FAT	GO:0046378~enterobacterial common antigen metabolic process	3	0.557621	0.201684	948296, 948300, 948293	422	33	16709	3.59953	1	0.656971	96.617
GOTERM_BP_FAT	GO:0009246~enterobacterial common antigen biosynthetic process	3	0.557621	0.201684	948296, 948300, 948293	422	33	16709	3.59953	1	0.656971	96.617
GOTERM_BP_FAT	GO:0009225~nucleotide-sugar metabolic process	4	0.743494	0.231684	947482, 945276, 948300, 945154	422	66	16709	2.39968	1	0.709088	98.098
GOTERM_BP_FAT	GO:0019318~hexose metabolic process	14	2.60223	0.334037	948603, 947413, 946676, 946881, 948602, 945154, 948918, 944797, 947482, 948453, 948130, 948760, 948401, 946162	422	447	16709	1.24011	1	0.826018	99.7783
GOTERM_BP_FAT	GO:0008654~phospholipid biosynthetic process	5	0.929368	0.471181	947059, 949048, 945539, 948888, 945526	422	140	16709	1.4141	1	0.918284	99.9931
GOTERM_BP_FAT	GO:0046467~membrane lipid biosynthetic process	3	0.557621	0.514133	949048, 945539, 945526	422	68	16709	1.74683	1	0.933648	99.9981
GOTERM_BP_FAT	GO:0006664~glycolipid metabolic process	3	0.557621	0.514133	949048, 945539, 945526	422	68	16709	1.74683	1	0.933648	99.9981
GOTERM_BP_FAT	GO:0009245~lipid A biosynthetic process	3	0.557621	0.514133	949048, 945539, 945526	422	68	16709	1.74683	1	0.933648	99.9981
GOTERM_BP_FAT	GO:0009247~glycolipid biosynthetic process	3	0.557621	0.514133	949048, 945539, 945526	422	68	16709	1.74683	1	0.933648	99.9981
GOTERM_BP_FAT	GO:0046493~lipid A metabolic process	3	0.557621	0.514133	949048, 945539, 945526	422	68	16709	1.74683	1	0.933648	99.9981
GOTERM_BP_FAT	GO:0006643~membrane lipid metabolic process	3	0.557621	0.521961	949048, 945539, 945526	422	69	16709	1.72151	1	0.936623	99.9985
GOTERM_BP_FAT	GO:0006644~phospholipid metabolic process	5	0.929368	0.545845	947059, 949048, 945539, 948888, 945526	422	154	16709	1.28555	1	0.942535	99.9993
GOTERM_BP_FAT	GO:0019637~organophosphate metabolic process	5	0.929368	0.561132	947059, 949048, 945539, 948888, 945526	422	157	16709	1.26098	1	0.948429	99.9996
GOTERM_BP_FAT	GO:0005996~monosaccharide metabolic process	16	2.97398	0.63116	948603, 947413, 946676, 946881, 948602, 945154, 948918, 944797, 945539, 947482, 945285, 948453, 948130, 948760, 948401, 946162	422	632	16709	1.0024	1	0.965861	100
GOTERM_BP_FAT	GO:0009628~response to abiotic stimulus	14	2.60223	1.05608663704e-06	948200, 946669, 945591, 948626, 947122, 945716, 944822, 947024, 948760, 947053, 946339, 946076, 948070, 948888	422	98	16709	5.6564	0.000722103	4.51467084297e-05	0.0015877
GOTERM_BP_FAT	GO:0009266~response to temperature stimulus	7	1.30112	0.000398106	948200, 945591, 947024, 947053, 948070, 946076, 946339	422	39	16709	7.10676	0.238419	0.00662087	0.59684
GOTERM_BP_FAT	GO:0006350~transcription	56	10.4089	0.138054	949024, 948693, 947887, 946769, 947437, 948263, 948368, 948266, 948865, 945442, 948310, 948760, 947786, 946657, 945735, 945075, 947674, 945077, 946502, 945887, 948775, 945600, 948070, 945369, 947042, 948603, 944867, 947621, 944986, 948084, 946532, 947318, 947507, 947861, 947280, 946150, 947052, 945279, 947921, 947054, 947053, 947867, 946339, 945523, 947718, 948652, 947714, 945591, 945453, 948259,…	422	1886	16709	1.17567	1	0.556445	89.2845
GOTERM_BP_FAT	GO:0051172~negative regulation of nitrogen compound metabolic process	3	0.557621	0.736565	945075, 944867, 948760	422	103	16709	1.15325	1	0.986757	100
GOTERM_BP_FAT	GO:0045934~negative regulation of nucleobase, nucleoside, nucleotide and nucleic acid metabolic process	3	0.557621	0.736565	945075, 944867, 948760	422	103	16709	1.15325	1	0.986757	100
GOTERM_BP_FAT	GO:0010605~negative regulation of macromolecule metabolic process	3	0.557621	0.764544	945075, 944867, 948760	422	109	16709	1.08976	1	0.990172	100
GOTERM_BP_FAT	GO:0010558~negative regulation of macromolecule biosynthetic process	3	0.557621	0.764544	945075, 944867, 948760	422	109	16709	1.08976	1	0.990172	100
GOTERM_BP_FAT	GO:0009890~negative regulation of biosynthetic process	3	0.557621	0.781734	945075, 944867, 948760	422	113	16709	1.05119	1	0.991932	100
GOTERM_BP_FAT	GO:0031327~negative regulation of cellular biosynthetic process	3	0.557621	0.781734	945075, 944867, 948760	422	113	16709	1.05119	1	0.991932	100
GOTERM_BP_FAT	GO:0051252~regulation of RNA metabolic process	51	9.47955	0.899627	949024, 948693, 948360, 947887, 946769, 948263, 948368, 948266, 948865, 945442, 948310, 948760, 947786, 946657, 948419, 945735, 945075, 946502, 948775, 948070, 947042, 945369, 948603, 948349, 948906, 948993, 944867, 947621, 948084, 946532, 947507, 947861, 947280, 947921, 946150, 945279, 947867, 945523, 946339, 948652, 947714, 945591, 945453, 945595, 948259, 946394, 948552, 945908, 947024, 948158,…	422	2317	16709	0.87153	1	0.999078	100
GOTERM_BP_FAT	GO:0006355~regulation of transcription, DNA-dependent	50	9.29368	0.920454	949024, 948693, 948360, 947887, 946769, 948263, 948368, 948266, 948865, 945442, 948310, 948760, 947786, 946657, 945735, 945075, 946502, 948775, 948070, 947042, 945369, 948603, 948349, 948906, 948993, 944867, 947621, 948084, 946532, 947507, 947861, 947280, 947921, 946150, 945279, 947867, 945523, 946339, 948652, 947714, 945591, 945453, 945595, 948259, 946394, 948552, 945908, 947024, 948158, 945285	422	2311	16709	0.856659	1	0.999513	100
GOTERM_BP_FAT	GO:0045449~regulation of transcription	55	10.223	0.948781	949024, 948693, 948360, 947887, 946769, 947437, 948263, 948368, 948266, 948865, 945442, 948310, 948760, 947786, 946657, 945735, 945075, 947674, 945077, 946502, 948775, 945600, 948070, 945369, 947042, 948603, 948349, 948906, 948993, 944867, 947621, 944986, 948084, 946532, 947507, 947861, 947280, 946150, 945279, 947921, 947867, 946339, 945523, 948652, 947714, 945591, 945453, 945595, 948259, 946394,…	422	2591	16709	0.840491	1	0.999866	100
GOTERM_BP_FAT	GO:0006091~generation of precursor metabolites and energy	38	7.0632	6.98309724622e-05	945788, 948545, 948384, 947241, 947240, 946676, 947887, 945580, 946881, 946769, 948506, 946761, 945837, 948453, 946035, 948121, 947388, 947361, 946738, 948395, 946137, 945507, 948394, 945595, 947580, 948918, 948252, 946735, 944797, 947239, 945908, 947972, 946146, 948130, 947194, 946162, 947068, 947935	422	746	16709	2.01689	0.0466432	0.00153965	0.104932
GOTERM_BP_FAT	GO:0016052~carbohydrate catabolic process	21	3.90335	0.156312	948603, 946676, 945006, 948683, 946881, 948602, 947515, 946672, 947456, 948918, 948088, 948266, 947293, 946332, 948130, 947921, 946150, 948401, 945096, 946916, 946162	422	622	16709	1.3368	1	0.580049	92.2335
GOTERM_BP_FAT	GO:0006096~glycolysis	5	0.929368	0.306575	946676, 946881, 948130, 948918, 946162	422	111	16709	1.78355	1	0.805386	99.593
GOTERM_BP_FAT	GO:0006007~glucose catabolic process	7	1.30112	0.310421	948603, 946676, 946881, 948130, 948602, 948918, 946162	422	182	16709	1.52288	1	0.808106	99.6256
GOTERM_BP_FAT	GO:0019320~hexose catabolic process	7	1.30112	0.319273	948603, 946676, 946881, 948130, 948602, 948918, 946162	422	184	16709	1.50632	1	0.814796	99.6917
GOTERM_BP_FAT	GO:0019318~hexose metabolic process	14	2.60223	0.334037	948603, 947413, 946676, 946881, 948602, 945154, 948918, 944797, 947482, 948453, 948130, 948760, 948401, 946162	422	447	16709	1.24011	1	0.826018	99.7783
GOTERM_BP_FAT	GO:0006006~glucose metabolic process	11	2.04461	0.389587	948603, 947413, 946676, 948453, 946881, 948130, 948602, 948760, 948918, 944797, 946162	422	351	16709	1.24086	1	0.864373	99.9401
GOTERM_BP_FAT	GO:0046365~monosaccharide catabolic process	7	1.30112	0.410738	948603, 946676, 946881, 948130, 948602, 948918, 946162	422	205	16709	1.35202	1	0.87794	99.9648
GOTERM_BP_FAT	GO:0046164~alcohol catabolic process	7	1.30112	0.486229	948603, 946676, 946881, 948130, 948602, 948918, 946162	422	222	16709	1.24848	1	0.92374	99.9955
GOTERM_BP_FAT	GO:0044275~cellular carbohydrate catabolic process	7	1.30112	0.528399	948603, 946676, 946881, 948130, 948602, 948918, 946162	422	232	16709	1.19467	1	0.938828	99.9988
GOTERM_BP_FAT	GO:0005996~monosaccharide metabolic process	16	2.97398	0.63116	948603, 947413, 946676, 946881, 948602, 945154, 948918, 944797, 945539, 947482, 945285, 948453, 948130, 948760, 948401, 946162	422	632	16709	1.0024	1	0.965861	100
GOTERM_BP_FAT	GO:0031328~positive regulation of cellular biosynthetic process	4	0.743494	0.088722	945077, 947280, 947921, 945442	422	42	16709	3.77093	1	0.424546	75.2603
GOTERM_BP_FAT	GO:0045941~positive regulation of transcription	4	0.743494	0.088722	945077, 947280, 947921, 945442	422	42	16709	3.77093	1	0.424546	75.2603
GOTERM_BP_FAT	GO:0010557~positive regulation of macromolecule biosynthetic process	4	0.743494	0.088722	945077, 947280, 947921, 945442	422	42	16709	3.77093	1	0.424546	75.2603
GOTERM_BP_FAT	GO:0009891~positive regulation of biosynthetic process	4	0.743494	0.088722	945077, 947280, 947921, 945442	422	42	16709	3.77093	1	0.424546	75.2603
GOTERM_BP_FAT	GO:0010628~positive regulation of gene expression	4	0.743494	0.088722	945077, 947280, 947921, 945442	422	42	16709	3.77093	1	0.424546	75.2603
GOTERM_BP_FAT	GO:0045935~positive regulation of nucleobase, nucleoside, nucleotide and nucleic acid metabolic process	4	0.743494	0.12565	945077, 947280, 947921, 945442	422	49	16709	3.23223	1	0.528962	86.7168
GOTERM_BP_FAT	GO:0051173~positive regulation of nitrogen compound metabolic process	4	0.743494	0.12565	945077, 947280, 947921, 945442	422	49	16709	3.23223	1	0.528962	86.7168
GOTERM_BP_FAT	GO:0010604~positive regulation of macromolecule metabolic process	4	0.743494	0.12565	945077, 947280, 947921, 945442	422	49	16709	3.23223	1	0.528962	86.7168
GOTERM_BP_FAT	GO:0006350~transcription	56	10.4089	0.138054	949024, 948693, 947887, 946769, 947437, 948263, 948368, 948266, 948865, 945442, 948310, 948760, 947786, 946657, 945735, 945075, 947674, 945077, 946502, 945887, 948775, 945600, 948070, 945369, 947042, 948603, 944867, 947621, 944986, 948084, 946532, 947318, 947507, 947861, 947280, 946150, 947052, 945279, 947921, 947054, 947053, 947867, 946339, 945523, 947718, 948652, 947714, 945591, 945453, 948259,…	422	1886	16709	1.17567	1	0.556445	89.2845
GOTERM_BP_FAT	GO:0051252~regulation of RNA metabolic process	51	9.47955	0.899627	949024, 948693, 948360, 947887, 946769, 948263, 948368, 948266, 948865, 945442, 948310, 948760, 947786, 946657, 948419, 945735, 945075, 946502, 948775, 948070, 947042, 945369, 948603, 948349, 948906, 948993, 944867, 947621, 948084, 946532, 947507, 947861, 947280, 947921, 946150, 945279, 947867, 945523, 946339, 948652, 947714, 945591, 945453, 945595, 948259, 946394, 948552, 945908, 947024, 948158,…	422	2317	16709	0.87153	1	0.999078	100
GOTERM_BP_FAT	GO:0006355~regulation of transcription, DNA-dependent	50	9.29368	0.920454	949024, 948693, 948360, 947887, 946769, 948263, 948368, 948266, 948865, 945442, 948310, 948760, 947786, 946657, 945735, 945075, 946502, 948775, 948070, 947042, 945369, 948603, 948349, 948906, 948993, 944867, 947621, 948084, 946532, 947507, 947861, 947280, 947921, 946150, 945279, 947867, 945523, 946339, 948652, 947714, 945591, 945453, 945595, 948259, 946394, 948552, 945908, 947024, 948158, 945285	422	2311	16709	0.856659	1	0.999513	100
GOTERM_BP_FAT	GO:0045449~regulation of transcription	55	10.223	0.948781	949024, 948693, 948360, 947887, 946769, 947437, 948263, 948368, 948266, 948865, 945442, 948310, 948760, 947786, 946657, 945735, 945075, 947674, 945077, 946502, 948775, 945600, 948070, 945369, 947042, 948603, 948349, 948906, 948993, 944867, 947621, 944986, 948084, 946532, 947507, 947861, 947280, 946150, 945279, 947921, 947867, 946339, 945523, 948652, 947714, 945591, 945453, 945595, 948259, 946394,…	422	2591	16709	0.840491	1	0.999866	100
GOTERM_BP_FAT	GO:0009310~amine catabolic process	12	2.23048	0.0106434	945021, 948378, 945030, 947432, 945752, 946323, 945692, 944976, 945600, 945446, 946914, 946940	422	195	16709	2.4366	0.999337	0.0918121	14.8597
GOTERM_BP_FAT	GO:0009063~cellular amino acid catabolic process	4	0.743494	0.669951	948378, 947432, 945752, 945600	422	136	16709	1.16455	1	0.974342	100
GOTERM_BP_FAT	GO:0055114~oxidation reduction	49	9.10781	0.713882	948325, 945580, 948362, 945019, 947880, 946417, 946761, 948765, 945837, 948453, 946035, 945212, 948121, 946177, 947361, 945021, 945777, 947580, 946735, 945072, 946500, 945225, 945261, 945600, 946915, 947723, 947241, 947413, 947240, 946627, 947149, 947815, 946055, 948433, 947388, 947018, 946151, 946738, 946908, 946137, 948395, 945507, 948394, 945752, 945716, 947239, 946146, 947323, 946991	422	2037	16709	0.952452	1	0.983022	100
GOTERM_BP_FAT	GO:0046395~carboxylic acid catabolic process	5	0.929368	0.79418	948378, 947432, 945752, 945600, 946151	422	215	16709	0.920809	1	0.992986	100
GOTERM_BP_FAT	GO:0016054~organic acid catabolic process	5	0.929368	0.79418	948378, 947432, 945752, 945600, 946151	422	215	16709	0.920809	1	0.992986	100
GOTERM_BP_FAT	GO:0033865~nucleoside bisphosphate metabolic process	3	0.557621	0.147445	944839, 948159, 945686	422	27	16709	4.39942	1	0.565214	90.9117
GOTERM_BP_FAT	GO:0046128~purine ribonucleoside metabolic process	4	0.743494	0.369048	944839, 947034, 948159, 945686	422	86	16709	1.84162	1	0.851784	99.9016
GOTERM_BP_FAT	GO:0042278~purine nucleoside metabolic process	4	0.743494	0.375921	944839, 947034, 948159, 945686	422	87	16709	1.82045	1	0.856686	99.9165
GOTERM_BP_FAT	GO:0009116~nucleoside metabolic process	5	0.929368	0.498422	944839, 947034, 948159, 945686, 945663	422	145	16709	1.36534	1	0.927341	99.9969
GOTERM_BP_FAT	GO:0009119~ribonucleoside metabolic process	4	0.743494	0.501816	944839, 947034, 948159, 945686	422	106	16709	1.49414	1	0.928149	99.9972
GOTERM_BP_FAT	GO:0043213~bacteriocin transport	3	0.557621	0.02493	946345, 946625, 948900	422	10	16709	11.8784	1	0.174585	31.5828
GOTERM_BP_FAT	GO:0015833~peptide transport	5	0.929368	0.267083	945457, 948065, 948056, 946203, 945823	422	104	16709	1.9036	1	0.755249	99.0641
GOTERM_BP_FAT	GO:0045184~establishment of protein localization	15	2.7881	0.477482	948056, 948065, 946203, 945189, 947166, 946391, 948321, 948989, 945823, 946345, 946390, 947799, 945083, 946625, 948900	422	533	16709	1.1143	1	0.9209	99.9942
GOTERM_BP_FAT	GO:0015031~protein transport	15	2.7881	0.477482	948056, 948065, 946203, 945189, 947166, 946391, 948321, 948989, 945823, 946345, 946390, 947799, 945083, 946625, 948900	422	533	16709	1.1143	1	0.9209	99.9942
GOTERM_BP_FAT	GO:0008104~protein localization	15	2.7881	0.494608	948056, 948065, 946203, 945189, 947166, 946391, 948321, 948989, 945823, 946345, 946390, 947799, 945083, 946625, 948900	422	542	16709	1.0958	1	0.926295	99.9965
GOTERM_BP_FAT	GO:0055085~transmembrane transport	5	0.929368	0.832458	947972, 947166, 947799, 948321, 948252	422	229	16709	0.864515	1	0.99613	100
GOTERM_BP_FAT	GO:0046903~secretion	5	0.929368	0.989028	945189, 947166, 946390, 948321, 946391	422	387	16709	0.511561	1	0.999999	100
GOTERM_BP_FAT	GO:0009306~protein secretion	5	0.929368	0.989028	945189, 947166, 946390, 948321, 946391	422	387	16709	0.511561	1	0.999999	100
GOTERM_BP_FAT	GO:0032940~secretion by cell	5	0.929368	0.989028	945189, 947166, 946390, 948321, 946391	422	387	16709	0.511561	1	0.999999	100
GOTERM_BP_FAT	GO:0006071~glycerol metabolic process	3	0.557621	0.378335	947935, 946735, 948424	422	52	16709	2.28431	1	0.857292	99.9212
GOTERM_BP_FAT	GO:0019400~alditol metabolic process	3	0.557621	0.615821	947935, 946735, 948424	422	82	16709	1.44859	1	0.963293	99.9999
GOTERM_BP_FAT	GO:0019751~polyol metabolic process	3	0.557621	0.622425	947935, 946735, 948424	422	83	16709	1.43114	1	0.964837	100
GOTERM_BP_FAT	GO:0009307~DNA restriction-modification system	3	0.557621	0.248341	948867, 948878, 948872	422	38	16709	3.1259	1	0.732691	98.632
GOTERM_BP_FAT	GO:0043414~biopolymer methylation	6	1.11524	0.481239	947589, 946348, 945853, 948867, 948872, 947893	422	181	16709	1.31253	1	0.92197	99.9948
GOTERM_BP_FAT	GO:0032259~methylation	7	1.30112	0.541122	947589, 946348, 945853, 948867, 947283, 948872, 947893	422	234	16709	1.18446	1	0.94123	99.9992
GOTERM_BP_FAT	GO:0006305~DNA alkylation	4	0.743494	0.645062	945853, 948867, 948872, 947893	422	131	16709	1.209	1	0.968977	100
GOTERM_BP_FAT	GO:0006306~DNA methylation	4	0.743494	0.645062	945853, 948867, 948872, 947893	422	131	16709	1.209	1	0.968977	100
GOTERM_BP_FAT	GO:0006730~one-carbon metabolic process	7	1.30112	0.646572	947589, 946348, 945853, 948867, 947283, 948872, 947893	422	261	16709	1.06193	1	0.968892	100
GOTERM_BP_FAT	GO:0006304~DNA modification	5	0.929368	0.646579	945853, 948867, 948878, 948872, 947893	422	175	16709	1.13128	1	0.968366	100
GOTERM_BP_FAT	GO:0040029~regulation of gene expression, epigenetic	4	0.743494	0.674772	945853, 948867, 948872, 947893	422	137	16709	1.15605	1	0.97512	100
GOTERM_BP_FAT	GO:0006259~DNA metabolic process	43	7.99257	0.999999	945135, 947149, 944867, 946227, 946529, 947122, 947573, 947287, 948162, 944824, 948318, 945548, 948477, 945853, 948867, 947861, 946371, 944877, 947362, 948912, 946156, 945022, 945100, 946669, 948292, 945549, 948218, 945857, 945320, 947893, 947294, 947501, 948444, 948878, 946955, 946361, 945431, 948872, 946977, 947067, 946441, 947371, 946364	422	3022	16709	0.563394	1	1	100
GOTERM_BP_FAT	GO:0070271~protein complex biogenesis	4	0.743494	0.629506	947714, 947241, 947194, 944786	422	128	16709	1.23734	1	0.965914	100
GOTERM_BP_FAT	GO:0006461~protein complex assembly	4	0.743494	0.629506	947714, 947241, 947194, 944786	422	128	16709	1.23734	1	0.965914	100
GOTERM_BP_FAT	GO:0065003~macromolecular complex assembly	4	0.743494	0.634743	947714, 947241, 947194, 944786	422	129	16709	1.22775	1	0.966411	100
GOTERM_BP_FAT	GO:0043933~macromolecular complex subunit organization	4	0.743494	0.736862	947714, 947241, 947194, 944786	422	151	16709	1.04887	1	0.986533	100
GOTERM_BP_FAT	GO:0006826~iron ion transport	4	0.743494	0.679542	948325, 946345, 948413, 946816	422	138	16709	1.14767	1	0.975872	100
GOTERM_BP_FAT	GO:0000041~transition metal ion transport	5	0.929368	0.766063	945189, 948325, 946345, 948413, 946816	422	206	16709	0.961039	1	0.990163	100
GOTERM_BP_FAT	GO:0015674~di-, tri-valent inorganic cation transport	4	0.743494	0.782296	948325, 946345, 948413, 946816	422	163	16709	0.971651	1	0.991817	100
GOTERM_BP_FAT	GO:0030001~metal ion transport	10	1.85874	0.834418	948577, 944822, 945189, 947972, 948325, 946345, 948371, 948413, 946816, 945755	422	466	16709	0.849674	1	0.996173	100
GOTERM_BP_FAT	GO:0006814~sodium ion transport	3	0.557621	0.866127	948577, 944822, 948371	422	138	16709	0.860756	1	0.997962	100
GOTERM_BP_FAT	GO:0015672~monovalent inorganic cation transport	6	1.11524	0.86662	948577, 944822, 947972, 948371, 948252, 945755	422	294	16709	0.808057	1	0.997928	100
GOTERM_BP_FAT	GO:0006812~cation transport	11	2.04461	0.906935	948577, 944822, 945189, 947972, 948325, 946345, 948371, 948413, 948252, 946816, 945755	422	564	16709	0.772239	1	0.999243	100
GOTERM_BP_FAT	GO:0006811~ion transport	14	2.60223	0.98345	945189, 948325, 948371, 948252, 946889, 945755, 948577, 948009, 945554, 944822, 947972, 946345, 948413, 946816	422	851	16709	0.651383	1	0.999995	100

## Sheet: protein_trans-up-regulated
Category	Term	Count	%	Pvalue	Genes	List Total	Pop Hits	Pop Total	Fold Enrichment	Bonferroni	Benjamini	FDR
GOTERM_BP_FAT	GO:0006308~DNA catabolic process	6	2.94118	1.17581957552e-05	949122, 947256, 947367, 945049, 947560, 947203	141	36	16709	19.7506	0.00483269	0.00483269	0.0164697
GOTERM_BP_FAT	GO:0009057~macromolecule catabolic process	11	5.39216	2.70255626478e-05	949122, 945494, 947256, 948877, 947367, 947176, 947941, 948272, 945049, 947560, 947203	141	233	16709	5.59459	0.0110729	0.00555187	0.0378509
GOTERM_BP_FAT	GO:0044265~cellular macromolecule catabolic process	7	3.43137	4.5204470936e-05	949122, 947256, 947367, 947176, 945049, 947560, 947203	141	77	16709	10.773	0.0184523	0.00618899	0.063304
GOTERM_BP_FAT	GO:0009991~response to extracellular stimulus	7	3.43137	0.000617518	948149, 947709, 948996, 948209, 948010, 948914, 947203	141	124	16709	6.68972	0.224693	0.0616423	0.861557
GOTERM_BP_FAT	GO:0031668~cellular response to extracellular stimulus	6	2.94118	0.00223632	948149, 947709, 948996, 948209, 948914, 947203	141	109	16709	6.52313	0.602434	0.108901	3.08749
GOTERM_BP_FAT	GO:0009432~SOS response	4	1.96078	0.0151923	948149, 948996, 948209, 947203	141	62	16709	7.64539	0.998177	0.325783	19.3013
GOTERM_BP_FAT	GO:0033554~cellular response to stress	10	4.90196	0.0310367	947367, 948149, 947709, 948996, 948209, 944914, 947560, 947447, 948914, 947203	141	520	16709	2.27891	0.999998	0.431511	35.7028
GOTERM_BP_FAT	GO:0006974~response to DNA damage stimulus	7	3.43137	0.181798	947367, 948996, 948209, 944914, 947560, 947447, 947203	141	454	16709	1.82715	1	0.765497	93.9835
GOTERM_BP_FAT	GO:0006281~DNA repair	7	3.43137	0.181798	947367, 948996, 948209, 944914, 947560, 947447, 947203	141	454	16709	1.82715	1	0.765497	93.9835
GOTERM_BP_FAT	GO:0006259~DNA metabolic process	17	8.33333	0.988472	949122, 947256, 947155, 948996, 948209, 945049, 947560, 948355, 947447, 947367, 948890, 946141, 946064, 944914, 948426, 946065, 947203	141	3022	16709	0.666631	1	1	100
GOTERM_BP_FAT	GO:0034440~lipid oxidation	4	1.96078	0.00198053	944990, 946721, 947444, 945938	141	30	16709	15.8005	0.558151	0.110133	2.73888
GOTERM_BP_FAT	GO:0019395~fatty acid oxidation	4	1.96078	0.00198053	944990, 946721, 947444, 945938	141	30	16709	15.8005	0.558151	0.110133	2.73888
GOTERM_BP_FAT	GO:0030258~lipid modification	4	1.96078	0.00239019	944990, 946721, 947444, 945938	141	32	16709	14.8129	0.626911	0.103761	3.29664
GOTERM_BP_FAT	GO:0006631~fatty acid metabolic process	5	2.45098	0.0193926	947037, 944990, 946721, 947444, 945938	141	122	16709	4.8567	0.999687	0.361246	23.9912
GOTERM_BP_FAT	GO:0006826~iron ion transport	7	3.43137	0.00108001	947919, 948325, 945180, 945649, 946838, 948826, 945420	141	138	16709	6.01105	0.359306	0.0851915	1.5023
GOTERM_BP_FAT	GO:0000041~transition metal ion transport	8	3.92157	0.00176357	947919, 945191, 948325, 945180, 945649, 946838, 948826, 945420	141	206	16709	4.60208	0.516755	0.114148	2.44227
GOTERM_BP_FAT	GO:0015674~di-, tri-valent inorganic cation transport	7	3.43137	0.00251183	947919, 948325, 945180, 945649, 946838, 948826, 945420	141	163	16709	5.08911	0.64519	0.0984298	3.46167
GOTERM_BP_FAT	GO:0030001~metal ion transport	9	4.41176	0.0425399	947919, 945191, 948325, 945362, 945180, 945649, 946838, 948826, 945420	141	466	16709	2.2887	1	0.428615	45.6077
GOTERM_BP_FAT	GO:0006811~ion transport	13	6.37255	0.0538239	947919, 947179, 948325, 945046, 948826, 946505, 945191, 945362, 945180, 945649, 947787, 946838, 945420	141	851	16709	1.81028	1	0.459937	53.9304
GOTERM_BP_FAT	GO:0006812~cation transport	9	4.41176	0.101804	947919, 945191, 948325, 945362, 945180, 945649, 946838, 948826, 945420	141	564	16709	1.89101	1	0.634081	77.776
GOTERM_BP_FAT	GO:0009991~response to extracellular stimulus	7	3.43137	0.000617518	948149, 947709, 948996, 948209, 948010, 948914, 947203	141	124	16709	6.68972	0.224693	0.0616423	0.861557
GOTERM_BP_FAT	GO:0031667~response to nutrient levels	3	1.47059	0.0680989	947709, 948010, 948914	141	51	16709	6.9708	1	0.516374	62.7667
GOTERM_BP_FAT	GO:0042594~response to starvation	3	1.47059	0.0680989	947709, 948010, 948914	141	51	16709	6.9708	1	0.516374	62.7667
GOTERM_BP_FAT	GO:0006417~regulation of translation	3	1.47059	0.0328302	947176, 947793, 947058	141	34	16709	10.4562	0.999999	0.410785	37.3499
GOTERM_BP_FAT	GO:0032268~regulation of cellular protein metabolic process	3	1.47059	0.0328302	947176, 947793, 947058	141	34	16709	10.4562	0.999999	0.410785	37.3499
GOTERM_BP_FAT	GO:0010608~posttranscriptional regulation of gene expression	3	1.47059	0.0503422	947176, 947793, 947058	141	43	16709	8.26769	1	0.455581	51.498
GOTERM_BP_FAT	GO:0016051~carbohydrate biosynthetic process	13	6.37255	0.00573558	948409, 947176, 945428, 945671, 947482, 945180, 945357, 948149, 947409, 946064, 948301, 947941, 946065	141	617	16709	2.49683	0.906506	0.17921	7.74148
GOTERM_BP_FAT	GO:0005976~polysaccharide metabolic process	14	6.86275	0.0068484	945494, 945428, 945671, 948272, 948877, 947482, 945180, 945357, 948149, 947409, 946064, 948301, 947941, 946065	141	712	16709	2.33013	0.941061	0.183095	9.17746
GOTERM_BP_FAT	GO:0000271~polysaccharide biosynthetic process	11	5.39216	0.0155482	945428, 947482, 945671, 945180, 945357, 946064, 948301, 947409, 948149, 947941, 946065	141	540	16709	2.41396	0.998429	0.315986	19.7089
GOTERM_BP_FAT	GO:0006023~aminoglycan biosynthetic process	4	1.96078	0.0325364	945428, 945671, 946064, 946065	141	83	16709	5.71101	0.999999	0.420226	37.0828
GOTERM_BP_FAT	GO:0006024~glycosaminoglycan biosynthetic process	4	1.96078	0.0325364	945428, 945671, 946064, 946065	141	83	16709	5.71101	0.999999	0.420226	37.0828
GOTERM_BP_FAT	GO:0009252~peptidoglycan biosynthetic process	4	1.96078	0.0325364	945428, 945671, 946064, 946065	141	83	16709	5.71101	0.999999	0.420226	37.0828
GOTERM_BP_FAT	GO:0044038~cell wall macromolecule biosynthetic process	4	1.96078	0.0355964	945428, 945671, 946064, 946065	141	86	16709	5.51179	1	0.424824	39.8138
GOTERM_BP_FAT	GO:0070589~cellular component macromolecule biosynthetic process	4	1.96078	0.0355964	945428, 945671, 946064, 946065	141	86	16709	5.51179	1	0.424824	39.8138
GOTERM_BP_FAT	GO:0000270~peptidoglycan metabolic process	6	2.94118	0.0360149	945494, 948877, 945428, 945671, 946064, 946065	141	217	16709	3.2766	1	0.417084	40.1787
GOTERM_BP_FAT	GO:0030203~glycosaminoglycan metabolic process	6	2.94118	0.0360149	945494, 948877, 945428, 945671, 946064, 946065	141	217	16709	3.2766	1	0.417084	40.1787
GOTERM_BP_FAT	GO:0010382~cellular cell wall macromolecule metabolic process	4	1.96078	0.0366484	945428, 945671, 946064, 946065	141	87	16709	5.44844	1	0.411654	40.7269
GOTERM_BP_FAT	GO:0006022~aminoglycan metabolic process	6	2.94118	0.0391106	945494, 948877, 945428, 945671, 946064, 946065	141	222	16709	3.2028	1	0.42184	42.8142
GOTERM_BP_FAT	GO:0042546~cell wall biogenesis	4	1.96078	0.0444534	945428, 945671, 946064, 946065	141	94	16709	5.0427	1	0.433177	47.1107
GOTERM_BP_FAT	GO:0009273~peptidoglycan-based cell wall biogenesis	4	1.96078	0.0444534	945428, 945671, 946064, 946065	141	94	16709	5.0427	1	0.433177	47.1107
GOTERM_BP_FAT	GO:0044036~cell wall macromolecule metabolic process	5	2.45098	0.153593	945428, 945671, 946064, 948272, 946065	141	247	16709	2.39886	1	0.726453	90.3277
GOTERM_BP_FAT	GO:0045229~external encapsulating structure organization	5	2.45098	0.21183	945494, 948877, 945428, 945671, 947409	141	282	16709	2.10113	1	0.799664	96.4368
GOTERM_BP_FAT	GO:0007047~cell wall organization	4	1.96078	0.356078	945494, 948877, 945428, 945671	141	253	16709	1.87357	1	0.922251	99.79
GOTERM_BP_FAT	GO:0043933~macromolecular complex subunit organization	6	2.94118	0.00887608	946697, 949073, 947567, 947050, 947793, 945152	141	151	16709	4.70875	0.974607	0.217205	11.7407
GOTERM_BP_FAT	GO:0065003~macromolecular complex assembly	5	2.45098	0.023253	946697, 949073, 947567, 947050, 945152	141	129	16709	4.59316	0.999938	0.384098	28.0771
GOTERM_BP_FAT	GO:0034621~cellular macromolecular complex subunit organization	4	1.96078	0.0504936	946697, 949073, 947793, 945152	141	99	16709	4.78802	1	0.447317	51.6062
GOTERM_BP_FAT	GO:0006461~protein complex assembly	4	1.96078	0.0926246	946697, 949073, 947567, 947050	141	128	16709	3.70324	1	0.614601	74.3741
GOTERM_BP_FAT	GO:0070271~protein complex biogenesis	4	1.96078	0.0926246	946697, 949073, 947567, 947050	141	128	16709	3.70324	1	0.614601	74.3741
GOTERM_BP_FAT	GO:0034622~cellular macromolecular complex assembly	3	1.47059	0.13619	946697, 949073, 945152	141	77	16709	4.61702	1	0.700714	87.1369
GOTERM_BP_FAT	GO:0000160~two-component signal transduction system (phosphorelay)	13	6.37255	0.00437564	945795, 945978, 948361, 945683, 945046, 947459, 947444, 946600, 948922, 946182, 945233, 946199, 947013	141	596	16709	2.58481	0.835808	0.151468	5.95799
GOTERM_BP_FAT	GO:0043933~macromolecular complex subunit organization	6	2.94118	0.00887608	946697, 949073, 947567, 947050, 947793, 945152	141	151	16709	4.70875	0.974607	0.217205	11.7407
GOTERM_BP_FAT	GO:0032774~RNA biosynthetic process	4	1.96078	0.0296208	947567, 947050, 947793, 948426	141	80	16709	5.92518	0.999996	0.430558	34.374
GOTERM_BP_FAT	GO:0006350~transcription	24	11.7647	0.0414035	945795, 946639, 947567, 948361, 945683, 948055, 947050, 945046, 947459, 947278, 947586, 947444, 948849, 946182, 948922, 948107, 946199, 946141, 947793, 946087, 948469, 946065, 945893, 945938	141	1886	16709	1.508	1	0.429922	44.6964
GOTERM_BP_FAT	GO:0006351~transcription, DNA-dependent	3	1.47059	0.0850554	947567, 947050, 947793	141	58	16709	6.12949	1	0.590678	71.2117
GOTERM_BP_FAT	GO:0006355~regulation of transcription, DNA-dependent	25	12.2549	0.154489	948361, 945683, 947050, 945868, 945669, 947459, 948107, 945233, 946199, 946498, 945938, 945795, 946639, 947567, 948055, 945046, 947278, 947586, 947444, 948849, 946600, 946182, 948922, 946087, 948469	141	2311	16709	1.28195	1	0.722062	90.4702
GOTERM_BP_FAT	GO:0051252~regulation of RNA metabolic process	25	12.2549	0.157539	948361, 945683, 947050, 945868, 945669, 947459, 948107, 945233, 946199, 946498, 945938, 945795, 946639, 947567, 948055, 945046, 947278, 947586, 947444, 948849, 946600, 946182, 948922, 946087, 948469	141	2317	16709	1.27863	1	0.723114	90.9406
GOTERM_BP_FAT	GO:0045449~regulation of transcription	27	13.2353	0.185407	948361, 945683, 947050, 945669, 945868, 947459, 948107, 945233, 946199, 946498, 945938, 945795, 946639, 947567, 948055, 945046, 947278, 947586, 947444, 948849, 946600, 946182, 948922, 947793, 946087, 948469, 946065	141	2591	16709	1.23489	1	0.761166	94.3447
GOTERM_BP_FAT	GO:0044271~nitrogen compound biosynthetic process	12	5.88235	0.384706	947966, 948220, 946794, 947165, 945362, 948361, 948362, 947049, 945372, 948469, 947444, 946200	141	1164	16709	1.22169	1	0.935492	99.889
GOTERM_BP_FAT	GO:0009057~macromolecule catabolic process	11	5.39216	2.70255626478e-05	949122, 945494, 947256, 948877, 947367, 947176, 947941, 948272, 945049, 947560, 947203	141	233	16709	5.59459	0.0110729	0.00555187	0.0378509
GOTERM_BP_FAT	GO:0016051~carbohydrate biosynthetic process	13	6.37255	0.00573558	948409, 947176, 945428, 945671, 947482, 945180, 945357, 948149, 947409, 946064, 948301, 947941, 946065	141	617	16709	2.49683	0.906506	0.17921	7.74148
GOTERM_BP_FAT	GO:0016052~carbohydrate catabolic process	13	6.37255	0.00610444	945494, 948409, 947176, 948547, 947165, 948272, 947586, 948849, 948877, 945357, 947641, 947941, 946795	141	622	16709	2.47676	0.91976	0.176389	8.21978
GOTERM_BP_FAT	GO:0005976~polysaccharide metabolic process	14	6.86275	0.0068484	945494, 945428, 945671, 948272, 948877, 947482, 945180, 945357, 948149, 947409, 946064, 948301, 947941, 946065	141	712	16709	2.33013	0.941061	0.183095	9.17746
GOTERM_BP_FAT	GO:0000271~polysaccharide biosynthetic process	11	5.39216	0.0155482	945428, 947482, 945671, 945180, 945357, 946064, 948301, 947409, 948149, 947941, 946065	141	540	16709	2.41396	0.998429	0.315986	19.7089
GOTERM_BP_FAT	GO:0019319~hexose biosynthetic process	3	1.47059	0.0546029	948409, 947176, 947482	141	45	16709	7.90024	1	0.45599	54.4589
GOTERM_BP_FAT	GO:0034637~cellular carbohydrate biosynthetic process	8	3.92157	0.109898	948409, 947176, 947482, 945180, 945357, 948301, 947409, 948149	141	481	16709	1.97095	1	0.655578	80.4229
GOTERM_BP_FAT	GO:0008610~lipid biosynthetic process	8	3.92157	0.125398	948269, 947482, 944811, 945180, 947037, 945774, 947409, 948149	141	498	16709	1.90367	1	0.691033	84.6934
GOTERM_BP_FAT	GO:0046364~monosaccharide biosynthetic process	3	1.47059	0.13335	948409, 947176, 947482	141	76	16709	4.67777	1	0.707253	86.5317
GOTERM_BP_FAT	GO:0000272~polysaccharide catabolic process	4	1.96078	0.135372	945494, 948877, 947941, 948272	141	152	16709	3.11851	1	0.705658	86.9652
GOTERM_BP_FAT	GO:0046165~alcohol biosynthetic process	3	1.47059	0.13619	948409, 947176, 947482	141	77	16709	4.61702	1	0.700714	87.1369
GOTERM_BP_FAT	GO:0044264~cellular polysaccharide metabolic process	7	3.43137	0.152916	947482, 945180, 945357, 948301, 947409, 948149, 947941	141	430	16709	1.92913	1	0.738326	90.2188
GOTERM_BP_FAT	GO:0033692~cellular polysaccharide biosynthetic process	6	2.94118	0.254265	947482, 945180, 945357, 948301, 947409, 948149	141	406	16709	1.75128	1	0.853195	98.3588
GOTERM_BP_FAT	GO:0006091~generation of precursor metabolites and energy	9	4.41176	0.288187	948409, 945795, 946482, 946182, 947176, 946961, 947941, 944980, 946702	141	746	16709	1.42967	1	0.880214	99.1451
GOTERM_BP_FAT	GO:0019318~hexose metabolic process	6	2.94118	0.320619	947937, 948409, 947176, 947482, 945357, 947941	141	447	16709	1.59065	1	0.907184	99.5551
GOTERM_BP_FAT	GO:0005996~monosaccharide metabolic process	7	3.43137	0.436889	947937, 948409, 947176, 947482, 945357, 947941, 948229	141	632	16709	1.31254	1	0.946121	99.9679
GOTERM_BP_FAT	GO:0009103~lipopolysaccharide biosynthetic process	4	1.96078	0.493559	947482, 945180, 947409, 948149	141	315	16709	1.50481	1	0.954052	99.9927
GOTERM_BP_FAT	GO:0008653~lipopolysaccharide metabolic process	4	1.96078	0.5124	947482, 945180, 947409, 948149	141	324	16709	1.46301	1	0.959907	99.9957
GOTERM_BP_FAT	GO:0006006~glucose metabolic process	4	1.96078	0.566623	947937, 948409, 947176, 947941	141	351	16709	1.35047	1	0.971318	99.9992
GOTERM_BP_FAT	GO:0044275~cellular carbohydrate catabolic process	3	1.47059	0.581519	948409, 947176, 947941	141	232	16709	1.53237	1	0.973358	99.9995
GOTERM_BP_FAT	GO:0006811~ion transport	13	6.37255	0.0538239	947919, 947179, 948325, 945046, 948826, 946505, 945191, 945362, 945180, 945649, 947787, 946838, 945420	141	851	16709	1.81028	1	0.459937	53.9304
GOTERM_BP_FAT	GO:0015698~inorganic anion transport	4	1.96078	0.100983	946505, 947179, 945362, 945046	141	133	16709	3.56402	1	0.639395	77.4898
GOTERM_BP_FAT	GO:0006820~anion transport	4	1.96078	0.275976	946505, 947179, 945362, 945046	141	218	16709	2.17438	1	0.870864	98.915
GOTERM_BP_FAT	GO:0000160~two-component signal transduction system (phosphorelay)	13	6.37255	0.00437564	945795, 945978, 948361, 945683, 945046, 947459, 947444, 946600, 948922, 946182, 945233, 946199, 947013	141	596	16709	2.58481	0.835808	0.151468	5.95799
GOTERM_BP_FAT	GO:0006793~phosphorus metabolic process	7	3.43137	0.178072	945233, 945978, 945774, 947013, 946961, 945046, 948010	141	451	16709	1.8393	1	0.763724	93.5881
GOTERM_BP_FAT	GO:0016310~phosphorylation	5	2.45098	0.396411	945233, 945978, 945774, 947013, 946961	141	381	16709	1.55516	1	0.932884	99.9152
GOTERM_BP_FAT	GO:0018202~peptidyl-histidine modification	3	1.47059	0.40074	945233, 945978, 947013	141	164	16709	2.16775	1	0.933111	99.9233
GOTERM_BP_FAT	GO:0018106~peptidyl-histidine phosphorylation	3	1.47059	0.40074	945233, 945978, 947013	141	164	16709	2.16775	1	0.933111	99.9233
GOTERM_BP_FAT	GO:0006468~protein amino acid phosphorylation	3	1.47059	0.460546	945233, 945978, 947013	141	185	16709	1.92168	1	0.949793	99.9824
GOTERM_BP_FAT	GO:0006796~phosphate metabolic process	5	2.45098	0.465674	945233, 945978, 945774, 947013, 946961	141	418	16709	1.41751	1	0.946833	99.9846
GOTERM_BP_FAT	GO:0042401~biogenic amine biosynthetic process	3	1.47059	0.13335	948220, 947165, 947444	141	76	16709	4.67777	1	0.707253	86.5317
GOTERM_BP_FAT	GO:0042398~cellular amino acid derivative biosynthetic process	3	1.47059	0.247616	948220, 947165, 947444	141	114	16709	3.11851	1	0.849019	98.1415
GOTERM_BP_FAT	GO:0006576~biogenic amine metabolic process	3	1.47059	0.352862	948220, 947165, 947444	141	148	16709	2.4021	1	0.925619	99.7749
GOTERM_BP_FAT	GO:0044271~nitrogen compound biosynthetic process	12	5.88235	0.384706	947966, 948220, 946794, 947165, 945362, 948361, 948362, 947049, 945372, 948469, 947444, 946200	141	1164	16709	1.22169	1	0.935492	99.889
GOTERM_BP_FAT	GO:0006575~cellular amino acid derivative metabolic process	3	1.47059	0.545136	948220, 947165, 947444	141	217	16709	1.6383	1	0.967169	99.9984
GOTERM_BP_FAT	GO:0009309~amine biosynthetic process	6	2.94118	0.568297	947966, 948220, 947165, 948361, 947444, 946200	141	600	16709	1.18504	1	0.970739	99.9992
GOTERM_BP_FAT	GO:0006261~DNA-dependent DNA replication	4	1.96078	0.118643	948890, 946141, 948209, 948426	141	143	16709	3.31478	1	0.677334	82.9515
GOTERM_BP_FAT	GO:0006260~DNA replication	6	2.94118	0.320619	948890, 947155, 946141, 945049, 948209, 948426	141	447	16709	1.59065	1	0.907184	99.5551
GOTERM_BP_FAT	GO:0006259~DNA metabolic process	17	8.33333	0.988472	949122, 947256, 947155, 948996, 948209, 945049, 947560, 948355, 947447, 947367, 948890, 946141, 946064, 944914, 948426, 946065, 947203	141	3022	16709	0.666631	1	1	100
GOTERM_BP_FAT	GO:0055114~oxidation reduction	22	10.7843	0.184609	946389, 948325, 947736, 948362, 947155, 949049, 944980, 946702, 946591, 946200, 946482, 948018, 947389, 947049, 948755, 946961, 948756, 945520, 946800, 947707, 946795, 947306	141	2037	16709	1.27986	1	0.765366	94.2667
GOTERM_BP_FAT	GO:0006091~generation of precursor metabolites and energy	9	4.41176	0.288187	948409, 945795, 946482, 946182, 947176, 946961, 947941, 944980, 946702	141	746	16709	1.42967	1	0.880214	99.1451
GOTERM_BP_FAT	GO:0022900~electron transport chain	3	1.47059	0.759805	946482, 946961, 944980	141	325	16709	1.09388	1	0.995443	100
GOTERM_BP_FAT	GO:0046417~chorismate metabolic process	3	1.47059	0.13619	948220, 946495, 946200	141	77	16709	4.61702	1	0.700714	87.1369
GOTERM_BP_FAT	GO:0046394~carboxylic acid biosynthetic process	8	3.92157	0.35081	947966, 948220, 947165, 947037, 948361, 946495, 948469, 946200	141	685	16709	1.38398	1	0.927022	99.7647
GOTERM_BP_FAT	GO:0016053~organic acid biosynthetic process	8	3.92157	0.354924	947966, 948220, 947165, 947037, 948361, 946495, 948469, 946200	141	688	16709	1.37795	1	0.924243	99.7847
GOTERM_BP_FAT	GO:0044271~nitrogen compound biosynthetic process	12	5.88235	0.384706	947966, 948220, 946794, 947165, 945362, 948361, 948362, 947049, 945372, 948469, 947444, 946200	141	1164	16709	1.22169	1	0.935492	99.889
GOTERM_BP_FAT	GO:0043648~dicarboxylic acid metabolic process	3	1.47059	0.40331	948220, 946495, 946200	141	165	16709	2.15461	1	0.932316	99.9278
GOTERM_BP_FAT	GO:0006865~amino acid transport	4	1.96078	0.419504	947966, 948220, 946533, 947165	141	281	16709	1.68688	1	0.939247	99.9509
GOTERM_BP_FAT	GO:0018130~heterocycle biosynthetic process	5	2.45098	0.445317	948220, 947165, 945362, 948362, 948469	141	407	16709	1.45582	1	0.948242	99.974
GOTERM_BP_FAT	GO:0015849~organic acid transport	5	2.45098	0.449036	947966, 948220, 946533, 947165, 946721	141	409	16709	1.4487	1	0.948123	99.9764
GOTERM_BP_FAT	GO:0046942~carboxylic acid transport	5	2.45098	0.449036	947966, 948220, 946533, 947165, 946721	141	409	16709	1.4487	1	0.948123	99.9764
GOTERM_BP_FAT	GO:0015837~amine transport	4	1.96078	0.463573	947966, 948220, 946533, 947165	141	301	16709	1.5748	1	0.947633	99.9837
GOTERM_BP_FAT	GO:0009309~amine biosynthetic process	6	2.94118	0.568297	947966, 948220, 947165, 948361, 947444, 946200	141	600	16709	1.18504	1	0.970739	99.9992
GOTERM_BP_FAT	GO:0008652~cellular amino acid biosynthetic process	5	2.45098	0.681115	947966, 948220, 947165, 948361, 946200	141	550	16709	1.0773	1	0.988231	100
GOTERM_BP_FAT	GO:0006091~generation of precursor metabolites and energy	9	4.41176	0.288187	948409, 945795, 946482, 946182, 947176, 946961, 947941, 944980, 946702	141	746	16709	1.42967	1	0.880214	99.1451
GOTERM_BP_FAT	GO:0009061~anaerobic respiration	3	1.47059	0.385684	945795, 946182, 946961	141	159	16709	2.23592	1	0.933647	99.8914
GOTERM_BP_FAT	GO:0015980~energy derivation by oxidation of organic compounds	5	2.45098	0.465674	945795, 946182, 946961, 947941, 946702	141	418	16709	1.41751	1	0.946833	99.9846
GOTERM_BP_FAT	GO:0045333~cellular respiration	4	1.96078	0.604359	945795, 946182, 946961, 946702	141	371	16709	1.27767	1	0.977233	99.9998
GOTERM_BP_FAT	GO:0055114~oxidation reduction	22	10.7843	0.184609	946389, 948325, 947736, 948362, 947155, 949049, 944980, 946702, 946591, 946200, 946482, 948018, 947389, 947049, 948755, 946961, 948756, 945520, 946800, 947707, 946795, 947306	141	2037	16709	1.27986	1	0.765366	94.2667
GOTERM_BP_FAT	GO:0006733~oxidoreduction coenzyme metabolic process	3	1.47059	0.362147	948409, 947389, 947049	141	151	16709	2.35438	1	0.923693	99.8161
GOTERM_BP_FAT	GO:0044271~nitrogen compound biosynthetic process	12	5.88235	0.384706	947966, 948220, 946794, 947165, 945362, 948361, 948362, 947049, 945372, 948469, 947444, 946200	141	1164	16709	1.22169	1	0.935492	99.889
GOTERM_BP_FAT	GO:0051186~cofactor metabolic process	7	3.43137	0.513264	948409, 945362, 947389, 948362, 947049, 946702, 948469	141	684	16709	1.21276	1	0.958821	99.9958
GOTERM_BP_FAT	GO:0006732~coenzyme metabolic process	5	2.45098	0.554361	948409, 945362, 947389, 947049, 946702	141	468	16709	1.26606	1	0.968843	99.9988
GOTERM_BP_FAT	GO:0009108~coenzyme biosynthetic process	3	1.47059	0.669939	945362, 947389, 947049	141	273	16709	1.30224	1	0.987615	100
GOTERM_BP_FAT	GO:0051188~cofactor biosynthetic process	4	1.96078	0.734216	945362, 947389, 948362, 947049	141	452	16709	1.0487	1	0.993916	100
GOTERM_BP_FAT	GO:0006399~tRNA metabolic process	4	1.96078	0.387978	944846, 947448, 946800, 947707	141	267	16709	1.77533	1	0.932603	99.897
GOTERM_BP_FAT	GO:0034660~ncRNA metabolic process	5	2.45098	0.388818	944846, 947448, 946800, 947707, 948519	141	377	16709	1.57167	1	0.930686	99.8989
GOTERM_BP_FAT	GO:0034470~ncRNA processing	4	1.96078	0.461402	947448, 946800, 947707, 948519	141	300	16709	1.58005	1	0.94841	99.9828
GOTERM_BP_FAT	GO:0008033~tRNA processing	3	1.47059	0.47436	947448, 946800, 947707	141	190	16709	1.87111	1	0.949066	99.9878
GOTERM_BP_FAT	GO:0009451~RNA modification	3	1.47059	0.479826	947448, 946800, 948519	141	192	16709	1.85162	1	0.949813	99.9894
GOTERM_BP_FAT	GO:0006396~RNA processing	4	1.96078	0.589524	947448, 946800, 947707, 948519	141	363	16709	1.30582	1	0.974488	99.9996
GOTERM_BP_FAT	GO:0044271~nitrogen compound biosynthetic process	12	5.88235	0.384706	947966, 948220, 946794, 947165, 945362, 948361, 948362, 947049, 945372, 948469, 947444, 946200	141	1164	16709	1.22169	1	0.935492	99.889
GOTERM_BP_FAT	GO:0009165~nucleotide biosynthetic process	3	1.47059	0.643643	946794, 947049, 945372	141	260	16709	1.36735	1	0.984513	99.9999
GOTERM_BP_FAT	GO:0034654~nucleobase, nucleoside, nucleotide and nucleic acid biosynthetic process	3	1.47059	0.767233	946794, 947049, 945372	141	330	16709	1.0773	1	0.995746	100
GOTERM_BP_FAT	GO:0034404~nucleobase, nucleoside and nucleotide biosynthetic process	3	1.47059	0.767233	946794, 947049, 945372	141	330	16709	1.0773	1	0.995746	100

## Sheet: protein_trans-down-regulated
Category	Term	Count	%	Pvalue	Genes	List Total	Pop Hits	Pop Total	Fold Enrichment	Bonferroni	Benjamini	FDR
GOTERM_BP_FAT	GO:0009061~anaerobic respiration	9	6.08108	1.32065551928e-05	946757, 946147, 946764, 949081, 948982, 947623, 945782, 946720, 946734	115	159	16709	8.22428	0.00479568	0.00479568	0.0181661
GOTERM_BP_FAT	GO:0015980~energy derivation by oxidation of organic compounds	13	8.78378	2.83624089814e-05	946757, 946764, 948982, 945080, 947623, 945782, 946720, 946734, 944988, 947003, 946147, 949081, 945615	115	418	16709	4.51876	0.010271	0.00514873	0.0390097
GOTERM_BP_FAT	GO:0006091~generation of precursor metabolites and energy	17	11.4865	4.58603028013e-05	946757, 946764, 946587, 948982, 945080, 944804, 945782, 947623, 946720, 948649, 946734, 944988, 947003, 946147, 949081, 946344, 945615	115	746	16709	3.31103	0.016555	0.00554906	0.0630693
GOTERM_BP_FAT	GO:0045333~cellular respiration	11	7.43243	0.000226352	946757, 946147, 946764, 949081, 948982, 945080, 947623, 945782, 946720, 945615, 946734	115	371	16709	4.30796	0.0790978	0.0203896	0.310932
GOTERM_BP_FAT	GO:0006113~fermentation	4	2.7027	0.00356315	944988, 947003, 946147, 947623	115	45	16709	12.9152	0.727278	0.194708	4.79179
GOTERM_BP_FAT	GO:0044271~nitrogen compound biosynthetic process	17	11.4865	0.00555631	945489, 948714, 947148, 946116, 948166, 945452, 947446, 944798, 945387, 945065, 945826, 948370, 948492, 947376, 945368, 946018, 946019	115	1164	16709	2.12202	0.868419	0.251537	7.37847
GOTERM_BP_FAT	GO:0051188~cofactor biosynthetic process	9	6.08108	0.0122536	944885, 945387, 945065, 945368, 946720, 945452, 947446, 946734, 947947	115	452	16709	2.89306	0.988755	0.429353	15.6005
GOTERM_BP_FAT	GO:0009060~aerobic respiration	5	3.37838	0.0133911	946757, 946147, 946764, 945080, 945615	115	134	16709	5.42148	0.992608	0.420306	16.9278
GOTERM_BP_FAT	GO:0055114~oxidation reduction	23	15.5405	0.0188839	946757, 946764, 945496, 946212, 947243, 946587, 946949, 945080, 946410, 949068, 945782, 948649, 944798, 947446, 948342, 949096, 944988, 947003, 946344, 945065, 947376, 945615, 946018	115	2037	16709	1.64055	0.999031	0.500401	23.069
GOTERM_BP_FAT	GO:0009108~coenzyme biosynthetic process	6	4.05405	0.0391762	945065, 945368, 946720, 945452, 946734, 947947	115	273	16709	3.19331	1	0.516812	42.2917
GOTERM_BP_FAT	GO:0051186~cofactor metabolic process	10	6.75676	0.0442884	946147, 944885, 945387, 945065, 945368, 946720, 945452, 947446, 946734, 947947	115	684	16709	2.12421	1	0.496935	46.3752
GOTERM_BP_FAT	GO:0006766~vitamin metabolic process	6	4.05405	0.0625611	948711, 948714, 945387, 948492, 946720, 946734	115	312	16709	2.79415	1	0.595236	58.8819
GOTERM_BP_FAT	GO:0022900~electron transport chain	6	4.05405	0.0717944	946587, 946344, 945080, 945782, 948649, 945615	115	325	16709	2.68238	1	0.633735	64.1163
GOTERM_BP_FAT	GO:0006732~coenzyme metabolic process	7	4.72973	0.100976	946147, 945065, 945368, 946720, 945452, 946734, 947947	115	468	16709	2.17323	1	0.713461	76.8766
GOTERM_BP_FAT	GO:0018130~heterocycle biosynthetic process	6	4.05405	0.145728	947148, 945387, 948492, 945368, 945452, 947446	115	407	16709	2.14195	1	0.752994	88.5448
GOTERM_BP_FAT	GO:0019438~aromatic compound biosynthetic process	4	2.7027	0.164762	948492, 945368, 945452, 946018	115	205	16709	2.83504	1	0.752003	91.598
GOTERM_BP_FAT	GO:0006767~water-soluble vitamin metabolic process	4	2.7027	0.291312	948711, 948714, 945387, 948492	115	276	16709	2.10573	1	0.867558	99.1234
GOTERM_BP_FAT	GO:0009110~vitamin biosynthetic process	4	2.7027	0.298761	945387, 948492, 946720, 946734	115	280	16709	2.07565	1	0.871339	99.242
GOTERM_BP_FAT	GO:0044265~cellular macromolecule catabolic process	5	3.37838	0.00189622	945918, 945864, 949076, 949065, 948215	115	77	16709	9.43478	0.498865	0.129055	2.57722
GOTERM_BP_FAT	GO:0009057~macromolecule catabolic process	6	4.05405	0.021768	945918, 945864, 949076, 947923, 949065, 948215	115	233	16709	3.74152	0.999668	0.435728	26.1223
GOTERM_BP_FAT	GO:0006401~RNA catabolic process	3	2.02703	0.026309	945864, 949065, 948215	115	37	16709	11.7807	0.999939	0.454768	30.7028
GOTERM_BP_FAT	GO:0006023~aminoglycan biosynthetic process	4	2.7027	0.0191484	947152, 946324, 946518, 945756	115	83	16709	7.0022	0.999122	0.472593	23.3537
GOTERM_BP_FAT	GO:0006024~glycosaminoglycan biosynthetic process	4	2.7027	0.0191484	947152, 946324, 946518, 945756	115	83	16709	7.0022	0.999122	0.472593	23.3537
GOTERM_BP_FAT	GO:0009252~peptidoglycan biosynthetic process	4	2.7027	0.0191484	947152, 946324, 946518, 945756	115	83	16709	7.0022	0.999122	0.472593	23.3537
GOTERM_BP_FAT	GO:0070589~cellular component macromolecule biosynthetic process	4	2.7027	0.0210186	947152, 946324, 946518, 945756	115	86	16709	6.75794	0.999562	0.475001	25.3399
GOTERM_BP_FAT	GO:0044038~cell wall macromolecule biosynthetic process	4	2.7027	0.0210186	947152, 946324, 946518, 945756	115	86	16709	6.75794	0.999562	0.475001	25.3399
GOTERM_BP_FAT	GO:0008360~regulation of cell shape	4	2.7027	0.0216635	947152, 946324, 946518, 945756	115	87	16709	6.68026	0.999655	0.458409	26.0137
GOTERM_BP_FAT	GO:0022604~regulation of cell morphogenesis	4	2.7027	0.0216635	947152, 946324, 946518, 945756	115	87	16709	6.68026	0.999655	0.458409	26.0137
GOTERM_BP_FAT	GO:0010382~cellular cell wall macromolecule metabolic process	4	2.7027	0.0216635	947152, 946324, 946518, 945756	115	87	16709	6.68026	0.999655	0.458409	26.0137
GOTERM_BP_FAT	GO:0016051~carbohydrate biosynthetic process	10	6.75676	0.0252888	947152, 948299, 947636, 946570, 944838, 946574, 945510, 946324, 946518, 945756	115	617	16709	2.35487	0.999911	0.462898	29.6973
GOTERM_BP_FAT	GO:0042546~cell wall biogenesis	4	2.7027	0.0264794	947152, 946324, 946518, 945756	115	94	16709	6.18279	0.999943	0.437077	30.8695
GOTERM_BP_FAT	GO:0009273~peptidoglycan-based cell wall biogenesis	4	2.7027	0.0264794	947152, 946324, 946518, 945756	115	94	16709	6.18279	0.999943	0.437077	30.8695
GOTERM_BP_FAT	GO:0000271~polysaccharide biosynthetic process	9	6.08108	0.0315392	947152, 948299, 946570, 944838, 946574, 945510, 946324, 946518, 945756	115	540	16709	2.42159	0.999991	0.476944	35.6517
GOTERM_BP_FAT	GO:0005976~polysaccharide metabolic process	10	6.75676	0.0545115	947152, 948299, 946570, 944838, 946574, 945510, 946324, 947923, 946518, 945756	115	712	16709	2.04067	1	0.557865	53.7497
GOTERM_BP_FAT	GO:0007047~cell wall organization	5	3.37838	0.0949777	947152, 946324, 946518, 945756, 946723	115	253	16709	2.87146	1	0.702057	74.6614
GOTERM_BP_FAT	GO:0045229~external encapsulating structure organization	5	3.37838	0.127182	947152, 946324, 946518, 945756, 946723	115	282	16709	2.57616	1	0.728285	84.6072
GOTERM_BP_FAT	GO:0000270~peptidoglycan metabolic process	4	2.7027	0.184967	947152, 946324, 946518, 945756	115	217	16709	2.67826	1	0.774392	94.001
GOTERM_BP_FAT	GO:0030203~glycosaminoglycan metabolic process	4	2.7027	0.184967	947152, 946324, 946518, 945756	115	217	16709	2.67826	1	0.774392	94.001
GOTERM_BP_FAT	GO:0006022~aminoglycan metabolic process	4	2.7027	0.193575	947152, 946324, 946518, 945756	115	222	16709	2.61794	1	0.771814	94.8162
GOTERM_BP_FAT	GO:0044036~cell wall macromolecule metabolic process	4	2.7027	0.237949	947152, 946324, 946518, 945756	115	247	16709	2.35297	1	0.818303	97.6204
GOTERM_BP_FAT	GO:0044271~nitrogen compound biosynthetic process	17	11.4865	0.00555631	945489, 948714, 947148, 946116, 948166, 945452, 947446, 944798, 945387, 945065, 945826, 948370, 948492, 947376, 945368, 946018, 946019	115	1164	16709	2.12202	0.868419	0.251537	7.37847
GOTERM_BP_FAT	GO:0034654~nucleobase, nucleoside, nucleotide and nucleic acid biosynthetic process	4	2.7027	0.391934	948714, 946116, 945065, 945826	115	330	16709	1.76116	1	0.921951	99.8934
GOTERM_BP_FAT	GO:0034404~nucleobase, nucleoside and nucleotide biosynthetic process	4	2.7027	0.391934	948714, 946116, 945065, 945826	115	330	16709	1.76116	1	0.921951	99.8934
GOTERM_BP_FAT	GO:0044271~nitrogen compound biosynthetic process	17	11.4865	0.00555631	945489, 948714, 947148, 946116, 948166, 945452, 947446, 944798, 945387, 945065, 945826, 948370, 948492, 947376, 945368, 946018, 946019	115	1164	16709	2.12202	0.868419	0.251537	7.37847
GOTERM_BP_FAT	GO:0009084~glutamine family amino acid biosynthetic process	4	2.7027	0.0440608	945489, 947148, 948370, 948166	115	115	16709	5.05376	1	0.525529	46.1992
GOTERM_BP_FAT	GO:0009064~glutamine family amino acid metabolic process	5	3.37838	0.104512	945489, 947148, 946116, 948370, 948166	115	262	16709	2.77282	1	0.704058	78.0966
GOTERM_BP_FAT	GO:0009309~amine biosynthetic process	8	5.40541	0.116106	945489, 947148, 948370, 947376, 948166, 944798, 946018, 946019	115	600	16709	1.93728	1	0.712892	81.6916
GOTERM_BP_FAT	GO:0006865~amino acid transport	5	3.37838	0.126002	945489, 947148, 948166, 946018, 946019	115	281	16709	2.58533	1	0.734178	84.3184
GOTERM_BP_FAT	GO:0046942~carboxylic acid transport	6	4.05405	0.147841	945489, 949103, 947148, 948166, 946018, 946019	115	409	16709	2.13148	1	0.741865	88.9286
GOTERM_BP_FAT	GO:0015849~organic acid transport	6	4.05405	0.147841	945489, 949103, 947148, 948166, 946018, 946019	115	409	16709	2.13148	1	0.741865	88.9286
GOTERM_BP_FAT	GO:0015837~amine transport	5	3.37838	0.150461	945489, 947148, 948166, 946018, 946019	115	301	16709	2.41355	1	0.732595	89.3878
GOTERM_BP_FAT	GO:0008652~cellular amino acid biosynthetic process	7	4.72973	0.173762	945489, 947148, 948370, 948166, 944798, 946018, 946019	115	550	16709	1.84922	1	0.764831	92.7614
GOTERM_BP_FAT	GO:0046394~carboxylic acid biosynthetic process	8	5.40541	0.18736	945489, 947148, 945387, 948370, 948166, 944798, 946018, 946019	115	685	16709	1.69688	1	0.772531	94.2388
GOTERM_BP_FAT	GO:0016053~organic acid biosynthetic process	8	5.40541	0.190159	945489, 947148, 945387, 948370, 948166, 944798, 946018, 946019	115	688	16709	1.68948	1	0.771546	94.5058
GOTERM_BP_FAT	GO:0009451~RNA modification	5	3.37838	0.0425271	948222, 947243, 948119, 947448, 948215	115	192	16709	3.78374	1	0.529175	44.9995
GOTERM_BP_FAT	GO:0006396~RNA processing	6	4.05405	0.102813	948222, 947243, 948119, 947853, 947448, 948215	115	363	16709	2.40158	1	0.708899	77.5181
GOTERM_BP_FAT	GO:0006399~tRNA metabolic process	5	3.37838	0.109992	948222, 947853, 947448, 945765, 948215	115	267	16709	2.72089	1	0.712777	79.8702
GOTERM_BP_FAT	GO:0034660~ncRNA metabolic process	6	4.05405	0.115694	948222, 947243, 947853, 947448, 945765, 948215	115	377	16709	2.3124	1	0.7216	81.5736
GOTERM_BP_FAT	GO:0008033~tRNA processing	4	2.7027	0.140542	948222, 947853, 947448, 948215	115	190	16709	3.05886	1	0.756726	87.5503
GOTERM_BP_FAT	GO:0034470~ncRNA processing	5	3.37838	0.149197	948222, 947243, 947853, 947448, 948215	115	300	16709	2.42159	1	0.737279	89.1684
GOTERM_BP_FAT	GO:0055114~oxidation reduction	23	15.5405	0.0188839	946757, 946764, 945496, 946212, 947243, 946587, 946949, 945080, 946410, 949068, 945782, 948649, 944798, 947446, 948342, 949096, 944988, 947003, 946344, 945065, 947376, 945615, 946018	115	2037	16709	1.64055	0.999031	0.500401	23.069
GOTERM_BP_FAT	GO:0019725~cellular homeostasis	3	2.02703	0.367921	946949, 946410, 948649	115	188	16709	2.31855	1	0.917278	99.8183
GOTERM_BP_FAT	GO:0042592~homeostatic process	3	2.02703	0.406626	946949, 946410, 948649	115	204	16709	2.1367	1	0.925912	99.9238
GOTERM_BP_FAT	GO:0043933~macromolecular complex subunit organization	4	2.7027	0.0844728	946714, 948649, 947970, 948897	115	151	16709	3.84889	1	0.682513	70.3018
GOTERM_BP_FAT	GO:0070271~protein complex biogenesis	3	2.02703	0.217414	946714, 948649, 947970	115	128	16709	3.40537	1	0.802587	96.5694
GOTERM_BP_FAT	GO:0006461~protein complex assembly	3	2.02703	0.217414	946714, 948649, 947970	115	128	16709	3.40537	1	0.802587	96.5694
GOTERM_BP_FAT	GO:0065003~macromolecular complex assembly	3	2.02703	0.21992	946714, 948649, 947970	115	129	16709	3.37897	1	0.800976	96.7174
GOTERM_BP_FAT	GO:0016051~carbohydrate biosynthetic process	10	6.75676	0.0252888	947152, 948299, 947636, 946570, 944838, 946574, 945510, 946324, 946518, 945756	115	617	16709	2.35487	0.999911	0.462898	29.6973
GOTERM_BP_FAT	GO:0000271~polysaccharide biosynthetic process	9	6.08108	0.0315392	947152, 948299, 946570, 944838, 946574, 945510, 946324, 946518, 945756	115	540	16709	2.42159	0.999991	0.476944	35.6517
GOTERM_BP_FAT	GO:0005976~polysaccharide metabolic process	10	6.75676	0.0545115	947152, 948299, 946570, 944838, 946574, 945510, 946324, 947923, 946518, 945756	115	712	16709	2.04067	1	0.557865	53.7497
GOTERM_BP_FAT	GO:0008610~lipid biosynthetic process	6	4.05405	0.25326	948299, 946570, 947496, 944838, 946574, 947364	115	498	16709	1.75055	1	0.829956	98.2001
GOTERM_BP_FAT	GO:0009103~lipopolysaccharide biosynthetic process	4	2.7027	0.364117	948299, 946570, 944838, 946574	115	315	16709	1.84502	1	0.917663	99.8027
GOTERM_BP_FAT	GO:0008653~lipopolysaccharide metabolic process	4	2.7027	0.380836	948299, 946570, 944838, 946574	115	324	16709	1.79377	1	0.920256	99.8632
GOTERM_BP_FAT	GO:0034637~cellular carbohydrate biosynthetic process	5	3.37838	0.416713	948299, 947636, 946570, 944838, 946574	115	481	16709	1.51035	1	0.929467	99.9398
GOTERM_BP_FAT	GO:0033692~cellular polysaccharide biosynthetic process	4	2.7027	0.526265	948299, 946570, 944838, 946574	115	406	16709	1.43148	1	0.968011	99.9966
GOTERM_BP_FAT	GO:0044264~cellular polysaccharide metabolic process	4	2.7027	0.565314	948299, 946570, 944838, 946574	115	430	16709	1.35159	1	0.977421	99.9989
GOTERM_BP_FAT	GO:0006811~ion transport	9	6.08108	0.224982	947179, 948411, 948351, 946410, 948168, 944926, 948166, 947858, 945615	115	851	16709	1.53662	1	0.803597	96.9987
GOTERM_BP_FAT	GO:0015672~monovalent inorganic cation transport	4	2.7027	0.324906	948168, 948166, 947858, 945615	115	294	16709	1.97681	1	0.892969	99.5506
GOTERM_BP_FAT	GO:0006812~cation transport	6	4.05405	0.340834	948351, 946410, 948168, 948166, 947858, 945615	115	564	16709	1.5457	1	0.90309	99.6764
GOTERM_BP_FAT	GO:0030001~metal ion transport	5	3.37838	0.393556	948351, 946410, 948168, 948166, 947858	115	466	16709	1.55897	1	0.920221	99.8972
GOTERM_BP_FAT	GO:0006350~transcription	19	12.8378	0.0886524	945003, 947186, 944804, 947285, 948800, 947995, 945177, 945855, 947636, 949081, 947314, 945510, 946167, 948404, 948427, 947970, 948496, 948381, 946079	115	1886	16709	1.46374	1	0.688136	72.1135
GOTERM_BP_FAT	GO:0000160~two-component signal transduction system (phosphorelay)	6	4.05405	0.384352	945003, 945855, 949081, 947186, 948404, 946723	115	596	16709	1.46271	1	0.919735	99.8735
GOTERM_BP_FAT	GO:0045449~regulation of transcription	19	12.8378	0.506546	945003, 945784, 947186, 944804, 948800, 947995, 945177, 945855, 947636, 949081, 947314, 945510, 946167, 948404, 948427, 947970, 948496, 948381, 946079	115	2591	16709	1.06546	1	0.962976	99.994
GOTERM_BP_FAT	GO:0006355~regulation of transcription, DNA-dependent	16	10.8108	0.623864	945003, 945784, 947186, 944804, 947995, 945177, 945855, 947636, 949081, 947314, 946167, 948404, 948427, 947970, 948381, 946079	115	2311	16709	1.00594	1	0.98627	99.9999
GOTERM_BP_FAT	GO:0051252~regulation of RNA metabolic process	16	10.8108	0.628052	945003, 945784, 947186, 944804, 947995, 945177, 945855, 947636, 949081, 947314, 946167, 948404, 948427, 947970, 948381, 946079	115	2317	16709	1.00334	1	0.986236	99.9999
GOTERM_BP_FAT	GO:0005996~monosaccharide metabolic process	4	2.7027	0.810637	947636, 947314, 944804, 947623	115	632	16709	0.919593	1	0.999127	100
GOTERM_BP_FAT	GO:0006261~DNA-dependent DNA replication	3	2.02703	0.255197	948347, 947471, 945071	115	143	16709	3.04816	1	0.827637	98.2633
GOTERM_BP_FAT	GO:0006260~DNA replication	4	2.7027	0.591779	948347, 947471, 945071, 949076	115	447	16709	1.30018	1	0.982159	99.9996
GOTERM_BP_FAT	GO:0006259~DNA metabolic process	7	4.72973	0.999988	945918, 948347, 948691, 947471, 945071, 949076, 945368	115	3022	16709	0.336555	1	1	100
GOTERM_BP_FAT	GO:0006974~response to DNA damage stimulus	4	2.7027	0.602376	945918, 948347, 948691, 945368	115	454	16709	1.28014	1	0.983326	99.9997
GOTERM_BP_FAT	GO:0006281~DNA repair	4	2.7027	0.602376	945918, 948347, 948691, 945368	115	454	16709	1.28014	1	0.983326	99.9997
GOTERM_BP_FAT	GO:0033554~cellular response to stress	4	2.7027	0.693284	945918, 948347, 948691, 945368	115	520	16709	1.11766	1	0.993661	100
GOTERM_BP_FAT	GO:0006259~DNA metabolic process	7	4.72973	0.999988	945918, 948347, 948691, 947471, 945071, 949076, 945368	115	3022	16709	0.336555	1	1	100

## Sheet: protein_ambiguous
Category	Term	Count	%	Pvalue	Genes	List Total	Pop Hits	Pop Total	Fold Enrichment	Bonferroni	Benjamini	FDR
GOTERM_BP_FAT	GO:0046394~carboxylic acid biosynthetic process	51	8.71795	3.83880858441e-10	945489, 949025, 945642, 947267, 946240, 946516, 948313, 944955, 948455, 948456, 945309, 948126, 945258, 944790, 945771, 947544, 948278, 945528, 949018, 949051, 945227, 945076, 945602, 946165, 947724, 949046, 945031, 946938, 944762, 947289, 948542, 948287, 945568, 947313, 948183, 947961, 947964, 946789, 948434, 944872, 946337, 947383, 944901, 947465, 948258, 948513, 945451, 944989, 948460, 947758,…	464	685	16709	2.68109	2.78313552982e-07	6.95783954896e-08	5.81634895802e-07
GOTERM_BP_FAT	GO:0016053~organic acid biosynthetic process	51	8.71795	4.49099730477e-10	945489, 949025, 945642, 947267, 946240, 946516, 948313, 944955, 948455, 948456, 945309, 948126, 945258, 944790, 945771, 947544, 948278, 945528, 949018, 949051, 945227, 945076, 945602, 946165, 947724, 949046, 945031, 946938, 944762, 947289, 948542, 948287, 945568, 947313, 948183, 947961, 947964, 946789, 948434, 944872, 946337, 947383, 944901, 947465, 948258, 948513, 945451, 944989, 948460, 947758,…	464	688	16709	2.6694	3.25597271145e-07	6.5119462711e-08	6.80451017754e-07
GOTERM_BP_FAT	GO:0008610~lipid biosynthetic process	27	4.61538	0.00156831	949020, 944882, 948327, 944789, 947513, 945060, 948125, 945568, 945064, 945526, 948673, 947734, 947903, 944816, 945143, 944777, 944815, 946580, 948135, 948136, 947953, 948460, 945057, 947303, 949134, 946165, 947758	464	498	16709	1.95239	0.679514	0.02497	2.35003
GOTERM_BP_FAT	GO:0006631~fatty acid metabolic process	8	1.36752	0.0532167	946213, 945568, 948460, 945197, 947528, 946165, 947758, 946721	464	122	16709	2.36136	1	0.295915	56.3322
GOTERM_BP_FAT	GO:0006633~fatty acid biosynthetic process	4	0.683761	0.337182	945568, 948460, 946165, 947758	464	74	16709	1.94653	1	0.803931	99.8033
GOTERM_BP_FAT	GO:0044271~nitrogen compound biosynthetic process	90	15.3846	5.33279847655e-19	946106, 949025, 945489, 947267, 945642, 946240, 946266, 945480, 949129, 945017, 948163, 946516, 945398, 945839, 948313, 944955, 948869, 948767, 948455, 948456, 948311, 945354, 945309, 945396, 948126, 945397, 945258, 945476, 947116, 944790, 945479, 946276, 945771, 947544, 948331, 948278, 949018, 945528, 949051, 945076, 945882, 945602, 947724, 947726, 947450, 949046, 945031, 945620, 946938, 947457,…	464	1164	16709	2.78434	3.8662788955e-16	3.8662788955e-16	8.07996015614e-16
GOTERM_BP_FAT	GO:0015949~nucleobase, nucleoside and nucleotide interconversion	15	2.5641	8.85719773572e-10	944770, 947244, 947546, 944817, 948986, 945834, 948163, 948542, 944989, 945535, 945851, 948910, 946624, 948901, 948607	464	61	16709	8.85511	6.42146590901e-07	1.07024460516e-07	1.34199332757e-06
GOTERM_BP_FAT	GO:0034654~nucleobase, nucleoside, nucleotide and nucleic acid biosynthetic process	27	4.61538	1.8295131022e-06	946106, 949025, 947450, 946266, 948163, 945851, 948869, 948767, 945354, 947116, 944790, 945479, 946276, 945148, 944905, 944817, 946517, 948986, 949079, 945882, 944989, 946794, 948157, 945248, 945556, 946624, 949130	464	330	16709	2.94634	0.00132552	0.000120574	0.00277194
GOTERM_BP_FAT	GO:0034404~nucleobase, nucleoside and nucleotide biosynthetic process	27	4.61538	1.8295131022e-06	946106, 949025, 947450, 946266, 948163, 945851, 948869, 948767, 945354, 947116, 944790, 945479, 946276, 945148, 944905, 944817, 946517, 948986, 949079, 945882, 944989, 946794, 948157, 945248, 945556, 946624, 949130	464	330	16709	2.94634	0.00132552	0.000120574	0.00277194
GOTERM_BP_FAT	GO:0009116~nucleoside metabolic process	17	2.90598	2.71543899263e-06	947116, 945148, 947244, 944905, 944817, 946517, 948542, 949079, 949060, 946794, 948157, 945556, 946624, 949130, 948901, 947719, 948607	464	145	16709	4.22195	0.00196676	0.000164045	0.0041142
GOTERM_BP_FAT	GO:0009165~nucleotide biosynthetic process	19	3.24786	0.000354863	946106, 949025, 947450, 945479, 944790, 946266, 946276, 948986, 948163, 945882, 944989, 946794, 948157, 945851, 945248, 948869, 948767, 945556, 945354	464	260	16709	2.63156	0.22688	0.00753971	0.536321
GOTERM_BP_FAT	GO:0009260~ribonucleotide biosynthetic process	6	1.02564	0.363659	946106, 947450, 945851, 945556, 948986, 948163	464	143	16709	1.51094	1	0.825034	99.8939
GOTERM_BP_FAT	GO:0009259~ribonucleotide metabolic process	6	1.02564	0.374686	946106, 947450, 945851, 945556, 948986, 948163	464	145	16709	1.4901	1	0.833293	99.9186
GOTERM_BP_FAT	GO:0009152~purine ribonucleotide biosynthetic process	5	0.854701	0.445013	946106, 947450, 945851, 948986, 948163	464	123	16709	1.46385	1	0.875366	99.9866
GOTERM_BP_FAT	GO:0006164~purine nucleotide biosynthetic process	6	1.02564	0.445957	946106, 946794, 947450, 945851, 948986, 948163	464	158	16709	1.3675	1	0.874852	99.987
GOTERM_BP_FAT	GO:0009150~purine ribonucleotide metabolic process	5	0.854701	0.457285	946106, 947450, 945851, 948986, 948163	464	125	16709	1.44043	1	0.881196	99.9905
GOTERM_BP_FAT	GO:0006163~purine nucleotide metabolic process	6	1.02564	0.478229	946106, 946794, 947450, 945851, 948986, 948163	464	164	16709	1.31747	1	0.893032	99.9948
GOTERM_BP_FAT	GO:0044271~nitrogen compound biosynthetic process	90	15.3846	5.33279847655e-19	946106, 949025, 945489, 947267, 945642, 946240, 946266, 945480, 949129, 945017, 948163, 946516, 945398, 945839, 948313, 944955, 948869, 948767, 948455, 948456, 948311, 945354, 945309, 945396, 948126, 945397, 945258, 945476, 947116, 944790, 945479, 946276, 945771, 947544, 948331, 948278, 949018, 945528, 949051, 945076, 945882, 945602, 947724, 947726, 947450, 949046, 945031, 945620, 946938, 947457,…	464	1164	16709	2.78434	3.8662788955e-16	3.8662788955e-16	8.07996015614e-16
GOTERM_BP_FAT	GO:0034654~nucleobase, nucleoside, nucleotide and nucleic acid biosynthetic process	27	4.61538	1.8295131022e-06	946106, 949025, 947450, 946266, 948163, 945851, 948869, 948767, 945354, 947116, 944790, 945479, 946276, 945148, 944905, 944817, 946517, 948986, 949079, 945882, 944989, 946794, 948157, 945248, 945556, 946624, 949130	464	330	16709	2.94634	0.00132552	0.000120574	0.00277194
GOTERM_BP_FAT	GO:0034404~nucleobase, nucleoside and nucleotide biosynthetic process	27	4.61538	1.8295131022e-06	946106, 949025, 947450, 946266, 948163, 945851, 948869, 948767, 945354, 947116, 944790, 945479, 946276, 945148, 944905, 944817, 946517, 948986, 949079, 945882, 944989, 946794, 948157, 945248, 945556, 946624, 949130	464	330	16709	2.94634	0.00132552	0.000120574	0.00277194
GOTERM_BP_FAT	GO:0009116~nucleoside metabolic process	17	2.90598	2.71543899263e-06	947116, 945148, 947244, 944905, 944817, 946517, 948542, 949079, 949060, 946794, 948157, 945556, 946624, 949130, 948901, 947719, 948607	464	145	16709	4.22195	0.00196676	0.000164045	0.0041142
GOTERM_BP_FAT	GO:0018130~heterocycle biosynthetic process	29	4.95726	9.96316673466e-06	945017, 944760, 945398, 946516, 945060, 945839, 945067, 946789, 948311, 945309, 945396, 945397, 946337, 947719, 947116, 944790, 945454, 945148, 944817, 945142, 946517, 947544, 945451, 948331, 949079, 945227, 945602, 946624, 948469	464	407	16709	2.56588	0.00719731	0.00048144	0.0150946
GOTERM_BP_FAT	GO:0046128~purine ribonucleoside metabolic process	11	1.88034	0.000130451	949060, 947116, 945148, 944905, 947244, 944817, 946624, 949130, 949079, 948542, 947719	464	86	16709	4.60603	0.0902482	0.00393322	0.19747
GOTERM_BP_FAT	GO:0042278~purine nucleoside metabolic process	11	1.88034	0.000143811	949060, 947116, 945148, 944905, 947244, 944817, 946624, 949130, 949079, 948542, 947719	464	87	16709	4.55309	0.0990181	0.00416212	0.217672
GOTERM_BP_FAT	GO:0009119~ribonucleoside metabolic process	12	2.05128	0.000170957	949060, 947116, 945556, 945148, 944905, 947244, 944817, 946624, 949130, 949079, 948542, 947719	464	106	16709	4.07669	0.11658	0.00475613	0.258711
GOTERM_BP_FAT	GO:0009163~nucleoside biosynthetic process	8	1.36752	0.000189055	947116, 945148, 944905, 944817, 946624, 946517, 949130, 949079	464	44	16709	6.54741	0.128098	0.00488368	0.286063
GOTERM_BP_FAT	GO:0043094~cellular metabolic compound salvage	8	1.36752	0.000860013	947116, 945148, 944817, 946624, 948910, 947890, 949079, 948542	464	56	16709	5.1444	0.464084	0.0150989	1.29514
GOTERM_BP_FAT	GO:0046129~purine ribonucleoside biosynthetic process	7	1.19658	0.0011197	947116, 945148, 944905, 944817, 946624, 949130, 949079	464	43	16709	5.86222	0.556136	0.018712	1.68313
GOTERM_BP_FAT	GO:0042451~purine nucleoside biosynthetic process	7	1.19658	0.0011197	947116, 945148, 944905, 944817, 946624, 949130, 949079	464	43	16709	5.86222	0.556136	0.018712	1.68313
GOTERM_BP_FAT	GO:0042455~ribonucleoside biosynthetic process	7	1.19658	0.0011197	947116, 945148, 944905, 944817, 946624, 949130, 949079	464	43	16709	5.86222	0.556136	0.018712	1.68313
GOTERM_BP_FAT	GO:0006166~purine ribonucleoside salvage	5	0.854701	0.0126102	947116, 945148, 944817, 946624, 949079	464	33	16709	5.45618	0.999899	0.119958	17.4922
GOTERM_BP_FAT	GO:0043174~nucleoside salvage	5	0.854701	0.0126102	947116, 945148, 944817, 946624, 949079	464	33	16709	5.45618	0.999899	0.119958	17.4922
GOTERM_BP_FAT	GO:0043101~purine salvage	5	0.854701	0.0126102	947116, 945148, 944817, 946624, 949079	464	33	16709	5.45618	0.999899	0.119958	17.4922
GOTERM_BP_FAT	GO:0009112~nucleobase metabolic process	9	1.53846	0.0177196	944989, 947116, 946794, 948767, 945556, 945148, 946485, 948901, 949079	464	119	16709	2.7235	0.999998	0.142992	23.7295
GOTERM_BP_FAT	GO:0008617~guanosine metabolic process	3	0.512821	0.0792376	944905, 947244, 949130	464	17	16709	6.35484	1	0.387731	71.3725
GOTERM_BP_FAT	GO:0006144~purine base metabolic process	5	0.854701	0.101354	947116, 946794, 945148, 946485, 949079	464	64	16709	2.81334	1	0.451519	80.1938
GOTERM_BP_FAT	GO:0044271~nitrogen compound biosynthetic process	90	15.3846	5.33279847655e-19	946106, 949025, 945489, 947267, 945642, 946240, 946266, 945480, 949129, 945017, 948163, 946516, 945398, 945839, 948313, 944955, 948869, 948767, 948455, 948456, 948311, 945354, 945309, 945396, 948126, 945397, 945258, 945476, 947116, 944790, 945479, 946276, 945771, 947544, 948331, 948278, 949018, 945528, 949051, 945076, 945882, 945602, 947724, 947726, 947450, 949046, 945031, 945620, 946938, 947457,…	464	1164	16709	2.78434	3.8662788955e-16	3.8662788955e-16	8.07996015614e-16
GOTERM_BP_FAT	GO:0034654~nucleobase, nucleoside, nucleotide and nucleic acid biosynthetic process	27	4.61538	1.8295131022e-06	946106, 949025, 947450, 946266, 948163, 945851, 948869, 948767, 945354, 947116, 944790, 945479, 946276, 945148, 944905, 944817, 946517, 948986, 949079, 945882, 944989, 946794, 948157, 945248, 945556, 946624, 949130	464	330	16709	2.94634	0.00132552	0.000120574	0.00277194
GOTERM_BP_FAT	GO:0034404~nucleobase, nucleoside and nucleotide biosynthetic process	27	4.61538	1.8295131022e-06	946106, 949025, 947450, 946266, 948163, 945851, 948869, 948767, 945354, 947116, 944790, 945479, 946276, 945148, 944905, 944817, 946517, 948986, 949079, 945882, 944989, 946794, 948157, 945248, 945556, 946624, 949130	464	330	16709	2.94634	0.00132552	0.000120574	0.00277194
GOTERM_BP_FAT	GO:0009116~nucleoside metabolic process	17	2.90598	2.71543899263e-06	947116, 945148, 947244, 944905, 944817, 946517, 948542, 949079, 949060, 946794, 948157, 945556, 946624, 949130, 948901, 947719, 948607	464	145	16709	4.22195	0.00196676	0.000164045	0.0041142
GOTERM_BP_FAT	GO:0009165~nucleotide biosynthetic process	19	3.24786	0.000354863	946106, 949025, 947450, 945479, 944790, 946266, 946276, 948986, 948163, 945882, 944989, 946794, 948157, 945851, 945248, 948869, 948767, 945556, 945354	464	260	16709	2.63156	0.22688	0.00753971	0.536321
GOTERM_BP_FAT	GO:0006220~pyrimidine nucleotide metabolic process	8	1.36752	0.000427152	944989, 945882, 949025, 945535, 948157, 948767, 945556, 948607	464	50	16709	5.76172	0.266371	0.00856729	0.645244
GOTERM_BP_FAT	GO:0006221~pyrimidine nucleotide biosynthetic process	6	1.02564	0.0102807	944989, 945882, 949025, 948157, 948767, 945556	464	48	16709	4.50135	0.999443	0.105797	14.4932
GOTERM_BP_FAT	GO:0009112~nucleobase metabolic process	9	1.53846	0.0177196	944989, 947116, 946794, 948767, 945556, 945148, 946485, 948901, 949079	464	119	16709	2.7235	0.999998	0.142992	23.7295
GOTERM_BP_FAT	GO:0006206~pyrimidine base metabolic process	4	0.683761	0.231486	944989, 948767, 945556, 948901	464	60	16709	2.40072	1	0.692208	98.1488
GOTERM_BP_FAT	GO:0046112~nucleobase biosynthetic process	4	0.683761	0.268787	944989, 946794, 948767, 945556	464	65	16709	2.21605	1	0.734797	99.1289
GOTERM_BP_FAT	GO:0006207~'de novo' pyrimidine base biosynthetic process	3	0.512821	0.304615	944989, 948767, 945556	464	40	16709	2.70081	1	0.772292	99.5931
GOTERM_BP_FAT	GO:0019856~pyrimidine base biosynthetic process	3	0.512821	0.395423	944989, 948767, 945556	464	49	16709	2.20474	1	0.846026	99.9512
GOTERM_BP_FAT	GO:0044271~nitrogen compound biosynthetic process	90	15.3846	5.33279847655e-19	946106, 949025, 945489, 947267, 945642, 946240, 946266, 945480, 949129, 945017, 948163, 946516, 945398, 945839, 948313, 944955, 948869, 948767, 948455, 948456, 948311, 945354, 945309, 945396, 948126, 945397, 945258, 945476, 947116, 944790, 945479, 946276, 945771, 947544, 948331, 948278, 949018, 945528, 949051, 945076, 945882, 945602, 947724, 947726, 947450, 949046, 945031, 945620, 946938, 947457,…	464	1164	16709	2.78434	3.8662788955e-16	3.8662788955e-16	8.07996015614e-16
GOTERM_BP_FAT	GO:0009309~amine biosynthetic process	50	8.54701	1.17119330211e-11	945489, 949025, 945642, 947267, 946240, 945480, 946516, 948313, 944955, 948455, 948456, 945309, 948126, 945258, 945476, 944790, 945771, 947544, 948278, 945528, 949018, 949051, 945076, 945602, 947724, 947726, 949046, 945031, 946938, 947457, 944762, 947289, 948542, 948287, 947313, 948183, 947961, 947964, 946789, 948434, 944872, 946337, 947383, 947719, 947465, 948258, 948513, 945451, 944989, 945692	464	600	16709	3.0009	8.49117443025e-09	4.24558721512e-09	1.77453163275e-08
GOTERM_BP_FAT	GO:0006596~polyamine biosynthetic process	6	1.02564	0.00261283	945476, 947726, 945480, 945692, 947457, 947719	464	35	16709	6.17328	0.849949	0.0365086	3.88645
GOTERM_BP_FAT	GO:0006595~polyamine metabolic process	6	1.02564	0.0131871	945476, 947726, 945480, 945692, 947457, 947719	464	51	16709	4.23656	0.999934	0.121955	18.2196
GOTERM_BP_FAT	GO:0042401~biogenic amine biosynthetic process	6	1.02564	0.0596299	945476, 947726, 945480, 945692, 947457, 947719	464	76	16709	2.84296	1	0.316806	60.6052
GOTERM_BP_FAT	GO:0006576~biogenic amine metabolic process	8	1.36752	0.117595	947316, 945476, 947726, 945725, 945480, 945692, 947457, 947719	464	148	16709	1.94653	1	0.48924	84.9758
GOTERM_BP_FAT	GO:0008295~spermidine biosynthetic process	3	0.512821	0.123119	947726, 947457, 947719	464	22	16709	4.91056	1	0.50361	86.3394
GOTERM_BP_FAT	GO:0008216~spermidine metabolic process	3	0.512821	0.123119	947726, 947457, 947719	464	22	16709	4.91056	1	0.50361	86.3394
GOTERM_BP_FAT	GO:0042398~cellular amino acid derivative biosynthetic process	6	1.02564	0.209466	945476, 947726, 945480, 945692, 947457, 947719	464	114	16709	1.8953	1	0.657593	97.1598
GOTERM_BP_FAT	GO:0006575~cellular amino acid derivative metabolic process	9	1.53846	0.254992	947316, 945476, 947726, 945725, 945480, 945692, 947457, 948542, 947719	464	217	16709	1.49353	1	0.719253	98.8437
GOTERM_BP_FAT	GO:0009310~amine catabolic process	8	1.36752	0.296986	945882, 945476, 947393, 945480, 945692, 948139, 945881, 945027	464	195	16709	1.47737	1	0.76773	99.52
GOTERM_BP_FAT	GO:0016052~carbohydrate catabolic process	50	8.54701	4.1915070364e-11	948529, 946266, 947602, 948262, 948264, 948267, 946408, 948125, 948260, 948762, 945354, 945256, 948234, 945931, 948637, 947258, 947583, 946580, 946022, 947931, 946342, 945318, 947006, 947305, 948641, 946677, 946881, 948041, 944827, 948086, 947316, 944830, 946332, 946538, 948439, 946334, 946632, 948437, 947895, 947460, 947896, 946230, 944901, 945007, 946893, 948195, 948942, 946149, 948117, 949131	464	622	16709	2.89476	3.03883941344e-08	1.01294648225e-08	6.35073216237e-08
GOTERM_BP_FAT	GO:0008643~carbohydrate transport	19	3.24786	0.818323	949103, 948529, 946677, 948195, 948177, 948262, 948264, 946558, 948267, 948942, 947649, 946408, 947953, 945696, 946332, 946334, 946342, 945256, 948437	464	779	16709	0.878312	1	0.994697	100
GOTERM_BP_FAT	GO:0009401~phosphoenolpyruvate-dependent sugar phosphotransferase system	8	1.36752	0.995896	948942, 947649, 946332, 946677, 946342, 946334, 948437, 945256	464	565	16709	0.509887	1	1	100
GOTERM_BP_FAT	GO:0009451~RNA modification	23	3.93162	1.87023078513e-08	947589, 948523, 948694, 947260, 947099, 944905, 947087, 946691, 946380, 945564, 947674, 945378, 945067, 945637, 946340, 947214, 947689, 948519, 944889, 944939, 947708, 949130, 947004	464	192	16709	4.31379	1.35590813665e-05	1.69489522517e-06	2.83366946352e-05
GOTERM_BP_FAT	GO:0034660~ncRNA metabolic process	31	5.29915	2.35939186346e-07	948694, 947260, 947099, 946768, 946691, 946380, 946223, 946249, 945816, 945564, 946159, 945378, 947033, 947214, 945637, 947689, 946452, 948519, 944939, 947589, 948558, 945023, 948258, 947087, 944905, 948672, 948156, 946340, 944889, 949130, 947004	464	377	16709	2.9611	0.000171041	1.90060338549e-05	0.000357481
GOTERM_BP_FAT	GO:0034470~ncRNA processing	26	4.44444	1.04583096963e-06	948694, 947260, 947099, 946691, 946380, 946249, 945564, 945816, 946159, 945378, 947033, 947214, 945637, 948519, 947689, 944939, 947589, 948558, 945023, 944905, 947087, 948156, 946340, 944889, 949130, 947004	464	300	16709	3.12093	0.00075794	7.58199104705e-05	0.00158457
GOTERM_BP_FAT	GO:0016072~rRNA metabolic process	15	2.5641	2.89723383305e-06	947589, 948694, 947260, 947087, 946691, 946249, 945816, 945564, 945378, 946340, 947033, 945637, 948519, 947689, 944939	464	113	16709	4.78019	0.00209829	0.000161564	0.00438964
GOTERM_BP_FAT	GO:0006364~rRNA processing	15	2.5641	2.89723383305e-06	947589, 948694, 947260, 947087, 946691, 946249, 945816, 945564, 945378, 946340, 947033, 945637, 948519, 947689, 944939	464	113	16709	4.78019	0.00209829	0.000161564	0.00438964
GOTERM_BP_FAT	GO:0022613~ribonucleoprotein complex biogenesis	15	2.5641	6.53670315264e-06	947589, 948694, 947260, 947087, 946691, 946249, 945816, 945564, 945378, 946340, 947033, 945637, 948519, 947689, 944939	464	121	16709	4.46415	0.00472791	0.000338452	0.00990359
GOTERM_BP_FAT	GO:0042254~ribosome biogenesis	15	2.5641	6.53670315264e-06	947589, 948694, 947260, 947087, 946691, 946249, 945816, 945564, 945378, 946340, 947033, 945637, 948519, 947689, 944939	464	121	16709	4.46415	0.00472791	0.000338452	0.00990359
GOTERM_BP_FAT	GO:0006396~RNA processing	26	4.44444	2.94098601182e-05	948694, 947260, 947099, 946691, 946380, 946249, 945564, 945816, 946159, 945378, 947033, 947214, 945637, 948519, 947689, 944939, 947589, 948558, 945023, 944905, 947087, 948156, 946340, 944889, 949130, 947004	464	363	16709	2.57928	0.0210967	0.00106555	0.0445509
GOTERM_BP_FAT	GO:0044265~cellular macromolecule catabolic process	10	1.7094	0.000270591	948692, 946988, 946159, 948675, 948156, 948429, 947033, 945069, 945385, 948502	464	77	16709	4.67672	0.178156	0.00611264	0.4092
GOTERM_BP_FAT	GO:0006399~tRNA metabolic process	16	2.73504	0.00774274	948558, 945023, 947099, 946768, 948258, 944905, 948672, 946380, 946223, 946159, 948156, 947214, 944889, 946452, 949130, 947004	464	267	16709	2.15795	0.996431	0.0868841	11.11
GOTERM_BP_FAT	GO:0006401~RNA catabolic process	5	0.854701	0.0186705	948692, 946159, 948675, 948156, 947033	464	37	16709	4.86632	0.999999	0.148498	24.8406
GOTERM_BP_FAT	GO:0006400~tRNA modification	6	1.02564	0.0235122	947099, 944905, 947214, 946380, 944889, 949130	464	59	16709	3.66211	1	0.172677	30.2672
GOTERM_BP_FAT	GO:0008033~tRNA processing	11	1.88034	0.0392567	948558, 945023, 946159, 947099, 944905, 948156, 947214, 946380, 944889, 947004, 949130	464	190	16709	2.08483	1	0.239602	45.49
GOTERM_BP_FAT	GO:0001522~pseudouridine synthesis	5	0.854701	0.0555656	945378, 947087, 945637, 947214, 948519	464	52	16709	3.46257	1	0.302612	57.9451
GOTERM_BP_FAT	GO:0009057~macromolecule catabolic process	12	2.05128	0.0604076	947690, 948692, 946988, 946159, 948675, 948156, 948429, 947033, 945069, 945385, 948502, 949131	464	233	16709	1.85463	1	0.318072	61.096
GOTERM_BP_FAT	GO:0000154~rRNA modification	5	0.854701	0.0657028	945564, 947589, 946691, 947689, 944939	464	55	16709	3.27371	1	0.336745	64.2887
GOTERM_BP_FAT	GO:0031167~rRNA methylation	4	0.683761	0.115961	945564, 947589, 946691, 947689	464	43	16709	3.34984	1	0.486682	84.5487
GOTERM_BP_FAT	GO:0001510~RNA methylation	4	0.683761	0.115961	945564, 947589, 946691, 947689	464	43	16709	3.34984	1	0.486682	84.5487
GOTERM_BP_FAT	GO:0006730~one-carbon metabolic process	9	1.53846	0.434845	945564, 947589, 944790, 946691, 945451, 948012, 947689, 948898, 947708	464	261	16709	1.24175	1	0.86841	99.9824
GOTERM_BP_FAT	GO:0043414~biopolymer methylation	6	1.02564	0.565666	945564, 947589, 946691, 947689, 948898, 947708	464	181	16709	1.19373	1	0.937552	99.9997
GOTERM_BP_FAT	GO:0032259~methylation	7	1.19658	0.633202	945564, 947589, 946691, 948012, 947689, 948898, 947708	464	234	16709	1.07725	1	0.96051	100
GOTERM_BP_FAT	GO:0034660~ncRNA metabolic process	31	5.29915	2.35939186346e-07	948694, 947260, 947099, 946768, 946691, 946380, 946223, 946249, 945816, 945564, 946159, 945378, 947033, 947214, 945637, 947689, 946452, 948519, 944939, 947589, 948558, 945023, 948258, 947087, 944905, 948672, 948156, 946340, 944889, 949130, 947004	464	377	16709	2.9611	0.000171041	1.90060338549e-05	0.000357481
GOTERM_BP_FAT	GO:0006412~translation	21	3.58974	2.70227778227e-05	947096, 947874, 948661, 946768, 948258, 946674, 948672, 947807, 945484, 946223, 947809, 947800, 945536, 947369, 947793, 947795, 944889, 946452, 948720, 949002, 947686	464	253	16709	2.98904	0.0194011	0.00103061	0.0409356
GOTERM_BP_FAT	GO:0006399~tRNA metabolic process	16	2.73504	0.00774274	948558, 945023, 947099, 946768, 948258, 944905, 948672, 946380, 946223, 946159, 948156, 947214, 944889, 946452, 949130, 947004	464	267	16709	2.15795	0.996431	0.0868841	11.11
GOTERM_BP_FAT	GO:0043038~amino acid activation	5	0.854701	0.175847	948258, 946768, 948672, 946223, 946452	464	79	16709	2.27916	1	0.609776	94.6617
GOTERM_BP_FAT	GO:0006418~tRNA aminoacylation for protein translation	5	0.854701	0.175847	948258, 946768, 948672, 946223, 946452	464	79	16709	2.27916	1	0.609776	94.6617
GOTERM_BP_FAT	GO:0043039~tRNA aminoacylation	5	0.854701	0.175847	948258, 946768, 948672, 946223, 946452	464	79	16709	2.27916	1	0.609776	94.6617
GOTERM_BP_FAT	GO:0044271~nitrogen compound biosynthetic process	90	15.3846	5.33279847655e-19	946106, 949025, 945489, 947267, 945642, 946240, 946266, 945480, 949129, 945017, 948163, 946516, 945398, 945839, 948313, 944955, 948869, 948767, 948455, 948456, 948311, 945354, 945309, 945396, 948126, 945397, 945258, 945476, 947116, 944790, 945479, 946276, 945771, 947544, 948331, 948278, 949018, 945528, 949051, 945076, 945882, 945602, 947724, 947726, 947450, 949046, 945031, 945620, 946938, 947457,…	464	1164	16709	2.78434	3.8662788955e-16	3.8662788955e-16	8.07996015614e-16
GOTERM_BP_FAT	GO:0009309~amine biosynthetic process	50	8.54701	1.17119330211e-11	945489, 949025, 945642, 947267, 946240, 945480, 946516, 948313, 944955, 948455, 948456, 945309, 948126, 945258, 945476, 944790, 945771, 947544, 948278, 945528, 949018, 949051, 945076, 945602, 947724, 947726, 949046, 945031, 946938, 947457, 944762, 947289, 948542, 948287, 947313, 948183, 947961, 947964, 946789, 948434, 944872, 946337, 947383, 947719, 947465, 948258, 948513, 945451, 944989, 945692	464	600	16709	3.0009	8.49117443025e-09	4.24558721512e-09	1.77453163275e-08
GOTERM_BP_FAT	GO:0016052~carbohydrate catabolic process	50	8.54701	4.1915070364e-11	948529, 946266, 947602, 948262, 948264, 948267, 946408, 948125, 948260, 948762, 945354, 945256, 948234, 945931, 948637, 947258, 947583, 946580, 946022, 947931, 946342, 945318, 947006, 947305, 948641, 946677, 946881, 948041, 944827, 948086, 947316, 944830, 946332, 946538, 948439, 946334, 946632, 948437, 947895, 947460, 947896, 946230, 944901, 945007, 946893, 948195, 948942, 946149, 948117, 949131	464	622	16709	2.89476	3.03883941344e-08	1.01294648225e-08	6.35073216237e-08
GOTERM_BP_FAT	GO:0046394~carboxylic acid biosynthetic process	51	8.71795	3.83880858441e-10	945489, 949025, 945642, 947267, 946240, 946516, 948313, 944955, 948455, 948456, 945309, 948126, 945258, 944790, 945771, 947544, 948278, 945528, 949018, 949051, 945227, 945076, 945602, 946165, 947724, 949046, 945031, 946938, 944762, 947289, 948542, 948287, 945568, 947313, 948183, 947961, 947964, 946789, 948434, 944872, 946337, 947383, 944901, 947465, 948258, 948513, 945451, 944989, 948460, 947758,…	464	685	16709	2.68109	2.78313552982e-07	6.95783954896e-08	5.81634895802e-07
GOTERM_BP_FAT	GO:0016053~organic acid biosynthetic process	51	8.71795	4.49099730477e-10	945489, 949025, 945642, 947267, 946240, 946516, 948313, 944955, 948455, 948456, 945309, 948126, 945258, 944790, 945771, 947544, 948278, 945528, 949018, 949051, 945227, 945076, 945602, 946165, 947724, 949046, 945031, 946938, 944762, 947289, 948542, 948287, 945568, 947313, 948183, 947961, 947964, 946789, 948434, 944872, 946337, 947383, 944901, 947465, 948258, 948513, 945451, 944989, 948460, 947758,…	464	688	16709	2.6694	3.25597271145e-07	6.5119462711e-08	6.80451017754e-07
GOTERM_BP_FAT	GO:0008652~cellular amino acid biosynthetic process	44	7.52137	9.01404750718e-10	947724, 945489, 949025, 945642, 947267, 946240, 949046, 945031, 946938, 944762, 947289, 948542, 946516, 948287, 948313, 947313, 948183, 947961, 947964, 944955, 948455, 948456, 946789, 945309, 948434, 944872, 948126, 945258, 946337, 947383, 944790, 947465, 948258, 945771, 948513, 945451, 947544, 948278, 945528, 949018, 949051, 945076, 944989, 945602	464	550	16709	2.88086	6.53518214988e-07	9.33597711361e-08	1.36575838416e-06
GOTERM_BP_FAT	GO:0034654~nucleobase, nucleoside, nucleotide and nucleic acid biosynthetic process	27	4.61538	1.8295131022e-06	946106, 949025, 947450, 946266, 948163, 945851, 948869, 948767, 945354, 947116, 944790, 945479, 946276, 945148, 944905, 944817, 946517, 948986, 949079, 945882, 944989, 946794, 948157, 945248, 945556, 946624, 949130	464	330	16709	2.94634	0.00132552	0.000120574	0.00277194
GOTERM_BP_FAT	GO:0034404~nucleobase, nucleoside and nucleotide biosynthetic process	27	4.61538	1.8295131022e-06	946106, 949025, 947450, 946266, 948163, 945851, 948869, 948767, 945354, 947116, 944790, 945479, 946276, 945148, 944905, 944817, 946517, 948986, 949079, 945882, 944989, 946794, 948157, 945248, 945556, 946624, 949130	464	330	16709	2.94634	0.00132552	0.000120574	0.00277194
GOTERM_BP_FAT	GO:0018130~heterocycle biosynthetic process	29	4.95726	9.96316673466e-06	945017, 944760, 945398, 946516, 945060, 945839, 945067, 946789, 948311, 945309, 945396, 945397, 946337, 947719, 947116, 944790, 945454, 945148, 944817, 945142, 946517, 947544, 945451, 948331, 949079, 945227, 945602, 946624, 948469	464	407	16709	2.56588	0.00719731	0.00048144	0.0150946
GOTERM_BP_FAT	GO:0009110~vitamin biosynthetic process	23	3.93162	1.1884807179e-05	944901, 944790, 946266, 946881, 946276, 945620, 949129, 945142, 946712, 947526, 946517, 947544, 945451, 948926, 945839, 945060, 945067, 945248, 948869, 947039, 945354, 948469, 946337	464	280	16709	2.95803	0.00857952	0.000538389	0.0180057
GOTERM_BP_FAT	GO:0042364~water-soluble vitamin biosynthetic process	21	3.58974	1.59966815576e-05	944901, 944790, 946266, 946881, 946276, 945620, 949129, 945142, 947526, 946517, 947544, 945451, 945839, 945060, 945067, 945248, 948869, 947039, 945354, 948469, 946337	464	244	16709	3.09929	0.0115307	0.000681984	0.0242345
GOTERM_BP_FAT	GO:0006766~vitamin metabolic process	24	4.10256	2.11345972229e-05	944901, 944790, 946266, 946881, 946276, 945620, 949129, 945142, 946712, 947526, 946517, 947544, 945451, 948926, 947316, 945839, 945060, 945067, 945248, 948869, 947039, 945354, 948469, 946337	464	312	16709	2.77006	0.0152059	0.000850901	0.0320172
GOTERM_BP_FAT	GO:0006767~water-soluble vitamin metabolic process	22	3.76068	3.02042746735e-05	944901, 944790, 946266, 946881, 946276, 945620, 949129, 945142, 947526, 946517, 947544, 945451, 947316, 945839, 945060, 945067, 945248, 948869, 947039, 945354, 948469, 946337	464	276	16709	2.87042	0.0216604	0.00104224	0.0457541
GOTERM_BP_FAT	GO:0016051~carbohydrate biosynthetic process	36	6.15385	5.09453794409e-05	945624, 948045, 944882, 948327, 947533, 946558, 948977, 944789, 947513, 947703, 947649, 946031, 948125, 948470, 947940, 945354, 945526, 949113, 945455, 947734, 944791, 944816, 944818, 945143, 944813, 946580, 944815, 948135, 948136, 947693, 946321, 947931, 949134, 946209, 948753, 947932	464	617	16709	2.10111	0.0362625	0.00167752	0.0771618
GOTERM_BP_FAT	GO:0009084~glutamine family amino acid biosynthetic process	13	2.22222	8.28344604862e-05	947724, 949025, 945489, 949046, 946938, 949018, 947289, 948455, 948456, 945602, 946789, 944872, 947383	464	115	16709	4.07078	0.0582896	0.00260779	0.125433
GOTERM_BP_FAT	GO:0034637~cellular carbohydrate biosynthetic process	29	4.95726	0.000188039	945624, 948045, 944882, 948327, 947533, 946558, 948977, 944789, 947513, 947703, 947649, 946031, 948125, 947940, 945354, 945526, 949113, 947734, 944816, 945143, 944815, 946580, 948135, 948136, 946321, 949134, 946209, 948753, 947932	464	481	16709	2.17113	0.127455	0.00503695	0.284528
GOTERM_BP_FAT	GO:0006551~leucine metabolic process	7	1.19658	0.000215223	949051, 945076, 945642, 947465, 947961, 947964, 948278	464	32	16709	7.87736	0.144486	0.00536669	0.325597
GOTERM_BP_FAT	GO:0009098~leucine biosynthetic process	7	1.19658	0.000215223	949051, 945076, 945642, 947465, 947961, 947964, 948278	464	32	16709	7.87736	0.144486	0.00536669	0.325597
GOTERM_BP_FAT	GO:0009082~branched chain family amino acid biosynthetic process	10	1.7094	0.00024486	949051, 945076, 947267, 945642, 948287, 947465, 948183, 947961, 947964, 948278	464	76	16709	4.73826	0.162677	0.00590069	0.370356
GOTERM_BP_FAT	GO:0015980~energy derivation by oxidation of organic compounds	26	4.44444	0.000274636	945517, 946746, 945316, 947533, 948926, 945483, 948125, 945402, 948454, 947989, 946653, 947940, 948571, 947181, 945999, 945323, 949033, 947926, 948393, 945300, 947528, 946712, 946792, 947953, 947931, 947932	464	418	16709	2.2399	0.180564	0.00601633	0.415306
GOTERM_BP_FAT	GO:0009165~nucleotide biosynthetic process	19	3.24786	0.000354863	946106, 949025, 947450, 945479, 944790, 946266, 946276, 948986, 948163, 945882, 944989, 946794, 948157, 945851, 945248, 948869, 948767, 945556, 945354	464	260	16709	2.63156	0.22688	0.00753971	0.536321
GOTERM_BP_FAT	GO:0006732~coenzyme metabolic process	27	4.61538	0.000637219	946266, 945316, 948926, 944760, 949060, 945398, 945402, 948869, 948439, 945354, 945396, 945397, 946337, 947719, 945323, 947896, 944790, 945454, 946276, 945300, 947528, 946712, 947544, 945451, 945227, 945248, 947006	464	468	16709	2.07754	0.37006	0.0117796	0.961137
GOTERM_BP_FAT	GO:0051186~cofactor metabolic process	35	5.98291	0.000748343	946266, 945316, 945017, 948926, 944760, 949060, 945398, 945839, 945402, 948869, 948439, 948311, 945354, 945396, 945397, 946337, 947719, 945323, 947896, 944790, 944857, 945454, 946276, 945300, 947528, 945451, 946517, 946712, 947544, 948331, 945227, 946999, 945248, 948469, 947006	464	684	16709	1.84266	0.418853	0.0134772	1.12786
GOTERM_BP_FAT	GO:0006091~generation of precursor metabolites and energy	37	6.32479	0.000902885	945517, 946746, 945316, 946881, 948249, 947533, 944827, 948926, 945483, 946158, 947316, 948125, 945402, 948454, 947989, 946653, 947940, 948571, 947181, 945999, 946926, 946632, 945323, 949033, 948393, 947926, 946230, 947151, 945479, 945300, 947528, 946712, 946792, 945341, 947953, 947931, 947932	464	746	16709	1.78606	0.480499	0.0154716	1.3593
GOTERM_BP_FAT	GO:0009108~coenzyme biosynthetic process	18	3.07692	0.00165034	944790, 945454, 946266, 946276, 946712, 947544, 945451, 948926, 944760, 945227, 949060, 945398, 945248, 948869, 945354, 945396, 945397, 946337	464	273	16709	2.37434	0.698048	0.0256964	2.47152
GOTERM_BP_FAT	GO:0042559~pteridine and derivative biosynthetic process	9	1.53846	0.00165574	945398, 944790, 945454, 945451, 947544, 945396, 945397, 946337, 944760	464	80	16709	4.05121	0.699229	0.0252379	2.47951
GOTERM_BP_FAT	GO:0042558~pteridine and derivative metabolic process	9	1.53846	0.00165574	945398, 944790, 945454, 945451, 947544, 945396, 945397, 946337, 944760	464	80	16709	4.05121	0.699229	0.0252379	2.47951
GOTERM_BP_FAT	GO:0019438~aromatic compound biosynthetic process	15	2.5641	0.00177312	944790, 945454, 945031, 945142, 947544, 945451, 944760, 945528, 945398, 945060, 945067, 945396, 945397, 946337, 947719	464	205	16709	2.63493	0.723805	0.0264491	2.65308
GOTERM_BP_FAT	GO:0051188~cofactor biosynthetic process	25	4.2735	0.001877	946266, 945017, 948926, 944760, 949060, 945398, 945839, 948869, 948311, 945354, 945396, 945397, 946337, 944790, 944857, 945454, 946276, 946712, 946517, 947544, 945451, 948331, 946999, 945227, 945248	464	452	16709	1.99175	0.743878	0.0274152	2.80646
GOTERM_BP_FAT	GO:0009081~branched chain family amino acid metabolic process	10	1.7094	0.00349863	949051, 945076, 947267, 945642, 948287, 947465, 948183, 947961, 947964, 948278	464	110	16709	3.27371	0.921209	0.0459648	5.17169
GOTERM_BP_FAT	GO:0009066~aspartate family amino acid metabolic process	10	1.7094	0.0049709	946240, 948313, 947313, 948258, 948513, 946789, 948139, 948434, 944762, 948542	464	116	16709	3.10438	0.973026	0.0603907	7.27241
GOTERM_BP_FAT	GO:0006526~arginine biosynthetic process	7	1.19658	0.00619957	945489, 949025, 949046, 948455, 948456, 946789, 947289	464	60	16709	4.20126	0.988987	0.0723907	8.99219
GOTERM_BP_FAT	GO:0009064~glutamine family amino acid metabolic process	16	2.73504	0.00654283	947724, 949025, 945489, 949046, 944906, 946938, 949018, 947289, 945882, 946794, 948455, 948456, 945602, 946789, 944872, 947383	464	262	16709	2.19913	0.991427	0.0750528	9.46729
GOTERM_BP_FAT	GO:0009067~aspartate family amino acid biosynthetic process	9	1.53846	0.0139925	946240, 948313, 947313, 948258, 948513, 946789, 948434, 944762, 948542	464	114	16709	2.84296	0.999963	0.127346	19.225
GOTERM_BP_FAT	GO:0009435~NAD biosynthetic process	5	0.854701	0.0154536	945248, 946266, 946276, 948869, 945354	464	35	16709	5.1444	0.999988	0.136396	21.0198
GOTERM_BP_FAT	GO:0019674~NAD metabolic process	5	0.854701	0.0154536	945248, 946266, 946276, 948869, 945354	464	35	16709	5.1444	0.999988	0.136396	21.0198
GOTERM_BP_FAT	GO:0019359~nicotinamide nucleotide biosynthetic process	5	0.854701	0.0154536	945248, 946266, 946276, 948869, 945354	464	35	16709	5.1444	0.999988	0.136396	21.0198
GOTERM_BP_FAT	GO:0006790~sulfur metabolic process	15	2.5641	0.0161895	946240, 948513, 945771, 945142, 948542, 945027, 945227, 945398, 945060, 945067, 948469, 948126, 948434, 947004, 947719	464	265	16709	2.03835	0.999993	0.137498	21.9095
GOTERM_BP_FAT	GO:0044272~sulfur compound biosynthetic process	12	2.05128	0.0170524	945227, 946240, 945060, 945067, 945771, 948513, 945142, 948469, 948126, 948434, 948542, 947719	464	190	16709	2.27436	0.999996	0.14107	22.9408
GOTERM_BP_FAT	GO:0005996~monosaccharide metabolic process	28	4.78632	0.0175155	945517, 948045, 946881, 947533, 944827, 944789, 948267, 947703, 947649, 946031, 944830, 948260, 948454, 948439, 947940, 945354, 946632, 947896, 946230, 946893, 944777, 946022, 946321, 947931, 946209, 948753, 947006, 947932	464	632	16709	1.59541	0.999997	0.14303	23.4891
GOTERM_BP_FAT	GO:0006006~glucose metabolic process	18	3.07692	0.0187834	945517, 947896, 946230, 948045, 946881, 947533, 944827, 946031, 944830, 948454, 947931, 948439, 947940, 946209, 948753, 947006, 947932, 946632	464	351	16709	1.84671	0.999999	0.147732	24.9715
GOTERM_BP_FAT	GO:0009069~serine family amino acid metabolic process	8	1.36752	0.0191254	947393, 944790, 944955, 945771, 948513, 948126, 945258, 947004	464	98	16709	2.93966	0.999999	0.148642	25.3668
GOTERM_BP_FAT	GO:0019363~pyridine nucleotide biosynthetic process	5	0.854701	0.0242225	945248, 946266, 946276, 948869, 945354	464	40	16709	4.50135	1	0.17571	31.0317
GOTERM_BP_FAT	GO:0006733~oxidoreduction coenzyme metabolic process	10	1.7094	0.0249007	947896, 945248, 946266, 946276, 948869, 948439, 945354, 947006, 948926, 947719	464	151	16709	2.38482	1	0.178461	31.7545
GOTERM_BP_FAT	GO:0046655~folic acid metabolic process	4	0.683761	0.0277805	944790, 945451, 947544, 946337	464	24	16709	6.0018	1	0.193467	34.7453
GOTERM_BP_FAT	GO:0046656~folic acid biosynthetic process	4	0.683761	0.0277805	944790, 945451, 947544, 946337	464	24	16709	6.0018	1	0.193467	34.7453
GOTERM_BP_FAT	GO:0006541~glutamine metabolic process	6	1.02564	0.0284327	947724, 945882, 949025, 946794, 944906, 944872	464	62	16709	3.48491	1	0.195744	35.4054
GOTERM_BP_FAT	GO:0019748~secondary metabolic process	11	1.88034	0.0286368	947896, 945060, 945248, 946266, 946276, 948869, 945057, 948439, 945354, 944777, 947006	464	180	16709	2.20066	1	0.195201	35.6107
GOTERM_BP_FAT	GO:0000096~sulfur amino acid metabolic process	7	1.19658	0.0337231	946240, 945771, 948513, 948126, 948434, 947004, 948542	464	87	16709	2.89742	1	0.218271	40.5341
GOTERM_BP_FAT	GO:0006537~glutamate biosynthetic process	4	0.683761	0.0342721	947724, 946938, 949018, 947383	464	26	16709	5.54012	1	0.219541	41.044
GOTERM_BP_FAT	GO:0046496~nicotinamide nucleotide metabolic process	8	1.36752	0.0377319	947896, 945248, 946266, 946276, 948869, 948439, 945354, 947006	464	113	16709	2.54944	1	0.235188	44.1643
GOTERM_BP_FAT	GO:0006769~nicotinamide metabolic process	8	1.36752	0.0377319	947896, 945248, 946266, 946276, 948869, 948439, 945354, 947006	464	113	16709	2.54944	1	0.235188	44.1643
GOTERM_BP_FAT	GO:0009820~alkaloid metabolic process	8	1.36752	0.0377319	947896, 945248, 946266, 946276, 948869, 948439, 945354, 947006	464	113	16709	2.54944	1	0.235188	44.1643
GOTERM_BP_FAT	GO:0042726~riboflavin and derivative metabolic process	3	0.512821	0.0420831	945620, 949129, 947526	464	12	16709	9.00269	1	0.250702	47.8698
GOTERM_BP_FAT	GO:0042727~riboflavin and derivative biosynthetic process	3	0.512821	0.0420831	945620, 949129, 947526	464	12	16709	9.00269	1	0.250702	47.8698
GOTERM_BP_FAT	GO:0006771~riboflavin metabolic process	3	0.512821	0.0420831	945620, 949129, 947526	464	12	16709	9.00269	1	0.250702	47.8698
GOTERM_BP_FAT	GO:0009231~riboflavin biosynthetic process	3	0.512821	0.0420831	945620, 949129, 947526	464	12	16709	9.00269	1	0.250702	47.8698
GOTERM_BP_FAT	GO:0019318~hexose metabolic process	20	3.4188	0.0436183	945517, 947896, 946230, 948045, 946881, 947533, 944827, 946031, 944830, 946022, 948454, 947931, 948439, 947940, 946209, 948753, 945354, 947006, 947932, 946632	464	447	16709	1.61122	1	0.256688	49.1213
GOTERM_BP_FAT	GO:0055114~oxidation reduction	70	11.9658	0.0440553	948529, 945316, 948977, 945483, 946031, 948125, 945402, 948455, 946653, 946177, 945258, 947944, 946926, 945778, 947116, 947440, 945023, 947151, 945479, 944790, 947540, 948331, 949018, 945536, 946974, 948139, 948734, 947677, 946913, 947724, 945517, 946746, 946092, 945964, 948249, 945620, 944827, 944762, 946158, 947316, 944830, 948470, 945915, 945273, 948571, 945337, 945999, 947019, 947383, 948558,…	464	2037	16709	1.23748	1	0.256922	49.4724
GOTERM_BP_FAT	GO:0019362~pyridine nucleotide metabolic process	8	1.36752	0.0459124	947896, 945248, 946266, 946276, 948869, 948439, 945354, 947006	464	118	16709	2.44141	1	0.264335	50.9394
GOTERM_BP_FAT	GO:0043545~molybdopterin cofactor metabolic process	5	0.854701	0.0463421	945398, 945454, 945396, 945397, 944760	464	49	16709	3.67457	1	0.264464	51.2732
GOTERM_BP_FAT	GO:0051189~prosthetic group metabolic process	5	0.854701	0.0463421	945398, 945454, 945396, 945397, 944760	464	49	16709	3.67457	1	0.264464	51.2732
GOTERM_BP_FAT	GO:0006777~Mo-molybdopterin cofactor biosynthetic process	5	0.854701	0.0463421	945398, 945454, 945396, 945397, 944760	464	49	16709	3.67457	1	0.264464	51.2732
GOTERM_BP_FAT	GO:0019720~Mo-molybdopterin cofactor metabolic process	5	0.854701	0.0463421	945398, 945454, 945396, 945397, 944760	464	49	16709	3.67457	1	0.264464	51.2732
GOTERM_BP_FAT	GO:0032324~molybdopterin cofactor biosynthetic process	5	0.854701	0.0463421	945398, 945454, 945396, 945397, 944760	464	49	16709	3.67457	1	0.264464	51.2732
GOTERM_BP_FAT	GO:0000097~sulfur amino acid biosynthetic process	6	1.02564	0.0543224	946240, 945771, 948513, 948126, 948434, 948542	464	74	16709	2.91979	1	0.298973	57.0985
GOTERM_BP_FAT	GO:0009070~serine family amino acid biosynthetic process	5	0.854701	0.0845694	944790, 944955, 945771, 948126, 945258	464	60	16709	3.0009	1	0.40347	73.7838
GOTERM_BP_FAT	GO:0006553~lysine metabolic process	4	0.683761	0.110011	948313, 947313, 946789, 944762	464	42	16709	3.4296	1	0.475341	82.8957
GOTERM_BP_FAT	GO:0006555~methionine metabolic process	4	0.683761	0.110011	946240, 948513, 948434, 948542	464	42	16709	3.4296	1	0.475341	82.8957
GOTERM_BP_FAT	GO:0046451~diaminopimelate metabolic process	4	0.683761	0.110011	948313, 947313, 946789, 944762	464	42	16709	3.4296	1	0.475341	82.8957
GOTERM_BP_FAT	GO:0009085~lysine biosynthetic process	4	0.683761	0.110011	948313, 947313, 946789, 944762	464	42	16709	3.4296	1	0.475341	82.8957
GOTERM_BP_FAT	GO:0009089~lysine biosynthetic process via diaminopimelate	4	0.683761	0.110011	948313, 947313, 946789, 944762	464	42	16709	3.4296	1	0.475341	82.8957
GOTERM_BP_FAT	GO:0009086~methionine biosynthetic process	4	0.683761	0.110011	946240, 948513, 948434, 948542	464	42	16709	3.4296	1	0.475341	82.8957
GOTERM_BP_FAT	GO:0044275~cellular carbohydrate catabolic process	11	1.88034	0.112	947896, 946230, 948125, 946893, 946881, 948439, 944827, 948762, 947006, 948267, 946632	464	232	16709	1.70741	1	0.479211	83.4659
GOTERM_BP_FAT	GO:0015837~amine transport	13	2.22222	0.133028	945489, 945476, 949046, 946938, 945480, 946057, 947961, 947964, 945912, 945602, 946789, 945309, 944872	464	301	16709	1.55528	1	0.527609	88.5003
GOTERM_BP_FAT	GO:0043603~cellular amide metabolic process	9	1.53846	0.136792	947896, 945248, 946266, 946276, 948869, 948439, 945354, 947006, 948469	464	183	16709	1.77102	1	0.535709	89.2339
GOTERM_BP_FAT	GO:0046164~alcohol catabolic process	10	1.7094	0.164605	947896, 946230, 948125, 946893, 946881, 948439, 944827, 947006, 948267, 946632	464	222	16709	1.62211	1	0.595659	93.4453
GOTERM_BP_FAT	GO:0043648~dicarboxylic acid metabolic process	8	1.36752	0.174687	946031, 948313, 947313, 945031, 946789, 944762, 947258, 945528	464	165	16709	1.74598	1	0.60957	94.5468
GOTERM_BP_FAT	GO:0009396~folic acid and derivative biosynthetic process	4	0.683761	0.181205	944790, 945451, 947544, 946337	464	53	16709	2.71779	1	0.617065	95.1641
GOTERM_BP_FAT	GO:0006760~folic acid and derivative metabolic process	4	0.683761	0.188204	944790, 945451, 947544, 946337	464	54	16709	2.66746	1	0.630099	95.7539
GOTERM_BP_FAT	GO:0006525~arginine metabolic process	7	1.19658	0.188942	945489, 949025, 949046, 948455, 948456, 946789, 947289	464	139	16709	1.81349	1	0.629289	95.812
GOTERM_BP_FAT	GO:0046365~monosaccharide catabolic process	9	1.53846	0.209868	947896, 946230, 946893, 946881, 948439, 944827, 947006, 948267, 946632	464	205	16709	1.58096	1	0.653797	97.1816
GOTERM_BP_FAT	GO:0042819~vitamin B6 biosynthetic process	3	0.512821	0.242604	945060, 946881, 947039	464	34	16709	3.17742	1	0.707235	98.5155
GOTERM_BP_FAT	GO:0042816~vitamin B6 metabolic process	3	0.512821	0.242604	945060, 946881, 947039	464	34	16709	3.17742	1	0.707235	98.5155
GOTERM_BP_FAT	GO:0008615~pyridoxine biosynthetic process	3	0.512821	0.242604	945060, 946881, 947039	464	34	16709	3.17742	1	0.707235	98.5155
GOTERM_BP_FAT	GO:0008614~pyridoxine metabolic process	3	0.512821	0.242604	945060, 946881, 947039	464	34	16709	3.17742	1	0.707235	98.5155
GOTERM_BP_FAT	GO:0046942~carboxylic acid transport	15	2.5641	0.246022	945489, 949103, 948641, 949046, 946938, 946721, 945027, 946057, 947961, 945912, 947964, 945602, 946789, 945309, 944872	464	409	16709	1.32069	1	0.708682	98.6139
GOTERM_BP_FAT	GO:0015849~organic acid transport	15	2.5641	0.246022	945489, 949103, 948641, 949046, 946938, 946721, 945027, 946057, 947961, 945912, 947964, 945602, 946789, 945309, 944872	464	409	16709	1.32069	1	0.708682	98.6139
GOTERM_BP_FAT	GO:0006865~amino acid transport	11	1.88034	0.255152	945489, 946057, 949046, 947961, 945912, 947964, 946938, 945602, 946789, 945309, 944872	464	281	16709	1.40967	1	0.717397	98.8475
GOTERM_BP_FAT	GO:0006534~cysteine metabolic process	3	0.512821	0.294308	945771, 948126, 947004	464	39	16709	2.77006	1	0.767949	99.4915
GOTERM_BP_FAT	GO:0006536~glutamate metabolic process	4	0.683761	0.352406	947724, 946938, 949018, 947383	464	76	16709	1.8953	1	0.819494	99.8617
GOTERM_BP_FAT	GO:0042724~thiamin and derivative biosynthetic process	3	0.512821	0.355605	945060, 945067, 945142	464	45	16709	2.40072	1	0.821317	99.8717
GOTERM_BP_FAT	GO:0042723~thiamin and derivative metabolic process	3	0.512821	0.355605	945060, 945067, 945142	464	45	16709	2.40072	1	0.821317	99.8717
GOTERM_BP_FAT	GO:0006772~thiamin metabolic process	3	0.512821	0.355605	945060, 945067, 945142	464	45	16709	2.40072	1	0.821317	99.8717
GOTERM_BP_FAT	GO:0009228~thiamin biosynthetic process	3	0.512821	0.355605	945060, 945067, 945142	464	45	16709	2.40072	1	0.821317	99.8717
GOTERM_BP_FAT	GO:0006007~glucose catabolic process	7	1.19658	0.391719	947896, 946230, 946881, 948439, 944827, 947006, 946632	464	182	16709	1.38503	1	0.843983	99.9464
GOTERM_BP_FAT	GO:0019320~hexose catabolic process	7	1.19658	0.401631	947896, 946230, 946881, 948439, 944827, 947006, 946632	464	184	16709	1.36998	1	0.850372	99.9582
GOTERM_BP_FAT	GO:0000105~histidine biosynthetic process	3	0.512821	0.405205	946516, 946789, 945309	464	50	16709	2.16065	1	0.850783	99.9619
GOTERM_BP_FAT	GO:0009076~histidine family amino acid biosynthetic process	3	0.512821	0.405205	946516, 946789, 945309	464	50	16709	2.16065	1	0.850783	99.9619
GOTERM_BP_FAT	GO:0006779~porphyrin biosynthetic process	5	0.854701	0.407738	945839, 948311, 946517, 945017, 948331	464	117	16709	1.53892	1	0.850252	99.9643
GOTERM_BP_FAT	GO:0033014~tetrapyrrole biosynthetic process	5	0.854701	0.407738	945839, 948311, 946517, 945017, 948331	464	117	16709	1.53892	1	0.850252	99.9643
GOTERM_BP_FAT	GO:0006778~porphyrin metabolic process	5	0.854701	0.426452	945839, 948311, 946517, 945017, 948331	464	120	16709	1.50045	1	0.864018	99.978
GOTERM_BP_FAT	GO:0033013~tetrapyrrole metabolic process	5	0.854701	0.426452	945839, 948311, 946517, 945017, 948331	464	120	16709	1.50045	1	0.864018	99.978
GOTERM_BP_FAT	GO:0006547~histidine metabolic process	3	0.512821	0.434078	946516, 946789, 945309	464	53	16709	2.03835	1	0.869085	99.9821
GOTERM_BP_FAT	GO:0009075~histidine family amino acid metabolic process	3	0.512821	0.434078	946516, 946789, 945309	464	53	16709	2.03835	1	0.869085	99.9821
GOTERM_BP_FAT	GO:0015718~monocarboxylic acid transport	3	0.512821	0.452903	949103, 946721, 945027	464	55	16709	1.96422	1	0.879054	99.9893
GOTERM_BP_FAT	GO:0019321~pentose metabolic process	4	0.683761	0.519963	947896, 948260, 947006, 948267	464	99	16709	1.45498	1	0.916784	99.9985
GOTERM_BP_FAT	GO:0042375~quinone cofactor metabolic process	3	0.512821	0.565825	946712, 948926, 947719	464	68	16709	1.58871	1	0.936833	99.9997
GOTERM_BP_FAT	GO:0006098~pentose-phosphate shunt	3	0.512821	0.597033	947896, 948439, 947006	464	72	16709	1.50045	1	0.948607	99.9999
GOTERM_BP_FAT	GO:0006096~glycolysis	4	0.683761	0.597644	946230, 946881, 944827, 946632	464	111	16709	1.29769	1	0.948175	99.9999
GOTERM_BP_FAT	GO:0006739~NADP metabolic process	3	0.512821	0.640637	947896, 948439, 947006	464	78	16709	1.38503	1	0.962488	100
GOTERM_BP_FAT	GO:0016051~carbohydrate biosynthetic process	36	6.15385	5.09453794409e-05	945624, 948045, 944882, 948327, 947533, 946558, 948977, 944789, 947513, 947703, 947649, 946031, 948125, 948470, 947940, 945354, 945526, 949113, 945455, 947734, 944791, 944816, 944818, 945143, 944813, 946580, 944815, 948135, 948136, 947693, 946321, 947931, 949134, 946209, 948753, 947932	464	617	16709	2.10111	0.0362625	0.00167752	0.0771618
GOTERM_BP_FAT	GO:0000271~polysaccharide biosynthetic process	31	5.29915	0.000250692	945624, 948045, 944882, 948327, 947533, 946558, 948977, 944789, 947513, 947703, 948470, 947940, 945354, 945526, 949113, 945455, 947734, 944791, 944816, 944818, 945143, 944813, 946580, 944815, 948135, 948136, 947693, 946321, 947931, 949134, 947932	464	540	16709	2.06729	0.166211	0.00584655	0.379162
GOTERM_BP_FAT	GO:0007049~cell cycle	13	2.22222	0.000636168	947404, 944791, 944778, 944818, 947969, 944813, 947703, 947690, 948470, 947693, 946321, 947930, 945550	464	143	16709	3.27371	0.36958	0.0120679	0.95956
GOTERM_BP_FAT	GO:0005976~polysaccharide metabolic process	34	5.81197	0.0027808	945624, 948045, 944882, 948327, 947533, 946558, 948977, 944789, 947513, 947703, 948470, 945818, 947940, 945354, 945526, 949113, 945455, 947734, 944791, 944816, 944818, 945143, 944813, 946580, 944815, 948135, 948136, 945802, 947693, 946321, 947931, 949134, 947932, 949131	464	712	16709	1.71962	0.867197	0.0380808	4.13142
GOTERM_BP_FAT	GO:0022604~regulation of cell morphogenesis	9	1.53846	0.00282276	948470, 947693, 945455, 944791, 946321, 944818, 944778, 944813, 947703	464	87	16709	3.72525	0.871188	0.0379298	4.19252
GOTERM_BP_FAT	GO:0008360~regulation of cell shape	9	1.53846	0.00282276	948470, 947693, 945455, 944791, 946321, 944818, 944778, 944813, 947703	464	87	16709	3.72525	0.871188	0.0379298	4.19252
GOTERM_BP_FAT	GO:0051301~cell division	13	2.22222	0.00486712	947404, 944791, 944778, 944818, 947969, 944813, 947703, 947690, 948470, 947693, 946321, 947930, 945550	464	182	16709	2.5722	0.970908	0.0601712	7.12577
GOTERM_BP_FAT	GO:0009252~peptidoglycan biosynthetic process	8	1.36752	0.00814536	948470, 947693, 945455, 944791, 946321, 944818, 944813, 947703	464	83	16709	3.47092	0.99734	0.0884871	11.6549
GOTERM_BP_FAT	GO:0006023~aminoglycan biosynthetic process	8	1.36752	0.00814536	948470, 947693, 945455, 944791, 946321, 944818, 944813, 947703	464	83	16709	3.47092	0.99734	0.0884871	11.6549
GOTERM_BP_FAT	GO:0006024~glycosaminoglycan biosynthetic process	8	1.36752	0.00814536	948470, 947693, 945455, 944791, 946321, 944818, 944813, 947703	464	83	16709	3.47092	0.99734	0.0884871	11.6549
GOTERM_BP_FAT	GO:0070589~cellular component macromolecule biosynthetic process	8	1.36752	0.00982643	948470, 947693, 945455, 944791, 946321, 944818, 944813, 947703	464	86	16709	3.34984	0.999222	0.102799	13.8966
GOTERM_BP_FAT	GO:0044038~cell wall macromolecule biosynthetic process	8	1.36752	0.00982643	948470, 947693, 945455, 944791, 946321, 944818, 944813, 947703	464	86	16709	3.34984	0.999222	0.102799	13.8966
GOTERM_BP_FAT	GO:0010382~cellular cell wall macromolecule metabolic process	8	1.36752	0.0104393	948470, 947693, 945455, 944791, 946321, 944818, 944813, 947703	464	87	16709	3.31134	0.999504	0.105854	14.7005
GOTERM_BP_FAT	GO:0009273~peptidoglycan-based cell wall biogenesis	8	1.36752	0.0155307	948470, 947693, 945455, 944791, 946321, 944818, 944813, 947703	464	94	16709	3.06475	0.999988	0.1354	21.1134
GOTERM_BP_FAT	GO:0042546~cell wall biogenesis	8	1.36752	0.0155307	948470, 947693, 945455, 944791, 946321, 944818, 944813, 947703	464	94	16709	3.06475	0.999988	0.1354	21.1134
GOTERM_BP_FAT	GO:0030203~glycosaminoglycan metabolic process	10	1.7094	0.149849	945802, 948470, 947693, 945455, 945818, 944791, 946321, 944818, 944813, 947703	464	217	16709	1.65948	1	0.566009	91.4539
GOTERM_BP_FAT	GO:0000270~peptidoglycan metabolic process	10	1.7094	0.149849	945802, 948470, 947693, 945455, 945818, 944791, 946321, 944818, 944813, 947703	464	217	16709	1.65948	1	0.566009	91.4539
GOTERM_BP_FAT	GO:0006022~aminoglycan metabolic process	10	1.7094	0.164605	945802, 948470, 947693, 945455, 945818, 944791, 946321, 944818, 944813, 947703	464	222	16709	1.62211	1	0.595659	93.4453
GOTERM_BP_FAT	GO:0044036~cell wall macromolecule metabolic process	10	1.7094	0.247654	948470, 947693, 945455, 944791, 946321, 947144, 944818, 944813, 947703, 946174	464	247	16709	1.45793	1	0.70927	98.6586
GOTERM_BP_FAT	GO:0045229~external encapsulating structure organization	10	1.7094	0.380691	948470, 947693, 945455, 944791, 946321, 944818, 946257, 946418, 944813, 947703	464	282	16709	1.27698	1	0.837774	99.9297
GOTERM_BP_FAT	GO:0007047~cell wall organization	9	1.53846	0.402892	948470, 947693, 945455, 944791, 946321, 944818, 946418, 944813, 947703	464	253	16709	1.28102	1	0.85009	99.9596
GOTERM_BP_FAT	GO:0008610~lipid biosynthetic process	27	4.61538	0.00156831	949020, 944882, 948327, 944789, 947513, 945060, 948125, 945568, 945064, 945526, 948673, 947734, 947903, 944816, 945143, 944777, 944815, 946580, 948135, 948136, 947953, 948460, 945057, 947303, 949134, 946165, 947758	464	498	16709	1.95239	0.679514	0.02497	2.35003
GOTERM_BP_FAT	GO:0008299~isoprenoid biosynthetic process	6	1.02564	0.0052666	945060, 949020, 945064, 947903, 945057, 944777	464	41	16709	5.26987	0.978255	0.0628273	7.68906
GOTERM_BP_FAT	GO:0006720~isoprenoid metabolic process	6	1.02564	0.0052666	945060, 949020, 945064, 947903, 945057, 944777	464	41	16709	5.26987	0.978255	0.0628273	7.68906
GOTERM_BP_FAT	GO:0019748~secondary metabolic process	11	1.88034	0.0286368	947896, 945060, 945248, 946266, 946276, 948869, 945057, 948439, 945354, 944777, 947006	464	180	16709	2.20066	1	0.195201	35.6107
GOTERM_BP_FAT	GO:0016114~terpenoid biosynthetic process	3	0.512821	0.063415	945060, 945057, 944777	464	15	16709	7.20216	1	0.329107	62.9405
GOTERM_BP_FAT	GO:0006721~terpenoid metabolic process	3	0.512821	0.063415	945060, 945057, 944777	464	15	16709	7.20216	1	0.329107	62.9405
GOTERM_BP_FAT	GO:0015980~energy derivation by oxidation of organic compounds	26	4.44444	0.000274636	945517, 946746, 945316, 947533, 948926, 945483, 948125, 945402, 948454, 947989, 946653, 947940, 948571, 947181, 945999, 945323, 949033, 947926, 948393, 945300, 947528, 946712, 946792, 947953, 947931, 947932	464	418	16709	2.2399	0.180564	0.00601633	0.415306
GOTERM_BP_FAT	GO:0006091~generation of precursor metabolites and energy	37	6.32479	0.000902885	945517, 946746, 945316, 946881, 948249, 947533, 944827, 948926, 945483, 946158, 947316, 948125, 945402, 948454, 947989, 946653, 947940, 948571, 947181, 945999, 946926, 946632, 945323, 949033, 948393, 947926, 946230, 947151, 945479, 945300, 947528, 946712, 946792, 945341, 947953, 947931, 947932	464	746	16709	1.78606	0.480499	0.0154716	1.3593
GOTERM_BP_FAT	GO:0006071~glycerol metabolic process	5	0.854701	0.0555656	947955, 947926, 945747, 948125, 947953	464	52	16709	3.46257	1	0.302612	57.9451
GOTERM_BP_FAT	GO:0019400~alditol metabolic process	5	0.854701	0.192554	947955, 947926, 945747, 948125, 947953	464	82	16709	2.19578	1	0.632268	96.0859
GOTERM_BP_FAT	GO:0019751~polyol metabolic process	5	0.854701	0.198231	947955, 947926, 945747, 948125, 947953	464	83	16709	2.16932	1	0.639491	96.4827
GOTERM_BP_FAT	GO:0016051~carbohydrate biosynthetic process	36	6.15385	5.09453794409e-05	945624, 948045, 944882, 948327, 947533, 946558, 948977, 944789, 947513, 947703, 947649, 946031, 948125, 948470, 947940, 945354, 945526, 949113, 945455, 947734, 944791, 944816, 944818, 945143, 944813, 946580, 944815, 948135, 948136, 947693, 946321, 947931, 949134, 946209, 948753, 947932	464	617	16709	2.10111	0.0362625	0.00167752	0.0771618
GOTERM_BP_FAT	GO:0034637~cellular carbohydrate biosynthetic process	29	4.95726	0.000188039	945624, 948045, 944882, 948327, 947533, 946558, 948977, 944789, 947513, 947703, 947649, 946031, 948125, 947940, 945354, 945526, 949113, 947734, 944816, 945143, 944815, 946580, 948135, 948136, 946321, 949134, 946209, 948753, 947932	464	481	16709	2.17113	0.127455	0.00503695	0.284528
GOTERM_BP_FAT	GO:0000271~polysaccharide biosynthetic process	31	5.29915	0.000250692	945624, 948045, 944882, 948327, 947533, 946558, 948977, 944789, 947513, 947703, 948470, 947940, 945354, 945526, 949113, 945455, 947734, 944791, 944816, 944818, 945143, 944813, 946580, 944815, 948135, 948136, 947693, 946321, 947931, 949134, 947932	464	540	16709	2.06729	0.166211	0.00584655	0.379162
GOTERM_BP_FAT	GO:0015980~energy derivation by oxidation of organic compounds	26	4.44444	0.000274636	945517, 946746, 945316, 947533, 948926, 945483, 948125, 945402, 948454, 947989, 946653, 947940, 948571, 947181, 945999, 945323, 949033, 947926, 948393, 945300, 947528, 946712, 946792, 947953, 947931, 947932	464	418	16709	2.2399	0.180564	0.00601633	0.415306
GOTERM_BP_FAT	GO:0009628~response to abiotic stimulus	11	1.88034	0.000384208	945624, 947139, 948192, 944757, 945082, 947912, 945578, 945385, 945354, 948255, 946580	464	98	16709	4.04203	0.243161	0.00792852	0.58055
GOTERM_BP_FAT	GO:0009061~anaerobic respiration	14	2.39316	0.000492099	945323, 945517, 947926, 946746, 948393, 946712, 948926, 945483, 946792, 947953, 948454, 947989, 948571, 945999	464	159	16709	3.17076	0.300129	0.00959848	0.74301
GOTERM_BP_FAT	GO:0006732~coenzyme metabolic process	27	4.61538	0.000637219	946266, 945316, 948926, 944760, 949060, 945398, 945402, 948869, 948439, 945354, 945396, 945397, 946337, 947719, 945323, 947896, 944790, 945454, 946276, 945300, 947528, 946712, 947544, 945451, 945227, 945248, 947006	464	468	16709	2.07754	0.37006	0.0117796	0.961137
GOTERM_BP_FAT	GO:0051186~cofactor metabolic process	35	5.98291	0.000748343	946266, 945316, 945017, 948926, 944760, 949060, 945398, 945839, 945402, 948869, 948439, 948311, 945354, 945396, 945397, 946337, 947719, 945323, 947896, 944790, 944857, 945454, 946276, 945300, 947528, 945451, 946517, 946712, 947544, 948331, 945227, 946999, 945248, 948469, 947006	464	684	16709	1.84266	0.418853	0.0134772	1.12786
GOTERM_BP_FAT	GO:0006091~generation of precursor metabolites and energy	37	6.32479	0.000902885	945517, 946746, 945316, 946881, 948249, 947533, 944827, 948926, 945483, 946158, 947316, 948125, 945402, 948454, 947989, 946653, 947940, 948571, 947181, 945999, 946926, 946632, 945323, 949033, 948393, 947926, 946230, 947151, 945479, 945300, 947528, 946712, 946792, 945341, 947953, 947931, 947932	464	746	16709	1.78606	0.480499	0.0154716	1.3593
GOTERM_BP_FAT	GO:0009060~aerobic respiration	12	2.05128	0.00126671	946792, 949033, 945323, 946746, 945402, 947953, 945316, 947989, 945300, 946653, 947528, 948926	464	134	16709	3.22485	0.601061	0.0206686	1.90214
GOTERM_BP_FAT	GO:0008610~lipid biosynthetic process	27	4.61538	0.00156831	949020, 944882, 948327, 944789, 947513, 945060, 948125, 945568, 945064, 945526, 948673, 947734, 947903, 944816, 945143, 944777, 944815, 946580, 948135, 948136, 947953, 948460, 945057, 947303, 949134, 946165, 947758	464	498	16709	1.95239	0.679514	0.02497	2.35003
GOTERM_BP_FAT	GO:0005976~polysaccharide metabolic process	34	5.81197	0.0027808	945624, 948045, 944882, 948327, 947533, 946558, 948977, 944789, 947513, 947703, 948470, 945818, 947940, 945354, 945526, 949113, 945455, 947734, 944791, 944816, 944818, 945143, 944813, 946580, 944815, 948135, 948136, 945802, 947693, 946321, 947931, 949134, 947932, 949131	464	712	16709	1.71962	0.867197	0.0380808	4.13142
GOTERM_BP_FAT	GO:0044264~cellular polysaccharide metabolic process	23	3.93162	0.00442936	945624, 948045, 949113, 944882, 948327, 947734, 944816, 947533, 945143, 946558, 948977, 944789, 947513, 944815, 946580, 948135, 948136, 947931, 947940, 949134, 945354, 947932, 945526	464	430	16709	1.92616	0.959982	0.0568376	6.50482
GOTERM_BP_FAT	GO:0033692~cellular polysaccharide biosynthetic process	22	3.76068	0.00475088	945624, 948045, 949113, 944882, 948327, 947734, 944816, 947533, 945143, 946558, 948977, 944789, 947513, 944815, 946580, 948135, 948136, 947940, 949134, 945354, 947932, 945526	464	406	16709	1.95132	0.968337	0.0597914	6.96126
GOTERM_BP_FAT	GO:0045333~cellular respiration	20	3.4188	0.00780036	945517, 945323, 949033, 948393, 946746, 947926, 945316, 945300, 947528, 946712, 948926, 945483, 946792, 945402, 947953, 948454, 947989, 946653, 948571, 945999	464	371	16709	1.94128	0.996578	0.0861766	11.1881
GOTERM_BP_FAT	GO:0006073~cellular glucan metabolic process	6	1.02564	0.0121635	945624, 948045, 947533, 947931, 947940, 947932	464	50	16709	4.32129	0.99986	0.119047	16.9248
GOTERM_BP_FAT	GO:0005977~glycogen metabolic process	4	0.683761	0.0126542	947533, 947931, 947940, 947932	464	18	16709	8.00239	0.999902	0.118806	17.5479
GOTERM_BP_FAT	GO:0006112~energy reserve metabolic process	4	0.683761	0.0126542	947533, 947931, 947940, 947932	464	18	16709	8.00239	0.999902	0.118806	17.5479
GOTERM_BP_FAT	GO:0044042~glucan metabolic process	6	1.02564	0.0154053	945624, 948045, 947533, 947931, 947940, 947932	464	53	16709	4.07669	0.999987	0.137657	20.961
GOTERM_BP_FAT	GO:0005996~monosaccharide metabolic process	28	4.78632	0.0175155	945517, 948045, 946881, 947533, 944827, 944789, 948267, 947703, 947649, 946031, 944830, 948260, 948454, 948439, 947940, 945354, 946632, 947896, 946230, 946893, 944777, 946022, 946321, 947931, 946209, 948753, 947006, 947932	464	632	16709	1.59541	0.999997	0.14303	23.4891
GOTERM_BP_FAT	GO:0006006~glucose metabolic process	18	3.07692	0.0187834	945517, 947896, 946230, 948045, 946881, 947533, 944827, 946031, 944830, 948454, 947931, 948439, 947940, 946209, 948753, 947006, 947932, 946632	464	351	16709	1.84671	0.999999	0.147732	24.9715
GOTERM_BP_FAT	GO:0046165~alcohol biosynthetic process	7	1.19658	0.0198765	947649, 946031, 948125, 946321, 948753, 946209, 947703	464	77	16709	3.27371	1	0.150873	26.228
GOTERM_BP_FAT	GO:0009250~glucan biosynthetic process	5	0.854701	0.0330278	945624, 948045, 947533, 947940, 947932	464	44	16709	4.09213	1	0.216116	39.8825
GOTERM_BP_FAT	GO:0009225~nucleotide-sugar metabolic process	6	1.02564	0.0359409	948045, 946321, 944789, 947331, 947703, 946580	464	66	16709	3.27371	1	0.227127	42.5688
GOTERM_BP_FAT	GO:0009242~colanic acid biosynthetic process	4	0.683761	0.0414766	949113, 945354, 946558, 946580	464	28	16709	5.1444	1	0.249509	47.3674
GOTERM_BP_FAT	GO:0046377~colanic acid metabolic process	4	0.683761	0.0414766	949113, 945354, 946558, 946580	464	28	16709	5.1444	1	0.249509	47.3674
GOTERM_BP_FAT	GO:0005978~glycogen biosynthetic process	3	0.512821	0.0420831	947533, 947940, 947932	464	12	16709	9.00269	1	0.250702	47.8698
GOTERM_BP_FAT	GO:0019318~hexose metabolic process	20	3.4188	0.0436183	945517, 947896, 946230, 948045, 946881, 947533, 944827, 946031, 944830, 946022, 948454, 947931, 948439, 947940, 946209, 948753, 945354, 947006, 947932, 946632	464	447	16709	1.61122	1	0.256688	49.1213
GOTERM_BP_FAT	GO:0055114~oxidation reduction	70	11.9658	0.0440553	948529, 945316, 948977, 945483, 946031, 948125, 945402, 948455, 946653, 946177, 945258, 947944, 946926, 945778, 947116, 947440, 945023, 947151, 945479, 944790, 947540, 948331, 949018, 945536, 946974, 948139, 948734, 947677, 946913, 947724, 945517, 946746, 946092, 945964, 948249, 945620, 944827, 944762, 946158, 947316, 944830, 948470, 945915, 945273, 948571, 945337, 945999, 947019, 947383, 948558,…	464	2037	16709	1.23748	1	0.256922	49.4724
GOTERM_BP_FAT	GO:0046364~monosaccharide biosynthetic process	6	1.02564	0.0596299	947649, 946031, 946321, 948753, 946209, 947703	464	76	16709	2.84296	1	0.316806	60.6052
GOTERM_BP_FAT	GO:0046349~amino sugar biosynthetic process	3	0.512821	0.113928	947649, 946321, 947703	464	21	16709	5.1444	1	0.482812	84.0013
GOTERM_BP_FAT	GO:0009103~lipopolysaccharide biosynthetic process	13	2.22222	0.166157	948327, 944882, 947734, 944816, 945143, 944789, 947513, 946580, 944815, 948135, 948136, 949134, 945526	464	315	16709	1.48616	1	0.596892	93.6274
GOTERM_BP_FAT	GO:0006090~pyruvate metabolic process	4	0.683761	0.174279	946031, 948753, 946209, 944777	464	52	16709	2.77006	1	0.611112	94.5058
GOTERM_BP_FAT	GO:0008653~lipopolysaccharide metabolic process	13	2.22222	0.190102	948327, 944882, 947734, 944816, 945143, 944789, 947513, 946580, 944815, 948135, 948136, 949134, 945526	464	324	16709	1.44488	1	0.629397	95.9019
GOTERM_BP_FAT	GO:0022900~electron transport chain	13	2.22222	0.192898	947151, 945479, 948249, 945316, 945300, 946792, 946158, 947316, 945341, 945402, 948571, 945999, 946926	464	325	16709	1.44043	1	0.630634	96.111
GOTERM_BP_FAT	GO:0006040~amino sugar metabolic process	5	0.854701	0.198231	947649, 946893, 946321, 944789, 947703	464	83	16709	2.16932	1	0.639491	96.4827
GOTERM_BP_FAT	GO:0006099~tricarboxylic acid cycle	5	0.854701	0.209733	945323, 945402, 945316, 945300, 947528	464	85	16709	2.11828	1	0.655818	97.1743
GOTERM_BP_FAT	GO:0046356~acetyl-CoA catabolic process	5	0.854701	0.209733	945323, 945402, 945316, 945300, 947528	464	85	16709	2.11828	1	0.655818	97.1743
GOTERM_BP_FAT	GO:0046378~enterobacterial common antigen metabolic process	3	0.512821	0.232285	948977, 944789, 944815	464	33	16709	3.27371	1	0.691407	98.1777
GOTERM_BP_FAT	GO:0009246~enterobacterial common antigen biosynthetic process	3	0.512821	0.232285	948977, 944789, 944815	464	33	16709	3.27371	1	0.691407	98.1777
GOTERM_BP_FAT	GO:0051187~cofactor catabolic process	5	0.854701	0.245275	945323, 945402, 945316, 945300, 947528	464	91	16709	1.97861	1	0.709591	98.5929
GOTERM_BP_FAT	GO:0009109~coenzyme catabolic process	5	0.854701	0.245275	945323, 945402, 945316, 945300, 947528	464	91	16709	1.97861	1	0.709591	98.5929
GOTERM_BP_FAT	GO:0006084~acetyl-CoA metabolic process	5	0.854701	0.332117	945323, 945402, 945316, 945300, 947528	464	105	16709	1.7148	1	0.801467	99.7792
GOTERM_BP_FAT	GO:0006094~gluconeogenesis	3	0.512821	0.335341	946031, 948753, 946209	464	43	16709	2.51238	1	0.803519	99.7948
GOTERM_BP_FAT	GO:0019319~hexose biosynthetic process	3	0.512821	0.355605	946031, 948753, 946209	464	45	16709	2.40072	1	0.821317	99.8717
GOTERM_BP_FAT	GO:0016051~carbohydrate biosynthetic process	36	6.15385	5.09453794409e-05	945624, 948045, 944882, 948327, 947533, 946558, 948977, 944789, 947513, 947703, 947649, 946031, 948125, 948470, 947940, 945354, 945526, 949113, 945455, 947734, 944791, 944816, 944818, 945143, 944813, 946580, 944815, 948135, 948136, 947693, 946321, 947931, 949134, 946209, 948753, 947932	464	617	16709	2.10111	0.0362625	0.00167752	0.0771618
GOTERM_BP_FAT	GO:0034637~cellular carbohydrate biosynthetic process	29	4.95726	0.000188039	945624, 948045, 944882, 948327, 947533, 946558, 948977, 944789, 947513, 947703, 947649, 946031, 948125, 947940, 945354, 945526, 949113, 947734, 944816, 945143, 944815, 946580, 948135, 948136, 946321, 949134, 946209, 948753, 947932	464	481	16709	2.17113	0.127455	0.00503695	0.284528
GOTERM_BP_FAT	GO:0000271~polysaccharide biosynthetic process	31	5.29915	0.000250692	945624, 948045, 944882, 948327, 947533, 946558, 948977, 944789, 947513, 947703, 948470, 947940, 945354, 945526, 949113, 945455, 947734, 944791, 944816, 944818, 945143, 944813, 946580, 944815, 948135, 948136, 947693, 946321, 947931, 949134, 947932	464	540	16709	2.06729	0.166211	0.00584655	0.379162
GOTERM_BP_FAT	GO:0008610~lipid biosynthetic process	27	4.61538	0.00156831	949020, 944882, 948327, 944789, 947513, 945060, 948125, 945568, 945064, 945526, 948673, 947734, 947903, 944816, 945143, 944777, 944815, 946580, 948135, 948136, 947953, 948460, 945057, 947303, 949134, 946165, 947758	464	498	16709	1.95239	0.679514	0.02497	2.35003
GOTERM_BP_FAT	GO:0005976~polysaccharide metabolic process	34	5.81197	0.0027808	945624, 948045, 944882, 948327, 947533, 946558, 948977, 944789, 947513, 947703, 948470, 945818, 947940, 945354, 945526, 949113, 945455, 947734, 944791, 944816, 944818, 945143, 944813, 946580, 944815, 948135, 948136, 945802, 947693, 946321, 947931, 949134, 947932, 949131	464	712	16709	1.71962	0.867197	0.0380808	4.13142
GOTERM_BP_FAT	GO:0044264~cellular polysaccharide metabolic process	23	3.93162	0.00442936	945624, 948045, 949113, 944882, 948327, 947734, 944816, 947533, 945143, 946558, 948977, 944789, 947513, 944815, 946580, 948135, 948136, 947931, 947940, 949134, 945354, 947932, 945526	464	430	16709	1.92616	0.959982	0.0568376	6.50482
GOTERM_BP_FAT	GO:0033692~cellular polysaccharide biosynthetic process	22	3.76068	0.00475088	945624, 948045, 949113, 944882, 948327, 947734, 944816, 947533, 945143, 946558, 948977, 944789, 947513, 944815, 946580, 948135, 948136, 947940, 949134, 945354, 947932, 945526	464	406	16709	1.95132	0.968337	0.0597914	6.96126
GOTERM_BP_FAT	GO:0009311~oligosaccharide metabolic process	8	1.36752	0.00924029	948135, 948136, 948327, 945143, 949134, 948762, 945526, 949131	464	85	16709	3.38925	0.998806	0.0983635	13.1211
GOTERM_BP_FAT	GO:0006644~phospholipid metabolic process	11	1.88034	0.0107605	948125, 947953, 948673, 944882, 945725, 944816, 947303, 945143, 946165, 944777, 945526	464	154	16709	2.5722	0.999608	0.107453	15.1191
GOTERM_BP_FAT	GO:0019637~organophosphate metabolic process	11	1.88034	0.0122096	948125, 947953, 948673, 944882, 945725, 944816, 947303, 945143, 946165, 944777, 945526	464	157	16709	2.52305	0.999864	0.117894	16.9835
GOTERM_BP_FAT	GO:0008654~phospholipid biosynthetic process	10	1.7094	0.0160633	948125, 947953, 948673, 944882, 944816, 947303, 945143, 946165, 944777, 945526	464	140	16709	2.5722	0.999992	0.138098	21.7576
GOTERM_BP_FAT	GO:0009244~lipopolysaccharide core region biosynthetic process	6	1.02564	0.0191782	948135, 948136, 948327, 945143, 949134, 945526	464	56	16709	3.8583	0.999999	0.147462	25.4276
GOTERM_BP_FAT	GO:0046401~lipopolysaccharide core region metabolic process	6	1.02564	0.0191782	948135, 948136, 948327, 945143, 949134, 945526	464	56	16709	3.8583	0.999999	0.147462	25.4276
GOTERM_BP_FAT	GO:0009312~oligosaccharide biosynthetic process	6	1.02564	0.037991	948135, 948136, 948327, 945143, 949134, 945526	464	67	16709	3.22485	1	0.234658	44.3917
GOTERM_BP_FAT	GO:0009103~lipopolysaccharide biosynthetic process	13	2.22222	0.166157	948327, 944882, 947734, 944816, 945143, 944789, 947513, 946580, 944815, 948135, 948136, 949134, 945526	464	315	16709	1.48616	1	0.596892	93.6274
GOTERM_BP_FAT	GO:0008653~lipopolysaccharide metabolic process	13	2.22222	0.190102	948327, 944882, 947734, 944816, 945143, 944789, 947513, 946580, 944815, 948135, 948136, 949134, 945526	464	324	16709	1.44488	1	0.629397	95.9019
GOTERM_BP_FAT	GO:0009245~lipid A biosynthetic process	4	0.683761	0.291489	944882, 944816, 945143, 945526	464	68	16709	2.11828	1	0.766013	99.4598
GOTERM_BP_FAT	GO:0009247~glycolipid biosynthetic process	4	0.683761	0.291489	944882, 944816, 945143, 945526	464	68	16709	2.11828	1	0.766013	99.4598
GOTERM_BP_FAT	GO:0046493~lipid A metabolic process	4	0.683761	0.291489	944882, 944816, 945143, 945526	464	68	16709	2.11828	1	0.766013	99.4598
GOTERM_BP_FAT	GO:0046467~membrane lipid biosynthetic process	4	0.683761	0.291489	944882, 944816, 945143, 945526	464	68	16709	2.11828	1	0.766013	99.4598
GOTERM_BP_FAT	GO:0006664~glycolipid metabolic process	4	0.683761	0.291489	944882, 944816, 945143, 945526	464	68	16709	2.11828	1	0.766013	99.4598
GOTERM_BP_FAT	GO:0006643~membrane lipid metabolic process	4	0.683761	0.299089	944882, 944816, 945143, 945526	464	69	16709	2.08758	1	0.768668	99.5413
GOTERM_BP_FAT	GO:0006412~translation	21	3.58974	2.70227778227e-05	947096, 947874, 948661, 946768, 948258, 946674, 948672, 947807, 945484, 946223, 947809, 947800, 945536, 947369, 947793, 947795, 944889, 946452, 948720, 949002, 947686	464	253	16709	2.98904	0.0194011	0.00103061	0.0409356
GOTERM_BP_FAT	GO:0043241~protein complex disassembly	3	0.512821	0.123119	947369, 947793, 949002	464	22	16709	4.91056	1	0.50361	86.3394
GOTERM_BP_FAT	GO:0034623~cellular macromolecular complex disassembly	3	0.512821	0.123119	947369, 947793, 949002	464	22	16709	4.91056	1	0.50361	86.3394
GOTERM_BP_FAT	GO:0043624~cellular protein complex disassembly	3	0.512821	0.123119	947369, 947793, 949002	464	22	16709	4.91056	1	0.50361	86.3394
GOTERM_BP_FAT	GO:0032984~macromolecular complex disassembly	3	0.512821	0.123119	947369, 947793, 949002	464	22	16709	4.91056	1	0.50361	86.3394
GOTERM_BP_FAT	GO:0022411~cellular component disassembly	3	0.512821	0.123119	947369, 947793, 949002	464	22	16709	4.91056	1	0.50361	86.3394
GOTERM_BP_FAT	GO:0034621~cellular macromolecular complex subunit organization	5	0.854701	0.294454	947369, 945316, 947793, 948571, 949002	464	99	16709	1.81873	1	0.766195	99.4931
GOTERM_BP_FAT	GO:0043933~macromolecular complex subunit organization	6	1.02564	0.407725	947369, 945316, 947793, 948571, 946839, 949002	464	151	16709	1.43089	1	0.851661	99.9642
GOTERM_BP_FAT	GO:0044265~cellular macromolecule catabolic process	10	1.7094	0.000270591	948692, 946988, 946159, 948675, 948156, 948429, 947033, 945069, 945385, 948502	464	77	16709	4.67672	0.178156	0.00611264	0.4092
GOTERM_BP_FAT	GO:0006261~DNA-dependent DNA replication	12	2.05128	0.002133	948787, 948864, 945272, 945661, 944845, 948555, 948249, 945105, 948585, 948356, 948916, 947499	464	143	16709	3.02188	0.787344	0.0304872	3.18348
GOTERM_BP_FAT	GO:0006308~DNA catabolic process	5	0.854701	0.0170146	946988, 946159, 945069, 945385, 948502	464	36	16709	5.0015	0.999996	0.142386	22.8959
GOTERM_BP_FAT	GO:0009057~macromolecule catabolic process	12	2.05128	0.0604076	947690, 948692, 946988, 946159, 948675, 948156, 948429, 947033, 945069, 945385, 948502, 949131	464	233	16709	1.85463	1	0.318072	61.096
GOTERM_BP_FAT	GO:0009432~SOS response	5	0.854701	0.0927801	948544, 946369, 948570, 945385, 949088	464	62	16709	2.90409	1	0.428943	77.129
GOTERM_BP_FAT	GO:0009991~response to extracellular stimulus	7	1.19658	0.130439	948544, 944744, 946369, 948570, 945385, 949088, 948010	464	124	16709	2.03287	1	0.522714	87.9688
GOTERM_BP_FAT	GO:0006260~DNA replication	17	2.90598	0.179148	948544, 945661, 948555, 944845, 948249, 945105, 945834, 948356, 948164, 948916, 948787, 945272, 948864, 948570, 948585, 945550, 947499	464	447	16709	1.36954	1	0.614865	94.9767
GOTERM_BP_FAT	GO:0031668~cellular response to extracellular stimulus	5	0.854701	0.35737	948544, 946369, 948570, 945385, 949088	464	109	16709	1.65187	1	0.821573	99.8769
GOTERM_BP_FAT	GO:0033554~cellular response to stress	16	2.73504	0.475889	948544, 946765, 945681, 947439, 948502, 949088, 947159, 948356, 948164, 946234, 946369, 948570, 945069, 947206, 945385, 947005	464	520	16709	1.10802	1	0.893657	99.9944
GOTERM_BP_FAT	GO:0006281~DNA repair	14	2.39316	0.477983	948544, 946765, 945681, 948502, 947439, 947159, 948356, 948164, 946369, 948570, 945069, 947206, 945385, 947005	464	454	16709	1.11046	1	0.893992	99.9947
GOTERM_BP_FAT	GO:0006974~response to DNA damage stimulus	14	2.39316	0.477983	948544, 946765, 945681, 948502, 947439, 947159, 948356, 948164, 946369, 948570, 945069, 947206, 945385, 947005	464	454	16709	1.11046	1	0.893992	99.9947
GOTERM_BP_FAT	GO:0006259~DNA metabolic process	33	5.64103	1	948544, 945661, 946765, 944845, 945681, 948249, 947439, 948502, 948164, 948787, 945272, 948864, 946988, 946159, 948570, 945069, 948555, 945105, 947159, 945834, 948356, 945472, 948916, 946369, 945533, 947697, 945385, 947206, 948585, 945550, 948898, 947499, 947005	464	3022	16709	0.393235	1	1	100
GOTERM_BP_FAT	GO:0055114~oxidation reduction	70	11.9658	0.0440553	948529, 945316, 948977, 945483, 946031, 948125, 945402, 948455, 946653, 946177, 945258, 947944, 946926, 945778, 947116, 947440, 945023, 947151, 945479, 944790, 947540, 948331, 949018, 945536, 946974, 948139, 948734, 947677, 946913, 947724, 945517, 946746, 946092, 945964, 948249, 945620, 944827, 944762, 946158, 947316, 944830, 948470, 945915, 945273, 948571, 945337, 945999, 947019, 947383, 948558,…	464	2037	16709	1.23748	1	0.256922	49.4724
GOTERM_BP_FAT	GO:0006805~xenobiotic metabolic process	4	0.683761	0.153982	947540, 945197, 946974, 946234	464	49	16709	2.93966	1	0.57418	92.0623
GOTERM_BP_FAT	GO:0009410~response to xenobiotic stimulus	4	0.683761	0.153982	947540, 945197, 946974, 946234	464	49	16709	2.93966	1	0.57418	92.0623
GOTERM_BP_FAT	GO:0006631~fatty acid metabolic process	8	1.36752	0.0532167	946213, 945568, 948460, 945197, 947528, 946165, 947758, 946721	464	122	16709	2.36136	1	0.295915	56.3322
GOTERM_BP_FAT	GO:0030258~lipid modification	4	0.683761	0.0579554	946321, 945197, 947528, 946721	464	32	16709	4.50135	1	0.311432	59.5288
GOTERM_BP_FAT	GO:0034440~lipid oxidation	3	0.512821	0.201538	945197, 947528, 946721	464	30	16709	3.60108	1	0.643974	96.6962
GOTERM_BP_FAT	GO:0019395~fatty acid oxidation	3	0.512821	0.201538	945197, 947528, 946721	464	30	16709	3.60108	1	0.643974	96.6962
GOTERM_BP_FAT	GO:0000041~transition metal ion transport	12	2.05128	0.0291155	946106, 946407, 949042, 947909, 945915, 945250, 947989, 945181, 945910, 946839, 945843, 947574	464	206	16709	2.09772	1	0.196352	36.0898
GOTERM_BP_FAT	GO:0015674~di-, tri-valent inorganic cation transport	9	1.53846	0.0840511	946407, 949042, 947909, 945915, 945250, 945181, 946839, 945843, 947574	464	163	16709	1.98833	1	0.403985	73.558
GOTERM_BP_FAT	GO:0006826~iron ion transport	8	1.36752	0.0893809	946407, 949042, 947909, 945250, 945181, 946839, 945843, 947574	464	138	16709	2.08758	1	0.419031	75.7957
GOTERM_BP_FAT	GO:0030001~metal ion transport	19	3.24786	0.0982717	949042, 946106, 947909, 947450, 945132, 945910, 945843, 948255, 945181, 946576, 945841, 947574, 945474, 946407, 945915, 945250, 947989, 945602, 946839	464	466	16709	1.46825	1	0.443397	79.1392
GOTERM_BP_FAT	GO:0006813~potassium ion transport	6	1.02564	0.166671	947450, 945132, 946576, 948255, 945841, 945474	464	105	16709	2.05776	1	0.595615	93.6867
GOTERM_BP_FAT	GO:0006812~cation transport	19	3.24786	0.301351	949042, 946106, 947909, 947450, 945132, 945910, 945843, 948255, 945181, 946576, 945841, 947574, 945474, 946407, 945915, 945250, 947989, 945602, 946839	464	564	16709	1.21313	1	0.769815	99.5632
GOTERM_BP_FAT	GO:0006811~ion transport	27	4.61538	0.332111	946106, 949042, 948606, 947450, 947416, 948600, 945132, 945843, 946558, 945181, 946576, 948240, 945841, 947574, 946407, 945915, 945250, 947989, 946839, 947909, 945044, 948233, 948255, 945910, 945474, 945889, 945602	464	851	16709	1.14253	1	0.803235	99.7792
GOTERM_BP_FAT	GO:0015672~monovalent inorganic cation transport	7	1.19658	0.828045	947450, 945132, 945602, 946576, 948255, 945841, 945474	464	294	16709	0.857399	1	0.995313	100
GOTERM_BP_FAT	GO:0030261~chromosome condensation	3	0.512821	0.104925	945550, 948499, 949095	464	20	16709	5.40162	1	0.461081	81.3534
GOTERM_BP_FAT	GO:0051276~chromosome organization	3	0.512821	0.104925	945550, 948499, 949095	464	20	16709	5.40162	1	0.461081	81.3534
GOTERM_BP_FAT	GO:0006323~DNA packaging	3	0.512821	0.385569	945550, 948499, 949095	464	48	16709	2.25067	1	0.839526	99.9376
GOTERM_BP_FAT	GO:0055114~oxidation reduction	70	11.9658	0.0440553	948529, 945316, 948977, 945483, 946031, 948125, 945402, 948455, 946653, 946177, 945258, 947944, 946926, 945778, 947116, 947440, 945023, 947151, 945479, 944790, 947540, 948331, 949018, 945536, 946974, 948139, 948734, 947677, 946913, 947724, 945517, 946746, 946092, 945964, 948249, 945620, 944827, 944762, 946158, 947316, 944830, 948470, 945915, 945273, 948571, 945337, 945999, 947019, 947383, 948558,…	464	2037	16709	1.23748	1	0.256922	49.4724
GOTERM_BP_FAT	GO:0042592~homeostatic process	6	1.02564	0.67076	946407, 946092, 945479, 947540, 947168, 946926	464	204	16709	1.05914	1	0.970774	100
GOTERM_BP_FAT	GO:0045454~cell redox homeostasis	4	0.683761	0.702729	946092, 945479, 947540, 946926	464	130	16709	1.10802	1	0.978158	100
GOTERM_BP_FAT	GO:0019725~cellular homeostasis	5	0.854701	0.768737	946407, 946092, 945479, 947540, 946926	464	188	16709	0.957733	1	0.989496	100
GOTERM_BP_FAT	GO:0006817~phosphate transport	3	0.512821	0.263289	945044, 948233, 948240	464	36	16709	3.0009	1	0.728318	99.0242
GOTERM_BP_FAT	GO:0006811~ion transport	27	4.61538	0.332111	946106, 949042, 948606, 947450, 947416, 948600, 945132, 945843, 946558, 945181, 946576, 948240, 945841, 947574, 946407, 945915, 945250, 947989, 946839, 947909, 945044, 948233, 948255, 945910, 945474, 945889, 945602	464	851	16709	1.14253	1	0.803235	99.7792
GOTERM_BP_FAT	GO:0006793~phosphorus metabolic process	15	2.5641	0.369214	947255, 945041, 946844, 948600, 948233, 945044, 948195, 947159, 948240, 948125, 946487, 946209, 948010, 948748, 948437	464	451	16709	1.1977	1	0.829254	99.9071
GOTERM_BP_FAT	GO:0006820~anion transport	5	0.854701	0.857829	948606, 948600, 945044, 948233, 948240	464	218	16709	0.825935	1	0.997308	100
GOTERM_BP_FAT	GO:0015698~inorganic anion transport	3	0.512821	0.886888	945044, 948233, 948240	464	133	16709	0.812273	1	0.9985	100
GOTERM_BP_FAT	GO:0007626~locomotory behavior	4	0.683761	0.559835	945813, 945634, 946397, 946684	464	105	16709	1.37184	1	0.935536	99.9996
GOTERM_BP_FAT	GO:0007610~behavior	4	0.683761	0.559835	945813, 945634, 946397, 946684	464	105	16709	1.37184	1	0.935536	99.9996
GOTERM_BP_FAT	GO:0042330~taxis	4	0.683761	0.559835	945813, 945634, 946397, 946684	464	105	16709	1.37184	1	0.935536	99.9996
GOTERM_BP_FAT	GO:0034655~nucleobase, nucleoside, nucleotide and nucleic acid catabolic process	3	0.512821	0.541301	948910, 947331, 948542	464	65	16709	1.66204	1	0.926899	99.9993
GOTERM_BP_FAT	GO:0034656~nucleobase, nucleoside and nucleotide catabolic process	3	0.512821	0.541301	948910, 947331, 948542	464	65	16709	1.66204	1	0.926899	99.9993
GOTERM_BP_FAT	GO:0044270~nitrogen compound catabolic process	3	0.512821	0.710805	948910, 947331, 948542	464	89	16709	1.21385	1	0.979633	100
GOTERM_BP_FAT	GO:0010608~posttranscriptional regulation of gene expression	4	0.683761	0.115961	945533, 948192, 947793, 945472	464	43	16709	3.34984	1	0.486682	84.5487
GOTERM_BP_FAT	GO:0006417~regulation of translation	3	0.512821	0.242604	945533, 947793, 945472	464	34	16709	3.17742	1	0.707235	98.5155
GOTERM_BP_FAT	GO:0032268~regulation of cellular protein metabolic process	3	0.512821	0.242604	945533, 947793, 945472	464	34	16709	3.17742	1	0.707235	98.5155
GOTERM_BP_FAT	GO:0006793~phosphorus metabolic process	15	2.5641	0.369214	947255, 945041, 946844, 948600, 948233, 945044, 948195, 947159, 948240, 948125, 946487, 946209, 948010, 948748, 948437	464	451	16709	1.1977	1	0.829254	99.9071
GOTERM_BP_FAT	GO:0006468~protein amino acid phosphorylation	6	1.02564	0.585146	947255, 946844, 945044, 948195, 946487, 947159	464	185	16709	1.16792	1	0.944946	99.9998
GOTERM_BP_FAT	GO:0006350~transcription	52	8.88889	0.596816	948523, 945681, 948327, 948524, 947885, 947602, 945869, 949029, 945875, 947030, 947946, 946079, 947928, 947255, 947926, 948637, 945771, 945879, 944891, 945472, 948916, 946684, 949051, 944744, 948874, 947674, 945533, 945437, 947305, 948035, 948544, 946129, 944827, 948086, 944757, 947181, 946839, 945333, 945332, 945007, 947562, 948942, 945282, 948462, 947696, 946424, 948460, 947793, 947913, 947697,…	464	1886	16709	0.992874	1	0.949203	99.9999
GOTERM_BP_FAT	GO:0018106~peptidyl-histidine phosphorylation	5	0.854701	0.670002	947255, 946844, 945044, 948195, 946487	464	164	16709	1.09789	1	0.971013	100
GOTERM_BP_FAT	GO:0018202~peptidyl-histidine modification	5	0.854701	0.670002	947255, 946844, 945044, 948195, 946487	464	164	16709	1.09789	1	0.971013	100
GOTERM_BP_FAT	GO:0006796~phosphate metabolic process	10	1.7094	0.822819	947255, 948125, 946844, 945044, 948195, 946487, 946209, 947159, 948748, 948437	464	418	16709	0.861502	1	0.994978	100
GOTERM_BP_FAT	GO:0016310~phosphorylation	8	1.36752	0.90702	947255, 946844, 945044, 948195, 946487, 946209, 947159, 948437	464	381	16709	0.756132	1	0.999114	100
GOTERM_BP_FAT	GO:0006355~regulation of transcription, DNA-dependent	55	9.40171	0.927452	945681, 948523, 948327, 948524, 947885, 947602, 945869, 949029, 945875, 947030, 947946, 946079, 947928, 947255, 947926, 948637, 947546, 945879, 945771, 945472, 948916, 949051, 944744, 948874, 945533, 945437, 947305, 948035, 948544, 946844, 946129, 944827, 947958, 948086, 945815, 944757, 947181, 946839, 945333, 945332, 945007, 945044, 947562, 947130, 948942, 947609, 945282, 948462, 947696, 946424,…	464	2311	16709	0.857028	1	0.999561	100
GOTERM_BP_FAT	GO:0051252~regulation of RNA metabolic process	55	9.40171	0.930457	945681, 948523, 948327, 948524, 947885, 947602, 945869, 949029, 945875, 947030, 947946, 946079, 947928, 947255, 947926, 948637, 947546, 945879, 945771, 945472, 948916, 949051, 944744, 948874, 945533, 945437, 947305, 948035, 948544, 946844, 946129, 944827, 947958, 948086, 945815, 944757, 947181, 946839, 945333, 945332, 945007, 945044, 947562, 947130, 948942, 947609, 945282, 948462, 947696, 946424,…	464	2317	16709	0.854809	1	0.9996	100
GOTERM_BP_FAT	GO:0000160~two-component signal transduction system (phosphorelay)	12	2.05128	0.94426	947928, 947255, 945815, 948874, 946844, 945044, 946424, 945879, 948195, 946487, 947913, 947181	464	596	16709	0.725049	1	0.999784	100
GOTERM_BP_FAT	GO:0045449~regulation of transcription	59	10.0855	0.971313	945681, 948523, 948327, 948524, 947885, 947602, 945869, 949029, 945875, 947030, 947946, 946079, 947928, 947255, 947926, 948637, 947546, 945879, 945771, 945472, 948916, 946684, 949051, 944744, 948874, 947674, 945533, 945437, 947305, 948035, 948544, 946844, 946129, 944827, 947958, 948086, 945815, 944757, 946839, 947181, 945333, 945332, 945007, 945044, 947562, 947130, 948942, 947609, 945282, 948462,…	464	2591	16709	0.820006	1	0.999966	100
GOTERM_BP_FAT	GO:0006259~DNA metabolic process	33	5.64103	1	948544, 945661, 946765, 944845, 945681, 948249, 947439, 948502, 948164, 948787, 945272, 948864, 946988, 946159, 948570, 945069, 948555, 945105, 947159, 945834, 948356, 945472, 948916, 946369, 945533, 947697, 945385, 947206, 948585, 945550, 948898, 947499, 947005	464	3022	16709	0.393235	1	1	100
GOTERM_BP_FAT	GO:0006310~DNA recombination	7	1.19658	1	946369, 945533, 947697, 948570, 947439, 948585, 945472	464	1598	16709	0.157744	1	1	100
GOTERM_BP_FAT	GO:0009310~amine catabolic process	8	1.36752	0.296986	945882, 945476, 947393, 945480, 945692, 948139, 945881, 945027	464	195	16709	1.47737	1	0.76773	99.52
GOTERM_BP_FAT	GO:0016054~organic acid catabolic process	6	1.02564	0.714671	947393, 945931, 945197, 948139, 945881, 947258	464	215	16709	1.00495	1	0.980141	100
GOTERM_BP_FAT	GO:0046395~carboxylic acid catabolic process	6	1.02564	0.714671	947393, 945931, 945197, 948139, 945881, 947258	464	215	16709	1.00495	1	0.980141	100
GOTERM_BP_FAT	GO:0009063~cellular amino acid catabolic process	3	0.512821	0.894232	947393, 948139, 945881	464	136	16709	0.794355	1	0.998738	100
GOTERM_BP_FAT	GO:0015833~peptide transport	5	0.854701	0.325814	945802, 948063, 946689, 945818, 945335	464	104	16709	1.73129	1	0.797461	99.7455
GOTERM_BP_FAT	GO:0045184~establishment of protein localization	16	2.73504	0.50759	948063, 945775, 945328, 945670, 947748, 945843, 945802, 945228, 945083, 945818, 948110, 947322, 946499, 945335, 947831, 949133	464	533	16709	1.081	1	0.910307	99.9978
GOTERM_BP_FAT	GO:0015031~protein transport	16	2.73504	0.50759	948063, 945775, 945328, 945670, 947748, 945843, 945802, 945228, 945083, 945818, 948110, 947322, 946499, 945335, 947831, 949133	464	533	16709	1.081	1	0.910307	99.9978
GOTERM_BP_FAT	GO:0008104~protein localization	16	2.73504	0.539419	948063, 945775, 945328, 945670, 947748, 945843, 945802, 945228, 945083, 945818, 948110, 947322, 946499, 945335, 947831, 949133	464	542	16709	1.06305	1	0.926779	99.9992
GOTERM_BP_FAT	GO:0009306~protein secretion	7	1.19658	0.959532	945228, 947748, 948110, 947322, 946499, 947831, 949133	464	387	16709	0.651358	1	0.999912	100
GOTERM_BP_FAT	GO:0032940~secretion by cell	7	1.19658	0.959532	945228, 947748, 948110, 947322, 946499, 947831, 949133	464	387	16709	0.651358	1	0.999912	100
GOTERM_BP_FAT	GO:0046903~secretion	7	1.19658	0.959532	945228, 947748, 948110, 947322, 946499, 947831, 949133	464	387	16709	0.651358	1	0.999912	100
GOTERM_BP_FAT	GO:0043933~macromolecular complex subunit organization	6	1.02564	0.407725	947369, 945316, 947793, 948571, 946839, 949002	464	151	16709	1.43089	1	0.851661	99.9642
GOTERM_BP_FAT	GO:0006461~protein complex assembly	3	0.512821	0.873593	945316, 948571, 946839	464	128	16709	0.844003	1	0.998065	100
GOTERM_BP_FAT	GO:0070271~protein complex biogenesis	3	0.512821	0.873593	945316, 948571, 946839	464	128	16709	0.844003	1	0.998065	100
GOTERM_BP_FAT	GO:0065003~macromolecular complex assembly	3	0.512821	0.876362	945316, 948571, 946839	464	129	16709	0.83746	1	0.998143	100
GOTERM_BP_FAT	GO:0031327~negative regulation of cellular biosynthetic process	4	0.683761	0.609767	945272, 948544, 948460, 946684	464	113	16709	1.27472	1	0.952436	99.9999
GOTERM_BP_FAT	GO:0009890~negative regulation of biosynthetic process	4	0.683761	0.609767	945272, 948544, 948460, 946684	464	113	16709	1.27472	1	0.952436	99.9999
GOTERM_BP_FAT	GO:0045934~negative regulation of nucleobase, nucleoside, nucleotide and nucleic acid metabolic process	3	0.512821	0.783173	945272, 948544, 946684	464	103	16709	1.04886	1	0.991228	100
GOTERM_BP_FAT	GO:0051172~negative regulation of nitrogen compound metabolic process	3	0.512821	0.783173	945272, 948544, 946684	464	103	16709	1.04886	1	0.991228	100
GOTERM_BP_FAT	GO:0010558~negative regulation of macromolecule biosynthetic process	3	0.512821	0.808997	945272, 948544, 946684	464	109	16709	0.991122	1	0.993948	100
GOTERM_BP_FAT	GO:0010605~negative regulation of macromolecule metabolic process	3	0.512821	0.808997	945272, 948544, 946684	464	109	16709	0.991122	1	0.993948	100
