# Supplementary material for: Controlled Measurement and Comparative Analysis of Cellular Components in E. coli Reveals Broad Regulatory Changes in Response to Glucose Starvation
Source: PLoS Comput Biol. 2015 Aug 14;11(8):e1004400. doi: 10.1371/journal.pcbi.1004400 (PMC4537216; doi:10.1371/journal.pcbi.1004400)
Supplement: S4 File — (ZIP) [file pcbi.1004400.s015.zip]

Archive with 1 entries (1 files):
- S4_File.xlsx
