# Supplementary material for: Controlled Measurement and Comparative Analysis of Cellular Components in E. coli Reveals Broad Regulatory Changes in Response to Glucose Starvation
Source: PLoS Comput Biol. 2015 Aug 14;11(8):e1004400. doi: 10.1371/journal.pcbi.1004400 (PMC4537216; doi:10.1371/journal.pcbi.1004400)
Supplement: S4 File — (ZIP) [file pcbi.1004400.s015.zip › S4_File.xlsx]

## Sheet: rna_up-regulated
Category	Term	Count	%	Pvalue	Genes	List Total	Pop Hits	Pop Total	Fold Enrichment	Bonferroni	Benjamini	FDR
GOTERM_BP_FAT	GO:0034440~lipid oxidation	5	1.76678	0.000311771	948324, 944990, 946891, 944987, 945576	185	30	16709	15.0532	0.133084	0.0235212	0.442509
GOTERM_BP_FAT	GO:0019395~fatty acid oxidation	5	1.76678	0.000311771	948324, 944990, 946891, 944987, 945576	185	30	16709	15.0532	0.133084	0.0235212	0.442509
GOTERM_BP_FAT	GO:0030258~lipid modification	5	1.76678	0.000402134	948324, 944990, 946891, 944987, 945576	185	32	16709	14.1123	0.168242	0.0259731	0.570424
GOTERM_BP_FAT	GO:0006631~fatty acid metabolic process	6	2.12014	0.0112881	948324, 944990, 946891, 944987, 949132, 945576	185	122	16709	4.44191	0.99448	0.202328	14.9099
GOTERM_BP_FAT	GO:0016052~carbohydrate catabolic process	29	10.2473	2.20703718217e-10	947261, 947837, 944780, 946881, 947514, 947511, 947601, 948086, 945542, 947484, 946858, 945543, 947941, 947218, 945359, 947176, 944901, 945301, 945007, 947154, 948637, 948398, 948272, 946132, 946149, 947200, 946017, 945096, 946795	185	622	16709	4.21101	1.01082279214e-07	1.01082279214e-07	3.13899872761e-07
GOTERM_BP_FAT	GO:0009057~macromolecule catabolic process	6	2.12014	0.115595	947176, 947837, 948443, 945543, 947941, 948272	185	233	16709	2.32581	1	0.713563	82.5724
GOTERM_BP_FAT	GO:0000272~polysaccharide catabolic process	4	1.41343	0.234931	947837, 945543, 947941, 948272	185	152	16709	2.37681	1	0.852859	97.7823
GOTERM_BP_FAT	GO:0005976~polysaccharide metabolic process	7	2.4735	0.801221	947683, 947837, 945543, 945951, 947533, 947941, 948272	185	712	16709	0.887967	1	0.999007	100
GOTERM_BP_FAT	GO:0016052~carbohydrate catabolic process	29	10.2473	2.20703718217e-10	947261, 947837, 944780, 946881, 947514, 947511, 947601, 948086, 945542, 947484, 946858, 945543, 947941, 947218, 945359, 947176, 944901, 945301, 945007, 947154, 948637, 948398, 948272, 946132, 946149, 947200, 946017, 945096, 946795	185	622	16709	4.21101	1.01082279214e-07	1.01082279214e-07	3.13899872761e-07
GOTERM_BP_FAT	GO:0005996~monosaccharide metabolic process	18	6.36042	0.000631436	945292, 947176, 944780, 947745, 945773, 946881, 947533, 946406, 947511, 945757, 947740, 947200, 947636, 946331, 946858, 946017, 947941, 945359	185	632	16709	2.57237	0.251204	0.0316321	0.894332
GOTERM_BP_FAT	GO:0006091~generation of precursor metabolites and energy	18	6.36042	0.00367566	948642, 947176, 946587, 946881, 946769, 947533, 946713, 946267, 945182, 946735, 948038, 945341, 946858, 946704, 945502, 947941, 947181, 947660	185	746	16709	2.17928	0.814844	0.0944466	5.10262
GOTERM_BP_FAT	GO:0019568~arabinose catabolic process	3	1.06007	0.0115252	944780, 946017, 947511	185	15	16709	18.0638	0.995054	0.198457	15.1997
GOTERM_BP_FAT	GO:0019566~arabinose metabolic process	3	1.06007	0.0115252	944780, 946017, 947511	185	15	16709	18.0638	0.995054	0.198457	15.1997
GOTERM_BP_FAT	GO:0046164~alcohol catabolic process	8	2.82686	0.0116087	947200, 947176, 946858, 944780, 946881, 946017, 946713, 947511	185	222	16709	3.25474	0.995242	0.192584	15.3016
GOTERM_BP_FAT	GO:0044275~cellular carbohydrate catabolic process	8	2.82686	0.0145062	947200, 947176, 946858, 944780, 946881, 946017, 947941, 947511	185	232	16709	3.11445	0.99876	0.226944	18.7653
GOTERM_BP_FAT	GO:0006006~glucose metabolic process	10	3.53357	0.0162892	947200, 947176, 946331, 946858, 945773, 946881, 947533, 947941, 946406, 945757	185	351	16709	2.57319	0.999459	0.243149	20.8309
GOTERM_BP_FAT	GO:0019323~pentose catabolic process	3	1.06007	0.0201185	944780, 946017, 947511	185	20	16709	13.5478	0.999909	0.266754	25.103
GOTERM_BP_FAT	GO:0046365~monosaccharide catabolic process	7	2.4735	0.0260841	947200, 947176, 946858, 944780, 946881, 946017, 947511	185	205	16709	3.08406	0.999994	0.323273	31.3336
GOTERM_BP_FAT	GO:0019318~hexose metabolic process	11	3.88693	0.0265051	947200, 947176, 946331, 946858, 945773, 946881, 947533, 947941, 946406, 945757, 945359	185	447	16709	2.22261	0.999995	0.319191	31.7546
GOTERM_BP_FAT	GO:0019321~pentose metabolic process	3	1.06007	0.297643	944780, 946017, 947511	185	99	16709	2.73694	1	0.887716	99.3429
GOTERM_BP_FAT	GO:0006007~glucose catabolic process	4	1.41343	0.3247	947200, 947176, 946858, 946881	185	182	16709	1.98503	1	0.906137	99.6242
GOTERM_BP_FAT	GO:0019320~hexose catabolic process	4	1.41343	0.330503	947200, 947176, 946858, 946881	185	184	16709	1.96345	1	0.908052	99.6676
GOTERM_BP_FAT	GO:0006096~glycolysis	3	1.06007	0.346126	947176, 946858, 946881	185	111	16709	2.44105	1	0.914821	99.7624
GOTERM_BP_FAT	GO:0005996~monosaccharide metabolic process	18	6.36042	0.000631436	945292, 947176, 944780, 947745, 945773, 946881, 947533, 946406, 947511, 945757, 947740, 947200, 947636, 946331, 946858, 946017, 947941, 945359	185	632	16709	2.57237	0.251204	0.0316321	0.894332
GOTERM_BP_FAT	GO:0046364~monosaccharide biosynthetic process	6	2.12014	0.00150631	945292, 947636, 947176, 946331, 947745, 947740	185	76	16709	7.13044	0.498629	0.0559103	2.12117
GOTERM_BP_FAT	GO:0046349~amino sugar biosynthetic process	4	1.41343	0.00150977	945292, 947636, 947745, 947740	185	21	16709	17.2036	0.499425	0.0518387	2.126
GOTERM_BP_FAT	GO:0046165~alcohol biosynthetic process	6	2.12014	0.00159676	945292, 947636, 947176, 946331, 947745, 947740	185	77	16709	7.03784	0.519006	0.0509355	2.2472
GOTERM_BP_FAT	GO:0006040~amino sugar metabolic process	4	1.41343	0.0637163	945292, 947636, 947745, 947740	185	83	16709	4.35272	1	0.567248	60.7954
GOTERM_BP_FAT	GO:0034637~cellular carbohydrate biosynthetic process	9	3.18021	0.162117	945292, 947636, 947176, 947683, 946331, 947745, 947533, 946406, 947740	185	481	16709	1.68996	1	0.795752	91.919
GOTERM_BP_FAT	GO:0016051~carbohydrate biosynthetic process	10	3.53357	0.240744	945292, 947636, 947176, 947683, 946331, 947745, 947533, 947941, 946406, 947740	185	617	16709	1.46384	1	0.856385	98.0102
GOTERM_BP_FAT	GO:0006071~glycerol metabolic process	6	2.12014	0.000262065	948422, 946704, 945743, 946713, 946735, 948423	185	52	16709	10.4214	0.113116	0.0237224	0.372081
GOTERM_BP_FAT	GO:0019400~alditol metabolic process	6	2.12014	0.00210998	948422, 946704, 945743, 946713, 946735, 948423	185	82	16709	6.6087	0.619927	0.0624572	2.95946
GOTERM_BP_FAT	GO:0019751~polyol metabolic process	6	2.12014	0.00222554	948422, 946704, 945743, 946713, 946735, 948423	185	83	16709	6.52908	0.639561	0.0617858	3.11916
GOTERM_BP_FAT	GO:0006091~generation of precursor metabolites and energy	18	6.36042	0.00367566	948642, 947176, 946587, 946881, 946769, 947533, 946713, 946267, 945182, 946735, 948038, 945341, 946858, 946704, 945502, 947941, 947181, 947660	185	746	16709	2.17928	0.814844	0.0944466	5.10262
GOTERM_BP_FAT	GO:0009061~anaerobic respiration	7	2.4735	0.00837787	948642, 946704, 945502, 946713, 945182, 946267, 946735	185	159	16709	3.9763	0.978789	0.167637	11.2776
GOTERM_BP_FAT	GO:0015980~energy derivation by oxidation of organic compounds	11	3.88693	0.0176117	948642, 946704, 946769, 947533, 945502, 946713, 945182, 947941, 946267, 947181, 946735	185	418	16709	2.37681	0.999708	0.244686	22.3313
GOTERM_BP_FAT	GO:0045333~cellular respiration	8	2.82686	0.114631	948642, 946704, 946769, 945502, 946713, 945182, 946267, 946735	185	371	16709	1.94758	1	0.718413	82.3003
GOTERM_BP_FAT	GO:0055114~oxidation reduction	28	9.89399	0.177019	946127, 945789, 945467, 946267, 945182, 947683, 945542, 945065, 946960, 945520, 945502, 947660, 944901, 946587, 949037, 945933, 946713, 946735, 946132, 949079, 947200, 948038, 945341, 945261, 948756, 946795, 947857, 948731	185	2037	16709	1.2415	1	0.802564	93.7394
GOTERM_BP_FAT	GO:0022900~electron transport chain	6	2.12014	0.288196	948038, 945341, 946587, 945502, 946735, 947660	185	325	16709	1.66743	1	0.881501	99.2054
GOTERM_BP_FAT	GO:0009060~aerobic respiration	3	1.06007	0.435502	948642, 946704, 946769	185	134	16709	2.02207	1	0.949006	99.9706
GOTERM_BP_FAT	GO:0006350~transcription	43	15.1943	5.81308208117e-06	945139, 944780, 946769, 947186, 947050, 945743, 946605, 947570, 944981, 945746, 944987, 945208, 948086, 948865, 945814, 947760, 947507, 946001, 948310, 946004, 946839, 947181, 945893, 945333, 945332, 947425, 945007, 945091, 947136, 948637, 945879, 945473, 947613, 947636, 948730, 948566, 945825, 945887, 947491, 948706, 945098, 947970, 948035	185	1886	16709	2.05923	0.00265886	0.00133031	0.00826745
GOTERM_BP_FAT	GO:0009628~response to abiotic stimulus	8	2.82686	0.000104224	948200, 948192, 946356, 947050, 944981, 946406, 945757, 947970	185	98	16709	7.37297	0.0466156	0.0118633	0.148133
GOTERM_BP_FAT	GO:0006355~regulation of transcription, DNA-dependent	40	14.1343	0.00388158	945139, 944780, 946769, 947186, 947050, 945743, 946605, 944981, 945687, 944987, 945208, 948086, 948865, 947760, 947507, 948310, 946004, 946839, 946498, 947181, 945333, 945332, 947425, 945301, 945007, 945091, 947136, 948637, 945879, 945473, 947613, 947636, 948730, 948566, 945825, 947491, 948706, 945909, 947970, 948035	185	2311	16709	1.56329	0.831568	0.0942182	5.38119
GOTERM_BP_FAT	GO:0051252~regulation of RNA metabolic process	40	14.1343	0.00405953	945139, 944780, 946769, 947186, 947050, 945743, 946605, 944981, 945687, 944987, 945208, 948086, 948865, 947760, 947507, 948310, 946004, 946839, 946498, 947181, 945333, 945332, 947425, 945301, 945007, 945091, 947136, 948637, 945879, 945473, 947613, 947636, 948730, 948566, 945825, 947491, 948706, 945909, 947970, 948035	185	2317	16709	1.55924	0.844801	0.0934011	5.62131
GOTERM_BP_FAT	GO:0045449~regulation of transcription	43	15.1943	0.0055242	945139, 944780, 946769, 947186, 947050, 945743, 946605, 944981, 945687, 945746, 944987, 945208, 948086, 948865, 945814, 947760, 947507, 946001, 948310, 946004, 946839, 946498, 947181, 945333, 945332, 947425, 945301, 945007, 945091, 947136, 948637, 945879, 945473, 947613, 947636, 948730, 948566, 945825, 947491, 948706, 945909, 947970, 948035	185	2591	16709	1.49892	0.920904	0.119139	7.5763
GOTERM_BP_FAT	GO:0032774~RNA biosynthetic process	4	1.41343	0.0583263	947050, 947570, 946839, 947970	185	80	16709	4.51595	1	0.544521	57.4603
GOTERM_BP_FAT	GO:0006352~transcription initiation	3	1.06007	0.0747898	947050, 946839, 947970	185	41	16709	6.6087	1	0.617958	66.8985
GOTERM_BP_FAT	GO:0006351~transcription, DNA-dependent	3	1.06007	0.1339	947050, 946839, 947970	185	58	16709	4.67167	1	0.732007	87.0566
GOTERM_BP_FAT	GO:0006461~protein complex assembly	4	1.41343	0.167449	948038, 947050, 946839, 947970	185	128	16709	2.82247	1	0.800931	92.6205
GOTERM_BP_FAT	GO:0070271~protein complex biogenesis	4	1.41343	0.167449	948038, 947050, 946839, 947970	185	128	16709	2.82247	1	0.800931	92.6205
GOTERM_BP_FAT	GO:0065003~macromolecular complex assembly	4	1.41343	0.170142	948038, 947050, 946839, 947970	185	129	16709	2.80059	1	0.794395	92.9528
GOTERM_BP_FAT	GO:0043933~macromolecular complex subunit organization	4	1.41343	0.231315	948038, 947050, 946839, 947970	185	151	16709	2.39255	1	0.852291	97.6285
GOTERM_BP_FAT	GO:0000160~two-component signal transduction system (phosphorelay)	7	2.4735	0.64538	947186, 945743, 945879, 946605, 947181, 945909, 944987	185	596	16709	1.06079	1	0.992133	100
GOTERM_BP_FAT	GO:0009991~response to extracellular stimulus	9	3.18021	6.89072585742e-05	947335, 945040, 946127, 946359, 945644, 945531, 945746, 949088, 946364	185	124	16709	6.55541	0.0310678	0.0104651	0.09796
GOTERM_BP_FAT	GO:0009432~SOS response	6	2.12014	0.000597128	947335, 946359, 945644, 945746, 949088, 946364	185	62	16709	8.74054	0.239338	0.0336177	0.845931
GOTERM_BP_FAT	GO:0031668~cellular response to extracellular stimulus	7	2.4735	0.00130317	947335, 946359, 945644, 945531, 945746, 949088, 946364	185	109	16709	5.8003	0.449671	0.0528469	1.83757
GOTERM_BP_FAT	GO:0033554~cellular response to stress	9	3.18021	0.215657	946668, 947335, 947671, 945884, 946359, 945644, 945746, 949088, 946364	185	520	16709	1.56321	1	0.843422	96.8407
GOTERM_BP_FAT	GO:0006281~DNA repair	7	2.4735	0.383903	946668, 947335, 947671, 945884, 946359, 945746, 946364	185	454	16709	1.39258	1	0.928701	99.8981
GOTERM_BP_FAT	GO:0006974~response to DNA damage stimulus	7	2.4735	0.383903	946668, 947335, 947671, 945884, 946359, 945746, 946364	185	454	16709	1.39258	1	0.928701	99.8981
GOTERM_BP_FAT	GO:0006259~DNA metabolic process	15	5.30035	0.999987	946668, 944952, 945135, 947570, 945746, 948973, 947335, 947671, 945884, 946359, 948805, 947695, 946088, 944948, 946364	185	3022	16709	0.448307	1	1	100
GOTERM_BP_FAT	GO:0006350~transcription	43	15.1943	5.81308208117e-06	945139, 944780, 946769, 947186, 947050, 945743, 946605, 947570, 944981, 945746, 944987, 945208, 948086, 948865, 945814, 947760, 947507, 946001, 948310, 946004, 946839, 947181, 945893, 945333, 945332, 947425, 945007, 945091, 947136, 948637, 945879, 945473, 947613, 947636, 948730, 948566, 945825, 945887, 947491, 948706, 945098, 947970, 948035	185	1886	16709	2.05923	0.00265886	0.00133031	0.00826745
GOTERM_BP_FAT	GO:0006355~regulation of transcription, DNA-dependent	40	14.1343	0.00388158	945139, 944780, 946769, 947186, 947050, 945743, 946605, 944981, 945687, 944987, 945208, 948086, 948865, 947760, 947507, 948310, 946004, 946839, 946498, 947181, 945333, 945332, 947425, 945301, 945007, 945091, 947136, 948637, 945879, 945473, 947613, 947636, 948730, 948566, 945825, 947491, 948706, 945909, 947970, 948035	185	2311	16709	1.56329	0.831568	0.0942182	5.38119
GOTERM_BP_FAT	GO:0051252~regulation of RNA metabolic process	40	14.1343	0.00405953	945139, 944780, 946769, 947186, 947050, 945743, 946605, 944981, 945687, 944987, 945208, 948086, 948865, 947760, 947507, 948310, 946004, 946839, 946498, 947181, 945333, 945332, 947425, 945301, 945007, 945091, 947136, 948637, 945879, 945473, 947613, 947636, 948730, 948566, 945825, 947491, 948706, 945909, 947970, 948035	185	2317	16709	1.55924	0.844801	0.0934011	5.62131
GOTERM_BP_FAT	GO:0045449~regulation of transcription	43	15.1943	0.0055242	945139, 944780, 946769, 947186, 947050, 945743, 946605, 944981, 945687, 945746, 944987, 945208, 948086, 948865, 945814, 947760, 947507, 946001, 948310, 946004, 946839, 946498, 947181, 945333, 945332, 947425, 945301, 945007, 945091, 947136, 948637, 945879, 945473, 947613, 947636, 948730, 948566, 945825, 947491, 948706, 945909, 947970, 948035	185	2591	16709	1.49892	0.920904	0.119139	7.5763
GOTERM_BP_FAT	GO:0045892~negative regulation of transcription, DNA-dependent	3	1.06007	0.119177	948706, 944981, 945687	185	54	16709	5.01772	1	0.717328	83.5499
GOTERM_BP_FAT	GO:0051253~negative regulation of RNA metabolic process	3	1.06007	0.119177	948706, 944981, 945687	185	54	16709	5.01772	1	0.717328	83.5499
GOTERM_BP_FAT	GO:0010629~negative regulation of gene expression	3	1.06007	0.260918	948706, 944981, 945687	185	90	16709	3.01063	1	0.857775	98.6434
GOTERM_BP_FAT	GO:0016481~negative regulation of transcription	3	1.06007	0.260918	948706, 944981, 945687	185	90	16709	3.01063	1	0.857775	98.6434
GOTERM_BP_FAT	GO:0051172~negative regulation of nitrogen compound metabolic process	3	1.06007	0.313894	948706, 944981, 945687	185	103	16709	2.63065	1	0.899793	99.529
GOTERM_BP_FAT	GO:0045934~negative regulation of nucleobase, nucleoside, nucleotide and nucleic acid metabolic process	3	1.06007	0.313894	948706, 944981, 945687	185	103	16709	2.63065	1	0.899793	99.529
GOTERM_BP_FAT	GO:0010558~negative regulation of macromolecule biosynthetic process	3	1.06007	0.338109	948706, 944981, 945687	185	109	16709	2.48584	1	0.911346	99.7174
GOTERM_BP_FAT	GO:0010605~negative regulation of macromolecule metabolic process	3	1.06007	0.338109	948706, 944981, 945687	185	109	16709	2.48584	1	0.911346	99.7174
GOTERM_BP_FAT	GO:0031327~negative regulation of cellular biosynthetic process	3	1.06007	0.354111	948706, 944981, 945687	185	113	16709	2.39785	1	0.918125	99.8005
GOTERM_BP_FAT	GO:0009890~negative regulation of biosynthetic process	3	1.06007	0.354111	948706, 944981, 945687	185	113	16709	2.39785	1	0.918125	99.8005
GOTERM_BP_FAT	GO:0000160~two-component signal transduction system (phosphorelay)	7	2.4735	0.64538	947186, 945743, 945879, 946605, 947181, 945909, 944987	185	596	16709	1.06079	1	0.992133	100
GOTERM_BP_FAT	GO:0042330~taxis	4	1.41343	0.109614	947176, 948884, 945301, 945995	185	105	16709	3.44072	1	0.726629	80.8191
GOTERM_BP_FAT	GO:0007610~behavior	4	1.41343	0.109614	947176, 948884, 945301, 945995	185	105	16709	3.44072	1	0.726629	80.8191
GOTERM_BP_FAT	GO:0007626~locomotory behavior	4	1.41343	0.109614	947176, 948884, 945301, 945995	185	105	16709	3.44072	1	0.726629	80.8191
GOTERM_BP_FAT	GO:0006935~chemotaxis	3	1.06007	0.188058	948884, 945301, 945995	185	72	16709	3.76329	1	0.81249	94.8334
GOTERM_BP_FAT	GO:0006767~water-soluble vitamin metabolic process	7	2.4735	0.0852151	944901, 948711, 946881, 945933, 946519, 948997, 947120	185	276	16709	2.2907	1	0.648645	71.8258
GOTERM_BP_FAT	GO:0006766~vitamin metabolic process	7	2.4735	0.131093	944901, 948711, 946881, 945933, 946519, 948997, 947120	185	312	16709	2.02639	1	0.731104	86.4471
GOTERM_BP_FAT	GO:0009310~amine catabolic process	5	1.76678	0.169322	945292, 947261, 945933, 948997, 947120	185	195	16709	2.31587	1	0.798731	92.8531
GOTERM_BP_FAT	GO:0042364~water-soluble vitamin biosynthetic process	5	1.76678	0.281449	944901, 946881, 945933, 946519, 947120	185	244	16709	1.8508	1	0.877845	99.0913
GOTERM_BP_FAT	GO:0009110~vitamin biosynthetic process	5	1.76678	0.373687	944901, 946881, 945933, 946519, 947120	185	280	16709	1.61284	1	0.926717	99.8712
GOTERM_BP_FAT	GO:0044271~nitrogen compound biosynthetic process	10	3.53357	0.90125	949037, 945065, 945933, 946519, 947034, 947080, 948310, 944981, 947120, 949079	185	1164	16709	0.775936	1	0.999901	100
GOTERM_BP_FAT	GO:0051188~cofactor biosynthetic process	9	3.18021	0.126968	945167, 949060, 944857, 945065, 945261, 945933, 946519, 944878, 947947	185	452	16709	1.79839	1	0.726264	85.5025
GOTERM_BP_FAT	GO:0055114~oxidation reduction	28	9.89399	0.177019	946127, 945789, 945467, 946267, 945182, 947683, 945542, 945065, 946960, 945520, 945502, 947660, 944901, 946587, 949037, 945933, 946713, 946735, 946132, 949079, 947200, 948038, 945341, 945261, 948756, 946795, 947857, 948731	185	2037	16709	1.2415	1	0.802564	93.7394
GOTERM_BP_FAT	GO:0009108~coenzyme biosynthetic process	6	2.12014	0.183483	945167, 949060, 945065, 945261, 945933, 947947	185	273	16709	1.98503	1	0.809453	94.4036
GOTERM_BP_FAT	GO:0051186~cofactor metabolic process	11	3.88693	0.222735	945167, 949060, 947200, 948642, 944857, 945065, 945261, 945933, 946519, 944878, 947947	185	684	16709	1.4525	1	0.844539	97.2229
GOTERM_BP_FAT	GO:0006732~coenzyme metabolic process	8	2.82686	0.258038	945167, 949060, 947200, 948642, 945065, 945261, 945933, 947947	185	468	16709	1.54391	1	0.858119	98.5662
GOTERM_BP_FAT	GO:0006733~oxidoreduction coenzyme metabolic process	3	1.06007	0.49514	947200, 945261, 945933	185	151	16709	1.79442	1	0.96671	99.994
GOTERM_BP_FAT	GO:0044271~nitrogen compound biosynthetic process	10	3.53357	0.90125	949037, 945065, 945933, 946519, 947034, 947080, 948310, 944981, 947120, 949079	185	1164	16709	0.775936	1	0.999901	100
GOTERM_BP_FAT	GO:0015749~monosaccharide transport	4	1.41343	0.0284328	949103, 948848, 948398, 947740	185	60	16709	6.02126	0.999998	0.329902	33.6516
GOTERM_BP_FAT	GO:0008645~hexose transport	3	1.06007	0.104902	949103, 948848, 948398	185	50	16709	5.41914	1	0.718861	79.3237
GOTERM_BP_FAT	GO:0015718~monocarboxylic acid transport	3	1.06007	0.122818	949103, 948848, 947740	185	55	16709	4.92649	1	0.721115	84.4911
GOTERM_BP_FAT	GO:0046942~carboxylic acid transport	6	2.12014	0.470333	949103, 948848, 947418, 944968, 948679, 947740	185	409	16709	1.32497	1	0.960601	99.9881
GOTERM_BP_FAT	GO:0015849~organic acid transport	6	2.12014	0.470333	949103, 948848, 947418, 944968, 948679, 947740	185	409	16709	1.32497	1	0.960601	99.9881
GOTERM_BP_FAT	GO:0008643~carbohydrate transport	9	3.18021	0.630407	944820, 945292, 949103, 948848, 947154, 946704, 948398, 947218, 947740	185	779	16709	1.04348	1	0.991337	99.9999
GOTERM_BP_FAT	GO:0006865~amino acid transport	3	1.06007	0.818606	947418, 944968, 948679	185	281	16709	0.964259	1	0.999282	100
GOTERM_BP_FAT	GO:0015837~amine transport	3	1.06007	0.847226	947418, 944968, 948679	185	301	16709	0.900189	1	0.999627	100
GOTERM_BP_FAT	GO:0009119~ribonucleoside metabolic process	4	1.41343	0.111942	949060, 949037, 947034, 949079	185	106	16709	3.40826	1	0.72599	81.5202
GOTERM_BP_FAT	GO:0055114~oxidation reduction	28	9.89399	0.177019	946127, 945789, 945467, 946267, 945182, 947683, 945542, 945065, 946960, 945520, 945502, 947660, 944901, 946587, 949037, 945933, 946713, 946735, 946132, 949079, 947200, 948038, 945341, 945261, 948756, 946795, 947857, 948731	185	2037	16709	1.2415	1	0.802564	93.7394
GOTERM_BP_FAT	GO:0009116~nucleoside metabolic process	4	1.41343	0.214744	949060, 949037, 947034, 949079	185	145	16709	2.49156	1	0.846891	96.788
GOTERM_BP_FAT	GO:0046128~purine ribonucleoside metabolic process	3	1.06007	0.244592	949060, 947034, 949079	185	86	16709	3.15066	1	0.857224	98.149
GOTERM_BP_FAT	GO:0042278~purine nucleoside metabolic process	3	1.06007	0.24867	949060, 947034, 949079	185	87	16709	3.11445	1	0.858356	98.2861
GOTERM_BP_FAT	GO:0034654~nucleobase, nucleoside, nucleotide and nucleic acid biosynthetic process	5	1.76678	0.495183	949037, 945065, 945933, 947034, 949079	185	330	16709	1.36847	1	0.965484	99.994
GOTERM_BP_FAT	GO:0034404~nucleobase, nucleoside and nucleotide biosynthetic process	5	1.76678	0.495183	949037, 945065, 945933, 947034, 949079	185	330	16709	1.36847	1	0.965484	99.994
GOTERM_BP_FAT	GO:0009165~nucleotide biosynthetic process	3	1.06007	0.783512	949037, 945065, 945933	185	260	16709	1.04214	1	0.998891	100
GOTERM_BP_FAT	GO:0044271~nitrogen compound biosynthetic process	10	3.53357	0.90125	949037, 945065, 945933, 946519, 947034, 947080, 948310, 944981, 947120, 949079	185	1164	16709	0.775936	1	0.999901	100
GOTERM_BP_FAT	GO:0006813~potassium ion transport	4	1.41343	0.109614	945932, 948193, 947788, 947857	185	105	16709	3.44072	1	0.726629	80.8191
GOTERM_BP_FAT	GO:0030001~metal ion transport	8	2.82686	0.254685	947484, 947839, 945932, 948193, 947788, 946839, 947857, 946899	185	466	16709	1.55054	1	0.857887	98.4713
GOTERM_BP_FAT	GO:0015672~monovalent inorganic cation transport	5	1.76678	0.406416	947484, 945932, 948193, 947788, 947857	185	294	16709	1.53604	1	0.939818	99.94
GOTERM_BP_FAT	GO:0006812~cation transport	8	2.82686	0.428241	947484, 947839, 945932, 948193, 947788, 946839, 947857, 946899	185	564	16709	1.28112	1	0.947291	99.9648
GOTERM_BP_FAT	GO:0000041~transition metal ion transport	3	1.06007	0.665299	947839, 946839, 946899	185	206	16709	1.31532	1	0.993677	100
GOTERM_BP_FAT	GO:0006811~ion transport	9	3.18021	0.725811	944820, 947484, 947839, 945932, 948193, 947788, 946839, 947857, 946899	185	851	16709	0.955194	1	0.997003	100
GOTERM_BP_FAT	GO:0006261~DNA-dependent DNA replication	4	1.41343	0.209034	946359, 945135, 947570, 945746	185	143	16709	2.5264	1	0.843037	96.4394
GOTERM_BP_FAT	GO:0006260~DNA replication	4	1.41343	0.873534	946359, 945135, 947570, 945746	185	447	16709	0.808223	1	0.999803	100
GOTERM_BP_FAT	GO:0006259~DNA metabolic process	15	5.30035	0.999987	946668, 944952, 945135, 947570, 945746, 948973, 947335, 947671, 945884, 946359, 948805, 947695, 946088, 944948, 946364	185	3022	16709	0.448307	1	1	100
GOTERM_BP_FAT	GO:0016051~carbohydrate biosynthetic process	10	3.53357	0.240744	945292, 947636, 947176, 947683, 946331, 947745, 947533, 947941, 946406, 947740	185	617	16709	1.46384	1	0.856385	98.0102
GOTERM_BP_FAT	GO:0005976~polysaccharide metabolic process	7	2.4735	0.801221	947683, 947837, 945543, 945951, 947533, 947941, 948272	185	712	16709	0.887967	1	0.999007	100
GOTERM_BP_FAT	GO:0044264~cellular polysaccharide metabolic process	3	1.06007	0.95247	947683, 947533, 947941	185	430	16709	0.630132	1	0.999989	100
GOTERM_BP_FAT	GO:0000271~polysaccharide biosynthetic process	3	1.06007	0.983467	947683, 947533, 947941	185	540	16709	0.501772	1	1	100
GOTERM_BP_FAT	GO:0046394~carboxylic acid biosynthetic process	6	2.12014	0.877683	944901, 947034, 947080, 948310, 947120, 949132	185	685	16709	0.791115	1	0.999814	100
GOTERM_BP_FAT	GO:0016053~organic acid biosynthetic process	6	2.12014	0.880005	944901, 947034, 947080, 948310, 947120, 949132	185	688	16709	0.787665	1	0.999815	100
GOTERM_BP_FAT	GO:0009309~amine biosynthetic process	5	1.76678	0.900821	947034, 947080, 948310, 944981, 947120	185	600	16709	0.752658	1	0.999907	100
GOTERM_BP_FAT	GO:0044271~nitrogen compound biosynthetic process	10	3.53357	0.90125	949037, 945065, 945933, 946519, 947034, 947080, 948310, 944981, 947120, 949079	185	1164	16709	0.775936	1	0.999901	100
GOTERM_BP_FAT	GO:0008652~cellular amino acid biosynthetic process	4	1.41343	0.944313	947034, 947080, 948310, 947120	185	550	16709	0.656865	1	0.999982	100
GOTERM_BP_FAT	GO:0046903~secretion	3	1.06007	0.929151	947748, 948110, 948003	185	387	16709	0.700147	1	0.999966	100
GOTERM_BP_FAT	GO:0009306~protein secretion	3	1.06007	0.929151	947748, 948110, 948003	185	387	16709	0.700147	1	0.999966	100
GOTERM_BP_FAT	GO:0032940~secretion by cell	3	1.06007	0.929151	947748, 948110, 948003	185	387	16709	0.700147	1	0.999966	100
GOTERM_BP_FAT	GO:0015031~protein transport	4	1.41343	0.935964	947748, 945951, 948110, 948003	185	533	16709	0.677816	1	0.999975	100
GOTERM_BP_FAT	GO:0045184~establishment of protein localization	4	1.41343	0.935964	947748, 945951, 948110, 948003	185	533	16709	0.677816	1	0.999975	100
GOTERM_BP_FAT	GO:0008104~protein localization	4	1.41343	0.940517	947748, 945951, 948110, 948003	185	542	16709	0.66656	1	0.999979	100
GOTERM_BP_FAT	GO:0015074~DNA integration	5	1.76678	0.983111	948805, 944952, 946088, 944948, 948973	185	829	16709	0.544746	1	1	100
GOTERM_BP_FAT	GO:0006313~transposition, DNA-mediated	3	1.06007	0.999946	948805, 944952, 944948	185	1089	16709	0.248812	1	1	100
GOTERM_BP_FAT	GO:0032196~transposition	3	1.06007	0.999958	948805, 944952, 944948	185	1111	16709	0.243885	1	1	100
GOTERM_BP_FAT	GO:0006259~DNA metabolic process	15	5.30035	0.999987	946668, 944952, 945135, 947570, 945746, 948973, 947335, 947671, 945884, 946359, 948805, 947695, 946088, 944948, 946364	185	3022	16709	0.448307	1	1	100
GOTERM_BP_FAT	GO:0006310~DNA recombination	5	1.76678	0.999988	948805, 944952, 946088, 944948, 948973	185	1598	16709	0.2826	1	1	100

## Sheet: rna_down-regulated
Category	Term	Count	%	Pvalue	Genes	List Total	Pop Hits	Pop Total	Fold Enrichment	Bonferroni	Benjamini	FDR
GOTERM_BP_FAT	GO:0006412~translation	64	9.27536	3.37273198983e-37	947838, 946768, 948490, 945484, 947800, 947684, 947801, 947802, 947803, 947369, 947784, 946318, 947847, 947846, 948721, 947686, 948723, 947828, 948079, 947874, 946349, 948489, 948484, 948483, 946222, 947096, 948549, 946674, 947818, 947817, 944761, 946225, 947820, 948080, 949000, 946941, 947058, 948103, 948785, 948259, 947807, 947806, 945657, 947805, 947804, 948216, 947809, 947808, 947894, 945190,…	562	253	16709	7.52097	2.53629445635e-34	2.53629445635e-34	5.13506079168e-34
GOTERM_BP_FAT	GO:0043039~tRNA aminoacylation	11	1.5942	0.000301638	946793, 946222, 948079, 948080, 946768, 948259, 947372, 948785, 944761, 947894, 945382	562	79	16709	4.1398	0.202972	0.00306106	0.458267
GOTERM_BP_FAT	GO:0006418~tRNA aminoacylation for protein translation	11	1.5942	0.000301638	946793, 946222, 948079, 948080, 946768, 948259, 947372, 948785, 944761, 947894, 945382	562	79	16709	4.1398	0.202972	0.00306106	0.458267
GOTERM_BP_FAT	GO:0043038~amino acid activation	11	1.5942	0.000301638	946793, 946222, 948079, 948080, 946768, 948259, 947372, 948785, 944761, 947894, 945382	562	79	16709	4.1398	0.202972	0.00306106	0.458267
GOTERM_BP_FAT	GO:0034660~ncRNA metabolic process	27	3.91304	0.000440711	946222, 946768, 947099, 947101, 946387, 944761, 945564, 947685, 948080, 947214, 947689, 944939, 948785, 947687, 948558, 948079, 944905, 948259, 948250, 947894, 946793, 945701, 945260, 947707, 947372, 949130, 945382	562	377	16709	2.1293	0.282145	0.00429578	0.668893
GOTERM_BP_FAT	GO:0006399~tRNA metabolic process	20	2.89855	0.00172874	948558, 946222, 948079, 947099, 946768, 948259, 944905, 946387, 944761, 947894, 946793, 948080, 945260, 947214, 947707, 947372, 947687, 949130, 948785, 945382	562	267	16709	2.22706	0.727779	0.0134621	2.59993
GOTERM_BP_FAT	GO:0010382~cellular cell wall macromolecule metabolic process	26	3.76812	4.75119619985e-17	947551, 947456, 948246, 948241, 947703, 948470, 948725, 946175, 946812, 946153, 946096, 944791, 944818, 944813, 944814, 944799, 947692, 947655, 948752, 945222, 947693, 946321, 946324, 948564, 946301, 945240	562	87	16709	8.88522	3.57289954228e-14	5.10414220326e-15	7.23380375107e-14
GOTERM_BP_FAT	GO:0006024~glycosaminoglycan biosynthetic process	25	3.62319	1.72350973687e-16	947551, 948246, 948241, 947703, 948470, 948725, 946175, 946812, 946153, 946096, 944791, 944818, 944813, 944814, 944799, 947692, 947655, 948752, 945222, 947693, 946321, 946324, 948564, 946301, 945240	562	83	16709	8.95522	1.66977542904e-13	2.0872192863e-14	3.33066907388e-13
GOTERM_BP_FAT	GO:0006023~aminoglycan biosynthetic process	25	3.62319	1.72350973687e-16	947551, 948246, 948241, 947703, 948470, 948725, 946175, 946812, 946153, 946096, 944791, 944818, 944813, 944814, 944799, 947692, 947655, 948752, 945222, 947693, 946321, 946324, 948564, 946301, 945240	562	83	16709	8.95522	1.66977542904e-13	2.0872192863e-14	3.33066907388e-13
GOTERM_BP_FAT	GO:0009252~peptidoglycan biosynthetic process	25	3.62319	1.72350973687e-16	947551, 948246, 948241, 947703, 948470, 948725, 946175, 946812, 946153, 946096, 944791, 944818, 944813, 944814, 944799, 947692, 947655, 948752, 945222, 947693, 946321, 946324, 948564, 946301, 945240	562	83	16709	8.95522	1.66977542904e-13	2.0872192863e-14	3.33066907388e-13
GOTERM_BP_FAT	GO:0044038~cell wall macromolecule biosynthetic process	25	3.62319	4.22628558146e-16	947551, 948246, 948241, 947703, 948470, 948725, 946175, 946812, 946153, 946096, 944791, 944818, 944813, 944814, 944799, 947692, 947655, 948752, 945222, 947693, 946321, 946324, 948564, 946301, 945240	562	86	16709	8.64282	3.33955085807e-13	3.70814490225e-14	6.77236045021e-13
GOTERM_BP_FAT	GO:0070589~cellular component macromolecule biosynthetic process	25	3.62319	4.22628558146e-16	947551, 948246, 948241, 947703, 948470, 948725, 946175, 946812, 946153, 946096, 944791, 944818, 944813, 944814, 944799, 947692, 947655, 948752, 945222, 947693, 946321, 946324, 948564, 946301, 945240	562	86	16709	8.64282	3.33955085807e-13	3.70814490225e-14	6.77236045021e-13
GOTERM_BP_FAT	GO:0042546~cell wall biogenesis	25	3.62319	4.27594793306e-15	947551, 948246, 948241, 947703, 948470, 948725, 946175, 946812, 946153, 946096, 944791, 944818, 944813, 944814, 944799, 947692, 947655, 948752, 945222, 947693, 946321, 946324, 948564, 946301, 945240	562	94	16709	7.90727	3.25606208662e-12	3.25628413123e-13	6.59472476627e-12
GOTERM_BP_FAT	GO:0009273~peptidoglycan-based cell wall biogenesis	25	3.62319	4.27594793306e-15	947551, 948246, 948241, 947703, 948470, 948725, 946175, 946812, 946153, 946096, 944791, 944818, 944813, 944814, 944799, 947692, 947655, 948752, 945222, 947693, 946321, 946324, 948564, 946301, 945240	562	94	16709	7.90727	3.25606208662e-12	3.25628413123e-13	6.59472476627e-12
GOTERM_BP_FAT	GO:0005976~polysaccharide metabolic process	66	9.56522	1.75474308751e-13	944888, 944882, 944849, 948977, 945154, 945539, 947703, 948725, 946175, 947940, 949113, 944791, 947734, 946582, 947548, 944799, 945830, 949053, 948135, 948136, 948134, 945222, 948300, 947931, 948301, 946301, 948046, 948045, 947456, 947551, 948246, 948088, 945823, 948241, 946438, 947482, 947319, 948470, 948145, 945276, 948148, 947922, 946812, 947923, 946153, 946096, 945005, 944818, 948293, 944813,…	562	712	16709	2.75599	1.31995747665e-10	1.09996456388e-11	2.67241784258e-10
GOTERM_BP_FAT	GO:0000271~polysaccharide biosynthetic process	54	7.82609	2.24084909286e-12	944888, 944882, 944849, 948977, 945154, 945539, 947703, 946175, 948725, 947940, 949113, 944791, 947734, 946582, 947548, 949053, 944799, 948135, 948136, 948134, 945222, 948300, 947931, 948301, 946301, 948045, 947551, 948246, 948241, 947482, 948470, 948145, 945276, 948148, 946812, 946153, 946096, 945005, 944818, 948293, 944813, 944814, 944815, 948299, 947655, 947692, 948294, 948752, 947693, 948296,…	562	540	16709	2.97313	1.68513736298e-09	1.29625976619e-10	3.41178196805e-09
GOTERM_BP_FAT	GO:0016051~carbohydrate biosynthetic process	58	8.4058	3.82614786968e-12	944888, 944882, 944849, 948977, 945154, 945539, 947703, 946031, 948125, 948725, 946175, 947940, 949113, 944791, 947734, 946582, 947548, 944799, 949053, 948135, 948136, 948134, 945222, 948300, 947931, 948301, 946301, 947414, 948045, 947551, 948246, 948241, 947482, 948470, 948145, 945276, 948148, 946812, 946153, 946096, 945292, 945005, 944818, 948293, 944813, 944814, 944815, 948299, 947655, 947692,…	562	617	16709	2.79484	2.87727353054e-09	2.05519490315e-10	5.82541792582e-09
GOTERM_BP_FAT	GO:0007049~cell cycle	26	3.76812	1.09267719464e-11	948665, 945740, 947703, 944823, 945548, 948470, 945238, 946153, 948358, 944791, 945549, 944818, 944778, 947969, 948355, 944813, 948655, 948250, 944814, 944799, 948752, 947693, 946321, 947930, 945601, 945550	562	143	16709	5.40569	8.21696488629e-09	5.13560305393e-10	1.66363256504e-08
GOTERM_BP_FAT	GO:0000270~peptidoglycan metabolic process	31	4.49275	4.56093199476e-11	947551, 947456, 948246, 945823, 948241, 947703, 946438, 948470, 948725, 946175, 946812, 946153, 946096, 944791, 944818, 945810, 944813, 944814, 945830, 944799, 945802, 947655, 947692, 947693, 948752, 945222, 946321, 946324, 948564, 946301, 945240	562	217	16709	4.24733	3.42981886226e-08	2.01754057905e-09	6.94411861346e-08
GOTERM_BP_FAT	GO:0030203~glycosaminoglycan metabolic process	31	4.49275	4.56093199476e-11	947551, 947456, 948246, 945823, 948241, 947703, 946438, 948470, 948725, 946175, 946812, 946153, 946096, 944791, 944818, 945810, 944813, 944814, 945830, 944799, 945802, 947655, 947692, 947693, 948752, 945222, 946321, 946324, 948564, 946301, 945240	562	217	16709	4.24733	3.42981886226e-08	2.01754057905e-09	6.94411861346e-08
GOTERM_BP_FAT	GO:0008360~regulation of cell shape	20	2.89855	6.08906135959e-11	944791, 947551, 944818, 944778, 948246, 944813, 944814, 947703, 944799, 947655, 948470, 947693, 945222, 948752, 945238, 946321, 946324, 948564, 946153, 945240	562	87	16709	6.83479	4.57897496586e-08	2.54387499954e-09	9.27073529056e-08
GOTERM_BP_FAT	GO:0022604~regulation of cell morphogenesis	20	2.89855	6.08906135959e-11	944791, 947551, 944818, 944778, 948246, 944813, 944814, 947703, 944799, 947655, 948470, 947693, 945222, 948752, 945238, 946321, 946324, 948564, 946153, 945240	562	87	16709	6.83479	4.57897496586e-08	2.54387499954e-09	9.27073529056e-08
GOTERM_BP_FAT	GO:0006022~aminoglycan metabolic process	31	4.49275	8.11058765456e-11	947551, 947456, 948246, 945823, 948241, 947703, 946438, 948470, 948725, 946175, 946812, 946153, 946096, 944791, 944818, 945810, 944813, 944814, 945830, 944799, 945802, 947655, 947692, 947693, 948752, 945222, 946321, 946324, 948564, 946301, 945240	562	222	16709	4.15167	6.09916347427e-08	3.21008608584e-09	1.23485566217e-07
GOTERM_BP_FAT	GO:0009243~O antigen biosynthetic process	8	1.15942	6.67060088549e-08	948299, 947692, 947482, 945276, 948300, 948246, 945154, 948241	562	13	16709	18.2962	5.01616621733e-05	1.85788421159e-06	0.000101561
GOTERM_BP_FAT	GO:0046402~O antigen metabolic process	8	1.15942	6.67060088549e-08	948299, 947692, 947482, 945276, 948300, 948246, 945154, 948241	562	13	16709	18.2962	5.01616621733e-05	1.85788421159e-06	0.000101561
GOTERM_BP_FAT	GO:0051301~cell division	23	3.33333	2.0660315076e-07	948358, 944791, 948665, 947969, 944818, 944778, 945549, 945740, 948355, 944813, 944814, 944823, 948655, 947703, 944799, 945548, 948470, 947693, 948752, 946321, 947930, 945550, 946153	562	182	16709	3.75725	0.000155354	5.1788394384e-06	0.000314558
GOTERM_BP_FAT	GO:0044036~cell wall macromolecule metabolic process	27	3.91304	2.6815876147e-07	945666, 947551, 947456, 948246, 948241, 947703, 948470, 948725, 946175, 946812, 946153, 946096, 944791, 944818, 944813, 944814, 944799, 947692, 947655, 947693, 948752, 945222, 946321, 946324, 948564, 946301, 945240	562	247	16709	3.24998	0.000201635	6.50499224963e-06	0.000408277
GOTERM_BP_FAT	GO:0034637~cellular carbohydrate biosynthetic process	36	5.21739	1.57472565913e-05	944888, 947414, 948045, 944882, 944849, 948246, 948977, 945154, 945539, 948241, 947703, 946031, 948125, 947482, 945276, 948145, 948148, 947940, 945292, 945005, 949113, 947734, 946582, 948293, 947548, 949053, 944815, 948135, 948299, 948136, 947692, 948134, 946321, 948296, 948300, 948301	562	481	16709	2.22521	0.0117722	0.000251926	0.0239729
GOTERM_BP_FAT	GO:0044264~cellular polysaccharide metabolic process	32	4.63768	5.70430442537e-05	944888, 948045, 944882, 944849, 948246, 948977, 945154, 945539, 948241, 947482, 947319, 945276, 948145, 948148, 947940, 945005, 949113, 947734, 946582, 948293, 947548, 949053, 944815, 948135, 948299, 948136, 947692, 948134, 948296, 948300, 948301, 947931	562	430	16709	2.21256	0.0419905	0.000726814	0.0868141
GOTERM_BP_FAT	GO:0009225~nucleotide-sugar metabolic process	11	1.5942	6.52344147361e-05	947482, 948045, 948461, 945276, 946321, 948300, 945503, 948246, 945154, 947331, 947703	562	66	16709	4.95522	0.047874	0.000803904	0.0992748
GOTERM_BP_FAT	GO:0033692~cellular polysaccharide biosynthetic process	30	4.34783	0.000115728	944888, 948045, 944882, 944849, 948246, 948977, 945154, 945539, 948241, 947482, 945276, 948145, 948148, 947940, 945005, 949113, 947734, 946582, 948293, 947548, 949053, 944815, 948135, 948299, 948136, 947692, 948134, 948296, 948300, 948301	562	406	16709	2.1969	0.0833529	0.00133807	0.176054
GOTERM_BP_FAT	GO:0008610~lipid biosynthetic process	33	4.78261	0.000358722	944888, 944882, 944849, 948246, 945154, 945766, 945539, 948241, 947761, 947482, 948125, 945276, 948145, 946003, 948148, 945774, 944895, 947734, 946582, 947548, 949053, 944815, 948135, 948299, 948136, 947692, 948134, 945863, 948296, 948300, 947758, 946165, 946796	562	498	16709	1.97015	0.236474	0.00359097	0.544772
GOTERM_BP_FAT	GO:0046677~response to antibiotic	18	2.6087	0.000706818	948211, 944882, 947551, 947818, 945112, 944761, 944799, 947808, 947501, 947691, 947803, 947813, 947693, 946614, 947793, 947795, 944939, 945240	562	209	16709	2.56059	0.412404	0.00646335	1.07075
GOTERM_BP_FAT	GO:0009103~lipopolysaccharide biosynthetic process	23	3.33333	0.00100668	944888, 944882, 944849, 947734, 946582, 948246, 945154, 945539, 948241, 947548, 944815, 949053, 948135, 948299, 948136, 947692, 948134, 947482, 945276, 948145, 948296, 948148, 948300	562	315	16709	2.17086	0.531118	0.00887104	1.52176
GOTERM_BP_FAT	GO:0046165~alcohol biosynthetic process	10	1.44928	0.00107572	945292, 947414, 946031, 948125, 947482, 946321, 945154, 945539, 947703, 948241	562	77	16709	3.86121	0.554866	0.00915532	1.62534
GOTERM_BP_FAT	GO:0008653~lipopolysaccharide metabolic process	23	3.33333	0.00144456	944888, 944882, 944849, 947734, 946582, 948246, 945154, 945539, 948241, 947548, 944815, 949053, 948135, 948299, 948136, 947692, 948134, 947482, 945276, 948145, 948296, 948148, 948300	562	324	16709	2.11056	0.662805	0.0117467	2.17692
GOTERM_BP_FAT	GO:0046364~monosaccharide biosynthetic process	9	1.30435	0.003903	945292, 947414, 946031, 947482, 946321, 945154, 945539, 947703, 948241	562	76	16709	3.52081	0.947176	0.0273621	5.78024
GOTERM_BP_FAT	GO:0007047~cell wall organization	18	2.6087	0.00536762	944791, 947551, 947456, 944818, 948246, 944813, 944814, 947703, 944799, 948470, 947693, 945222, 948752, 946321, 946324, 948564, 946153, 945240	562	253	16709	2.11527	0.982531	0.034582	7.86758
GOTERM_BP_FAT	GO:0045229~external encapsulating structure organization	19	2.75362	0.00709586	944791, 947551, 947456, 944818, 948246, 946257, 944813, 944814, 947703, 944799, 948470, 947693, 945222, 948752, 946321, 946324, 948564, 946153, 945240	562	282	16709	2.00317	0.995276	0.0436448	10.275
GOTERM_BP_FAT	GO:0015833~peptide transport	9	1.30435	0.0237731	945457, 945802, 946044, 948064, 946689, 945335, 945823, 945810, 945830	562	104	16709	2.5729	1	0.11731	30.6721
GOTERM_BP_FAT	GO:0046349~amino sugar biosynthetic process	4	0.57971	0.0319338	945292, 946321, 947703, 948241	562	21	16709	5.66311	1	0.143972	38.9899
GOTERM_BP_FAT	GO:0042493~response to drug	10	1.44928	0.093172	947693, 945222, 947551, 946812, 945112, 945318, 945240, 944939, 946096, 944799	562	161	16709	1.84667	1	0.322361	77.4417
GOTERM_BP_FAT	GO:0008104~protein localization	25	3.62319	0.101021	948064, 947720, 948321, 945112, 945823, 948123, 948319, 945335, 945420, 945429, 945775, 945328, 948989, 945810, 948214, 945830, 945802, 946044, 945228, 944821, 946390, 947799, 946625, 949133, 948900	562	542	16709	1.37137	1	0.342486	80.2381
GOTERM_BP_FAT	GO:0015031~protein transport	24	3.47826	0.131389	948064, 945429, 947720, 945775, 945328, 948321, 945112, 948989, 945810, 945823, 945830, 948123, 945802, 948319, 946044, 944821, 945228, 946390, 947799, 946625, 945335, 945420, 949133, 948900	562	533	16709	1.33875	1	0.414321	88.2888
GOTERM_BP_FAT	GO:0045184~establishment of protein localization	24	3.47826	0.131389	948064, 945429, 947720, 945775, 945328, 948321, 945112, 948989, 945810, 945823, 945830, 948123, 945802, 948319, 946044, 944821, 945228, 946390, 947799, 946625, 945335, 945420, 949133, 948900	562	533	16709	1.33875	1	0.414321	88.2888
GOTERM_BP_FAT	GO:0019319~hexose biosynthetic process	4	0.57971	0.191552	947414, 946031, 947482, 945154	562	45	16709	2.64278	1	0.526316	96.0737
GOTERM_BP_FAT	GO:0019318~hexose metabolic process	18	2.6087	0.331093	947896, 944834, 947414, 945303, 948045, 947415, 944794, 945154, 947420, 947692, 946031, 944830, 947482, 948412, 947931, 947940, 944854, 946162	562	447	16709	1.19723	1	0.713361	99.7806
GOTERM_BP_FAT	GO:0005996~monosaccharide metabolic process	24	3.47826	0.373039	945292, 947896, 944834, 947414, 945303, 948045, 947415, 944794, 945154, 947420, 945539, 948241, 947703, 947692, 946031, 947482, 944830, 948260, 946321, 948412, 947931, 947940, 944854, 946162	562	632	16709	1.12904	1	0.760016	99.9182
GOTERM_BP_FAT	GO:0006040~amino sugar metabolic process	4	0.57971	0.531044	945292, 946321, 947703, 948241	562	83	16709	1.43283	1	0.889047	99.999
GOTERM_BP_FAT	GO:0006508~proteolysis	17	2.46377	0.736774	945490, 946281, 948335, 948088, 948430, 947693, 945222, 944800, 948766, 948456, 948429, 948040, 946812, 947865, 946096, 947040, 944871	562	542	16709	0.932532	1	0.97537	100
GOTERM_BP_FAT	GO:0044271~nitrogen compound biosynthetic process	129	18.6957	1.30815787032e-34	946551, 948364, 946202, 946552, 946204, 945642, 948360, 948361, 948362, 949129, 947880, 947334, 948317, 945839, 948316, 945443, 948725, 948311, 948497, 947927, 948531, 946549, 946877, 944798, 948278, 948279, 946544, 945527, 948277, 947498, 948300, 948370, 945368, 947354, 945435, 947724, 947723, 947726, 948247, 949046, 945620, 947916, 948243, 948244, 948245, 946888, 944762, 945768, 948242, 947289,…	562	1164	16709	3.29497	9.8373471848e-32	4.9186735924e-32	1.99169996592e-31
GOTERM_BP_FAT	GO:0018130~heterocycle biosynthetic process	36	5.21739	3.6667955026e-07	946551, 946552, 946204, 945519, 948362, 947916, 946383, 946229, 945113, 947880, 945846, 945768, 945109, 946516, 945839, 948311, 947387, 948497, 947719, 945454, 945451, 946549, 947446, 946544, 946521, 947691, 945388, 947022, 945073, 948792, 948587, 945602, 945368, 946624, 948446, 946915	562	407	16709	2.6298	0.000275705	8.35581576764e-06	0.000558276
GOTERM_BP_FAT	GO:0051186~cofactor metabolic process	49	7.10145	1.14936114133e-06	945312, 948362, 947880, 946607, 945686, 948926, 945839, 944919, 948457, 945307, 948725, 948311, 944854, 948497, 948418, 944834, 945322, 944839, 944794, 947446, 946734, 948134, 945073, 948300, 948587, 945368, 948446, 946915, 949047, 947916, 946383, 945276, 947389, 947388, 948911, 947719, 947896, 945303, 945454, 946946, 945451, 947420, 947691, 948461, 945248, 945388, 947022, 948792, 944864	562	684	16709	2.12988	0.000863947	2.54208555617e-05	0.00174991
GOTERM_BP_FAT	GO:0051188~cofactor biosynthetic process	36	5.21739	4.08081707029e-06	949047, 948362, 946383, 947880, 945686, 946607, 948926, 945839, 947389, 945276, 944919, 948725, 947388, 948311, 944854, 948497, 948911, 948418, 944834, 944839, 945454, 946946, 944794, 945451, 947446, 946734, 947691, 948134, 945248, 947022, 945073, 948300, 948792, 948587, 945368, 948446	562	452	16709	2.36798	0.00306408	7.48455086524e-05	0.00621296
GOTERM_BP_FAT	GO:0042440~pigment metabolic process	7	1.01449	0.00133568	946794, 946368, 945073, 945113, 947880, 948311, 948504	562	37	16709	5.62484	0.633993	0.0109843	2.0144
GOTERM_BP_FAT	GO:0006779~porphyrin biosynthetic process	9	1.30435	0.0434491	945839, 948362, 945073, 948587, 947880, 948311, 948446, 947446, 948497	562	117	16709	2.28702	1	0.182279	49.1517
GOTERM_BP_FAT	GO:0033014~tetrapyrrole biosynthetic process	9	1.30435	0.0434491	945839, 948362, 945073, 948587, 947880, 948311, 948446, 947446, 948497	562	117	16709	2.28702	1	0.182279	49.1517
GOTERM_BP_FAT	GO:0006778~porphyrin metabolic process	9	1.30435	0.0491705	945839, 948362, 945073, 948587, 947880, 948311, 948446, 947446, 948497	562	120	16709	2.22985	1	0.199914	53.5904
GOTERM_BP_FAT	GO:0033013~tetrapyrrole metabolic process	9	1.30435	0.0491705	945839, 948362, 945073, 948587, 947880, 948311, 948446, 947446, 948497	562	120	16709	2.22985	1	0.199914	53.5904
GOTERM_BP_FAT	GO:0042168~heme metabolic process	3	0.434783	0.0594451	945073, 947880, 948311	562	12	16709	7.43283	1	0.229238	60.6661
GOTERM_BP_FAT	GO:0055114~oxidation reduction	75	10.8696	0.253312	946762, 946764, 947266, 948325, 948362, 945080, 947880, 948977, 946761, 946031, 948125, 946612, 944919, 944918, 946759, 945540, 946177, 944854, 945258, 945021, 944834, 947731, 945322, 947540, 947119, 947446, 944798, 949054, 947394, 947003, 945072, 946500, 948132, 946344, 946915, 947677, 947724, 948383, 947723, 947241, 946746, 945964, 945136, 946628, 945620, 944983, 945822, 944762, 946158, 944830,…	562	2037	16709	1.09467	1	0.620039	98.8291
GOTERM_BP_FAT	GO:0006412~translation	64	9.27536	3.37273198983e-37	947838, 946768, 948490, 945484, 947800, 947684, 947801, 947802, 947803, 947369, 947784, 946318, 947847, 947846, 948721, 947686, 948723, 947828, 948079, 947874, 946349, 948489, 948484, 948483, 946222, 947096, 948549, 946674, 947818, 947817, 944761, 946225, 947820, 948080, 949000, 946941, 947058, 948103, 948785, 948259, 947807, 947806, 945657, 947805, 947804, 948216, 947809, 947808, 947894, 945190,…	562	253	16709	7.52097	2.53629445635e-34	2.53629445635e-34	5.13506079168e-34
GOTERM_BP_FAT	GO:0032268~regulation of cellular protein metabolic process	13	1.88406	5.0983280041e-10	946222, 949035, 948490, 948689, 947818, 945472, 947802, 945533, 947793, 948483, 948897, 947058, 948103	562	34	16709	11.3679	3.83394224257e-07	1.91697147045e-08	7.76232034205e-07
GOTERM_BP_FAT	GO:0006417~regulation of translation	13	1.88406	5.0983280041e-10	946222, 949035, 948490, 948689, 947818, 945472, 947802, 945533, 947793, 948483, 948897, 947058, 948103	562	34	16709	11.3679	3.83394224257e-07	1.91697147045e-08	7.76232034205e-07
GOTERM_BP_FAT	GO:0010608~posttranscriptional regulation of gene expression	13	1.88406	1.08176800991e-08	946222, 949035, 948490, 948689, 947818, 945472, 947802, 945533, 947793, 948483, 948897, 947058, 948103	562	43	16709	8.98854	8.13486237983e-06	3.25395765777e-07	1.64701615013e-05
GOTERM_BP_FAT	GO:0022411~cellular component disassembly	6	0.869565	0.00068663	947369, 947682, 945054, 947793, 947818, 948897	562	22	16709	8.10854	0.403409	0.00643574	1.04032
GOTERM_BP_FAT	GO:0034623~cellular macromolecular complex disassembly	6	0.869565	0.00068663	947369, 947682, 945054, 947793, 947818, 948897	562	22	16709	8.10854	0.403409	0.00643574	1.04032
GOTERM_BP_FAT	GO:0043241~protein complex disassembly	6	0.869565	0.00068663	947369, 947682, 945054, 947793, 947818, 948897	562	22	16709	8.10854	0.403409	0.00643574	1.04032
GOTERM_BP_FAT	GO:0043624~cellular protein complex disassembly	6	0.869565	0.00068663	947369, 947682, 945054, 947793, 947818, 948897	562	22	16709	8.10854	0.403409	0.00643574	1.04032
GOTERM_BP_FAT	GO:0032984~macromolecular complex disassembly	6	0.869565	0.00068663	947369, 947682, 945054, 947793, 947818, 948897	562	22	16709	8.10854	0.403409	0.00643574	1.04032
GOTERM_BP_FAT	GO:0006353~transcription termination	4	0.57971	0.000697945	947682, 945054, 947793, 947818	562	6	16709	19.8209	0.408467	0.00646098	1.05738
GOTERM_BP_FAT	GO:0009386~translational attenuation	4	0.57971	0.00119096	947802, 948689, 948483, 947818	562	7	16709	16.9893	0.591856	0.0100184	1.79798
GOTERM_BP_FAT	GO:0034621~cellular macromolecular complex subunit organization	11	1.5942	0.00179606	948383, 947098, 947241, 947369, 947682, 945054, 948294, 947793, 947818, 946623, 948897	562	99	16709	3.30348	0.74124	0.0136997	2.69989
GOTERM_BP_FAT	GO:0043933~macromolecular complex subunit organization	13	1.88406	0.00497612	948383, 947714, 947098, 947241, 947818, 948123, 947682, 947369, 945054, 948294, 947793, 946623, 948897	562	151	16709	2.55965	0.976515	0.0332316	7.31391
GOTERM_BP_FAT	GO:0032774~RNA biosynthetic process	9	1.30435	0.00534232	947714, 948555, 947682, 945054, 947793, 947818, 947794, 948488, 948722	562	80	16709	3.34477	0.982194	0.0347181	7.8319
GOTERM_BP_FAT	GO:0006351~transcription, DNA-dependent	7	1.01449	0.0128808	947714, 947682, 945054, 947793, 947818, 947794, 948488	562	58	16709	3.58826	0.999942	0.070681	17.9128
GOTERM_BP_FAT	GO:0006350~transcription	40	5.7971	0.999826	948361, 945683, 948524, 946605, 947818, 948368, 944986, 945087, 948451, 947682, 946199, 946614, 946339, 948911, 947718, 945003, 947714, 948652, 948211, 948259, 946568, 945472, 946684, 949051, 948566, 947000, 947674, 944744, 946502, 945533, 946501, 945054, 947696, 945862, 946141, 947793, 948404, 948427, 947794, 948488	562	1886	16709	0.630569	1	1	100
GOTERM_BP_FAT	GO:0006355~regulation of transcription, DNA-dependent	33	4.78261	1	945784, 948360, 948361, 945683, 948524, 946605, 945868, 947818, 947958, 948368, 945087, 948451, 947682, 946199, 946339, 945003, 948652, 947714, 948259, 948689, 946568, 945472, 949051, 948566, 947000, 944744, 946502, 945054, 946501, 945533, 947696, 948404, 948427	562	2311	16709	0.424549	1	1	100
GOTERM_BP_FAT	GO:0051252~regulation of RNA metabolic process	33	4.78261	1	945784, 948360, 948361, 945683, 948524, 946605, 945868, 947818, 947958, 948368, 945087, 948451, 947682, 946199, 946339, 945003, 948652, 947714, 948259, 948689, 946568, 945472, 949051, 948566, 947000, 944744, 946502, 945054, 946501, 945533, 947696, 948404, 948427	562	2317	16709	0.42345	1	1	100
GOTERM_BP_FAT	GO:0045449~regulation of transcription	38	5.50725	1	945784, 948360, 948361, 945683, 948524, 946605, 945868, 947818, 947958, 948368, 944986, 945087, 948451, 947682, 946199, 946339, 948911, 945003, 948652, 947714, 948259, 948689, 946568, 945472, 946684, 949051, 948566, 947000, 947674, 944744, 946502, 945533, 946501, 945054, 947696, 947793, 948404, 948427	562	2591	16709	0.436044	1	1	100
GOTERM_BP_FAT	GO:0009060~aerobic respiration	28	4.05797	4.47864360827e-14	946762, 946746, 946764, 945312, 945136, 945080, 946607, 948926, 946761, 944918, 945307, 948457, 946759, 947388, 945540, 944854, 946738, 945615, 946757, 949033, 945303, 947731, 945322, 946756, 946753, 946897, 945073, 944864	562	134	16709	6.21251	3.36459748951e-11	3.05877545514e-12	6.8123284791e-11
GOTERM_BP_FAT	GO:0006091~generation of precursor metabolites and energy	60	8.69565	7.96760616091e-10	946762, 946764, 945312, 945080, 946607, 948926, 946761, 948125, 944918, 948412, 948457, 945307, 946759, 947940, 945540, 944854, 948418, 944834, 947731, 945322, 944794, 946734, 947003, 948132, 946344, 945073, 947931, 946162, 948383, 947414, 947241, 946746, 948247, 945136, 947415, 948243, 948244, 948245, 945822, 948242, 946158, 947509, 947388, 946738, 945615, 949033, 946757, 946137, 948395, 945303,…	562	746	16709	2.39126	5.99163835102e-07	2.85316192894e-08	1.21308613155e-06
GOTERM_BP_FAT	GO:0015980~energy derivation by oxidation of organic compounds	41	5.94203	2.64320766092e-09	946762, 948383, 947241, 945312, 946746, 946764, 945136, 945080, 946607, 945822, 948926, 946761, 948125, 944918, 947940, 946759, 948457, 945307, 945540, 947388, 944854, 946738, 945615, 948418, 949033, 948395, 946757, 944834, 947731, 945303, 945322, 946756, 946753, 944794, 946897, 946734, 944988, 947003, 945073, 944864, 947931	562	418	16709	2.91623	1.987690182e-06	8.28205031222e-08	4.02434340296e-06
GOTERM_BP_FAT	GO:0045333~cellular respiration	36	5.21739	3.83409819841e-08	946762, 948383, 947241, 946746, 946764, 945312, 945136, 945080, 946607, 945822, 948926, 946761, 944918, 946759, 945307, 948457, 945540, 947388, 944854, 946738, 945615, 948418, 949033, 948395, 946757, 944834, 945303, 947731, 945322, 946756, 946753, 944794, 946897, 946734, 945073, 944864	562	371	16709	2.88498	2.8832003325e-05	1.10893857652e-06	5.83749968919e-05
GOTERM_BP_FAT	GO:0009061~anaerobic respiration	22	3.18841	8.5146101713e-08	946757, 948395, 946762, 944834, 948383, 946764, 946746, 947731, 946756, 945136, 946753, 944794, 945822, 948926, 946734, 946761, 944864, 946759, 945540, 946738, 944854, 948418	562	159	16709	4.11377	6.40278213546e-05	2.28677850045e-06	0.000129637
GOTERM_BP_FAT	GO:0006119~oxidative phosphorylation	13	1.88406	0.000270765	946762, 947731, 948247, 945136, 948243, 948244, 946897, 948254, 948245, 948252, 948253, 948242, 945540	562	108	16709	3.57877	0.184246	0.00282438	0.411453
GOTERM_BP_FAT	GO:0006793~phosphorus metabolic process	28	4.05797	0.00277351	946762, 945136, 948247, 948360, 948243, 947551, 948244, 948245, 948242, 948009, 948125, 947013, 945540, 948748, 946775, 947731, 945978, 945774, 948233, 946897, 946879, 948291, 948254, 948252, 948253, 947498, 945749, 948307	562	451	16709	1.84585	0.876137	0.020268	4.14044
GOTERM_BP_FAT	GO:0022900~electron transport chain	20	2.89855	0.0140158	946137, 948395, 946762, 948383, 947241, 947731, 945293, 945322, 945136, 945080, 946897, 945822, 946134, 946158, 946344, 948132, 947509, 944918, 945540, 945615	562	325	16709	1.82962	0.999975	0.0761564	19.3381
GOTERM_BP_FAT	GO:0006796~phosphate metabolic process	24	3.47826	0.0143491	946762, 946775, 947731, 945136, 948247, 948360, 945978, 945774, 948243, 947551, 946897, 948244, 946879, 948254, 948245, 948252, 948253, 948242, 947498, 945749, 948125, 947013, 945540, 948748	562	418	16709	1.70706	0.999981	0.0773531	19.7522
GOTERM_BP_FAT	GO:0016310~phosphorylation	21	3.04348	0.0329273	946762, 946775, 947731, 945136, 948247, 948360, 945978, 945774, 948243, 946897, 948244, 946879, 948254, 948245, 948252, 948253, 948242, 947498, 945749, 947013, 945540	562	381	16709	1.63873	1	0.146452	39.9364
GOTERM_BP_FAT	GO:0022904~respiratory electron transport chain	9	1.30435	0.0716603	946762, 948383, 947731, 947241, 945136, 945080, 946897, 945540, 945822	562	130	16709	2.05832	1	0.263287	67.7648
GOTERM_BP_FAT	GO:0042773~ATP synthesis coupled electron transport	5	0.724638	0.101779	946762, 947731, 945136, 946897, 945540	562	53	16709	2.80484	1	0.343223	80.4903
GOTERM_BP_FAT	GO:0055114~oxidation reduction	75	10.8696	0.253312	946762, 946764, 947266, 948325, 948362, 945080, 947880, 948977, 946761, 946031, 948125, 946612, 944919, 944918, 946759, 945540, 946177, 944854, 945258, 945021, 944834, 947731, 945322, 947540, 947119, 947446, 944798, 949054, 947394, 947003, 945072, 946500, 948132, 946344, 946915, 947677, 947724, 948383, 947723, 947241, 946746, 945964, 945136, 946628, 945620, 944983, 945822, 944762, 946158, 944830,…	562	2037	16709	1.09467	1	0.620039	98.8291
GOTERM_BP_FAT	GO:0044271~nitrogen compound biosynthetic process	129	18.6957	1.30815787032e-34	946551, 948364, 946202, 946552, 946204, 945642, 948360, 948361, 948362, 949129, 947880, 947334, 948317, 945839, 948316, 945443, 948725, 948311, 948497, 947927, 948531, 946549, 946877, 944798, 948278, 948279, 946544, 945527, 948277, 947498, 948300, 948370, 945368, 947354, 945435, 947724, 947723, 947726, 948247, 949046, 945620, 947916, 948243, 948244, 948245, 946888, 944762, 945768, 948242, 947289,…	562	1164	16709	3.29497	9.8373471848e-32	4.9186735924e-32	1.99169996592e-31
GOTERM_BP_FAT	GO:0009309~amine biosynthetic process	77	11.1594	4.01028500492e-24	948364, 946551, 946202, 946552, 945642, 946204, 946240, 947432, 948360, 948361, 945682, 945686, 948317, 946516, 945109, 948316, 948456, 945443, 948725, 946814, 948126, 945258, 947927, 947084, 948531, 946877, 946549, 948278, 944798, 948279, 945527, 946544, 948277, 949051, 945076, 947498, 946502, 947081, 948370, 945602, 947971, 947354, 945435, 947724, 947723, 947726, 945519, 949046, 946383, 946229,…	562	600	16709	3.81552	3.0157343237e-21	1.00524477457e-21	6.10574968729e-21
GOTERM_BP_FAT	GO:0046394~carboxylic acid biosynthetic process	82	11.8841	1.03065246049e-23	944888, 946551, 948364, 946202, 946552, 945642, 946204, 946240, 948360, 948361, 945686, 945539, 948317, 946516, 945109, 946495, 948316, 946003, 948456, 945443, 948725, 946814, 948126, 945258, 947927, 947084, 944895, 948531, 946877, 946549, 948278, 944798, 948279, 945527, 946544, 948277, 949051, 945076, 947498, 946502, 947081, 948370, 945602, 946165, 947971, 947354, 946915, 945435, 947724, 947723,…	562	685	16709	3.55908	7.75050650288e-21	1.93762662572e-21	1.5691916985e-20
GOTERM_BP_FAT	GO:0016053~organic acid biosynthetic process	82	11.8841	1.37068572026e-23	944888, 946551, 948364, 946202, 946552, 945642, 946204, 946240, 948360, 948361, 945686, 945539, 948317, 946516, 945109, 946495, 948316, 946003, 948456, 945443, 948725, 946814, 948126, 945258, 947927, 947084, 944895, 948531, 946877, 946549, 948278, 944798, 948279, 945527, 946544, 948277, 949051, 945076, 947498, 946502, 947081, 948370, 945602, 946165, 947971, 947354, 946915, 945435, 947724, 947723,…	562	688	16709	3.54356	1.03075566163e-20	2.06151132327e-21	2.08690003268e-20
GOTERM_BP_FAT	GO:0008652~cellular amino acid biosynthetic process	69	10	4.70791740705e-21	948364, 946551, 946202, 946552, 945642, 946204, 946240, 948360, 948361, 945686, 948317, 946516, 945109, 948316, 945443, 948456, 948725, 946814, 948126, 945258, 947927, 947084, 948531, 946877, 946549, 948278, 944798, 948279, 945527, 946544, 948277, 949051, 945076, 947498, 946502, 947081, 948370, 945602, 947971, 947354, 945435, 947724, 947723, 945519, 949046, 946383, 946229, 944762, 946888, 945846,…	562	550	16709	3.72993	3.5403538901e-18	5.90058981683e-19	7.16791080948e-18
GOTERM_BP_FAT	GO:0006541~glutamine metabolic process	14	2.02899	1.10167641497e-07	946202, 947724, 948360, 948361, 948241, 946544, 947334, 945882, 945281, 945109, 946794, 948370, 944872, 945435	562	62	16709	6.71352	8.28426392958e-05	2.8567569863e-06	0.000167733
GOTERM_BP_FAT	GO:0018130~heterocycle biosynthetic process	36	5.21739	3.6667955026e-07	946551, 946552, 946204, 945519, 948362, 947916, 946383, 946229, 945113, 947880, 945846, 945768, 945109, 946516, 945839, 948311, 947387, 948497, 947719, 945454, 945451, 946549, 947446, 946544, 946521, 947691, 945388, 947022, 945073, 948792, 948587, 945602, 945368, 946624, 948446, 946915	562	407	16709	2.6298	0.000275705	8.35581576764e-06	0.000558276
GOTERM_BP_FAT	GO:0051186~cofactor metabolic process	49	7.10145	1.14936114133e-06	945312, 948362, 947880, 946607, 945686, 948926, 945839, 944919, 948457, 945307, 948725, 948311, 944854, 948497, 948418, 944834, 945322, 944839, 944794, 947446, 946734, 948134, 945073, 948300, 948587, 945368, 948446, 946915, 949047, 947916, 946383, 945276, 947389, 947388, 948911, 947719, 947896, 945303, 945454, 946946, 945451, 947420, 947691, 948461, 945248, 945388, 947022, 948792, 944864	562	684	16709	2.12988	0.000863947	2.54208555617e-05	0.00174991
GOTERM_BP_FAT	GO:0042398~cellular amino acid derivative biosynthetic process	17	2.46377	1.29439042206e-06	947715, 946204, 947726, 945519, 947432, 944839, 945682, 946229, 945686, 945716, 945846, 945768, 945109, 945691, 948725, 947376, 947719	562	114	16709	4.43362	0.000972909	2.78105340618e-05	0.00197072
GOTERM_BP_FAT	GO:0042401~biogenic amine biosynthetic process	14	2.02899	1.31697573643e-06	947715, 947726, 945519, 946204, 947432, 945682, 946229, 945716, 945846, 945768, 945109, 945691, 947376, 947719	562	76	16709	5.47682	0.000989876	2.7509799542e-05	0.00200511
GOTERM_BP_FAT	GO:0009108~coenzyme biosynthetic process	27	3.91304	1.82015811491e-06	949047, 946383, 945686, 946607, 948926, 947389, 945276, 944919, 948725, 947388, 944854, 948911, 948418, 944834, 944839, 945454, 946946, 944794, 945451, 946734, 947691, 948134, 945248, 947022, 948300, 948792, 945368	562	273	16709	2.94046	0.00136782	3.6992833264e-05	0.0027712
GOTERM_BP_FAT	GO:0006732~coenzyme metabolic process	37	5.36232	3.45463158744e-06	945312, 949047, 946383, 945686, 946607, 948926, 947389, 945276, 944919, 948725, 945307, 948457, 947388, 944854, 948911, 948418, 947719, 947896, 944834, 945303, 945322, 944839, 945454, 946946, 944794, 945451, 947420, 946734, 947691, 948134, 948461, 945248, 947022, 948300, 948792, 944864, 945368	562	468	16709	2.35055	0.00259452	6.49450770058e-05	0.00525963
GOTERM_BP_FAT	GO:0051188~cofactor biosynthetic process	36	5.21739	4.08081707029e-06	949047, 948362, 946383, 947880, 945686, 946607, 948926, 945839, 947389, 945276, 944919, 948725, 947388, 948311, 944854, 948497, 948911, 948418, 944834, 944839, 945454, 946946, 944794, 945451, 947446, 946734, 947691, 948134, 945248, 947022, 945073, 948300, 948792, 948587, 945368, 948446	562	452	16709	2.36798	0.00306408	7.48455086524e-05	0.00621296
GOTERM_BP_FAT	GO:0009084~glutamine family amino acid biosynthetic process	16	2.31884	6.97873939841e-06	946202, 947724, 947723, 949046, 948360, 948361, 944775, 947235, 947289, 945443, 948370, 948456, 945602, 944872, 947354, 945435	562	115	16709	4.13653	0.00523428	0.00012204	0.0106248
GOTERM_BP_FAT	GO:0009064~glutamine family amino acid metabolic process	25	3.62319	8.84291844017e-06	947724, 946202, 947723, 947432, 948360, 949046, 948361, 948241, 947289, 947334, 945109, 948456, 945443, 944872, 947714, 944775, 947235, 946544, 945281, 945882, 946794, 948370, 945602, 947354, 945435	562	262	16709	2.83696	0.00662784	0.000151123	0.0134627
GOTERM_BP_FAT	GO:0009110~vitamin biosynthetic process	26	3.76812	9.03554569413e-06	945620, 947916, 949129, 946383, 947880, 948926, 945839, 945276, 944919, 947387, 948911, 946453, 948418, 946946, 945451, 946734, 945527, 947691, 948134, 945388, 945248, 947022, 948792, 948300, 946915, 946162	562	280	16709	2.76077	0.00677173	0.000150983	0.0137559
GOTERM_BP_FAT	GO:0009069~serine family amino acid metabolic process	14	2.02899	2.36115847197e-05	947231, 948531, 946877, 947390, 946888, 945527, 947394, 946502, 947393, 947022, 948316, 948725, 948126, 945258	562	98	16709	4.24733	0.0175994	0.000355059	0.0359431
GOTERM_BP_FAT	GO:0042364~water-soluble vitamin biosynthetic process	23	3.33333	2.65685596127e-05	946946, 945620, 947916, 946383, 949129, 947880, 945451, 945527, 947691, 945839, 948134, 945388, 945276, 945248, 947022, 944919, 948792, 948300, 947387, 946915, 946453, 948911, 946162	562	244	16709	2.80254	0.0197815	0.000384154	0.0404436
GOTERM_BP_FAT	GO:0009070~serine family amino acid biosynthetic process	11	1.5942	2.7921091442e-05	946502, 947022, 948316, 947231, 948531, 948725, 946877, 948126, 945258, 946888, 945527	562	60	16709	5.45074	0.0207781	0.00039609	0.0425021
GOTERM_BP_FAT	GO:0009067~aspartate family amino acid biosynthetic process	15	2.17391	2.81061486485e-05	948364, 946240, 948259, 948531, 947235, 945198, 944762, 948542, 947498, 948317, 945281, 945553, 945443, 948434, 947354	562	114	16709	3.91202	0.0209143	0.000391333	0.0427837
GOTERM_BP_FAT	GO:0009066~aspartate family amino acid metabolic process	15	2.17391	3.42276594292e-05	948364, 946240, 948259, 948531, 947235, 945198, 944762, 948542, 947498, 948317, 945281, 945553, 945443, 948434, 947354	562	116	16709	3.84457	0.0254112	0.000467884	0.0520997
GOTERM_BP_FAT	GO:0006563~L-serine metabolic process	7	1.01449	3.61560407635e-05	947022, 948316, 946877, 948126, 945258, 946888, 945527	562	20	16709	10.406	0.0268235	0.000485415	0.0550342
GOTERM_BP_FAT	GO:0006766~vitamin metabolic process	26	3.76812	5.58603298049e-05	945620, 947916, 949129, 946383, 947880, 948926, 945839, 945276, 944919, 947387, 948911, 946453, 948418, 946946, 945451, 946734, 945527, 947691, 948134, 945388, 945248, 947022, 948792, 948300, 946915, 946162	562	312	16709	2.47761	0.041138	0.000724016	0.0850148
GOTERM_BP_FAT	GO:0006542~glutamine biosynthetic process	6	0.869565	6.52258899847e-05	946202, 948360, 948361, 948370, 944872, 945435	562	14	16709	12.742	0.0478679	0.00081719	0.0992618
GOTERM_BP_FAT	GO:0006790~sulfur metabolic process	23	3.33333	9.19980334816e-05	945021, 945030, 946240, 947916, 947231, 946882, 946883, 946877, 946888, 945026, 948542, 945027, 946502, 945388, 947221, 946994, 948725, 947387, 948434, 948126, 946915, 947219, 947719	562	265	16709	2.58045	0.0668466	0.00111528	0.139977
GOTERM_BP_FAT	GO:0006767~water-soluble vitamin metabolic process	23	3.33333	0.000165121	946946, 945620, 947916, 946383, 949129, 947880, 945451, 945527, 947691, 945839, 948134, 945388, 945276, 945248, 947022, 944919, 948792, 948300, 947387, 946915, 946453, 948911, 946162	562	276	16709	2.47761	0.11678	0.00185173	0.251105
GOTERM_BP_FAT	GO:0019438~aromatic compound biosynthetic process	19	2.75362	0.000196857	947927, 946204, 945519, 947084, 945454, 946383, 946229, 945451, 945846, 945768, 945109, 947691, 947022, 948792, 947081, 945368, 947387, 946814, 947719	562	205	16709	2.75559	0.137613	0.00217485	0.299299
GOTERM_BP_FAT	GO:0046417~chorismate metabolic process	11	1.5942	0.000243853	947927, 946204, 945519, 945109, 947084, 946495, 947081, 946229, 946814, 945846, 945768	562	77	16709	4.24733	0.167565	0.00261657	0.370629
GOTERM_BP_FAT	GO:0008610~lipid biosynthetic process	33	4.78261	0.000358722	944888, 944882, 944849, 948246, 945154, 945766, 945539, 948241, 947761, 947482, 948125, 945276, 948145, 946003, 948148, 945774, 944895, 947734, 946582, 947548, 949053, 944815, 948135, 948299, 948136, 947692, 948134, 945863, 948296, 948300, 947758, 946165, 946796	562	498	16709	1.97015	0.236474	0.00359097	0.544772
GOTERM_BP_FAT	GO:0006575~cellular amino acid derivative metabolic process	19	2.75362	0.000394139	947715, 946204, 947726, 945519, 947432, 944839, 949047, 945682, 946229, 945686, 945716, 945846, 945768, 948542, 945109, 945691, 948725, 947376, 947719	562	217	16709	2.6032	0.256548	0.00389307	0.598406
GOTERM_BP_FAT	GO:0043648~dicarboxylic acid metabolic process	16	2.31884	0.000454458	948364, 947927, 946204, 945519, 947084, 948531, 946229, 947235, 944762, 945846, 945768, 945109, 946031, 946495, 947081, 946814	562	165	16709	2.88304	0.289531	0.00437285	0.689691
GOTERM_BP_FAT	GO:0006551~leucine metabolic process	7	1.01449	0.000600067	949051, 945076, 945642, 947961, 947971, 948278, 944798	562	32	16709	6.50373	0.363255	0.00569746	0.909727
GOTERM_BP_FAT	GO:0009098~leucine biosynthetic process	7	1.01449	0.000600067	949051, 945076, 945642, 947961, 947971, 948278, 944798	562	32	16709	6.50373	0.363255	0.00569746	0.909727
GOTERM_BP_FAT	GO:0009073~aromatic amino acid family biosynthetic process	10	1.44928	0.000978491	947927, 946204, 945519, 945109, 947084, 947081, 946229, 946814, 945846, 945768	562	76	16709	3.91202	0.521063	0.00872582	1.47945
GOTERM_BP_FAT	GO:0000162~tryptophan biosynthetic process	6	0.869565	0.00104846	946204, 945519, 945109, 946229, 945846, 945768	562	24	16709	7.43283	0.545635	0.00913079	1.58445
GOTERM_BP_FAT	GO:0042435~indole derivative biosynthetic process	6	0.869565	0.00104846	946204, 945519, 945109, 946229, 945846, 945768	562	24	16709	7.43283	0.545635	0.00913079	1.58445
GOTERM_BP_FAT	GO:0046219~indolalkylamine biosynthetic process	6	0.869565	0.00104846	946204, 945519, 945109, 946229, 945846, 945768	562	24	16709	7.43283	0.545635	0.00913079	1.58445
GOTERM_BP_FAT	GO:0006576~biogenic amine metabolic process	14	2.02899	0.00146301	947715, 947726, 945519, 946204, 947432, 945682, 946229, 945716, 945846, 945768, 945109, 945691, 947376, 947719	562	148	16709	2.81242	0.667458	0.0117688	2.20444
GOTERM_BP_FAT	GO:0042430~indole and derivative metabolic process	6	0.869565	0.00153523	946204, 945519, 945109, 946229, 945846, 945768	562	26	16709	6.86107	0.685062	0.0122161	2.31207
GOTERM_BP_FAT	GO:0006568~tryptophan metabolic process	6	0.869565	0.00153523	946204, 945519, 945109, 946229, 945846, 945768	562	26	16709	6.86107	0.685062	0.0122161	2.31207
GOTERM_BP_FAT	GO:0042434~indole derivative metabolic process	6	0.869565	0.00153523	946204, 945519, 945109, 946229, 945846, 945768	562	26	16709	6.86107	0.685062	0.0122161	2.31207
GOTERM_BP_FAT	GO:0006586~indolalkylamine metabolic process	6	0.869565	0.00153523	946204, 945519, 945109, 946229, 945846, 945768	562	26	16709	6.86107	0.685062	0.0122161	2.31207
GOTERM_BP_FAT	GO:0009072~aromatic amino acid family metabolic process	10	1.44928	0.00154581	947927, 946204, 945519, 945109, 947084, 947081, 946229, 946814, 945846, 945768	562	81	16709	3.67053	0.687561	0.0121711	2.32783
GOTERM_BP_FAT	GO:0043650~dicarboxylic acid biosynthetic process	4	0.57971	0.00271795	947927, 947084, 946495, 946814	562	9	16709	13.2139	0.870837	0.0200602	4.05909
GOTERM_BP_FAT	GO:0009423~chorismate biosynthetic process	4	0.57971	0.00271795	947927, 947084, 946495, 946814	562	9	16709	13.2139	0.870837	0.0200602	4.05909
GOTERM_BP_FAT	GO:0009399~nitrogen fixation	3	0.434783	0.00330066	948360, 948361, 948370	562	3	16709	29.7313	0.916774	0.0238489	4.90905
GOTERM_BP_FAT	GO:0009082~branched chain family amino acid biosynthetic process	9	1.30435	0.003903	949051, 945076, 945642, 947961, 947971, 948278, 944798, 948279, 948277	562	76	16709	3.52081	0.947176	0.0273621	5.78024
GOTERM_BP_FAT	GO:0006523~alanine biosynthetic process	4	0.57971	0.00507756	948725, 945686, 948564, 948278	562	11	16709	10.8114	0.978248	0.0336016	7.45767
GOTERM_BP_FAT	GO:0009079~pyruvate family amino acid biosynthetic process	4	0.57971	0.00507756	948725, 945686, 948564, 948278	562	11	16709	10.8114	0.978248	0.0336016	7.45767
GOTERM_BP_FAT	GO:0006596~polyamine biosynthetic process	6	0.869565	0.00591317	947715, 947726, 947432, 945682, 945691, 947719	562	35	16709	5.0968	0.988437	0.0377177	8.63398
GOTERM_BP_FAT	GO:0046656~folic acid biosynthetic process	5	0.724638	0.00782793	947691, 947022, 948792, 946383, 945451	562	24	16709	6.19402	0.997287	0.0469109	11.277
GOTERM_BP_FAT	GO:0046655~folic acid metabolic process	5	0.724638	0.00782793	947691, 947022, 948792, 946383, 945451	562	24	16709	6.19402	0.997287	0.0469109	11.277
GOTERM_BP_FAT	GO:0019344~cysteine biosynthetic process	5	0.724638	0.0104472	946502, 947231, 946877, 948126, 946888	562	26	16709	5.71756	0.999628	0.060292	14.7769
GOTERM_BP_FAT	GO:0000097~sulfur amino acid biosynthetic process	8	1.15942	0.0119755	946240, 946502, 947231, 946877, 948126, 948434, 946888, 948542	562	74	16709	3.2142	0.999884	0.0668226	16.759
GOTERM_BP_FAT	GO:0006633~fatty acid biosynthetic process	8	1.15942	0.0119755	947761, 944888, 944895, 946003, 946165, 947758, 946796, 945766	562	74	16709	3.2142	0.999884	0.0668226	16.759
GOTERM_BP_FAT	GO:0044272~sulfur compound biosynthetic process	14	2.02899	0.0120072	946240, 947916, 947231, 946877, 946888, 948542, 946502, 945388, 948725, 947387, 948126, 948434, 946915, 947719	562	190	16709	2.19073	0.999887	0.0665043	16.7997
GOTERM_BP_FAT	GO:0009310~amine catabolic process	14	2.02899	0.0146515	945292, 945021, 945030, 948378, 947432, 945682, 948246, 947390, 945026, 945027, 947394, 945882, 947393, 945691	562	195	16709	2.13456	0.999985	0.0783719	20.1262
GOTERM_BP_FAT	GO:0006522~alanine metabolic process	4	0.57971	0.0152133	948725, 945686, 948564, 948278	562	16	16709	7.43283	0.99999	0.0807052	20.8168
GOTERM_BP_FAT	GO:0009078~pyruvate family amino acid metabolic process	4	0.57971	0.0152133	948725, 945686, 948564, 948278	562	16	16709	7.43283	0.99999	0.0807052	20.8168
GOTERM_BP_FAT	GO:0006532~aspartate biosynthetic process	3	0.434783	0.0154293	945553, 945443, 947354	562	6	16709	14.8657	0.999992	0.0812433	21.0808
GOTERM_BP_FAT	GO:0006531~aspartate metabolic process	3	0.434783	0.0211246	945553, 945443, 947354	562	7	16709	12.742	1	0.106205	27.7526
GOTERM_BP_FAT	GO:0006535~cysteine biosynthetic process from serine	3	0.434783	0.0211246	946877, 948126, 946888	562	7	16709	12.742	1	0.106205	27.7526
GOTERM_BP_FAT	GO:0000105~histidine biosynthetic process	6	0.869565	0.025654	946551, 946552, 946516, 946521, 946549, 946544	562	50	16709	3.56776	1	0.122927	32.6781
GOTERM_BP_FAT	GO:0009076~histidine family amino acid biosynthetic process	6	0.869565	0.025654	946551, 946552, 946516, 946521, 946549, 946544	562	50	16709	3.56776	1	0.122927	32.6781
GOTERM_BP_FAT	GO:0000096~sulfur amino acid metabolic process	8	1.15942	0.0269142	946240, 946502, 947231, 946877, 948126, 948434, 946888, 948542	562	87	16709	2.73391	1	0.125495	33.9917
GOTERM_BP_FAT	GO:0006595~polyamine metabolic process	6	0.869565	0.0276847	947715, 947726, 947432, 945682, 945691, 947719	562	51	16709	3.4978	1	0.128112	34.783
GOTERM_BP_FAT	GO:0009081~branched chain family amino acid metabolic process	9	1.30435	0.0318576	949051, 945076, 945642, 947961, 947971, 948278, 944798, 948279, 948277	562	110	16709	2.43256	1	0.1445	38.9168
GOTERM_BP_FAT	GO:0006547~histidine metabolic process	6	0.869565	0.0320451	946551, 946552, 946516, 946521, 946549, 946544	562	53	16709	3.36581	1	0.143598	39.0966
GOTERM_BP_FAT	GO:0009075~histidine family amino acid metabolic process	6	0.869565	0.0320451	946551, 946552, 946516, 946521, 946549, 946544	562	53	16709	3.36581	1	0.143598	39.0966
GOTERM_BP_FAT	GO:0008295~spermidine biosynthetic process	4	0.57971	0.0360789	947715, 947726, 947432, 947719	562	22	16709	5.40569	1	0.157711	42.8484
GOTERM_BP_FAT	GO:0008216~spermidine metabolic process	4	0.57971	0.0360789	947715, 947726, 947432, 947719	562	22	16709	5.40569	1	0.157711	42.8484
GOTERM_BP_FAT	GO:0006534~cysteine metabolic process	5	0.724638	0.040927	946502, 947231, 946877, 948126, 946888	562	39	16709	3.81171	1	0.173415	47.0718
GOTERM_BP_FAT	GO:0043603~cellular amide metabolic process	12	1.73913	0.0449709	947896, 948134, 948461, 945388, 945248, 945276, 946946, 947916, 948300, 946915, 947420, 948911	562	183	16709	1.94959	1	0.187142	50.3695
GOTERM_BP_FAT	GO:0042559~pteridine and derivative biosynthetic process	7	1.01449	0.0520471	947691, 945454, 947022, 948792, 946383, 945451, 945368	562	80	16709	2.60149	1	0.207323	55.6827
GOTERM_BP_FAT	GO:0042558~pteridine and derivative metabolic process	7	1.01449	0.0520471	947691, 945454, 947022, 948792, 946383, 945451, 945368	562	80	16709	2.60149	1	0.207323	55.6827
GOTERM_BP_FAT	GO:0006865~amino acid transport	16	2.31884	0.0524076	944893, 949046, 947235, 948656, 948317, 946157, 947961, 948316, 945443, 945602, 948725, 947971, 944872, 947354, 947764, 945435	562	281	16709	1.69289	1	0.207568	55.9386
GOTERM_BP_FAT	GO:0006631~fatty acid metabolic process	9	1.30435	0.0532441	947761, 944888, 948652, 944895, 946003, 946165, 947758, 946796, 945766	562	122	16709	2.19329	1	0.209519	56.5271
GOTERM_BP_FAT	GO:0006537~glutamate biosynthetic process	4	0.57971	0.0552391	947724, 947723, 945443, 947354	562	26	16709	4.57405	1	0.215564	57.9011
GOTERM_BP_FAT	GO:0006564~L-serine biosynthetic process	3	0.434783	0.0594451	948316, 945258, 945527	562	12	16709	7.43283	1	0.229238	60.6661
GOTERM_BP_FAT	GO:0015837~amine transport	16	2.31884	0.0843616	944893, 949046, 947235, 948656, 948317, 946157, 947961, 948316, 945443, 945602, 948725, 947971, 944872, 947354, 947764, 945435	562	301	16709	1.5804	1	0.297096	73.864
GOTERM_BP_FAT	GO:0009396~folic acid and derivative biosynthetic process	5	0.724638	0.101779	947691, 947022, 948792, 946383, 945451	562	53	16709	2.80484	1	0.343223	80.4903
GOTERM_BP_FAT	GO:0006760~folic acid and derivative metabolic process	5	0.724638	0.107171	947691, 947022, 948792, 946383, 945451	562	54	16709	2.7529	1	0.357053	82.1993
GOTERM_BP_FAT	GO:0009088~threonine biosynthetic process	3	0.434783	0.132309	948317, 947498, 945198	562	19	16709	4.69442	1	0.415092	88.4763
GOTERM_BP_FAT	GO:0006526~arginine biosynthetic process	5	0.724638	0.142063	949046, 948456, 944775, 947235, 947289	562	60	16709	2.47761	1	0.437928	90.2984
GOTERM_BP_FAT	GO:0006566~threonine metabolic process	3	0.434783	0.143893	948317, 947498, 945198	562	20	16709	4.4597	1	0.4408	90.6088
GOTERM_BP_FAT	GO:0046942~carboxylic acid transport	19	2.75362	0.145973	949046, 944893, 946238, 947235, 948656, 945027, 948317, 946157, 947961, 948316, 945443, 945602, 948725, 947924, 947971, 944872, 947354, 947764, 945435	562	409	16709	1.38116	1	0.444244	90.9502
GOTERM_BP_FAT	GO:0015849~organic acid transport	19	2.75362	0.145973	949046, 944893, 946238, 947235, 948656, 945027, 948317, 946157, 947961, 948316, 945443, 945602, 948725, 947924, 947971, 944872, 947354, 947764, 945435	562	409	16709	1.38116	1	0.444244	90.9502
GOTERM_BP_FAT	GO:0006553~lysine metabolic process	4	0.57971	0.166269	948364, 948531, 947235, 944762	562	42	16709	2.83155	1	0.48512	93.7252
GOTERM_BP_FAT	GO:0046451~diaminopimelate metabolic process	4	0.57971	0.166269	948364, 948531, 947235, 944762	562	42	16709	2.83155	1	0.48512	93.7252
GOTERM_BP_FAT	GO:0009089~lysine biosynthetic process via diaminopimelate	4	0.57971	0.166269	948364, 948531, 947235, 944762	562	42	16709	2.83155	1	0.48512	93.7252
GOTERM_BP_FAT	GO:0009085~lysine biosynthetic process	4	0.57971	0.166269	948364, 948531, 947235, 944762	562	42	16709	2.83155	1	0.48512	93.7252
GOTERM_BP_FAT	GO:0006525~arginine metabolic process	7	1.01449	0.324527	947714, 947432, 949046, 948456, 944775, 947235, 947289	562	139	16709	1.49726	1	0.707514	99.7455
GOTERM_BP_FAT	GO:0006768~biotin metabolic process	3	0.434783	0.402424	945388, 947916, 946915	562	41	16709	2.17546	1	0.790123	99.9606
GOTERM_BP_FAT	GO:0043604~amide biosynthetic process	3	0.434783	0.402424	945388, 947916, 946915	562	41	16709	2.17546	1	0.790123	99.9606
GOTERM_BP_FAT	GO:0009102~biotin biosynthetic process	3	0.434783	0.402424	945388, 947916, 946915	562	41	16709	2.17546	1	0.790123	99.9606
GOTERM_BP_FAT	GO:0006555~methionine metabolic process	3	0.434783	0.414232	946240, 948434, 948542	562	42	16709	2.12367	1	0.799867	99.9709
GOTERM_BP_FAT	GO:0009086~methionine biosynthetic process	3	0.434783	0.414232	946240, 948434, 948542	562	42	16709	2.12367	1	0.799867	99.9709
GOTERM_BP_FAT	GO:0006536~glutamate metabolic process	4	0.57971	0.472066	947724, 947723, 945443, 947354	562	76	16709	1.56481	1	0.84911	99.994
GOTERM_BP_FAT	GO:0007626~locomotory behavior	16	2.31884	2.20673155313e-06	946687, 945636, 945646, 945647, 945634, 947456, 947534, 945678, 946684, 945813, 946996, 946344, 945648, 946390, 945639, 946300	562	105	16709	4.53049	0.00165809	4.36691506583e-05	0.00335975
GOTERM_BP_FAT	GO:0007610~behavior	16	2.31884	2.20673155313e-06	946687, 945636, 945646, 945647, 945634, 947456, 947534, 945678, 946684, 945813, 946996, 946344, 945648, 946390, 945639, 946300	562	105	16709	4.53049	0.00165809	4.36691506583e-05	0.00335975
GOTERM_BP_FAT	GO:0042330~taxis	16	2.31884	2.20673155313e-06	946687, 945636, 945646, 945647, 945634, 947456, 947534, 945678, 946684, 945813, 946996, 946344, 945648, 946390, 945639, 946300	562	105	16709	4.53049	0.00165809	4.36691506583e-05	0.00335975
GOTERM_BP_FAT	GO:0006457~protein folding	22	3.18841	5.36657692902e-06	949038, 945646, 945634, 948665, 944812, 944807, 948252, 948655, 945830, 948353, 948430, 948123, 944753, 946344, 945648, 945224, 948429, 948726, 946623, 945099, 944861, 946096	562	204	16709	3.20632	0.00402754	9.60829237295e-05	0.00817042
GOTERM_BP_FAT	GO:0051674~localization of cell	10	1.44928	9.42011149165e-05	946687, 945636, 946996, 945646, 945648, 945647, 947456, 945639, 947534, 945678	562	56	16709	5.30916	0.0683915	0.00112385	0.143327
GOTERM_BP_FAT	GO:0001539~ciliary or flagellar motility	10	1.44928	9.42011149165e-05	946687, 945636, 946996, 945646, 945648, 945647, 947456, 945639, 947534, 945678	562	56	16709	5.30916	0.0683915	0.00112385	0.143327
GOTERM_BP_FAT	GO:0048870~cell motility	10	1.44928	9.42011149165e-05	946687, 945636, 946996, 945646, 945648, 945647, 947456, 945639, 947534, 945678	562	56	16709	5.30916	0.0683915	0.00112385	0.143327
GOTERM_BP_FAT	GO:0006928~cell motion	10	1.44928	0.000108582	946687, 945636, 946996, 945646, 945648, 945647, 947456, 945639, 947534, 945678	562	57	16709	5.21602	0.0784129	0.00127509	0.165191
GOTERM_BP_FAT	GO:0043064~flagellum organization	5	0.724638	0.0515412	945648, 945634, 945647, 947456, 945639	562	42	16709	3.53944	1	0.206544	55.3213
GOTERM_BP_FAT	GO:0030030~cell projection organization	5	0.724638	0.112689	945648, 945634, 945647, 947456, 945639	562	55	16709	2.70285	1	0.369393	83.8028
GOTERM_BP_FAT	GO:0009296~flagellum assembly	3	0.434783	0.329479	945648, 945634, 947456	562	35	16709	2.5484	1	0.712691	99.7724
GOTERM_BP_FAT	GO:0030031~cell projection assembly	3	0.434783	0.482434	945648, 945634, 947456	562	48	16709	1.85821	1	0.856623	99.9956
GOTERM_BP_FAT	GO:0044271~nitrogen compound biosynthetic process	129	18.6957	1.30815787032e-34	946551, 948364, 946202, 946552, 946204, 945642, 948360, 948361, 948362, 949129, 947880, 947334, 948317, 945839, 948316, 945443, 948725, 948311, 948497, 947927, 948531, 946549, 946877, 944798, 948278, 948279, 946544, 945527, 948277, 947498, 948300, 948370, 945368, 947354, 945435, 947724, 947723, 947726, 948247, 949046, 945620, 947916, 948243, 948244, 948245, 946888, 944762, 945768, 948242, 947289,…	562	1164	16709	3.29497	9.8373471848e-32	4.9186735924e-32	1.99169996592e-31
GOTERM_BP_FAT	GO:0015949~nucleobase, nucleoside and nucleotide interconversion	18	2.6087	9.3851673076e-12	949035, 946282, 946383, 948291, 944994, 945113, 948503, 947420, 947121, 948542, 947334, 946612, 948427, 946624, 946978, 945097, 948902, 948901	562	61	16709	8.77318	7.05763980591e-09	4.70509298189e-10	1.42891143362e-08
GOTERM_BP_FAT	GO:0006091~generation of precursor metabolites and energy	60	8.69565	7.96760616091e-10	946762, 946764, 945312, 945080, 946607, 948926, 946761, 948125, 944918, 948412, 948457, 945307, 946759, 947940, 945540, 944854, 948418, 944834, 947731, 945322, 944794, 946734, 947003, 948132, 946344, 945073, 947931, 946162, 948383, 947414, 947241, 946746, 948247, 945136, 947415, 948243, 948244, 948245, 945822, 948242, 946158, 947509, 947388, 946738, 945615, 949033, 946757, 946137, 948395, 945303,…	562	746	16709	2.39126	5.99163835102e-07	2.85316192894e-08	1.21308613155e-06
GOTERM_BP_FAT	GO:0009165~nucleotide biosynthetic process	32	4.63768	9.40827127333e-10	945787, 948247, 948243, 948244, 948245, 948503, 948504, 947121, 948242, 947334, 945276, 948767, 948725, 945372, 948911, 949031, 949035, 946946, 945772, 944775, 948254, 948252, 948253, 945882, 946794, 948134, 946368, 948157, 948132, 945248, 948300, 945097	562	260	16709	3.65924	7.07501716435e-07	3.21591797636e-08	1.43243051864e-06
GOTERM_BP_FAT	GO:0034404~nucleobase, nucleoside and nucleotide biosynthetic process	36	5.21739	1.85548248449e-09	945787, 948247, 948243, 948244, 948245, 945113, 948503, 948504, 947121, 948242, 947334, 945276, 948767, 948725, 945372, 948911, 949031, 949035, 946946, 945772, 944905, 944775, 948254, 948252, 948253, 945882, 946794, 948134, 946368, 948157, 945248, 948132, 948300, 946624, 945097, 949130	562	330	16709	3.24342	1.39532181842e-06	6.06662065028e-08	2.8250139672e-06
GOTERM_BP_FAT	GO:0034654~nucleobase, nucleoside, nucleotide and nucleic acid biosynthetic process	36	5.21739	1.85548248449e-09	945787, 948247, 948243, 948244, 948245, 945113, 948503, 948504, 947121, 948242, 947334, 945276, 948767, 948725, 945372, 948911, 949031, 949035, 946946, 945772, 944905, 944775, 948254, 948252, 948253, 945882, 946794, 948134, 946368, 948157, 945248, 948132, 948300, 946624, 945097, 949130	562	330	16709	3.24342	1.39532181842e-06	6.06662065028e-08	2.8250139672e-06
GOTERM_BP_FAT	GO:0018130~heterocycle biosynthetic process	36	5.21739	3.6667955026e-07	946551, 946552, 946204, 945519, 948362, 947916, 946383, 946229, 945113, 947880, 945846, 945768, 945109, 946516, 945839, 948311, 947387, 948497, 947719, 945454, 945451, 946549, 947446, 946544, 946521, 947691, 945388, 947022, 945073, 948792, 948587, 945602, 945368, 946624, 948446, 946915	562	407	16709	2.6298	0.000275705	8.35581576764e-06	0.000558276
GOTERM_BP_FAT	GO:0051186~cofactor metabolic process	49	7.10145	1.14936114133e-06	945312, 948362, 947880, 946607, 945686, 948926, 945839, 944919, 948457, 945307, 948725, 948311, 944854, 948497, 948418, 944834, 945322, 944839, 944794, 947446, 946734, 948134, 945073, 948300, 948587, 945368, 948446, 946915, 949047, 947916, 946383, 945276, 947389, 947388, 948911, 947719, 947896, 945303, 945454, 946946, 945451, 947420, 947691, 948461, 945248, 945388, 947022, 948792, 944864	562	684	16709	2.12988	0.000863947	2.54208555617e-05	0.00174991
GOTERM_BP_FAT	GO:0051188~cofactor biosynthetic process	36	5.21739	4.08081707029e-06	949047, 948362, 946383, 947880, 945686, 946607, 948926, 945839, 947389, 945276, 944919, 948725, 947388, 948311, 944854, 948497, 948911, 948418, 944834, 944839, 945454, 946946, 944794, 945451, 947446, 946734, 947691, 948134, 945248, 947022, 945073, 948300, 948792, 948587, 945368, 948446	562	452	16709	2.36798	0.00306408	7.48455086524e-05	0.00621296
GOTERM_BP_FAT	GO:0006164~purine nucleotide biosynthetic process	18	2.6087	2.35256295831e-05	949031, 948247, 945772, 948243, 948244, 948254, 948245, 948503, 948504, 948252, 948253, 948242, 947334, 946794, 946368, 948725, 945372, 945097	562	158	16709	3.38711	0.0175359	0.000360985	0.0358123
GOTERM_BP_FAT	GO:0006163~purine nucleotide metabolic process	18	2.6087	3.80863603455e-05	949031, 948247, 945772, 948243, 948244, 948254, 948245, 948503, 948504, 948252, 948253, 948242, 947334, 946794, 946368, 948725, 945372, 945097	562	164	16709	3.26319	0.0282352	0.000502356	0.0579716
GOTERM_BP_FAT	GO:0015992~proton transport	10	1.44928	0.000163185	948247, 946628, 948243, 948244, 948245, 948254, 948252, 945615, 948253, 948242	562	60	16709	4.95522	0.115494	0.00185775	0.248165
GOTERM_BP_FAT	GO:0006818~hydrogen transport	10	1.44928	0.000163185	948247, 946628, 948243, 948244, 948245, 948254, 948252, 945615, 948253, 948242	562	60	16709	4.95522	0.115494	0.00185775	0.248165
GOTERM_BP_FAT	GO:0009152~purine ribonucleotide biosynthetic process	14	2.02899	0.000251595	949031, 948247, 945772, 948243, 948244, 948254, 948245, 948503, 948252, 948253, 948242, 947334, 945372, 945097	562	123	16709	3.38405	0.172398	0.00266156	0.382374
GOTERM_BP_FAT	GO:0006119~oxidative phosphorylation	13	1.88406	0.000270765	946762, 947731, 948247, 945136, 948243, 948244, 946897, 948254, 948245, 948252, 948253, 948242, 945540	562	108	16709	3.57877	0.184246	0.00282438	0.411453
GOTERM_BP_FAT	GO:0009150~purine ribonucleotide metabolic process	14	2.02899	0.000295155	949031, 948247, 945772, 948243, 948244, 948254, 948245, 948503, 948252, 948253, 948242, 947334, 945372, 945097	562	125	16709	3.32991	0.199076	0.00303633	0.448438
GOTERM_BP_FAT	GO:0009260~ribonucleotide biosynthetic process	14	2.02899	0.00106787	949031, 948247, 945772, 948243, 948244, 948254, 948245, 948503, 948252, 948253, 948242, 947334, 945372, 945097	562	143	16709	2.91076	0.552226	0.00919275	1.61357
GOTERM_BP_FAT	GO:0009259~ribonucleotide metabolic process	14	2.02899	0.0012136	949031, 948247, 945772, 948243, 948244, 948254, 948245, 948503, 948252, 948253, 948242, 947334, 945372, 945097	562	145	16709	2.87061	0.598754	0.0100952	1.83187
GOTERM_BP_FAT	GO:0042440~pigment metabolic process	7	1.01449	0.00133568	946794, 946368, 945073, 945113, 947880, 948311, 948504	562	37	16709	5.62484	0.633993	0.0109843	2.0144
GOTERM_BP_FAT	GO:0015986~ATP synthesis coupled proton transport	8	1.15942	0.00232516	948247, 948243, 948244, 948245, 948254, 948252, 948253, 948242	562	55	16709	4.32456	0.826323	0.017527	3.48216
GOTERM_BP_FAT	GO:0015985~energy coupled proton transport, down electrochemical gradient	8	1.15942	0.00232516	948247, 948243, 948244, 948245, 948254, 948252, 948253, 948242	562	55	16709	4.32456	0.826323	0.017527	3.48216
GOTERM_BP_FAT	GO:0006793~phosphorus metabolic process	28	4.05797	0.00277351	946762, 945136, 948247, 948360, 948243, 947551, 948244, 948245, 948242, 948009, 948125, 947013, 945540, 948748, 946775, 947731, 945978, 945774, 948233, 946897, 946879, 948291, 948254, 948252, 948253, 947498, 945749, 948307	562	451	16709	1.84585	0.876137	0.020268	4.14044
GOTERM_BP_FAT	GO:0009116~nucleoside metabolic process	13	1.88406	0.0035929	944839, 949047, 945772, 944905, 945113, 945686, 948542, 946794, 948157, 946624, 949130, 948901, 947719	562	145	16709	2.66557	0.933245	0.025449	5.33268
GOTERM_BP_FAT	GO:0046148~pigment biosynthetic process	6	0.869565	0.0039831	946794, 946368, 945073, 945113, 947880, 948504	562	32	16709	5.57462	0.950276	0.0276595	5.89553
GOTERM_BP_FAT	GO:0055085~transmembrane transport	17	2.46377	0.00465594	947720, 948247, 948243, 948321, 948244, 948254, 948245, 948252, 948253, 947574, 948242, 948123, 948319, 944821, 945228, 947799, 949133	562	229	16709	2.20713	0.970086	0.0319726	6.85878
GOTERM_BP_FAT	GO:0042777~plasma membrane ATP synthesis coupled proton transport	5	0.724638	0.00477338	948243, 948244, 948245, 948252, 948242	562	21	16709	7.07888	0.972626	0.0324719	7.02596
GOTERM_BP_FAT	GO:0046034~ATP metabolic process	9	1.30435	0.00494961	948247, 948243, 948244, 945372, 948245, 948254, 948252, 948253, 948242	562	79	16709	3.38711	0.97604	0.0333525	7.2763
GOTERM_BP_FAT	GO:0006754~ATP biosynthetic process	9	1.30435	0.00494961	948247, 948243, 948244, 945372, 948245, 948254, 948252, 948253, 948242	562	79	16709	3.38711	0.97604	0.0333525	7.2763
GOTERM_BP_FAT	GO:0006221~pyrimidine nucleotide biosynthetic process	7	1.01449	0.00516804	945787, 945882, 948157, 949035, 948767, 944775, 947121	562	48	16709	4.33582	0.979686	0.0338941	7.58571
GOTERM_BP_FAT	GO:0009145~purine nucleoside triphosphate biosynthetic process	9	1.30435	0.00534232	948247, 948243, 948244, 945372, 948245, 948254, 948252, 948253, 948242	562	80	16709	3.34477	0.982194	0.0347181	7.8319
GOTERM_BP_FAT	GO:0009201~ribonucleoside triphosphate biosynthetic process	9	1.30435	0.00534232	948247, 948243, 948244, 945372, 948245, 948254, 948252, 948253, 948242	562	80	16709	3.34477	0.982194	0.0347181	7.8319
GOTERM_BP_FAT	GO:0009206~purine ribonucleoside triphosphate biosynthetic process	9	1.30435	0.00534232	948247, 948243, 948244, 945372, 948245, 948254, 948252, 948253, 948242	562	80	16709	3.34477	0.982194	0.0347181	7.8319
GOTERM_BP_FAT	GO:0009142~nucleoside triphosphate biosynthetic process	9	1.30435	0.00619865	948247, 948243, 948244, 945372, 948245, 948254, 948252, 948253, 948242	562	82	16709	3.26319	0.990683	0.0391768	9.03265
GOTERM_BP_FAT	GO:0009144~purine nucleoside triphosphate metabolic process	9	1.30435	0.00619865	948247, 948243, 948244, 945372, 948245, 948254, 948252, 948253, 948242	562	82	16709	3.26319	0.990683	0.0391768	9.03265
GOTERM_BP_FAT	GO:0009205~purine ribonucleoside triphosphate metabolic process	9	1.30435	0.00619865	948247, 948243, 948244, 945372, 948245, 948254, 948252, 948253, 948242	562	82	16709	3.26319	0.990683	0.0391768	9.03265
GOTERM_BP_FAT	GO:0009199~ribonucleoside triphosphate metabolic process	9	1.30435	0.00619865	948247, 948243, 948244, 945372, 948245, 948254, 948252, 948253, 948242	562	82	16709	3.26319	0.990683	0.0391768	9.03265
GOTERM_BP_FAT	GO:0006220~pyrimidine nucleotide metabolic process	7	1.01449	0.00632647	945787, 945882, 948157, 949035, 948767, 944775, 947121	562	50	16709	4.16238	0.991542	0.0396389	9.21062
GOTERM_BP_FAT	GO:0009141~nucleoside triphosphate metabolic process	9	1.30435	0.00767345	948247, 948243, 948244, 945372, 948245, 948254, 948252, 948253, 948242	562	85	16709	3.14802	0.99695	0.0463714	11.0664
GOTERM_BP_FAT	GO:0006796~phosphate metabolic process	24	3.47826	0.0143491	946762, 946775, 947731, 945136, 948247, 948360, 945978, 945774, 948243, 947551, 946897, 948244, 946879, 948254, 948245, 948252, 948253, 948242, 947498, 945749, 948125, 947013, 945540, 948748	562	418	16709	1.70706	0.999981	0.0773531	19.7522
GOTERM_BP_FAT	GO:0009113~purine base biosynthetic process	4	0.57971	0.0152133	946794, 946368, 945113, 948504	562	16	16709	7.43283	0.99999	0.0807052	20.8168
GOTERM_BP_FAT	GO:0009112~nucleobase metabolic process	10	1.44928	0.0188451	945787, 946794, 946368, 948767, 944994, 945503, 945113, 948504, 947121, 948901	562	119	16709	2.49843	0.999999	0.0978065	25.1481
GOTERM_BP_FAT	GO:0046112~nucleobase biosynthetic process	7	1.01449	0.0216335	945787, 946794, 946368, 948767, 945113, 948504, 947121	562	65	16709	3.20183	1	0.107934	28.3223
GOTERM_BP_FAT	GO:0034220~ion transmembrane transport	9	1.30435	0.026287	948247, 948243, 948244, 948245, 948254, 948252, 948253, 947574, 948242	562	106	16709	2.52436	1	0.124241	33.3409
GOTERM_BP_FAT	GO:0016310~phosphorylation	21	3.04348	0.0329273	946762, 946775, 947731, 945136, 948247, 948360, 945978, 945774, 948243, 946897, 948244, 946879, 948254, 948245, 948252, 948253, 948242, 947498, 945749, 947013, 945540	562	381	16709	1.63873	1	0.146452	39.9364
GOTERM_BP_FAT	GO:0006206~pyrimidine base metabolic process	6	0.869565	0.0505449	945787, 948767, 944994, 945503, 947121, 948901	562	60	16709	2.97313	1	0.20395	54.6013
GOTERM_BP_FAT	GO:0009123~nucleoside monophosphate metabolic process	5	0.724638	0.20831	947334, 949031, 949035, 945772, 948503	562	70	16709	2.12367	1	0.551605	97.1458
GOTERM_BP_FAT	GO:0009124~nucleoside monophosphate biosynthetic process	5	0.724638	0.20831	947334, 949031, 949035, 945772, 948503	562	70	16709	2.12367	1	0.551605	97.1458
GOTERM_BP_FAT	GO:0015672~monovalent inorganic cation transport	13	1.88406	0.283836	948247, 946628, 948243, 948244, 948254, 948245, 948252, 945841, 948253, 948242, 948577, 945602, 945615	562	294	16709	1.31465	1	0.657975	99.3798
GOTERM_BP_FAT	GO:0009161~ribonucleoside monophosphate metabolic process	4	0.57971	0.318015	947334, 949031, 945772, 948503	562	59	16709	2.01568	1	0.700096	99.7054
GOTERM_BP_FAT	GO:0009156~ribonucleoside monophosphate biosynthetic process	4	0.57971	0.318015	947334, 949031, 945772, 948503	562	59	16709	2.01568	1	0.700096	99.7054
GOTERM_BP_FAT	GO:0006144~purine base metabolic process	4	0.57971	0.364249	946794, 946368, 945113, 948504	562	64	16709	1.85821	1	0.750993	99.8988
GOTERM_BP_FAT	GO:0009127~purine nucleoside monophosphate biosynthetic process	3	0.434783	0.37848	947334, 949031, 948503	562	39	16709	2.28702	1	0.764946	99.9283
GOTERM_BP_FAT	GO:0009126~purine nucleoside monophosphate metabolic process	3	0.434783	0.37848	947334, 949031, 948503	562	39	16709	2.28702	1	0.764946	99.9283
GOTERM_BP_FAT	GO:0009167~purine ribonucleoside monophosphate metabolic process	3	0.434783	0.37848	947334, 949031, 948503	562	39	16709	2.28702	1	0.764946	99.9283
GOTERM_BP_FAT	GO:0009168~purine ribonucleoside monophosphate biosynthetic process	3	0.434783	0.37848	947334, 949031, 948503	562	39	16709	2.28702	1	0.764946	99.9283
GOTERM_BP_FAT	GO:0006812~cation transport	21	3.04348	0.442536	948325, 948247, 946628, 948243, 948244, 948254, 948245, 948252, 948253, 945841, 947574, 945790, 948242, 948577, 948819, 946427, 945191, 945602, 945420, 945615, 946816	562	564	16709	1.10702	1	0.825145	99.9863
GOTERM_BP_FAT	GO:0019856~pyrimidine base biosynthetic process	3	0.434783	0.493321	945787, 948767, 947121	562	49	16709	1.82028	1	0.864277	99.9968
GOTERM_BP_FAT	GO:0006811~ion transport	29	4.2029	0.572613	948325, 948247, 947416, 946628, 948548, 946882, 948243, 946883, 948244, 948245, 945841, 947574, 948242, 948009, 946715, 948577, 948819, 945420, 945615, 946816, 948233, 948254, 948252, 948253, 945790, 945554, 946427, 945191, 945602	562	851	16709	1.01317	1	0.912016	99.9998
GOTERM_BP_FAT	GO:0044271~nitrogen compound biosynthetic process	129	18.6957	1.30815787032e-34	946551, 948364, 946202, 946552, 946204, 945642, 948360, 948361, 948362, 949129, 947880, 947334, 948317, 945839, 948316, 945443, 948725, 948311, 948497, 947927, 948531, 946549, 946877, 944798, 948278, 948279, 946544, 945527, 948277, 947498, 948300, 948370, 945368, 947354, 945435, 947724, 947723, 947726, 948247, 949046, 945620, 947916, 948243, 948244, 948245, 946888, 944762, 945768, 948242, 947289,…	562	1164	16709	3.29497	9.8373471848e-32	4.9186735924e-32	1.99169996592e-31
GOTERM_BP_FAT	GO:0046394~carboxylic acid biosynthetic process	82	11.8841	1.03065246049e-23	944888, 946551, 948364, 946202, 946552, 945642, 946204, 946240, 948360, 948361, 945686, 945539, 948317, 946516, 945109, 946495, 948316, 946003, 948456, 945443, 948725, 946814, 948126, 945258, 947927, 947084, 944895, 948531, 946877, 946549, 948278, 944798, 948279, 945527, 946544, 948277, 949051, 945076, 947498, 946502, 947081, 948370, 945602, 946165, 947971, 947354, 946915, 945435, 947724, 947723,…	562	685	16709	3.55908	7.75050650288e-21	1.93762662572e-21	1.5691916985e-20
GOTERM_BP_FAT	GO:0016053~organic acid biosynthetic process	82	11.8841	1.37068572026e-23	944888, 946551, 948364, 946202, 946552, 945642, 946204, 946240, 948360, 948361, 945686, 945539, 948317, 946516, 945109, 946495, 948316, 946003, 948456, 945443, 948725, 946814, 948126, 945258, 947927, 947084, 944895, 948531, 946877, 946549, 948278, 944798, 948279, 945527, 946544, 948277, 949051, 945076, 947498, 946502, 947081, 948370, 945602, 946165, 947971, 947354, 946915, 945435, 947724, 947723,…	562	688	16709	3.54356	1.03075566163e-20	2.06151132327e-21	2.08690003268e-20
GOTERM_BP_FAT	GO:0009060~aerobic respiration	28	4.05797	4.47864360827e-14	946762, 946746, 946764, 945312, 945136, 945080, 946607, 948926, 946761, 944918, 945307, 948457, 946759, 947388, 945540, 944854, 946738, 945615, 946757, 949033, 945303, 947731, 945322, 946756, 946753, 946897, 945073, 944864	562	134	16709	6.21251	3.36459748951e-11	3.05877545514e-12	6.8123284791e-11
GOTERM_BP_FAT	GO:0005976~polysaccharide metabolic process	66	9.56522	1.75474308751e-13	944888, 944882, 944849, 948977, 945154, 945539, 947703, 948725, 946175, 947940, 949113, 944791, 947734, 946582, 947548, 944799, 945830, 949053, 948135, 948136, 948134, 945222, 948300, 947931, 948301, 946301, 948046, 948045, 947456, 947551, 948246, 948088, 945823, 948241, 946438, 947482, 947319, 948470, 948145, 945276, 948148, 947922, 946812, 947923, 946153, 946096, 945005, 944818, 948293, 944813,…	562	712	16709	2.75599	1.31995747665e-10	1.09996456388e-11	2.67241784258e-10
GOTERM_BP_FAT	GO:0000271~polysaccharide biosynthetic process	54	7.82609	2.24084909286e-12	944888, 944882, 944849, 948977, 945154, 945539, 947703, 946175, 948725, 947940, 949113, 944791, 947734, 946582, 947548, 949053, 944799, 948135, 948136, 948134, 945222, 948300, 947931, 948301, 946301, 948045, 947551, 948246, 948241, 947482, 948470, 948145, 945276, 948148, 946812, 946153, 946096, 945005, 944818, 948293, 944813, 944814, 944815, 948299, 947655, 947692, 948294, 948752, 947693, 948296,…	562	540	16709	2.97313	1.68513736298e-09	1.29625976619e-10	3.41178196805e-09
GOTERM_BP_FAT	GO:0016051~carbohydrate biosynthetic process	58	8.4058	3.82614786968e-12	944888, 944882, 944849, 948977, 945154, 945539, 947703, 946031, 948125, 948725, 946175, 947940, 949113, 944791, 947734, 946582, 947548, 944799, 949053, 948135, 948136, 948134, 945222, 948300, 947931, 948301, 946301, 947414, 948045, 947551, 948246, 948241, 947482, 948470, 948145, 945276, 948148, 946812, 946153, 946096, 945292, 945005, 944818, 948293, 944813, 944814, 944815, 948299, 947655, 947692,…	562	617	16709	2.79484	2.87727353054e-09	2.05519490315e-10	5.82541792582e-09
GOTERM_BP_FAT	GO:0015949~nucleobase, nucleoside and nucleotide interconversion	18	2.6087	9.3851673076e-12	949035, 946282, 946383, 948291, 944994, 945113, 948503, 947420, 947121, 948542, 947334, 946612, 948427, 946624, 946978, 945097, 948902, 948901	562	61	16709	8.77318	7.05763980591e-09	4.70509298189e-10	1.42891143362e-08
GOTERM_BP_FAT	GO:0006091~generation of precursor metabolites and energy	60	8.69565	7.96760616091e-10	946762, 946764, 945312, 945080, 946607, 948926, 946761, 948125, 944918, 948412, 948457, 945307, 946759, 947940, 945540, 944854, 948418, 944834, 947731, 945322, 944794, 946734, 947003, 948132, 946344, 945073, 947931, 946162, 948383, 947414, 947241, 946746, 948247, 945136, 947415, 948243, 948244, 948245, 945822, 948242, 946158, 947509, 947388, 946738, 945615, 949033, 946757, 946137, 948395, 945303,…	562	746	16709	2.39126	5.99163835102e-07	2.85316192894e-08	1.21308613155e-06
GOTERM_BP_FAT	GO:0009165~nucleotide biosynthetic process	32	4.63768	9.40827127333e-10	945787, 948247, 948243, 948244, 948245, 948503, 948504, 947121, 948242, 947334, 945276, 948767, 948725, 945372, 948911, 949031, 949035, 946946, 945772, 944775, 948254, 948252, 948253, 945882, 946794, 948134, 946368, 948157, 948132, 945248, 948300, 945097	562	260	16709	3.65924	7.07501716435e-07	3.21591797636e-08	1.43243051864e-06
GOTERM_BP_FAT	GO:0034404~nucleobase, nucleoside and nucleotide biosynthetic process	36	5.21739	1.85548248449e-09	945787, 948247, 948243, 948244, 948245, 945113, 948503, 948504, 947121, 948242, 947334, 945276, 948767, 948725, 945372, 948911, 949031, 949035, 946946, 945772, 944905, 944775, 948254, 948252, 948253, 945882, 946794, 948134, 946368, 948157, 945248, 948132, 948300, 946624, 945097, 949130	562	330	16709	3.24342	1.39532181842e-06	6.06662065028e-08	2.8250139672e-06
GOTERM_BP_FAT	GO:0034654~nucleobase, nucleoside, nucleotide and nucleic acid biosynthetic process	36	5.21739	1.85548248449e-09	945787, 948247, 948243, 948244, 948245, 945113, 948503, 948504, 947121, 948242, 947334, 945276, 948767, 948725, 945372, 948911, 949031, 949035, 946946, 945772, 944905, 944775, 948254, 948252, 948253, 945882, 946794, 948134, 946368, 948157, 945248, 948132, 948300, 946624, 945097, 949130	562	330	16709	3.24342	1.39532181842e-06	6.06662065028e-08	2.8250139672e-06
GOTERM_BP_FAT	GO:0015980~energy derivation by oxidation of organic compounds	41	5.94203	2.64320766092e-09	946762, 948383, 947241, 945312, 946746, 946764, 945136, 945080, 946607, 945822, 948926, 946761, 948125, 944918, 947940, 946759, 948457, 945307, 945540, 947388, 944854, 946738, 945615, 948418, 949033, 948395, 946757, 944834, 947731, 945303, 945322, 946756, 946753, 944794, 946897, 946734, 944988, 947003, 945073, 944864, 947931	562	418	16709	2.91623	1.987690182e-06	8.28205031222e-08	4.02434340296e-06
GOTERM_BP_FAT	GO:0045333~cellular respiration	36	5.21739	3.83409819841e-08	946762, 948383, 947241, 946746, 946764, 945312, 945136, 945080, 946607, 945822, 948926, 946761, 944918, 946759, 945307, 948457, 945540, 947388, 944854, 946738, 945615, 948418, 949033, 948395, 946757, 944834, 945303, 947731, 945322, 946756, 946753, 944794, 946897, 946734, 945073, 944864	562	371	16709	2.88498	2.8832003325e-05	1.10893857652e-06	5.83749968919e-05
GOTERM_BP_FAT	GO:0046402~O antigen metabolic process	8	1.15942	6.67060088549e-08	948299, 947692, 947482, 945276, 948300, 948246, 945154, 948241	562	13	16709	18.2962	5.01616621733e-05	1.85788421159e-06	0.000101561
GOTERM_BP_FAT	GO:0009243~O antigen biosynthetic process	8	1.15942	6.67060088549e-08	948299, 947692, 947482, 945276, 948300, 948246, 945154, 948241	562	13	16709	18.2962	5.01616621733e-05	1.85788421159e-06	0.000101561
GOTERM_BP_FAT	GO:0009061~anaerobic respiration	22	3.18841	8.5146101713e-08	946757, 948395, 946762, 944834, 948383, 946764, 946746, 947731, 946756, 945136, 946753, 944794, 945822, 948926, 946734, 946761, 944864, 946759, 945540, 946738, 944854, 948418	562	159	16709	4.11377	6.40278213546e-05	2.28677850045e-06	0.000129637
GOTERM_BP_FAT	GO:0018130~heterocycle biosynthetic process	36	5.21739	3.6667955026e-07	946551, 946552, 946204, 945519, 948362, 947916, 946383, 946229, 945113, 947880, 945846, 945768, 945109, 946516, 945839, 948311, 947387, 948497, 947719, 945454, 945451, 946549, 947446, 946544, 946521, 947691, 945388, 947022, 945073, 948792, 948587, 945602, 945368, 946624, 948446, 946915	562	407	16709	2.6298	0.000275705	8.35581576764e-06	0.000558276
GOTERM_BP_FAT	GO:0051186~cofactor metabolic process	49	7.10145	1.14936114133e-06	945312, 948362, 947880, 946607, 945686, 948926, 945839, 944919, 948457, 945307, 948725, 948311, 944854, 948497, 948418, 944834, 945322, 944839, 944794, 947446, 946734, 948134, 945073, 948300, 948587, 945368, 948446, 946915, 949047, 947916, 946383, 945276, 947389, 947388, 948911, 947719, 947896, 945303, 945454, 946946, 945451, 947420, 947691, 948461, 945248, 945388, 947022, 948792, 944864	562	684	16709	2.12988	0.000863947	2.54208555617e-05	0.00174991
GOTERM_BP_FAT	GO:0009108~coenzyme biosynthetic process	27	3.91304	1.82015811491e-06	949047, 946383, 945686, 946607, 948926, 947389, 945276, 944919, 948725, 947388, 944854, 948911, 948418, 944834, 944839, 945454, 946946, 944794, 945451, 946734, 947691, 948134, 945248, 947022, 948300, 948792, 945368	562	273	16709	2.94046	0.00136782	3.6992833264e-05	0.0027712
GOTERM_BP_FAT	GO:0009226~nucleotide-sugar biosynthetic process	7	1.01449	3.32799147468e-06	947482, 948461, 945276, 945503, 948246, 945154, 947331	562	14	16709	14.8657	0.00249952	6.41685501701e-05	0.00506682
GOTERM_BP_FAT	GO:0006732~coenzyme metabolic process	37	5.36232	3.45463158744e-06	945312, 949047, 946383, 945686, 946607, 948926, 947389, 945276, 944919, 948725, 945307, 948457, 947388, 944854, 948911, 948418, 947719, 947896, 944834, 945303, 945322, 944839, 945454, 946946, 944794, 945451, 947420, 946734, 947691, 948134, 948461, 945248, 947022, 948300, 948792, 944864, 945368	562	468	16709	2.35055	0.00259452	6.49450770058e-05	0.00525963
GOTERM_BP_FAT	GO:0051188~cofactor biosynthetic process	36	5.21739	4.08081707029e-06	949047, 948362, 946383, 947880, 945686, 946607, 948926, 945839, 947389, 945276, 944919, 948725, 947388, 948311, 944854, 948497, 948911, 948418, 944834, 944839, 945454, 946946, 944794, 945451, 947446, 946734, 947691, 948134, 945248, 947022, 945073, 948300, 948792, 948587, 945368, 948446	562	452	16709	2.36798	0.00306408	7.48455086524e-05	0.00621296
GOTERM_BP_FAT	GO:0009110~vitamin biosynthetic process	26	3.76812	9.03554569413e-06	945620, 947916, 949129, 946383, 947880, 948926, 945839, 945276, 944919, 947387, 948911, 946453, 948418, 946946, 945451, 946734, 945527, 947691, 948134, 945388, 945248, 947022, 948792, 948300, 946915, 946162	562	280	16709	2.76077	0.00677173	0.000150983	0.0137559
GOTERM_BP_FAT	GO:0046378~enterobacterial common antigen metabolic process	9	1.30435	1.01522045016e-05	948299, 947692, 948296, 948300, 948301, 948246, 948977, 948293, 944815	562	33	16709	8.10854	0.00760543	0.000165954	0.0154558
GOTERM_BP_FAT	GO:0009246~enterobacterial common antigen biosynthetic process	9	1.30435	1.01522045016e-05	948299, 947692, 948296, 948300, 948301, 948246, 948977, 948293, 944815	562	33	16709	8.10854	0.00760543	0.000165954	0.0154558
GOTERM_BP_FAT	GO:0034637~cellular carbohydrate biosynthetic process	36	5.21739	1.57472565913e-05	944888, 947414, 948045, 944882, 944849, 948246, 948977, 945154, 945539, 948241, 947703, 946031, 948125, 947482, 945276, 948145, 948148, 947940, 945292, 945005, 949113, 947734, 946582, 948293, 947548, 949053, 944815, 948135, 948299, 948136, 947692, 948134, 946321, 948296, 948300, 948301	562	481	16709	2.22521	0.0117722	0.000251926	0.0239729
GOTERM_BP_FAT	GO:0042364~water-soluble vitamin biosynthetic process	23	3.33333	2.65685596127e-05	946946, 945620, 947916, 946383, 949129, 947880, 945451, 945527, 947691, 945839, 948134, 945388, 945276, 945248, 947022, 944919, 948792, 948300, 947387, 946915, 946453, 948911, 946162	562	244	16709	2.80254	0.0197815	0.000384154	0.0404436
GOTERM_BP_FAT	GO:0006766~vitamin metabolic process	26	3.76812	5.58603298049e-05	945620, 947916, 949129, 946383, 947880, 948926, 945839, 945276, 944919, 947387, 948911, 946453, 948418, 946946, 945451, 946734, 945527, 947691, 948134, 945388, 945248, 947022, 948792, 948300, 946915, 946162	562	312	16709	2.47761	0.041138	0.000724016	0.0850148
GOTERM_BP_FAT	GO:0044264~cellular polysaccharide metabolic process	32	4.63768	5.70430442537e-05	944888, 948045, 944882, 944849, 948246, 948977, 945154, 945539, 948241, 947482, 947319, 945276, 948145, 948148, 947940, 945005, 949113, 947734, 946582, 948293, 947548, 949053, 944815, 948135, 948299, 948136, 947692, 948134, 948296, 948300, 948301, 947931	562	430	16709	2.21256	0.0419905	0.000726814	0.0868141
GOTERM_BP_FAT	GO:0009225~nucleotide-sugar metabolic process	11	1.5942	6.52344147361e-05	947482, 948045, 948461, 945276, 946321, 948300, 945503, 948246, 945154, 947331, 947703	562	66	16709	4.95522	0.047874	0.000803904	0.0992748
GOTERM_BP_FAT	GO:0006790~sulfur metabolic process	23	3.33333	9.19980334816e-05	945021, 945030, 946240, 947916, 947231, 946882, 946883, 946877, 946888, 945026, 948542, 945027, 946502, 945388, 947221, 946994, 948725, 947387, 948434, 948126, 946915, 947219, 947719	562	265	16709	2.58045	0.0668466	0.00111528	0.139977
GOTERM_BP_FAT	GO:0033692~cellular polysaccharide biosynthetic process	30	4.34783	0.000115728	944888, 948045, 944882, 944849, 948246, 948977, 945154, 945539, 948241, 947482, 945276, 948145, 948148, 947940, 945005, 949113, 947734, 946582, 948293, 947548, 949053, 944815, 948135, 948299, 948136, 947692, 948134, 948296, 948300, 948301	562	406	16709	2.1969	0.0833529	0.00133807	0.176054
GOTERM_BP_FAT	GO:0006767~water-soluble vitamin metabolic process	23	3.33333	0.000165121	946946, 945620, 947916, 946383, 949129, 947880, 945451, 945527, 947691, 945839, 948134, 945388, 945276, 945248, 947022, 944919, 948792, 948300, 947387, 946915, 946453, 948911, 946162	562	276	16709	2.47761	0.11678	0.00185173	0.251105
GOTERM_BP_FAT	GO:0008610~lipid biosynthetic process	33	4.78261	0.000358722	944888, 944882, 944849, 948246, 945154, 945766, 945539, 948241, 947761, 947482, 948125, 945276, 948145, 946003, 948148, 945774, 944895, 947734, 946582, 947548, 949053, 944815, 948135, 948299, 948136, 947692, 948134, 945863, 948296, 948300, 947758, 946165, 946796	562	498	16709	1.97015	0.236474	0.00359097	0.544772
GOTERM_BP_FAT	GO:0006575~cellular amino acid derivative metabolic process	19	2.75362	0.000394139	947715, 946204, 947726, 945519, 947432, 944839, 949047, 945682, 946229, 945686, 945716, 945846, 945768, 948542, 945109, 945691, 948725, 947376, 947719	562	217	16709	2.6032	0.256548	0.00389307	0.598406
GOTERM_BP_FAT	GO:0009057~macromolecule catabolic process	19	2.75362	0.000912066	948046, 946669, 945490, 948290, 947456, 949076, 948502, 947286, 948088, 947287, 947672, 945864, 947319, 948429, 947922, 946361, 947923, 944852, 949131	562	233	16709	2.42444	0.496508	0.00823323	1.37967
GOTERM_BP_FAT	GO:0009103~lipopolysaccharide biosynthetic process	23	3.33333	0.00100668	944888, 944882, 944849, 947734, 946582, 948246, 945154, 945539, 948241, 947548, 944815, 949053, 948135, 948299, 948136, 947692, 948134, 947482, 945276, 948145, 948296, 948148, 948300	562	315	16709	2.17086	0.531118	0.00887104	1.52176
GOTERM_BP_FAT	GO:0046165~alcohol biosynthetic process	10	1.44928	0.00107572	945292, 947414, 946031, 948125, 947482, 946321, 945154, 945539, 947703, 948241	562	77	16709	3.86121	0.554866	0.00915532	1.62534
GOTERM_BP_FAT	GO:0008653~lipopolysaccharide metabolic process	23	3.33333	0.00144456	944888, 944882, 944849, 947734, 946582, 948246, 945154, 945539, 948241, 947548, 944815, 949053, 948135, 948299, 948136, 947692, 948134, 947482, 945276, 948145, 948296, 948148, 948300	562	324	16709	2.11056	0.662805	0.0117467	2.17692
GOTERM_BP_FAT	GO:0006733~oxidoreduction coenzyme metabolic process	14	2.02899	0.00175356	947896, 946946, 946607, 947420, 948926, 948134, 948461, 947389, 945248, 945276, 948300, 947388, 948911, 947719	562	151	16709	2.75655	0.732821	0.0135144	2.63679
GOTERM_BP_FAT	GO:0006085~acetyl-CoA biosynthetic process	3	0.434783	0.00330066	944834, 944794, 944854	562	3	16709	29.7313	0.916774	0.0238489	4.90905
GOTERM_BP_FAT	GO:0006086~acetyl-CoA biosynthetic process from pyruvate	3	0.434783	0.00330066	944834, 944794, 944854	562	3	16709	29.7313	0.916774	0.0238489	4.90905
GOTERM_BP_FAT	GO:0009116~nucleoside metabolic process	13	1.88406	0.0035929	944839, 949047, 945772, 944905, 945113, 945686, 948542, 946794, 948157, 946624, 949130, 948901, 947719	562	145	16709	2.66557	0.933245	0.025449	5.33268
GOTERM_BP_FAT	GO:0046364~monosaccharide biosynthetic process	9	1.30435	0.003903	945292, 947414, 946031, 947482, 946321, 945154, 945539, 947703, 948241	562	76	16709	3.52081	0.947176	0.0273621	5.78024
GOTERM_BP_FAT	GO:0019674~NAD metabolic process	6	0.869565	0.00591317	948134, 945248, 945276, 946946, 948300, 948911	562	35	16709	5.0968	0.988437	0.0377177	8.63398
GOTERM_BP_FAT	GO:0019359~nicotinamide nucleotide biosynthetic process	6	0.869565	0.00591317	948134, 945248, 945276, 946946, 948300, 948911	562	35	16709	5.0968	0.988437	0.0377177	8.63398
GOTERM_BP_FAT	GO:0009435~NAD biosynthetic process	6	0.869565	0.00591317	948134, 945248, 945276, 946946, 948300, 948911	562	35	16709	5.0968	0.988437	0.0377177	8.63398
GOTERM_BP_FAT	GO:0006090~pyruvate metabolic process	7	1.01449	0.00766288	946775, 944834, 947414, 946031, 946778, 944794, 944854	562	52	16709	4.00229	0.996926	0.0466825	11.052
GOTERM_BP_FAT	GO:0046128~purine ribonucleoside metabolic process	9	1.30435	0.00821931	944839, 949047, 944905, 946624, 945113, 945686, 949130, 948542, 947719	562	86	16709	3.11142	0.997984	0.0488201	11.8084
GOTERM_BP_FAT	GO:0046185~aldehyde catabolic process	4	0.57971	0.00837191	946367, 944834, 944794, 944854	562	13	16709	9.1481	0.998204	0.0493197	12.0147
GOTERM_BP_FAT	GO:0009436~glyoxylate catabolic process	4	0.57971	0.00837191	946367, 944834, 944794, 944854	562	13	16709	9.1481	0.998204	0.0493197	12.0147
GOTERM_BP_FAT	GO:0042278~purine nucleoside metabolic process	9	1.30435	0.00879377	944839, 949047, 944905, 946624, 945113, 945686, 949130, 948542, 947719	562	87	16709	3.07565	0.998696	0.0513502	12.5829
GOTERM_BP_FAT	GO:0019363~pyridine nucleotide biosynthetic process	6	0.869565	0.0104532	948134, 945248, 945276, 946946, 948300, 948911	562	40	16709	4.4597	0.99963	0.0598685	14.7847
GOTERM_BP_FAT	GO:0016052~carbohydrate catabolic process	33	4.78261	0.011143	947414, 948046, 947415, 947456, 946886, 948088, 948125, 947319, 944830, 948260, 948412, 947922, 947923, 944854, 947895, 946775, 947896, 944834, 945303, 948537, 946778, 948532, 944794, 946879, 947420, 947548, 946367, 947000, 947931, 945318, 948902, 946162, 949131	562	622	16709	1.57738	0.999781	0.0632342	15.6847
GOTERM_BP_FAT	GO:0044272~sulfur compound biosynthetic process	14	2.02899	0.0120072	946240, 947916, 947231, 946877, 946888, 948542, 946502, 945388, 948725, 947387, 948126, 948434, 946915, 947719	562	190	16709	2.19073	0.999887	0.0665043	16.7997
GOTERM_BP_FAT	GO:0006743~ubiquinone metabolic process	5	0.724638	0.0237988	947389, 947388, 946607, 948926, 947719	562	33	16709	4.50474	1	0.116675	30.6998
GOTERM_BP_FAT	GO:0006084~acetyl-CoA metabolic process	9	1.30435	0.025008	944834, 945303, 945312, 945322, 944794, 948457, 944864, 945307, 944854	562	105	16709	2.5484	1	0.121517	31.9953
GOTERM_BP_FAT	GO:0009119~ribonucleoside metabolic process	9	1.30435	0.026287	944839, 949047, 944905, 946624, 945113, 945686, 949130, 948542, 947719	562	106	16709	2.52436	1	0.124241	33.3409
GOTERM_BP_FAT	GO:0042375~quinone cofactor metabolic process	7	1.01449	0.02638	947389, 947388, 946607, 948926, 948418, 946734, 947719	562	68	16709	3.06058	1	0.12389	33.4379
GOTERM_BP_FAT	GO:0051187~cofactor catabolic process	8	1.15942	0.033312	945303, 945312, 945322, 949047, 948457, 944864, 945307, 944854	562	91	16709	2.61374	1	0.147203	40.2991
GOTERM_BP_FAT	GO:0009109~coenzyme catabolic process	8	1.15942	0.033312	945303, 945312, 945322, 949047, 948457, 944864, 945307, 944854	562	91	16709	2.61374	1	0.147203	40.2991
GOTERM_BP_FAT	GO:0006769~nicotinamide metabolic process	9	1.30435	0.0365305	947896, 948134, 948461, 945248, 945276, 946946, 948300, 947420, 948911	562	113	16709	2.36798	1	0.158651	43.2547
GOTERM_BP_FAT	GO:0046496~nicotinamide nucleotide metabolic process	9	1.30435	0.0365305	947896, 948134, 948461, 945248, 945276, 946946, 948300, 947420, 948911	562	113	16709	2.36798	1	0.158651	43.2547
GOTERM_BP_FAT	GO:0009820~alkaloid metabolic process	9	1.30435	0.0365305	947896, 948134, 948461, 945248, 945276, 946946, 948300, 947420, 948911	562	113	16709	2.36798	1	0.158651	43.2547
GOTERM_BP_FAT	GO:0046401~lipopolysaccharide core region metabolic process	6	0.869565	0.0393493	948135, 948136, 948145, 948148, 945539, 947548	562	56	16709	3.1855	1	0.168128	45.7305
GOTERM_BP_FAT	GO:0009244~lipopolysaccharide core region biosynthetic process	6	0.869565	0.0393493	948135, 948136, 948145, 948148, 945539, 947548	562	56	16709	3.1855	1	0.168128	45.7305
GOTERM_BP_FAT	GO:0043603~cellular amide metabolic process	12	1.73913	0.0449709	947896, 948134, 948461, 945388, 945248, 945276, 946946, 947916, 948300, 946915, 947420, 948911	562	183	16709	1.94959	1	0.187142	50.3695
GOTERM_BP_FAT	GO:0019362~pyridine nucleotide metabolic process	9	1.30435	0.0453048	947896, 948134, 948461, 945248, 945276, 946946, 948300, 947420, 948911	562	118	16709	2.26764	1	0.187412	50.6331
GOTERM_BP_FAT	GO:0042727~riboflavin and derivative biosynthetic process	3	0.434783	0.0594451	945620, 949129, 946453	562	12	16709	7.43283	1	0.229238	60.6661
GOTERM_BP_FAT	GO:0042726~riboflavin and derivative metabolic process	3	0.434783	0.0594451	945620, 949129, 946453	562	12	16709	7.43283	1	0.229238	60.6661
GOTERM_BP_FAT	GO:0006771~riboflavin metabolic process	3	0.434783	0.0594451	945620, 949129, 946453	562	12	16709	7.43283	1	0.229238	60.6661
GOTERM_BP_FAT	GO:0009231~riboflavin biosynthetic process	3	0.434783	0.0594451	945620, 949129, 946453	562	12	16709	7.43283	1	0.229238	60.6661
GOTERM_BP_FAT	GO:0045426~quinone cofactor biosynthetic process	6	0.869565	0.0634242	947389, 947388, 946607, 948926, 948418, 946734	562	64	16709	2.78731	1	0.241812	63.1248
GOTERM_BP_FAT	GO:0046487~glyoxylate metabolic process	5	0.724638	0.0635133	946367, 944834, 948524, 944794, 944854	562	45	16709	3.30348	1	0.240942	63.1781
GOTERM_BP_FAT	GO:0006099~tricarboxylic acid cycle	7	1.01449	0.0660776	945303, 945312, 945322, 948457, 944864, 945307, 944854	562	85	16709	2.44846	1	0.248437	64.6837
GOTERM_BP_FAT	GO:0046356~acetyl-CoA catabolic process	7	1.01449	0.0660776	945303, 945312, 945322, 948457, 944864, 945307, 944854	562	85	16709	2.44846	1	0.248437	64.6837
GOTERM_BP_FAT	GO:0009311~oligosaccharide metabolic process	7	1.01449	0.0660776	948135, 948136, 948145, 948148, 945539, 947548, 949131	562	85	16709	2.44846	1	0.248437	64.6837
GOTERM_BP_FAT	GO:0006744~ubiquinone biosynthetic process	4	0.57971	0.0721802	947389, 947388, 946607, 948926	562	29	16709	4.10087	1	0.26375	68.0385
GOTERM_BP_FAT	GO:0009312~oligosaccharide biosynthetic process	6	0.869565	0.0741845	948135, 948136, 948145, 948148, 945539, 947548	562	67	16709	2.66251	1	0.268985	69.0738
GOTERM_BP_FAT	GO:0019684~photosynthesis, light reaction	3	0.434783	0.0784542	946757, 946764, 946738	562	14	16709	6.371	1	0.28131	71.1755
GOTERM_BP_FAT	GO:0006096~glycolysis	8	1.15942	0.0800283	944834, 947414, 945303, 947415, 944794, 948412, 944854, 946162	562	111	16709	2.1428	1	0.284972	71.9161
GOTERM_BP_FAT	GO:0006081~cellular aldehyde metabolic process	5	0.724638	0.0965159	946367, 944834, 948524, 944794, 944854	562	52	16709	2.85878	1	0.330828	78.6755
GOTERM_BP_FAT	GO:0044042~glucan metabolic process	5	0.724638	0.101779	945005, 948046, 948045, 947931, 947940	562	53	16709	2.80484	1	0.343223	80.4903
GOTERM_BP_FAT	GO:0015937~coenzyme A biosynthetic process	3	0.434783	0.143893	944839, 949047, 945686	562	20	16709	4.4597	1	0.4408	90.6088
GOTERM_BP_FAT	GO:0015939~pantothenate metabolic process	3	0.434783	0.143893	944839, 949047, 945686	562	20	16709	4.4597	1	0.4408	90.6088
GOTERM_BP_FAT	GO:0015936~coenzyme A metabolic process	3	0.434783	0.143893	944839, 949047, 945686	562	20	16709	4.4597	1	0.4408	90.6088
GOTERM_BP_FAT	GO:0019748~secondary metabolic process	10	1.44928	0.152623	947896, 948134, 948461, 945248, 945276, 945774, 946946, 948300, 947420, 948911	562	180	16709	1.65174	1	0.458541	91.9656
GOTERM_BP_FAT	GO:0044275~cellular carbohydrate catabolic process	12	1.73913	0.158043	947896, 944834, 947414, 945303, 947319, 948125, 947415, 944794, 948412, 944854, 946162, 947420	562	232	16709	1.53783	1	0.469608	92.7135
GOTERM_BP_FAT	GO:0006007~glucose catabolic process	10	1.44928	0.159779	947896, 944834, 947414, 945303, 947415, 944794, 948412, 944854, 946162, 947420	562	182	16709	1.63359	1	0.471976	92.9389
GOTERM_BP_FAT	GO:0019320~hexose catabolic process	10	1.44928	0.167094	947896, 944834, 947414, 945303, 947415, 944794, 948412, 944854, 946162, 947420	562	184	16709	1.61583	1	0.48532	93.819
GOTERM_BP_FAT	GO:0042455~ribonucleoside biosynthetic process	4	0.57971	0.174586	944905, 946624, 945113, 949130	562	43	16709	2.7657	1	0.498606	94.6134
GOTERM_BP_FAT	GO:0042451~purine nucleoside biosynthetic process	4	0.57971	0.174586	944905, 946624, 945113, 949130	562	43	16709	2.7657	1	0.498606	94.6134
GOTERM_BP_FAT	GO:0046129~purine ribonucleoside biosynthetic process	4	0.57971	0.174586	944905, 946624, 945113, 949130	562	43	16709	2.7657	1	0.498606	94.6134
GOTERM_BP_FAT	GO:0015979~photosynthesis	3	0.434783	0.179748	946757, 946764, 946738	562	23	16709	3.878	1	0.508131	95.1042
GOTERM_BP_FAT	GO:0009163~nucleoside biosynthetic process	4	0.57971	0.183016	944905, 946624, 945113, 949130	562	44	16709	2.70285	1	0.51179	95.3928
GOTERM_BP_FAT	GO:0046395~carboxylic acid catabolic process	11	1.5942	0.186931	947394, 946367, 946775, 944834, 948378, 947393, 947432, 946778, 944794, 944854, 947390	562	215	16709	1.52114	1	0.518382	95.7178
GOTERM_BP_FAT	GO:0016054~organic acid catabolic process	11	1.5942	0.186931	947394, 946367, 946775, 944834, 948378, 947393, 947432, 946778, 944794, 944854, 947390	562	215	16709	1.52114	1	0.518382	95.7178
GOTERM_BP_FAT	GO:0019319~hexose biosynthetic process	4	0.57971	0.191552	947414, 946031, 947482, 945154	562	45	16709	2.64278	1	0.526316	96.0737
GOTERM_BP_FAT	GO:0006113~fermentation	4	0.57971	0.191552	944988, 947003, 948125, 948457	562	45	16709	2.64278	1	0.526316	96.0737
GOTERM_BP_FAT	GO:0008654~phospholipid biosynthetic process	8	1.15942	0.191629	944888, 948125, 945863, 944882, 944849, 946165, 945539, 949053	562	140	16709	1.69893	1	0.524827	96.0794
GOTERM_BP_FAT	GO:0006664~glycolipid metabolic process	5	0.724638	0.194389	944888, 944882, 944849, 945539, 949053	562	68	16709	2.18613	1	0.528831	96.2783
GOTERM_BP_FAT	GO:0046467~membrane lipid biosynthetic process	5	0.724638	0.194389	944888, 944882, 944849, 945539, 949053	562	68	16709	2.18613	1	0.528831	96.2783
GOTERM_BP_FAT	GO:0046493~lipid A metabolic process	5	0.724638	0.194389	944888, 944882, 944849, 945539, 949053	562	68	16709	2.18613	1	0.528831	96.2783
GOTERM_BP_FAT	GO:0009245~lipid A biosynthetic process	5	0.724638	0.194389	944888, 944882, 944849, 945539, 949053	562	68	16709	2.18613	1	0.528831	96.2783
GOTERM_BP_FAT	GO:0009247~glycolipid biosynthetic process	5	0.724638	0.194389	944888, 944882, 944849, 945539, 949053	562	68	16709	2.18613	1	0.528831	96.2783
GOTERM_BP_FAT	GO:0006643~membrane lipid metabolic process	5	0.724638	0.201313	944888, 944882, 944849, 945539, 949053	562	69	16709	2.15444	1	0.541128	96.7367
GOTERM_BP_FAT	GO:0006006~glucose metabolic process	16	2.31884	0.203421	944834, 947896, 947414, 945303, 948045, 947415, 944794, 947420, 947692, 946031, 944830, 948412, 947931, 947940, 944854, 946162	562	351	16709	1.35527	1	0.543663	96.8654
GOTERM_BP_FAT	GO:0046164~alcohol catabolic process	11	1.5942	0.212846	947896, 944834, 947414, 945303, 948125, 947415, 944794, 948412, 944854, 946162, 947420	562	222	16709	1.47317	1	0.558721	97.3849
GOTERM_BP_FAT	GO:0033865~nucleoside bisphosphate metabolic process	3	0.434783	0.229236	944839, 949047, 945686	562	27	16709	3.30348	1	0.584399	98.1018
GOTERM_BP_FAT	GO:0006073~cellular glucan metabolic process	4	0.57971	0.235547	945005, 948045, 947931, 947940	562	50	16709	2.37851	1	0.594125	98.3251
GOTERM_BP_FAT	GO:0046365~monosaccharide catabolic process	10	1.44928	0.252378	947896, 944834, 947414, 945303, 947415, 944794, 948412, 944854, 946162, 947420	562	205	16709	1.45031	1	0.620085	98.8066
GOTERM_BP_FAT	GO:0055114~oxidation reduction	75	10.8696	0.253312	946762, 946764, 947266, 948325, 948362, 945080, 947880, 948977, 946761, 946031, 948125, 946612, 944919, 944918, 946759, 945540, 946177, 944854, 945258, 945021, 944834, 947731, 945322, 947540, 947119, 947446, 944798, 949054, 947394, 947003, 945072, 946500, 948132, 946344, 946915, 947677, 947724, 948383, 947723, 947241, 946746, 945964, 945136, 946628, 945620, 944983, 945822, 944762, 946158, 944830,…	562	2037	16709	1.09467	1	0.620039	98.8291
GOTERM_BP_FAT	GO:0006644~phospholipid metabolic process	8	1.15942	0.260368	944888, 948125, 945863, 944882, 944849, 946165, 945539, 949053	562	154	16709	1.54448	1	0.626974	98.9867
GOTERM_BP_FAT	GO:0019637~organophosphate metabolic process	8	1.15942	0.275957	944888, 948125, 945863, 944882, 944849, 946165, 945539, 949053	562	157	16709	1.51497	1	0.647309	99.2674
GOTERM_BP_FAT	GO:0042816~vitamin B6 metabolic process	3	0.434783	0.317047	944919, 946162, 945527	562	34	16709	2.62335	1	0.700269	99.699
GOTERM_BP_FAT	GO:0042819~vitamin B6 biosynthetic process	3	0.434783	0.317047	944919, 946162, 945527	562	34	16709	2.62335	1	0.700269	99.699
GOTERM_BP_FAT	GO:0008615~pyridoxine biosynthetic process	3	0.434783	0.317047	944919, 946162, 945527	562	34	16709	2.62335	1	0.700269	99.699
GOTERM_BP_FAT	GO:0008614~pyridoxine metabolic process	3	0.434783	0.317047	944919, 946162, 945527	562	34	16709	2.62335	1	0.700269	99.699
GOTERM_BP_FAT	GO:0019318~hexose metabolic process	18	2.6087	0.331093	947896, 944834, 947414, 945303, 948045, 947415, 944794, 945154, 947420, 947692, 946031, 944830, 947482, 948412, 947931, 947940, 944854, 946162	562	447	16709	1.19723	1	0.713361	99.7806
GOTERM_BP_FAT	GO:0042371~vitamin K biosynthetic process	3	0.434783	0.341848	948926, 948418, 946734	562	36	16709	2.47761	1	0.724522	99.8286
GOTERM_BP_FAT	GO:0042373~vitamin K metabolic process	3	0.434783	0.341848	948926, 948418, 946734	562	36	16709	2.47761	1	0.724522	99.8286
GOTERM_BP_FAT	GO:0042362~fat-soluble vitamin biosynthetic process	3	0.434783	0.341848	948926, 948418, 946734	562	36	16709	2.47761	1	0.724522	99.8286
GOTERM_BP_FAT	GO:0006775~fat-soluble vitamin metabolic process	3	0.434783	0.341848	948926, 948418, 946734	562	36	16709	2.47761	1	0.724522	99.8286
GOTERM_BP_FAT	GO:0009234~menaquinone biosynthetic process	3	0.434783	0.341848	948926, 948418, 946734	562	36	16709	2.47761	1	0.724522	99.8286
GOTERM_BP_FAT	GO:0009233~menaquinone metabolic process	3	0.434783	0.341848	948926, 948418, 946734	562	36	16709	2.47761	1	0.724522	99.8286
GOTERM_BP_FAT	GO:0005996~monosaccharide metabolic process	24	3.47826	0.373039	945292, 947896, 944834, 947414, 945303, 948045, 947415, 944794, 945154, 947420, 945539, 948241, 947703, 947692, 946031, 947482, 944830, 948260, 946321, 948412, 947931, 947940, 944854, 946162	562	632	16709	1.12904	1	0.760016	99.9182
GOTERM_BP_FAT	GO:0006768~biotin metabolic process	3	0.434783	0.402424	945388, 947916, 946915	562	41	16709	2.17546	1	0.790123	99.9606
GOTERM_BP_FAT	GO:0043604~amide biosynthetic process	3	0.434783	0.402424	945388, 947916, 946915	562	41	16709	2.17546	1	0.790123	99.9606
GOTERM_BP_FAT	GO:0009102~biotin biosynthetic process	3	0.434783	0.402424	945388, 947916, 946915	562	41	16709	2.17546	1	0.790123	99.9606
GOTERM_BP_FAT	GO:0000272~polysaccharide catabolic process	7	1.01449	0.40252	948046, 947319, 947922, 947456, 947923, 948088, 949131	562	152	16709	1.36921	1	0.788905	99.9607
GOTERM_BP_FAT	GO:0009250~glucan biosynthetic process	3	0.434783	0.437489	945005, 948045, 947940	562	44	16709	2.02714	1	0.821603	99.9843
GOTERM_BP_FAT	GO:0043094~cellular metabolic compound salvage	3	0.434783	0.565321	946624, 945113, 948542	562	56	16709	1.59275	1	0.908491	99.9997
GOTERM_BP_FAT	GO:0006739~NADP metabolic process	3	0.434783	0.742205	947896, 948461, 947420	562	78	16709	1.14351	1	0.976431	100
GOTERM_BP_FAT	GO:0019321~pentose metabolic process	3	0.434783	0.849813	947896, 948260, 947420	562	99	16709	0.900949	1	0.99429	100
GOTERM_BP_FAT	GO:0007049~cell cycle	26	3.76812	1.09267719464e-11	948665, 945740, 947703, 944823, 945548, 948470, 945238, 946153, 948358, 944791, 945549, 944818, 944778, 947969, 948355, 944813, 948655, 948250, 944814, 944799, 948752, 947693, 946321, 947930, 945601, 945550	562	143	16709	5.40569	8.21696488629e-09	5.13560305393e-10	1.66363256504e-08
GOTERM_BP_FAT	GO:0051301~cell division	23	3.33333	2.0660315076e-07	948358, 944791, 948665, 947969, 944818, 944778, 945549, 945740, 948355, 944813, 944814, 944823, 948655, 947703, 944799, 945548, 948470, 947693, 948752, 946321, 947930, 945550, 946153	562	182	16709	3.75725	0.000155354	5.1788394384e-06	0.000314558
GOTERM_BP_FAT	GO:0006261~DNA-dependent DNA replication	20	2.89855	3.19022174453e-07	948347, 948211, 945661, 948555, 949047, 945105, 948292, 948218, 948217, 948356, 947573, 948162, 948787, 947501, 948477, 946614, 945862, 946141, 944877, 948722	562	143	16709	4.15823	0.000239876	7.496994193e-06	0.000485717
GOTERM_BP_FAT	GO:0046677~response to antibiotic	18	2.6087	0.000706818	948211, 944882, 947551, 947818, 945112, 944761, 944799, 947808, 947501, 947691, 947803, 947813, 947693, 946614, 947793, 947795, 944939, 945240	562	209	16709	2.56059	0.412404	0.00646335	1.07075
GOTERM_BP_FAT	GO:0006260~DNA replication	28	4.05797	0.00245133	948347, 945661, 949047, 947573, 948162, 948787, 944753, 945548, 948477, 946612, 946614, 944877, 948722, 947661, 948211, 948555, 945105, 945549, 949076, 948292, 948218, 948217, 948356, 947893, 947501, 945862, 946141, 945550	562	447	16709	1.86236	0.842079	0.0182873	3.66782
GOTERM_BP_FAT	GO:0006268~DNA unwinding during replication	4	0.57971	0.0210965	948347, 945862, 946141, 948292	562	18	16709	6.60696	1	0.106776	27.7209
GOTERM_BP_FAT	GO:0007059~chromosome segregation	4	0.57971	0.0210965	945548, 945549, 945550, 948355	562	18	16709	6.60696	1	0.106776	27.7209
GOTERM_BP_FAT	GO:0032392~DNA geometric change	4	0.57971	0.0210965	948347, 945862, 946141, 948292	562	18	16709	6.60696	1	0.106776	27.7209
GOTERM_BP_FAT	GO:0032508~DNA duplex unwinding	4	0.57971	0.0210965	948347, 945862, 946141, 948292	562	18	16709	6.60696	1	0.106776	27.7209
GOTERM_BP_FAT	GO:0051276~chromosome organization	4	0.57971	0.0280537	945548, 945549, 945550, 948499	562	20	16709	5.94626	1	0.128946	35.1589
GOTERM_BP_FAT	GO:0030261~chromosome condensation	4	0.57971	0.0280537	945548, 945549, 945550, 948499	562	20	16709	5.94626	1	0.128946	35.1589
GOTERM_BP_FAT	GO:0006265~DNA topological change	5	0.724638	0.0376935	948211, 947501, 946614, 945862, 946141	562	38	16709	3.91202	1	0.162439	44.2887
GOTERM_BP_FAT	GO:0006323~DNA packaging	4	0.57971	0.217716	945548, 945549, 945550, 948499	562	48	16709	2.47761	1	0.56634	97.6207
GOTERM_BP_FAT	GO:0006350~transcription	40	5.7971	0.999826	948361, 945683, 948524, 946605, 947818, 948368, 944986, 945087, 948451, 947682, 946199, 946614, 946339, 948911, 947718, 945003, 947714, 948652, 948211, 948259, 946568, 945472, 946684, 949051, 948566, 947000, 947674, 944744, 946502, 945533, 946501, 945054, 947696, 945862, 946141, 947793, 948404, 948427, 947794, 948488	562	1886	16709	0.630569	1	1	100
GOTERM_BP_FAT	GO:0006259~DNA metabolic process	44	6.37681	1	948347, 945661, 949047, 946383, 948502, 947286, 947573, 947287, 948162, 948787, 945548, 944753, 946378, 948477, 947682, 946612, 946614, 944877, 948722, 947661, 945100, 948211, 946669, 948555, 945105, 948292, 949076, 945549, 948218, 948356, 948217, 945472, 947447, 948355, 947893, 947501, 945533, 945862, 946141, 946361, 945368, 948872, 945550, 947067	562	3022	16709	0.432885	1	1	100
GOTERM_BP_FAT	GO:0009451~RNA modification	20	2.89855	2.60750436245e-05	947153, 948378, 947099, 944905, 947101, 946387, 945564, 947685, 947674, 946793, 945701, 945260, 947214, 947689, 944939, 947708, 947055, 947687, 949130, 947066	562	192	16709	3.09701	0.0194177	0.00038441	0.0396925
GOTERM_BP_FAT	GO:0034660~ncRNA metabolic process	27	3.91304	0.000440711	946222, 946768, 947099, 947101, 946387, 944761, 945564, 947685, 948080, 947214, 947689, 944939, 948785, 947687, 948558, 948079, 944905, 948259, 948250, 947894, 946793, 945701, 945260, 947707, 947372, 949130, 945382	562	377	16709	2.1293	0.282145	0.00429578	0.668893
GOTERM_BP_FAT	GO:0006399~tRNA metabolic process	20	2.89855	0.00172874	948558, 946222, 948079, 947099, 946768, 948259, 944905, 946387, 944761, 947894, 946793, 948080, 945260, 947214, 947707, 947372, 947687, 949130, 948785, 945382	562	267	16709	2.22706	0.727779	0.0134621	2.59993
GOTERM_BP_FAT	GO:0031119~tRNA pseudouridine synthesis	3	0.434783	0.00330066	946793, 947214, 947687	562	3	16709	29.7313	0.916774	0.0238489	4.90905
GOTERM_BP_FAT	GO:0006400~tRNA modification	8	1.15942	0.00348456	946793, 947099, 945260, 944905, 947214, 946387, 947687, 949130	562	59	16709	4.03136	0.927558	0.0249242	5.17583
GOTERM_BP_FAT	GO:0022613~ribonucleoprotein complex biogenesis	10	1.44928	0.02077	945564, 947685, 947153, 945701, 947680, 948490, 947101, 947689, 944939, 948250	562	121	16709	2.45713	1	0.106617	27.3531
GOTERM_BP_FAT	GO:0042254~ribosome biogenesis	10	1.44928	0.02077	945564, 947685, 947153, 945701, 947680, 948490, 947101, 947689, 944939, 948250	562	121	16709	2.45713	1	0.106617	27.3531
GOTERM_BP_FAT	GO:0006396~RNA processing	21	3.04348	0.0209027	948558, 947099, 944905, 947101, 946387, 948250, 945564, 947685, 947672, 946793, 945701, 945260, 947214, 948483, 947707, 947689, 944939, 947687, 949130, 947066, 945382	562	363	16709	1.71999	1	0.106548	27.5028
GOTERM_BP_FAT	GO:0034470~ncRNA processing	18	2.6087	0.0251424	948558, 947099, 944905, 947101, 946387, 948250, 945564, 947685, 946793, 945701, 945260, 947214, 947707, 947689, 944939, 947687, 949130, 945382	562	300	16709	1.78388	1	0.121364	32.138
GOTERM_BP_FAT	GO:0008033~tRNA processing	11	1.5942	0.107588	948558, 946793, 947099, 945260, 944905, 947214, 947707, 946387, 947687, 949130, 945382	562	190	16709	1.72129	1	0.356754	82.3255
GOTERM_BP_FAT	GO:0016072~rRNA metabolic process	7	1.01449	0.179852	945564, 947685, 945701, 947101, 947689, 944939, 948250	562	113	16709	1.84176	1	0.506697	95.1136
GOTERM_BP_FAT	GO:0006364~rRNA processing	7	1.01449	0.179852	945564, 947685, 945701, 947101, 947689, 944939, 948250	562	113	16709	1.84176	1	0.506697	95.1136
GOTERM_BP_FAT	GO:0001522~pseudouridine synthesis	4	0.57971	0.253621	946793, 945701, 947214, 947687	562	52	16709	2.28702	1	0.618944	98.8365
GOTERM_BP_FAT	GO:0000154~rRNA modification	3	0.434783	0.555498	945564, 947689, 944939	562	55	16709	1.62171	1	0.904161	99.9996
GOTERM_BP_FAT	GO:0006261~DNA-dependent DNA replication	20	2.89855	3.19022174453e-07	948347, 948211, 945661, 948555, 949047, 945105, 948292, 948218, 948217, 948356, 947573, 948162, 948787, 947501, 948477, 946614, 945862, 946141, 944877, 948722	562	143	16709	4.15823	0.000239876	7.496994193e-06	0.000485717
GOTERM_BP_FAT	GO:0044265~cellular macromolecule catabolic process	11	1.5942	0.000243853	947672, 945864, 946669, 948290, 948429, 946361, 949076, 948502, 947286, 947287, 944852	562	77	16709	4.24733	0.167565	0.00261657	0.370629
GOTERM_BP_FAT	GO:0009057~macromolecule catabolic process	19	2.75362	0.000912066	948046, 946669, 945490, 948290, 947456, 949076, 948502, 947286, 948088, 947287, 947672, 945864, 947319, 948429, 947922, 946361, 947923, 944852, 949131	562	233	16709	2.42444	0.496508	0.00823323	1.37967
GOTERM_BP_FAT	GO:0006260~DNA replication	28	4.05797	0.00245133	948347, 945661, 949047, 947573, 948162, 948787, 944753, 945548, 948477, 946612, 946614, 944877, 948722, 947661, 948211, 948555, 945105, 945549, 949076, 948292, 948218, 948217, 948356, 947893, 947501, 945862, 946141, 945550	562	447	16709	1.86236	0.842079	0.0182873	3.66782
GOTERM_BP_FAT	GO:0006308~DNA catabolic process	6	0.869565	0.00668122	946669, 946361, 949076, 948502, 947286, 947287	562	36	16709	4.95522	0.993534	0.0414777	9.70286
GOTERM_BP_FAT	GO:0006401~RNA catabolic process	4	0.57971	0.126674	947672, 945864, 948290, 944852	562	37	16709	3.2142	1	0.403713	87.2826
GOTERM_BP_FAT	GO:0006974~response to DNA damage stimulus	16	2.31884	0.562866	948347, 946669, 945100, 946383, 948502, 948292, 947286, 948356, 947287, 947447, 948162, 946378, 947682, 946361, 945368, 947067	562	454	16709	1.0478	1	0.907843	99.9997
GOTERM_BP_FAT	GO:0006281~DNA repair	16	2.31884	0.562866	948347, 946669, 945100, 946383, 948502, 948292, 947286, 948356, 947287, 947447, 948162, 946378, 947682, 946361, 945368, 947067	562	454	16709	1.0478	1	0.907843	99.9997
GOTERM_BP_FAT	GO:0033554~cellular response to stress	17	2.46377	0.67588	948347, 946669, 945100, 946383, 948502, 948292, 947286, 948356, 947287, 947447, 949054, 948162, 946378, 947682, 946361, 945368, 947067	562	520	16709	0.971985	1	0.95763	100
GOTERM_BP_FAT	GO:0006259~DNA metabolic process	44	6.37681	1	948347, 945661, 949047, 946383, 948502, 947286, 947573, 947287, 948162, 948787, 945548, 944753, 946378, 948477, 947682, 946612, 946614, 944877, 948722, 947661, 945100, 948211, 946669, 948555, 945105, 948292, 949076, 945549, 948218, 948356, 948217, 945472, 947447, 948355, 947893, 947501, 945533, 945862, 946141, 946361, 945368, 948872, 945550, 947067	562	3022	16709	0.432885	1	1	100
GOTERM_BP_FAT	GO:0006310~DNA recombination	9	1.30435	1	945100, 946378, 945533, 949076, 947286, 945472, 947287, 948355, 948162	562	1598	16709	0.167448	1	1	100
GOTERM_BP_FAT	GO:0065002~intracellular protein transmembrane transport	6	0.869565	1.63698666957e-05	948319, 944821, 945228, 947799, 948321, 949133	562	11	16709	16.2171	0.0122348	0.00025643	0.0249206
GOTERM_BP_FAT	GO:0043213~bacteriocin transport	5	0.724638	0.000224655	945429, 945328, 946625, 945420, 948900	562	10	16709	14.8657	0.155457	0.00244569	0.341496
GOTERM_BP_FAT	GO:0055085~transmembrane transport	17	2.46377	0.00465594	947720, 948247, 948243, 948321, 948244, 948254, 948245, 948252, 948253, 947574, 948242, 948123, 948319, 944821, 945228, 947799, 949133	562	229	16709	2.20713	0.970086	0.0319726	6.85878
GOTERM_BP_FAT	GO:0034613~cellular protein localization	7	1.01449	0.00632647	948319, 944821, 945228, 947799, 948321, 949133, 948214	562	50	16709	4.16238	0.991542	0.0396389	9.21062
GOTERM_BP_FAT	GO:0070727~cellular macromolecule localization	7	1.01449	0.00632647	948319, 944821, 945228, 947799, 948321, 949133, 948214	562	50	16709	4.16238	0.991542	0.0396389	9.21062
GOTERM_BP_FAT	GO:0046907~intracellular transport	6	0.869565	0.0115846	948319, 944821, 945228, 947799, 948321, 949133	562	41	16709	4.35092	0.999844	0.0651821	16.2562
GOTERM_BP_FAT	GO:0006886~intracellular protein transport	6	0.869565	0.0115846	948319, 944821, 945228, 947799, 948321, 949133	562	41	16709	4.35092	0.999844	0.0651821	16.2562
GOTERM_BP_FAT	GO:0008104~protein localization	25	3.62319	0.101021	948064, 947720, 948321, 945112, 945823, 948123, 948319, 945335, 945420, 945429, 945775, 945328, 948989, 945810, 948214, 945830, 945802, 946044, 945228, 944821, 946390, 947799, 946625, 949133, 948900	562	542	16709	1.37137	1	0.342486	80.2381
GOTERM_BP_FAT	GO:0015031~protein transport	24	3.47826	0.131389	948064, 945429, 947720, 945775, 945328, 948321, 945112, 948989, 945810, 945823, 945830, 948123, 945802, 948319, 946044, 944821, 945228, 946390, 947799, 946625, 945335, 945420, 949133, 948900	562	533	16709	1.33875	1	0.414321	88.2888
GOTERM_BP_FAT	GO:0045184~establishment of protein localization	24	3.47826	0.131389	948064, 945429, 947720, 945775, 945328, 948321, 945112, 948989, 945810, 945823, 945830, 948123, 945802, 948319, 946044, 944821, 945228, 946390, 947799, 946625, 945335, 945420, 949133, 948900	562	533	16709	1.33875	1	0.414321	88.2888
GOTERM_BP_FAT	GO:0046903~secretion	7	1.01449	0.990748	948319, 945228, 947720, 946390, 948321, 945112, 949133	562	387	16709	0.537776	1	0.999996	100
GOTERM_BP_FAT	GO:0009306~protein secretion	7	1.01449	0.990748	948319, 945228, 947720, 946390, 948321, 945112, 949133	562	387	16709	0.537776	1	0.999996	100
GOTERM_BP_FAT	GO:0032940~secretion by cell	7	1.01449	0.990748	948319, 945228, 947720, 946390, 948321, 945112, 949133	562	387	16709	0.537776	1	0.999996	100
GOTERM_BP_FAT	GO:0009069~serine family amino acid metabolic process	14	2.02899	2.36115847197e-05	947231, 948531, 946877, 947390, 946888, 945527, 947394, 946502, 947393, 947022, 948316, 948725, 948126, 945258	562	98	16709	4.24733	0.0175994	0.000355059	0.0359431
GOTERM_BP_FAT	GO:0009310~amine catabolic process	14	2.02899	0.0146515	945292, 945021, 945030, 948378, 947432, 945682, 948246, 947390, 945026, 945027, 947394, 945882, 947393, 945691	562	195	16709	2.13456	0.999985	0.0783719	20.1262
GOTERM_BP_FAT	GO:0006544~glycine metabolic process	5	0.724638	0.0262773	947394, 947393, 947022, 948725, 947390	562	34	16709	4.37225	1	0.124972	33.3309
GOTERM_BP_FAT	GO:0009071~serine family amino acid catabolic process	3	0.434783	0.143893	947394, 947393, 947390	562	20	16709	4.4597	1	0.4408	90.6088
GOTERM_BP_FAT	GO:0006546~glycine catabolic process	3	0.434783	0.143893	947394, 947393, 947390	562	20	16709	4.4597	1	0.4408	90.6088
GOTERM_BP_FAT	GO:0016054~organic acid catabolic process	11	1.5942	0.186931	947394, 946367, 946775, 944834, 948378, 947393, 947432, 946778, 944794, 944854, 947390	562	215	16709	1.52114	1	0.518382	95.7178
GOTERM_BP_FAT	GO:0046395~carboxylic acid catabolic process	11	1.5942	0.186931	947394, 946367, 946775, 944834, 948378, 947393, 947432, 946778, 944794, 944854, 947390	562	215	16709	1.52114	1	0.518382	95.7178
GOTERM_BP_FAT	GO:0009063~cellular amino acid catabolic process	5	0.724638	0.674206	947394, 948378, 947393, 947432, 947390	562	136	16709	1.09306	1	0.957517	100
GOTERM_BP_FAT	GO:0009451~RNA modification	20	2.89855	2.60750436245e-05	947153, 948378, 947099, 944905, 947101, 946387, 945564, 947685, 947674, 946793, 945701, 945260, 947214, 947689, 944939, 947708, 947055, 947687, 949130, 947066	562	192	16709	3.09701	0.0194177	0.00038441	0.0396925
GOTERM_BP_FAT	GO:0043414~biopolymer methylation	5	0.724638	0.861434	945564, 947689, 948872, 947708, 947893	562	181	16709	0.821307	1	0.995325	100
GOTERM_BP_FAT	GO:0006730~one-carbon metabolic process	7	1.01449	0.875401	945564, 947022, 945451, 947689, 948872, 947708, 947893	562	261	16709	0.797392	1	0.996424	100
GOTERM_BP_FAT	GO:0032259~methylation	5	0.724638	0.956899	945564, 947689, 948872, 947708, 947893	562	234	16709	0.635285	1	0.999785	100
GOTERM_BP_FAT	GO:0034621~cellular macromolecular complex subunit organization	11	1.5942	0.00179606	948383, 947098, 947241, 947369, 947682, 945054, 948294, 947793, 947818, 946623, 948897	562	99	16709	3.30348	0.74124	0.0136997	2.69989
GOTERM_BP_FAT	GO:0043933~macromolecular complex subunit organization	13	1.88406	0.00497612	948383, 947714, 947098, 947241, 947818, 948123, 947682, 947369, 945054, 948294, 947793, 946623, 948897	562	151	16709	2.55965	0.976515	0.0332316	7.31391
GOTERM_BP_FAT	GO:0043623~cellular protein complex assembly	5	0.724638	0.251594	948383, 947098, 947241, 948294, 946623	562	76	16709	1.95601	1	0.620389	98.7874
GOTERM_BP_FAT	GO:0034622~cellular macromolecular complex assembly	5	0.724638	0.25899	948383, 947098, 947241, 948294, 946623	562	77	16709	1.9306	1	0.626301	98.9576
GOTERM_BP_FAT	GO:0070271~protein complex biogenesis	7	1.01449	0.260427	947714, 948123, 948383, 947098, 947241, 948294, 946623	562	128	16709	1.62593	1	0.625476	98.9879
GOTERM_BP_FAT	GO:0006461~protein complex assembly	7	1.01449	0.260427	947714, 948123, 948383, 947098, 947241, 948294, 946623	562	128	16709	1.62593	1	0.625476	98.9879
GOTERM_BP_FAT	GO:0065003~macromolecular complex assembly	7	1.01449	0.266122	947714, 948123, 948383, 947098, 947241, 948294, 946623	562	129	16709	1.61333	1	0.633195	99.1003
GOTERM_BP_FAT	GO:0017004~cytochrome complex assembly	4	0.57971	0.336534	948383, 947241, 948294, 946623	562	61	16709	1.94959	1	0.719075	99.8063
GOTERM_BP_FAT	GO:0006793~phosphorus metabolic process	28	4.05797	0.00277351	946762, 945136, 948247, 948360, 948243, 947551, 948244, 948245, 948242, 948009, 948125, 947013, 945540, 948748, 946775, 947731, 945978, 945774, 948233, 946897, 946879, 948291, 948254, 948252, 948253, 947498, 945749, 948307	562	451	16709	1.84585	0.876137	0.020268	4.14044
GOTERM_BP_FAT	GO:0006796~phosphate metabolic process	24	3.47826	0.0143491	946762, 946775, 947731, 945136, 948247, 948360, 945978, 945774, 948243, 947551, 946897, 948244, 946879, 948254, 948245, 948252, 948253, 948242, 947498, 945749, 948125, 947013, 945540, 948748	562	418	16709	1.70706	0.999981	0.0773531	19.7522
GOTERM_BP_FAT	GO:0016310~phosphorylation	21	3.04348	0.0329273	946762, 946775, 947731, 945136, 948247, 948360, 945978, 945774, 948243, 946897, 948244, 946879, 948254, 948245, 948252, 948253, 948242, 947498, 945749, 947013, 945540	562	381	16709	1.63873	1	0.146452	39.9364
GOTERM_BP_FAT	GO:0018106~peptidyl-histidine phosphorylation	3	0.434783	0.975727	948360, 945978, 947013	562	164	16709	0.543866	1	0.999952	100
GOTERM_BP_FAT	GO:0018202~peptidyl-histidine modification	3	0.434783	0.975727	948360, 945978, 947013	562	164	16709	0.543866	1	0.999952	100
GOTERM_BP_FAT	GO:0006468~protein amino acid phosphorylation	3	0.434783	0.986945	948360, 945978, 947013	562	185	16709	0.482129	1	0.99999	100
GOTERM_BP_FAT	GO:0000160~two-component signal transduction system (phosphorelay)	9	1.30435	0.999436	945003, 948360, 945978, 948361, 945683, 947013, 946199, 946605, 948404	562	596	16709	0.448963	1	1	100
GOTERM_BP_FAT	GO:0006071~glycerol metabolic process	5	0.724638	0.0965159	945749, 945748, 945747, 945547, 948125	562	52	16709	2.85878	1	0.330828	78.6755
GOTERM_BP_FAT	GO:0019400~alditol metabolic process	5	0.724638	0.296531	945749, 945748, 945747, 945547, 948125	562	82	16709	1.81289	1	0.673972	99.5276
GOTERM_BP_FAT	GO:0019751~polyol metabolic process	5	0.724638	0.304126	945749, 945748, 945747, 945547, 948125	562	83	16709	1.79104	1	0.683517	99.5996
GOTERM_BP_FAT	GO:0055114~oxidation reduction	75	10.8696	0.253312	946762, 946764, 947266, 948325, 948362, 945080, 947880, 948977, 946761, 946031, 948125, 946612, 944919, 944918, 946759, 945540, 946177, 944854, 945258, 945021, 944834, 947731, 945322, 947540, 947119, 947446, 944798, 949054, 947394, 947003, 945072, 946500, 948132, 946344, 946915, 947677, 947724, 948383, 947723, 947241, 946746, 945964, 945136, 946628, 945620, 944983, 945822, 944762, 946158, 944830,…	562	2037	16709	1.09467	1	0.620039	98.8291
GOTERM_BP_FAT	GO:0045454~cell redox homeostasis	6	0.869565	0.443483	948461, 948132, 947119, 947540, 944854, 948353	562	130	16709	1.37221	1	0.824823	99.9867
GOTERM_BP_FAT	GO:0042592~homeostatic process	7	1.01449	0.685341	948461, 948132, 947119, 947540, 947168, 944854, 948353	562	204	16709	1.02019	1	0.960537	100
GOTERM_BP_FAT	GO:0019725~cellular homeostasis	6	0.869565	0.760836	948461, 948132, 947119, 947540, 944854, 948353	562	188	16709	0.948872	1	0.980566	100
GOTERM_BP_FAT	GO:0031667~response to nutrient levels	3	0.434783	0.514654	944744, 948291, 944774	562	51	16709	1.7489	1	0.878402	99.9983
GOTERM_BP_FAT	GO:0042594~response to starvation	3	0.434783	0.514654	944744, 948291, 944774	562	51	16709	1.7489	1	0.878402	99.9983
GOTERM_BP_FAT	GO:0009991~response to extracellular stimulus	4	0.57971	0.790893	948347, 944744, 948291, 944774	562	124	16709	0.959075	1	0.986363	100
GOTERM_BP_FAT	GO:0007600~sensory perception	3	0.434783	0.514654	945003, 945978, 948361	562	51	16709	1.7489	1	0.878402	99.9983
GOTERM_BP_FAT	GO:0050890~cognition	3	0.434783	0.514654	945003, 945978, 948361	562	51	16709	1.7489	1	0.878402	99.9983
GOTERM_BP_FAT	GO:0050877~neurological system process	3	0.434783	0.514654	945003, 945978, 948361	562	51	16709	1.7489	1	0.878402	99.9983
GOTERM_BP_FAT	GO:0000160~two-component signal transduction system (phosphorelay)	9	1.30435	0.999436	945003, 948360, 945978, 948361, 945683, 947013, 946199, 946605, 948404	562	596	16709	0.448963	1	1	100
GOTERM_BP_FAT	GO:0006812~cation transport	21	3.04348	0.442536	948325, 948247, 946628, 948243, 948244, 948254, 948245, 948252, 948253, 945841, 947574, 945790, 948242, 948577, 948819, 946427, 945191, 945602, 945420, 945615, 946816	562	564	16709	1.10702	1	0.825145	99.9863
GOTERM_BP_FAT	GO:0006826~iron ion transport	6	0.869565	0.49549	948819, 946427, 948325, 945420, 946816, 947574	562	138	16709	1.29267	1	0.864925	99.997
GOTERM_BP_FAT	GO:0006811~ion transport	29	4.2029	0.572613	948325, 948247, 947416, 946628, 948548, 946882, 948243, 946883, 948244, 948245, 945841, 947574, 948242, 948009, 946715, 948577, 948819, 945420, 945615, 946816, 948233, 948254, 948252, 948253, 945790, 945554, 946427, 945191, 945602	562	851	16709	1.01317	1	0.912016	99.9998
GOTERM_BP_FAT	GO:0015674~di-, tri-valent inorganic cation transport	6	0.869565	0.643287	948819, 946427, 948325, 945420, 946816, 947574	562	163	16709	1.0944	1	0.946938	100
GOTERM_BP_FAT	GO:0000041~transition metal ion transport	7	1.01449	0.694317	948819, 946427, 945191, 948325, 945420, 946816, 947574	562	206	16709	1.01029	1	0.963154	100
GOTERM_BP_FAT	GO:0030001~metal ion transport	10	1.44928	0.976636	948577, 948819, 946427, 945191, 948325, 945602, 945420, 945841, 946816, 947574	562	466	16709	0.638011	1	0.999955	100
GOTERM_BP_FAT	GO:0034655~nucleobase, nucleoside, nucleotide and nucleic acid catabolic process	3	0.434783	0.646633	947331, 948902, 948542	562	65	16709	1.37221	1	0.947762	100
GOTERM_BP_FAT	GO:0034656~nucleobase, nucleoside and nucleotide catabolic process	3	0.434783	0.646633	947331, 948902, 948542	562	65	16709	1.37221	1	0.947762	100
GOTERM_BP_FAT	GO:0044270~nitrogen compound catabolic process	3	0.434783	0.804946	947331, 948902, 948542	562	89	16709	1.00218	1	0.988548	100
GOTERM_BP_FAT	GO:0006811~ion transport	29	4.2029	0.572613	948325, 948247, 947416, 946628, 948548, 946882, 948243, 946883, 948244, 948245, 945841, 947574, 948242, 948009, 946715, 948577, 948819, 945420, 945615, 946816, 948233, 948254, 948252, 948253, 945790, 945554, 946427, 945191, 945602	562	851	16709	1.01317	1	0.912016	99.9998
GOTERM_BP_FAT	GO:0015698~inorganic anion transport	5	0.724638	0.657104	946715, 948009, 948233, 946882, 946883	562	133	16709	1.11772	1	0.951485	100
GOTERM_BP_FAT	GO:0006820~anion transport	5	0.724638	0.93777	946715, 948009, 948233, 946882, 946883	562	218	16709	0.681911	1	0.999438	100

## Sheet: rna_trans-up-regulated
Category	Term	Count	%	Pvalue	Genes	List Total	Pop Hits	Pop Total	Fold Enrichment	Bonferroni	Benjamini	FDR
GOTERM_BP_FAT	GO:0009309~amine biosynthetic process	24	12.3711	9.5027505189e-11	945476, 949025, 944790, 947263, 946938, 948513, 945480, 948658, 945485, 949018, 949051, 945803, 947966, 947965, 947358, 946531, 948432, 947967, 948283, 948181, 945937, 948435, 947675, 947383	126	600	16709	5.30444	3.66806303109e-08	3.66806303109e-08	1.31857624819e-07
GOTERM_BP_FAT	GO:0008652~cellular amino acid biosynthetic process	21	10.8247	4.54046125803e-09	949025, 944790, 947263, 946938, 948513, 948658, 949018, 949051, 945803, 947966, 947965, 947358, 946531, 948432, 947967, 948283, 948181, 945937, 947675, 948435, 947383	126	550	16709	5.06333	1.75261650259e-06	8.76308635323e-07	6.30021997905e-06
GOTERM_BP_FAT	GO:0046394~carboxylic acid biosynthetic process	22	11.3402	3.51965597425e-08	949025, 944790, 947263, 946938, 948513, 948658, 949018, 949051, 945803, 947966, 947965, 947358, 946531, 948432, 947967, 947495, 948283, 948181, 945937, 948435, 947675, 947383	126	685	16709	4.25904	1.35857800257e-05	4.52861385025e-06	4.88377753238e-05
GOTERM_BP_FAT	GO:0016053~organic acid biosynthetic process	22	11.3402	3.79271931934e-08	949025, 944790, 947263, 946938, 948513, 948658, 949018, 949051, 945803, 947966, 947965, 947358, 946531, 948432, 947967, 947495, 948283, 948181, 945937, 948435, 947675, 947383	126	688	16709	4.24047	1.46397896761e-05	3.65996751206e-06	5.26267259549e-05
GOTERM_BP_FAT	GO:0044271~nitrogen compound biosynthetic process	28	14.433	1.03582496314e-07	949025, 948349, 947263, 946938, 945480, 945485, 947966, 947965, 946531, 948432, 947967, 945399, 948283, 948181, 945937, 948435, 947383, 945476, 944790, 948513, 948658, 949018, 949051, 945803, 947358, 946520, 946306, 947675	126	1164	16709	3.18996	3.99820463616e-05	7.99653716055e-06	0.000143728
GOTERM_BP_FAT	GO:0009082~branched chain family amino acid biosynthetic process	6	3.09278	0.000261302	949051, 947966, 947965, 947967, 948283, 948181	126	76	16709	10.4693	0.0959547	0.0125303	0.361966
GOTERM_BP_FAT	GO:0006555~methionine metabolic process	5	2.57732	0.000268127	945803, 948432, 945937, 948513, 948435	126	42	16709	15.787	0.0983336	0.0114353	0.371404
GOTERM_BP_FAT	GO:0009086~methionine biosynthetic process	5	2.57732	0.000268127	945803, 948432, 945937, 948513, 948435	126	42	16709	15.787	0.0983336	0.0114353	0.371404
GOTERM_BP_FAT	GO:0015847~putrescine transport	3	1.54639	0.000329865	945476, 945480, 945485	126	4	16709	99.4583	0.119573	0.0126541	0.45674
GOTERM_BP_FAT	GO:0000096~sulfur amino acid metabolic process	6	3.09278	0.000489525	945803, 946185, 948432, 945937, 948513, 948435	126	87	16709	9.14559	0.172216	0.0170353	0.677115
GOTERM_BP_FAT	GO:0006790~sulfur metabolic process	9	4.63918	0.000857059	945803, 946185, 948432, 946993, 945937, 948513, 946306, 948435, 945957	126	265	16709	4.50377	0.281771	0.0272037	1.18269
GOTERM_BP_FAT	GO:0009081~branched chain family amino acid metabolic process	6	3.09278	0.00141474	949051, 947966, 947965, 947967, 948283, 948181	126	110	16709	7.23333	0.421014	0.0357762	1.94528
GOTERM_BP_FAT	GO:0009067~aspartate family amino acid biosynthetic process	6	3.09278	0.00165722	945803, 948432, 945937, 948513, 948658, 948435	126	114	16709	6.97953	0.472823	0.0392237	2.27514
GOTERM_BP_FAT	GO:0006551~leucine metabolic process	4	2.06186	0.00173017	949051, 947966, 947965, 947967	126	32	16709	16.5764	0.487485	0.0385561	2.37418
GOTERM_BP_FAT	GO:0009098~leucine biosynthetic process	4	2.06186	0.00173017	949051, 947966, 947965, 947967	126	32	16709	16.5764	0.487485	0.0385561	2.37418
GOTERM_BP_FAT	GO:0009066~aspartate family amino acid metabolic process	6	3.09278	0.0017893	945803, 948432, 945937, 948513, 948658, 948435	126	116	16709	6.8592	0.499069	0.0376768	2.45438
GOTERM_BP_FAT	GO:0015837~amine transport	9	4.63918	0.00192556	947966, 947965, 945476, 947967, 946938, 947065, 945480, 945485, 947675	126	301	16709	3.96512	0.524783	0.0384003	2.63899
GOTERM_BP_FAT	GO:0000097~sulfur amino acid biosynthetic process	5	2.57732	0.0022932	945803, 948432, 945937, 948513, 948435	126	74	16709	8.96021	0.587777	0.0433422	3.13543
GOTERM_BP_FAT	GO:0042401~biogenic amine biosynthetic process	5	2.57732	0.00252785	945476, 947263, 945480, 945485, 947675	126	76	16709	8.72442	0.623556	0.0454575	3.45106
GOTERM_BP_FAT	GO:0006576~biogenic amine metabolic process	6	3.09278	0.00510497	945476, 947263, 945480, 945485, 947675, 948060	126	148	16709	5.37613	0.861317	0.0790185	6.85536
GOTERM_BP_FAT	GO:0006595~polyamine metabolic process	4	2.06186	0.00655303	945476, 945480, 945485, 948060	126	51	16709	10.4009	0.92096	0.0965295	8.71898
GOTERM_BP_FAT	GO:0015846~polyamine transport	3	1.54639	0.00965909	945476, 945480, 945485	126	20	16709	19.8917	0.976401	0.129564	12.6003
GOTERM_BP_FAT	GO:0042398~cellular amino acid derivative biosynthetic process	5	2.57732	0.0105868	945476, 947263, 945480, 945485, 947675	126	114	16709	5.81628	0.983564	0.136468	13.7295
GOTERM_BP_FAT	GO:0044272~sulfur compound biosynthetic process	6	3.09278	0.0141284	945803, 948432, 945937, 948513, 946306, 948435	126	190	16709	4.18772	0.995882	0.1673	17.917
GOTERM_BP_FAT	GO:0006537~glutamate biosynthetic process	3	1.54639	0.0160471	946938, 949018, 947383	126	26	16709	15.3013	0.998059	0.182442	20.1062
GOTERM_BP_FAT	GO:0006575~cellular amino acid derivative metabolic process	6	3.09278	0.0236135	945476, 947263, 945480, 945485, 947675, 948060	126	217	16709	3.66667	0.999901	0.231679	28.2215
GOTERM_BP_FAT	GO:0006596~polyamine biosynthetic process	3	1.54639	0.0281264	945476, 945480, 945485	126	35	16709	11.3667	0.999984	0.257426	32.6904
GOTERM_BP_FAT	GO:0009069~serine family amino acid metabolic process	4	2.06186	0.0372027	945803, 946185, 944790, 948513	126	98	16709	5.4127	1	0.306396	40.9073
GOTERM_BP_FAT	GO:0009084~glutamine family amino acid biosynthetic process	4	2.06186	0.0551938	949025, 946938, 949018, 947383	126	115	16709	4.61256	1	0.41405	54.5156
GOTERM_BP_FAT	GO:0006865~amino acid transport	6	3.09278	0.060034	947966, 947965, 947967, 946938, 947065, 947675	126	281	16709	2.83155	1	0.426366	57.6443
GOTERM_BP_FAT	GO:0046942~carboxylic acid transport	7	3.60825	0.0867658	947966, 947965, 947967, 946938, 947065, 947259, 947675	126	409	16709	2.26963	1	0.53309	71.6176
GOTERM_BP_FAT	GO:0015849~organic acid transport	7	3.60825	0.0867658	947966, 947965, 947967, 946938, 947065, 947259, 947675	126	409	16709	2.26963	1	0.53309	71.6176
GOTERM_BP_FAT	GO:0006536~glutamate metabolic process	3	1.54639	0.110811	946938, 949018, 947383	126	76	16709	5.23465	1	0.618847	80.4001
GOTERM_BP_FAT	GO:0009064~glutamine family amino acid metabolic process	5	2.57732	0.133572	947358, 949025, 946938, 949018, 947383	126	262	16709	2.53075	1	0.662152	86.3228
GOTERM_BP_FAT	GO:0009310~amine catabolic process	4	2.06186	0.179574	945476, 945480, 945485, 948060	126	195	16709	2.72023	1	0.757036	93.5844
GOTERM_BP_FAT	GO:0006350~transcription	18	9.27835	0.242612	945305, 949043, 948650, 945302, 947466, 945792, 947995, 949051, 947395, 948567, 947280, 945937, 947913, 947043, 948071, 948435, 948381, 946950	126	1886	16709	1.26564	1	0.852715	97.8843
GOTERM_BP_FAT	GO:0043648~dicarboxylic acid metabolic process	3	1.54639	0.350476	947263, 948658, 947675	126	165	16709	2.41111	1	0.916761	99.749
GOTERM_BP_FAT	GO:0045449~regulation of transcription	21	10.8247	0.477203	949043, 947888, 948349, 948650, 945302, 947263, 947466, 945792, 947995, 949051, 947395, 945815, 948567, 947280, 945937, 947913, 947043, 948071, 948435, 948381, 946950	126	2591	16709	1.07481	1	0.967593	99.9877
GOTERM_BP_FAT	GO:0006355~regulation of transcription, DNA-dependent	16	8.24742	0.761233	949043, 948349, 947888, 948650, 945302, 947466, 947995, 949051, 947395, 945815, 948567, 947280, 947913, 948071, 948435, 948381	126	2311	16709	0.918121	1	0.999086	100
GOTERM_BP_FAT	GO:0051252~regulation of RNA metabolic process	16	8.24742	0.764762	949043, 948349, 947888, 948650, 945302, 947466, 947995, 949051, 947395, 945815, 948567, 947280, 947913, 948071, 948435, 948381	126	2317	16709	0.915744	1	0.999072	100
GOTERM_BP_FAT	GO:0000160~two-component signal transduction system (phosphorelay)	4	2.06186	0.827877	947395, 945815, 945302, 947913	126	596	16709	0.890007	1	0.999721	100
GOTERM_BP_FAT	GO:0016052~carbohydrate catabolic process	20	10.3093	1.8035557232e-07	949043, 948547, 948538, 946676, 948041, 946672, 947273, 947466, 948530, 947259, 947575, 948118, 947495, 946179, 947642, 945937, 945427, 947082, 946342, 947069	126	622	16709	4.26402	6.9614833986e-05	1.16028088888e-05	0.000250256
GOTERM_BP_FAT	GO:0008643~carbohydrate transport	8	4.12371	0.365211	948118, 948547, 948538, 947953, 946672, 948530, 946342, 947575	126	779	16709	1.36186	1	0.924206	99.8175
GOTERM_BP_FAT	GO:0009401~phosphoenolpyruvate-dependent sugar phosphotransferase system	4	2.06186	0.79933	948118, 946672, 946342, 947575	126	565	16709	0.93884	1	0.999479	100
GOTERM_BP_FAT	GO:0044271~nitrogen compound biosynthetic process	28	14.433	1.03582496314e-07	949025, 948349, 947263, 946938, 945480, 945485, 947966, 947965, 946531, 948432, 947967, 945399, 948283, 948181, 945937, 948435, 947383, 945476, 944790, 948513, 948658, 949018, 949051, 945803, 947358, 946520, 946306, 947675	126	1164	16709	3.18996	3.99820463616e-05	7.99653716055e-06	0.000143728
GOTERM_BP_FAT	GO:0051186~cofactor metabolic process	12	6.18557	0.0135991	947002, 948349, 945399, 946520, 944790, 946741, 945074, 947426, 945753, 948658, 948517, 945194	126	684	16709	2.32651	0.994934	0.166608	17.3035
GOTERM_BP_FAT	GO:0019438~aromatic compound biosynthetic process	6	3.09278	0.0190011	948349, 945399, 944790, 947263, 946306, 947675	126	205	16709	3.8813	0.999392	0.206583	23.3708
GOTERM_BP_FAT	GO:0051188~cofactor biosynthetic process	9	4.63918	0.0203276	947002, 948349, 945399, 946520, 944790, 946741, 947426, 945753, 945194	126	452	16709	2.64049	0.999639	0.20797	24.7961
GOTERM_BP_FAT	GO:0018130~heterocycle biosynthetic process	8	4.12371	0.0333426	946531, 948349, 945399, 946520, 944790, 947263, 946306, 947675	126	407	16709	2.60661	0.999998	0.291401	37.5336
GOTERM_BP_FAT	GO:0042558~pteridine and derivative metabolic process	3	1.54639	0.120577	948349, 945399, 944790	126	80	16709	4.97292	1	0.644159	83.1848
GOTERM_BP_FAT	GO:0042559~pteridine and derivative biosynthetic process	3	1.54639	0.120577	948349, 945399, 944790	126	80	16709	4.97292	1	0.644159	83.1848
GOTERM_BP_FAT	GO:0006732~coenzyme metabolic process	7	3.60825	0.138936	948349, 945399, 944790, 946741, 945074, 948658, 948517	126	468	16709	1.9835	1	0.670571	87.4522
GOTERM_BP_FAT	GO:0009110~vitamin biosynthetic process	5	2.57732	0.158243	947495, 946520, 944790, 946741, 946306	126	280	16709	2.36806	1	0.714811	90.8397
GOTERM_BP_FAT	GO:0006766~vitamin metabolic process	5	2.57732	0.205781	947495, 946520, 944790, 946741, 946306	126	312	16709	2.12518	1	0.801498	95.9111
GOTERM_BP_FAT	GO:0042364~water-soluble vitamin biosynthetic process	4	2.06186	0.275635	947495, 946520, 944790, 946306	126	244	16709	2.17395	1	0.87438	98.8603
GOTERM_BP_FAT	GO:0009108~coenzyme biosynthetic process	4	2.06186	0.334889	948349, 945399, 944790, 946741	126	273	16709	1.94302	1	0.917799	99.6512
GOTERM_BP_FAT	GO:0006767~water-soluble vitamin metabolic process	4	2.06186	0.341034	947495, 946520, 944790, 946306	126	276	16709	1.9219	1	0.912778	99.6934
GOTERM_BP_FAT	GO:0009061~anaerobic respiration	7	3.60825	0.00124873	945517, 948680, 947953, 946179, 946741, 946036, 947182	126	159	16709	5.83823	0.382646	0.0338642	1.71885
GOTERM_BP_FAT	GO:0015980~energy derivation by oxidation of organic compounds	10	5.15464	0.00419258	945517, 948680, 947953, 946179, 946741, 946036, 947182, 948658, 948517, 947932	126	418	16709	3.17251	0.802445	0.0710639	5.66306
GOTERM_BP_FAT	GO:0045333~cellular respiration	9	4.63918	0.00678455	945517, 948680, 947953, 946179, 946741, 946036, 947182, 948658, 948517	126	371	16709	3.21698	0.92776	0.0961282	9.01372
GOTERM_BP_FAT	GO:0051186~cofactor metabolic process	12	6.18557	0.0135991	947002, 948349, 945399, 946520, 944790, 946741, 945074, 947426, 945753, 948658, 948517, 945194	126	684	16709	2.32651	0.994934	0.166608	17.3035
GOTERM_BP_FAT	GO:0006091~generation of precursor metabolites and energy	12	6.18557	0.0241626	945517, 948680, 946676, 947953, 946179, 946741, 946036, 947182, 948658, 948517, 947932, 946926	126	746	16709	2.13315	0.999921	0.230688	28.7796
GOTERM_BP_FAT	GO:0006732~coenzyme metabolic process	7	3.60825	0.138936	948349, 945399, 944790, 946741, 945074, 948658, 948517	126	468	16709	1.9835	1	0.670571	87.4522
GOTERM_BP_FAT	GO:0009060~aerobic respiration	3	1.54639	0.265136	947953, 948658, 948517	126	134	16709	2.96891	1	0.871298	98.6084
GOTERM_BP_FAT	GO:0005996~monosaccharide metabolic process	7	3.60825	0.335279	945517, 946676, 946179, 947273, 947757, 947082, 947932	126	632	16709	1.46879	1	0.914829	99.6541
GOTERM_BP_FAT	GO:0019318~hexose metabolic process	5	2.57732	0.430649	945517, 946676, 946179, 947273, 947932	126	447	16709	1.48335	1	0.953216	99.9597
GOTERM_BP_FAT	GO:0006006~glucose metabolic process	4	2.06186	0.490266	945517, 946676, 946179, 947932	126	351	16709	1.51124	1	0.970253	99.9913
GOTERM_BP_FAT	GO:0006071~glycerol metabolic process	3	1.54639	0.0577683	947953, 946725, 948424	126	52	16709	7.65064	1	0.421242	56.2055
GOTERM_BP_FAT	GO:0019400~alditol metabolic process	3	1.54639	0.125538	947953, 946725, 948424	126	82	16709	4.85163	1	0.652415	84.4542
GOTERM_BP_FAT	GO:0019751~polyol metabolic process	3	1.54639	0.128037	947953, 946725, 948424	126	83	16709	4.79317	1	0.652747	85.0594
GOTERM_BP_FAT	GO:0006826~iron ion transport	5	2.57732	0.0200323	945250, 947426, 946246, 946838, 945194	126	138	16709	4.80475	0.999595	0.210769	24.4809
GOTERM_BP_FAT	GO:0015674~di-, tri-valent inorganic cation transport	5	2.57732	0.0341071	945250, 947426, 946246, 946838, 945194	126	163	16709	4.06783	0.999998	0.290691	38.2157
GOTERM_BP_FAT	GO:0000041~transition metal ion transport	5	2.57732	0.069003	945250, 947426, 946246, 946838, 945194	126	206	16709	3.21872	1	0.465938	62.9204
GOTERM_BP_FAT	GO:0030001~metal ion transport	6	3.09278	0.270159	947480, 945250, 947426, 946246, 946838, 945194	126	466	16709	1.70744	1	0.872595	98.7347
GOTERM_BP_FAT	GO:0006811~ion transport	9	4.63918	0.304963	945571, 947480, 945250, 946993, 947426, 946246, 946838, 947259, 945194	126	851	16709	1.40247	1	0.899944	99.3577
GOTERM_BP_FAT	GO:0006812~cation transport	6	3.09278	0.414777	947480, 945250, 947426, 946246, 946838, 945194	126	564	16709	1.41076	1	0.947887	99.9409
GOTERM_BP_FAT	GO:0055114~oxidation reduction	22	11.3402	0.0787269	945517, 948556, 947848, 944790, 946571, 947273, 949096, 949018, 945803, 947480, 946531, 948432, 947495, 945225, 945273, 946903, 946036, 945427, 946151, 947383, 948060, 946926	126	2037	16709	1.43223	1	0.505084	67.9474
GOTERM_BP_FAT	GO:0045454~cell redox homeostasis	3	1.54639	0.254045	945225, 945427, 946926	126	130	16709	3.06026	1	0.862589	98.2868
GOTERM_BP_FAT	GO:0019725~cellular homeostasis	3	1.54639	0.41169	945225, 945427, 946926	126	188	16709	2.11613	1	0.94858	99.9364
GOTERM_BP_FAT	GO:0042592~homeostatic process	3	1.54639	0.452596	945225, 945427, 946926	126	204	16709	1.95016	1	0.96046	99.9766
GOTERM_BP_FAT	GO:0006974~response to DNA damage stimulus	4	2.06186	0.66428	945022, 946765, 946546, 948912	126	454	16709	1.16838	1	0.996087	100
GOTERM_BP_FAT	GO:0006281~DNA repair	4	2.06186	0.66428	945022, 946765, 946546, 948912	126	454	16709	1.16838	1	0.996087	100
GOTERM_BP_FAT	GO:0033554~cellular response to stress	4	2.06186	0.751051	945022, 946765, 946546, 948912	126	520	16709	1.02009	1	0.998973	100
GOTERM_BP_FAT	GO:0006259~DNA metabolic process	9	4.63918	0.999962	945022, 946765, 944750, 946546, 946064, 948912, 946172, 948898, 948782	126	3022	16709	0.394937	1	1	100
GOTERM_BP_FAT	GO:0016051~carbohydrate biosynthetic process	5	2.57732	0.682767	946571, 945455, 946064, 947757, 947932	126	617	16709	1.07464	1	0.996835	100
GOTERM_BP_FAT	GO:0000271~polysaccharide biosynthetic process	4	2.06186	0.77355	946571, 945455, 946064, 947932	126	540	16709	0.982305	1	0.999156	100
GOTERM_BP_FAT	GO:0005976~polysaccharide metabolic process	4	2.06186	0.906046	946571, 945455, 946064, 947932	126	712	16709	0.745006	1	0.999975	100

## Sheet: rna_trans-down-regulated
Category	Term	Count	%	Pvalue	Genes	List Total	Pop Hits	Pop Total	Fold Enrichment	Bonferroni	Benjamini	FDR
GOTERM_BP_FAT	GO:0034660~ncRNA metabolic process	12	7.84314	3.54223410781e-05	948161, 946348, 947497, 945506, 947243, 945239, 947260, 948610, 948259, 948156, 947143, 947384	110	377	16709	4.83501	0.0143137	0.0143137	0.0495206
GOTERM_BP_FAT	GO:0006396~RNA processing	10	6.53595	0.00061689	948161, 946348, 947243, 945239, 947260, 948610, 948119, 948156, 947143, 947384	110	363	16709	4.18457	0.222096	0.0608574	0.859168
GOTERM_BP_FAT	GO:0034470~ncRNA processing	9	5.88235	0.000778911	948161, 946348, 947243, 945239, 947260, 948610, 948156, 947143, 947384	110	300	16709	4.557	0.271771	0.0614584	1.08368
GOTERM_BP_FAT	GO:0009451~RNA modification	7	4.57516	0.00161894	948161, 946348, 947243, 945239, 947260, 948119, 947143	110	192	16709	5.53802	0.482861	0.0899049	2.24017
GOTERM_BP_FAT	GO:0006399~tRNA metabolic process	8	5.22876	0.00183413	948161, 947497, 945506, 948610, 948259, 948156, 947143, 947384	110	267	16709	4.55131	0.526298	0.0891682	2.5344
GOTERM_BP_FAT	GO:0008033~tRNA processing	5	3.26797	0.0358442	948161, 948610, 948156, 947143, 947384	110	190	16709	3.99737	1	0.490994	39.9759
GOTERM_BP_FAT	GO:0006364~rRNA processing	4	2.61438	0.037723	946348, 947243, 945239, 947260	110	113	16709	5.37699	1	0.493611	41.5909
GOTERM_BP_FAT	GO:0016072~rRNA metabolic process	4	2.61438	0.037723	946348, 947243, 945239, 947260	110	113	16709	5.37699	1	0.493611	41.5909
GOTERM_BP_FAT	GO:0022613~ribonucleoprotein complex biogenesis	4	2.61438	0.044718	946348, 947243, 945239, 947260	110	121	16709	5.02149	1	0.511367	47.2558
GOTERM_BP_FAT	GO:0042254~ribosome biogenesis	4	2.61438	0.044718	946348, 947243, 945239, 947260	110	121	16709	5.02149	1	0.511367	47.2558
GOTERM_BP_FAT	GO:0044271~nitrogen compound biosynthetic process	19	12.4183	0.00050972	945611, 945506, 945777, 947554, 945045, 948259, 945621, 945142, 946877, 946711, 946200, 945050, 947474, 948284, 948455, 948774, 945309, 947755, 948913	110	1164	16709	2.47947	0.187394	0.0985535	0.710402
GOTERM_BP_FAT	GO:0044272~sulfur compound biosynthetic process	5	3.26797	0.0358442	945506, 945142, 946711, 946877, 947445	110	190	16709	3.99737	1	0.490994	39.9759
GOTERM_BP_FAT	GO:0006790~sulfur metabolic process	5	3.26797	0.0953287	945506, 945142, 946711, 946877, 947445	110	265	16709	2.86604	1	0.648486	75.3623
GOTERM_BP_FAT	GO:0034660~ncRNA metabolic process	12	7.84314	3.54223410781e-05	948161, 946348, 947497, 945506, 947243, 945239, 947260, 948610, 948259, 948156, 947143, 947384	110	377	16709	4.83501	0.0143137	0.0143137	0.0495206
GOTERM_BP_FAT	GO:0006399~tRNA metabolic process	8	5.22876	0.00183413	948161, 947497, 945506, 948610, 948259, 948156, 947143, 947384	110	267	16709	4.55131	0.526298	0.0891682	2.5344
GOTERM_BP_FAT	GO:0043038~amino acid activation	3	1.96078	0.0940444	947497, 945506, 948259	110	79	16709	5.76835	1	0.65279	74.8687
GOTERM_BP_FAT	GO:0043039~tRNA aminoacylation	3	1.96078	0.0940444	947497, 945506, 948259	110	79	16709	5.76835	1	0.65279	74.8687
GOTERM_BP_FAT	GO:0006418~tRNA aminoacylation for protein translation	3	1.96078	0.0940444	947497, 945506, 948259	110	79	16709	5.76835	1	0.65279	74.8687
GOTERM_BP_FAT	GO:0006412~translation	3	1.96078	0.49344	947497, 945506, 948259	110	253	16709	1.80119	1	0.972536	99.9926
GOTERM_BP_FAT	GO:0016051~carbohydrate biosynthetic process	11	7.18954	0.00704774	948789, 947482, 948294, 946574, 947184, 946322, 947756, 944840, 945756, 944789, 948918	110	617	16709	2.7081	0.943786	0.213279	9.41661
GOTERM_BP_FAT	GO:0000271~polysaccharide biosynthetic process	10	6.53595	0.00879612	948789, 947482, 948294, 946574, 947184, 946322, 947756, 944840, 945756, 944789	110	540	16709	2.81296	0.972563	0.241646	11.6216
GOTERM_BP_FAT	GO:0006023~aminoglycan biosynthetic process	4	2.61438	0.0170139	947184, 946322, 947756, 945756	110	83	16709	7.32048	0.999074	0.372251	21.3338
GOTERM_BP_FAT	GO:0006024~glycosaminoglycan biosynthetic process	4	2.61438	0.0170139	947184, 946322, 947756, 945756	110	83	16709	7.32048	0.999074	0.372251	21.3338
GOTERM_BP_FAT	GO:0009252~peptidoglycan biosynthetic process	4	2.61438	0.0170139	947184, 946322, 947756, 945756	110	83	16709	7.32048	0.999074	0.372251	21.3338
GOTERM_BP_FAT	GO:0005976~polysaccharide metabolic process	11	7.18954	0.0178871	948789, 947482, 948294, 946574, 947184, 946322, 947756, 948089, 944840, 945756, 944789	110	712	16709	2.34677	0.999355	0.368161	22.3053
GOTERM_BP_FAT	GO:0044038~cell wall macromolecule biosynthetic process	4	2.61438	0.0186876	947184, 946322, 947756, 945756	110	86	16709	7.06512	0.999537	0.363414	23.1862
GOTERM_BP_FAT	GO:0070589~cellular component macromolecule biosynthetic process	4	2.61438	0.0186876	947184, 946322, 947756, 945756	110	86	16709	7.06512	0.999537	0.363414	23.1862
GOTERM_BP_FAT	GO:0008360~regulation of cell shape	4	2.61438	0.0192651	946322, 947756, 946992, 945756	110	87	16709	6.98391	0.999636	0.355871	23.8159
GOTERM_BP_FAT	GO:0022604~regulation of cell morphogenesis	4	2.61438	0.0192651	946322, 947756, 946992, 945756	110	87	16709	6.98391	0.999636	0.355871	23.8159
GOTERM_BP_FAT	GO:0010382~cellular cell wall macromolecule metabolic process	4	2.61438	0.0192651	947184, 946322, 947756, 945756	110	87	16709	6.98391	0.999636	0.355871	23.8159
GOTERM_BP_FAT	GO:0042546~cell wall biogenesis	4	2.61438	0.0235829	947184, 946322, 947756, 945756	110	94	16709	6.46383	0.99994	0.38471	28.3743
GOTERM_BP_FAT	GO:0009273~peptidoglycan-based cell wall biogenesis	4	2.61438	0.0235829	947184, 946322, 947756, 945756	110	94	16709	6.46383	0.99994	0.38471	28.3743
GOTERM_BP_FAT	GO:0000270~peptidoglycan metabolic process	5	3.26797	0.0537151	947184, 946322, 947756, 948089, 945756	110	217	16709	3.5	1	0.551811	53.793
GOTERM_BP_FAT	GO:0030203~glycosaminoglycan metabolic process	5	3.26797	0.0537151	947184, 946322, 947756, 948089, 945756	110	217	16709	3.5	1	0.551811	53.793
GOTERM_BP_FAT	GO:0006022~aminoglycan metabolic process	5	3.26797	0.0574711	947184, 946322, 947756, 948089, 945756	110	222	16709	3.42117	1	0.552014	56.2925
GOTERM_BP_FAT	GO:0044036~cell wall macromolecule metabolic process	4	2.61438	0.218458	947184, 946322, 947756, 945756	110	247	16709	2.45992	1	0.870923	96.8149
GOTERM_BP_FAT	GO:0007047~cell wall organization	3	1.96078	0.49344	947184, 946322, 945756	110	253	16709	1.80119	1	0.972536	99.9926
GOTERM_BP_FAT	GO:0045229~external encapsulating structure organization	3	1.96078	0.551727	947184, 946322, 945756	110	282	16709	1.61596	1	0.978546	99.9987
GOTERM_BP_FAT	GO:0044271~nitrogen compound biosynthetic process	19	12.4183	0.00050972	945611, 945506, 945777, 947554, 945045, 948259, 945621, 945142, 946877, 946711, 946200, 945050, 947474, 948284, 948455, 948774, 945309, 947755, 948913	110	1164	16709	2.47947	0.187394	0.0985535	0.710402
GOTERM_BP_FAT	GO:0009309~amine biosynthetic process	13	8.49673	0.000539381	945506, 948259, 945621, 945045, 946877, 946200, 945050, 948284, 947474, 948455, 948774, 945309, 948913	110	600	16709	3.29117	0.19715	0.0705812	0.751596
GOTERM_BP_FAT	GO:0008652~cellular amino acid biosynthetic process	12	7.84314	0.000926632	945050, 945506, 948284, 945045, 948455, 945621, 948259, 948774, 946877, 945309, 946200, 948913	110	550	16709	3.31418	0.314299	0.0609492	1.28797
GOTERM_BP_FAT	GO:0046394~carboxylic acid biosynthetic process	12	7.84314	0.00509338	945050, 945506, 948284, 945045, 948455, 945621, 948259, 948774, 946877, 945309, 946200, 948913	110	685	16709	2.66102	0.874858	0.187655	6.89144
GOTERM_BP_FAT	GO:0016053~organic acid biosynthetic process	12	7.84314	0.0052601	945050, 945506, 948284, 945045, 948455, 945621, 948259, 948774, 946877, 945309, 946200, 948913	110	688	16709	2.64942	0.883109	0.177278	7.10939
GOTERM_BP_FAT	GO:0009069~serine family amino acid metabolic process	4	2.61438	0.0262666	945506, 946877, 947384, 948913	110	98	16709	6.2	0.99998	0.403023	31.0785
GOTERM_BP_FAT	GO:0009084~glutamine family amino acid biosynthetic process	4	2.61438	0.0394148	945050, 948455, 945621, 948774	110	115	16709	5.28348	1	0.494365	43.0106
GOTERM_BP_FAT	GO:0009070~serine family amino acid biosynthetic process	3	1.96078	0.0584404	945506, 946877, 948913	110	60	16709	7.595	1	0.546427	56.9169
GOTERM_BP_FAT	GO:0006526~arginine biosynthetic process	3	1.96078	0.0584404	945050, 948455, 948774	110	60	16709	7.595	1	0.546427	56.9169
GOTERM_BP_FAT	GO:0006525~arginine metabolic process	3	1.96078	0.229722	945050, 948455, 948774	110	139	16709	3.27842	1	0.875433	97.4001
GOTERM_BP_FAT	GO:0009064~glutamine family amino acid metabolic process	4	2.61438	0.244306	945050, 948455, 945621, 948774	110	262	16709	2.31908	1	0.888359	98.0099
GOTERM_BP_FAT	GO:0015849~organic acid transport	4	2.61438	0.501097	945050, 946766, 945621, 945309	110	409	16709	1.48557	1	0.972189	99.994
GOTERM_BP_FAT	GO:0046942~carboxylic acid transport	4	2.61438	0.501097	945050, 946766, 945621, 945309	110	409	16709	1.48557	1	0.972189	99.994
GOTERM_BP_FAT	GO:0006865~amino acid transport	3	1.96078	0.549796	945050, 945621, 945309	110	281	16709	1.62171	1	0.979074	99.9986
GOTERM_BP_FAT	GO:0015837~amine transport	3	1.96078	0.587314	945050, 945621, 945309	110	301	16709	1.51395	1	0.983318	99.9996
GOTERM_BP_FAT	GO:0009226~nucleotide-sugar biosynthetic process	3	1.96078	0.00364568	947482, 946574, 944840	110	14	16709	32.55	0.773838	0.152248	4.97894
GOTERM_BP_FAT	GO:0016051~carbohydrate biosynthetic process	11	7.18954	0.00704774	948789, 947482, 948294, 946574, 947184, 946322, 947756, 944840, 945756, 944789, 948918	110	617	16709	2.7081	0.943786	0.213279	9.41661
GOTERM_BP_FAT	GO:0000271~polysaccharide biosynthetic process	10	6.53595	0.00879612	948789, 947482, 948294, 946574, 947184, 946322, 947756, 944840, 945756, 944789	110	540	16709	2.81296	0.972563	0.241646	11.6216
GOTERM_BP_FAT	GO:0009225~nucleotide-sugar metabolic process	4	2.61438	0.00917416	947482, 946574, 944840, 944789	110	66	16709	9.20606	0.976508	0.235044	12.0918
GOTERM_BP_FAT	GO:0005976~polysaccharide metabolic process	11	7.18954	0.0178871	948789, 947482, 948294, 946574, 947184, 946322, 947756, 948089, 944840, 945756, 944789	110	712	16709	2.34677	0.999355	0.368161	22.3053
GOTERM_BP_FAT	GO:0008610~lipid biosynthetic process	8	5.22876	0.0444581	948789, 947482, 948314, 946574, 948410, 944876, 945019, 944789	110	498	16709	2.44016	1	0.523058	47.0548
GOTERM_BP_FAT	GO:0034637~cellular carbohydrate biosynthetic process	6	3.92157	0.205641	948789, 947482, 946574, 944840, 944789, 948918	110	481	16709	1.8948	1	0.863797	96.0014
GOTERM_BP_FAT	GO:0033692~cellular polysaccharide biosynthetic process	5	3.26797	0.273352	948789, 947482, 946574, 944840, 944789	110	406	16709	1.87069	1	0.893616	98.8496
GOTERM_BP_FAT	GO:0044264~cellular polysaccharide metabolic process	5	3.26797	0.308445	948789, 947482, 946574, 944840, 944789	110	430	16709	1.76628	1	0.911174	99.4242
GOTERM_BP_FAT	GO:0009103~lipopolysaccharide biosynthetic process	4	2.61438	0.33834	948789, 947482, 946574, 944789	110	315	16709	1.92889	1	0.924682	99.6896
GOTERM_BP_FAT	GO:0008653~lipopolysaccharide metabolic process	4	2.61438	0.354414	948789, 947482, 946574, 944789	110	324	16709	1.87531	1	0.927135	99.7799
GOTERM_BP_FAT	GO:0009991~response to extracellular stimulus	4	2.61438	0.0474963	946371, 947054, 948209, 945102	110	124	16709	4.9	1	0.519786	49.3608
GOTERM_BP_FAT	GO:0009432~SOS response	3	1.96078	0.0619193	946371, 948209, 945102	110	62	16709	7.35	1	0.5454	59.0902
GOTERM_BP_FAT	GO:0031668~cellular response to extracellular stimulus	3	1.96078	0.158983	946371, 948209, 945102	110	109	16709	4.18073	1	0.791119	91.1178
GOTERM_BP_FAT	GO:0033554~cellular response to stress	6	3.92157	0.252159	948691, 946371, 946529, 948209, 945102, 947371	110	520	16709	1.75269	1	0.892613	98.2803
GOTERM_BP_FAT	GO:0044271~nitrogen compound biosynthetic process	19	12.4183	0.00050972	945611, 945506, 945777, 947554, 945045, 948259, 945621, 945142, 946877, 946711, 946200, 945050, 947474, 948284, 948455, 948774, 945309, 947755, 948913	110	1164	16709	2.47947	0.187394	0.0985535	0.710402
GOTERM_BP_FAT	GO:0006164~purine nucleotide biosynthetic process	3	1.96078	0.27561	945611, 947554, 947755	110	158	16709	2.88418	1	0.891844	98.8986
GOTERM_BP_FAT	GO:0006163~purine nucleotide metabolic process	3	1.96078	0.29011	945611, 947554, 947755	110	164	16709	2.77866	1	0.898345	99.1698
GOTERM_BP_FAT	GO:0009165~nucleotide biosynthetic process	3	1.96078	0.507937	945611, 947554, 947755	110	260	16709	1.75269	1	0.972888	99.9951
GOTERM_BP_FAT	GO:0034654~nucleobase, nucleoside, nucleotide and nucleic acid biosynthetic process	3	1.96078	0.637568	945611, 947554, 947755	110	330	16709	1.38091	1	0.989319	99.9999
GOTERM_BP_FAT	GO:0034404~nucleobase, nucleoside and nucleotide biosynthetic process	3	1.96078	0.637568	945611, 947554, 947755	110	330	16709	1.38091	1	0.989319	99.9999
GOTERM_BP_FAT	GO:0006351~transcription, DNA-dependent	3	1.96078	0.055033	948160, 947567, 948485	110	58	16709	7.8569	1	0.548159	54.6847
GOTERM_BP_FAT	GO:0032774~RNA biosynthetic process	3	1.96078	0.0960602	948160, 947567, 948485	110	80	16709	5.69625	1	0.642135	75.6395
GOTERM_BP_FAT	GO:0006350~transcription	13	8.49673	0.581835	947567, 948259, 948160, 948158, 948462, 947314, 948284, 946486, 947054, 945278, 947867, 948485, 947305	110	1886	16709	1.04703	1	0.983072	99.9995
GOTERM_BP_FAT	GO:0016052~carbohydrate catabolic process	10	6.53595	0.0204415	946332, 946881, 947314, 944793, 948089, 944840, 948918, 946682, 945513, 947305	110	622	16709	2.44212	0.999776	0.357518	25.0839
GOTERM_BP_FAT	GO:0019318~hexose metabolic process	4	2.61438	0.561264	947482, 946881, 947314, 948918	110	447	16709	1.35928	1	0.979737	99.999
GOTERM_BP_FAT	GO:0005996~monosaccharide metabolic process	5	3.26797	0.594934	947482, 946881, 947314, 944789, 948918	110	632	16709	1.20174	1	0.98396	99.9997
GOTERM_BP_FAT	GO:0009061~anaerobic respiration	4	2.61438	0.0857874	948639, 945595, 947068, 947935	110	159	16709	3.82138	1	0.647601	71.4693
GOTERM_BP_FAT	GO:0006091~generation of precursor metabolites and energy	9	5.88235	0.114258	948289, 946146, 948639, 946881, 945595, 948918, 947068, 947935, 947160	110	746	16709	1.83257	1	0.700134	81.6692
GOTERM_BP_FAT	GO:0045333~cellular respiration	4	2.61438	0.437126	948639, 945595, 947068, 947935	110	371	16709	1.63774	1	0.959407	99.9676
GOTERM_BP_FAT	GO:0015980~energy derivation by oxidation of organic compounds	4	2.61438	0.515723	948639, 945595, 947068, 947935	110	418	16709	1.45359	1	0.972648	99.9961
GOTERM_BP_FAT	GO:0006091~generation of precursor metabolites and energy	9	5.88235	0.114258	948289, 946146, 948639, 946881, 945595, 948918, 947068, 947935, 947160	110	746	16709	1.83257	1	0.700134	81.6692
GOTERM_BP_FAT	GO:0055114~oxidation reduction	18	11.7647	0.171348	945777, 947164, 947266, 947243, 945752, 945019, 948225, 946200, 948289, 946146, 945861, 948455, 946974, 948414, 946302, 947160, 945513, 946913	110	2037	16709	1.34227	1	0.810429	92.7794
GOTERM_BP_FAT	GO:0022900~electron transport chain	3	1.96078	0.629254	948289, 946146, 947160	110	325	16709	1.40215	1	0.988747	99.9999
GOTERM_BP_FAT	GO:0042364~water-soluble vitamin biosynthetic process	4	2.61438	0.21336	946881, 947039, 945142, 946711	110	244	16709	2.49016	1	0.869302	96.5117
GOTERM_BP_FAT	GO:0006767~water-soluble vitamin metabolic process	4	2.61438	0.268858	946881, 947039, 945142, 946711	110	276	16709	2.20145	1	0.897297	98.746
GOTERM_BP_FAT	GO:0009110~vitamin biosynthetic process	4	2.61438	0.27593	946881, 947039, 945142, 946711	110	280	16709	2.17	1	0.888096	98.9053
GOTERM_BP_FAT	GO:0006766~vitamin metabolic process	4	2.61438	0.332977	946881, 947039, 945142, 946711	110	312	16709	1.94744	1	0.923854	99.6525
GOTERM_BP_FAT	GO:0006261~DNA-dependent DNA replication	4	2.61438	0.0669858	947471, 945272, 944845, 948209	110	143	16709	4.24895	1	0.563941	62.0738
GOTERM_BP_FAT	GO:0006260~DNA replication	4	2.61438	0.561264	947471, 945272, 944845, 948209	110	447	16709	1.35928	1	0.979737	99.999
GOTERM_BP_FAT	GO:0006259~DNA metabolic process	9	5.88235	0.999626	948691, 947471, 945272, 944845, 948867, 946371, 946529, 948209, 947371	110	3022	16709	0.452383	1	1	100
GOTERM_BP_FAT	GO:0009063~cellular amino acid catabolic process	3	1.96078	0.222515	946013, 945752, 947384	110	136	16709	3.35074	1	0.871105	97.0384
GOTERM_BP_FAT	GO:0009310~amine catabolic process	3	1.96078	0.364123	946013, 945752, 947384	110	195	16709	2.33692	1	0.930787	99.822
GOTERM_BP_FAT	GO:0016054~organic acid catabolic process	3	1.96078	0.410384	946013, 945752, 947384	110	215	16709	2.11953	1	0.951604	99.9381
GOTERM_BP_FAT	GO:0046395~carboxylic acid catabolic process	3	1.96078	0.410384	946013, 945752, 947384	110	215	16709	2.11953	1	0.951604	99.9381
GOTERM_BP_FAT	GO:0018202~peptidyl-histidine modification	4	2.61438	0.092078	946844, 948639, 945044, 945595	110	164	16709	3.70488	1	0.654432	74.0951
GOTERM_BP_FAT	GO:0018106~peptidyl-histidine phosphorylation	4	2.61438	0.092078	946844, 948639, 945044, 945595	110	164	16709	3.70488	1	0.654432	74.0951
GOTERM_BP_FAT	GO:0006468~protein amino acid phosphorylation	4	2.61438	0.120456	946844, 948639, 945044, 945595	110	185	16709	3.28432	1	0.703251	83.3836
GOTERM_BP_FAT	GO:0006793~phosphorus metabolic process	5	3.26797	0.339534	946844, 948314, 948639, 945044, 945595	110	451	16709	1.68404	1	0.92254	99.6974
GOTERM_BP_FAT	GO:0016310~phosphorylation	4	2.61438	0.454276	946844, 948639, 945044, 945595	110	381	16709	1.59475	1	0.960968	99.979
GOTERM_BP_FAT	GO:0006796~phosphate metabolic process	4	2.61438	0.515723	946844, 948639, 945044, 945595	110	418	16709	1.45359	1	0.972648	99.9961
GOTERM_BP_FAT	GO:0000160~two-component signal transduction system (phosphorelay)	5	3.26797	0.548152	946844, 948639, 945044, 946486, 945595	110	596	16709	1.27433	1	0.979666	99.9985
GOTERM_BP_FAT	GO:0006350~transcription	13	8.49673	0.581835	947567, 948259, 948160, 948158, 948462, 947314, 948284, 946486, 947054, 945278, 947867, 948485, 947305	110	1886	16709	1.04703	1	0.983072	99.9995
GOTERM_BP_FAT	GO:0006355~regulation of transcription, DNA-dependent	15	9.80392	0.65945	946844, 947567, 948639, 945044, 945595, 948259, 948158, 948462, 947314, 948284, 946486, 945278, 947867, 947305, 948485	110	2311	16709	0.985937	1	0.991481	100
GOTERM_BP_FAT	GO:0051252~regulation of RNA metabolic process	15	9.80392	0.663391	946844, 947567, 948639, 945044, 945595, 948259, 948158, 948462, 947314, 948284, 946486, 945278, 947867, 947305, 948485	110	2317	16709	0.983384	1	0.991478	100
GOTERM_BP_FAT	GO:0045449~regulation of transcription	15	9.80392	0.815467	946844, 947567, 948639, 945044, 945595, 948259, 948158, 948462, 947314, 948284, 946486, 945278, 947867, 947305, 948485	110	2591	16709	0.87939	1	0.999283	100
GOTERM_BP_FAT	GO:0033554~cellular response to stress	6	3.92157	0.252159	948691, 946371, 946529, 948209, 945102, 947371	110	520	16709	1.75269	1	0.892613	98.2803
GOTERM_BP_FAT	GO:0006974~response to DNA damage stimulus	5	3.26797	0.343991	948691, 946371, 946529, 948209, 947371	110	454	16709	1.67291	1	0.922768	99.7247
GOTERM_BP_FAT	GO:0006281~DNA repair	5	3.26797	0.343991	948691, 946371, 946529, 948209, 947371	110	454	16709	1.67291	1	0.922768	99.7247
GOTERM_BP_FAT	GO:0006259~DNA metabolic process	9	5.88235	0.999626	948691, 947471, 945272, 944845, 948867, 946371, 946529, 948209, 947371	110	3022	16709	0.452383	1	1	100
GOTERM_BP_FAT	GO:0043414~biopolymer methylation	3	1.96078	0.330958	946348, 948867, 945239	110	181	16709	2.51768	1	0.925463	99.6375
GOTERM_BP_FAT	GO:0032259~methylation	3	1.96078	0.45279	946348, 948867, 945239	110	234	16709	1.94744	1	0.962064	99.9782
GOTERM_BP_FAT	GO:0006730~one-carbon metabolic process	3	1.96078	0.509986	946348, 948867, 945239	110	261	16709	1.74598	1	0.972242	99.9953

## Sheet: rna_ambiguous
Category	Term	Count	%	Pvalue	Genes	List Total	Pop Hits	Pop Total	Fold Enrichment	Bonferroni	Benjamini	FDR
GOTERM_BP_FAT	GO:0009064~glutamine family amino acid metabolic process	11	6.28571	2.2347788952e-05	946425, 945489, 948463, 946794, 947873, 944906, 947016, 946259, 947145, 948166, 947864	123	262	16709	5.70344	0.00801302	0.00801302	0.0306882
GOTERM_BP_FAT	GO:0009084~glutamine family amino acid biosynthetic process	7	4	0.000197007	946425, 945489, 948463, 947016, 947145, 948166, 947864	123	115	16709	8.26886	0.0684723	0.0348432	0.270231
GOTERM_BP_FAT	GO:0008652~cellular amino acid biosynthetic process	12	6.85714	0.00231365	946425, 945489, 948463, 948313, 947873, 945771, 947016, 946547, 948323, 947145, 948166, 947864	123	550	16709	2.9639	0.565639	0.153611	3.13119
GOTERM_BP_FAT	GO:0046394~carboxylic acid biosynthetic process	13	7.42857	0.00433478	945489, 947873, 945771, 946547, 948323, 948166, 947145, 946425, 948463, 946197, 948313, 947016, 947864	123	685	16709	2.57809	0.790685	0.229451	5.79186
GOTERM_BP_FAT	GO:0009309~amine biosynthetic process	12	6.85714	0.00447838	946425, 945489, 948463, 948313, 947873, 945771, 947016, 946547, 948323, 947145, 948166, 947864	123	600	16709	2.71691	0.801276	0.206129	5.97829
GOTERM_BP_FAT	GO:0016053~organic acid biosynthetic process	13	7.42857	0.00448701	945489, 947873, 945771, 946547, 948323, 948166, 947145, 946425, 948463, 946197, 948313, 947016, 947864	123	688	16709	2.56685	0.801895	0.183207	5.98948
GOTERM_BP_FAT	GO:0009066~aspartate family amino acid metabolic process	5	2.85714	0.0103412	948313, 948323, 948166, 947864, 948139	123	116	16709	5.85541	0.976299	0.34019	13.3044
GOTERM_BP_FAT	GO:0006541~glutamine metabolic process	4	2.28571	0.0105025	946794, 947873, 944906, 947016	123	62	16709	8.76423	0.97765	0.316201	13.4982
GOTERM_BP_FAT	GO:0044271~nitrogen compound biosynthetic process	17	9.71429	0.0105652	945489, 947873, 945771, 946547, 948323, 947145, 948166, 945452, 945848, 946425, 948463, 946794, 948313, 946197, 947016, 947864, 945354	123	1164	16709	1.984	0.978153	0.293625	13.5734
GOTERM_BP_FAT	GO:0009067~aspartate family amino acid biosynthetic process	4	2.28571	0.0509397	948313, 948323, 948166, 947864	123	114	16709	4.76651	1	0.574946	51.2301
GOTERM_BP_FAT	GO:0006526~arginine biosynthetic process	3	1.71429	0.0711713	945489, 948463, 947864	123	60	16709	6.79228	1	0.626342	63.7235
GOTERM_BP_FAT	GO:0006525~arginine metabolic process	4	2.28571	0.0816133	945489, 948463, 946259, 947864	123	139	16709	3.90922	1	0.639996	68.9407
GOTERM_BP_FAT	GO:0018130~heterocycle biosynthetic process	6	3.42857	0.177225	946425, 947873, 946197, 946547, 947145, 945452	123	407	16709	2.00264	1	0.812139	93.1378
GOTERM_BP_FAT	GO:0006790~sulfur metabolic process	4	2.28571	0.305476	946197, 945771, 948323, 947004	123	265	16709	2.0505	1	0.903999	99.3305
GOTERM_BP_FAT	GO:0044272~sulfur compound biosynthetic process	3	1.71429	0.405013	946197, 945771, 948323	123	190	16709	2.14493	1	0.955635	99.92
GOTERM_BP_FAT	GO:0015849~organic acid transport	4	2.28571	0.577288	945489, 948798, 947145, 948166	123	409	16709	1.32856	1	0.988807	99.9993
GOTERM_BP_FAT	GO:0046942~carboxylic acid transport	4	2.28571	0.577288	945489, 948798, 947145, 948166	123	409	16709	1.32856	1	0.988807	99.9993
GOTERM_BP_FAT	GO:0006865~amino acid transport	3	1.71429	0.611169	945489, 947145, 948166	123	281	16709	1.45031	1	0.991112	99.9998
GOTERM_BP_FAT	GO:0015837~amine transport	3	1.71429	0.648597	945489, 947145, 948166	123	301	16709	1.35394	1	0.993395	99.9999
GOTERM_BP_FAT	GO:0009451~RNA modification	8	4.57143	0.000522022	948924, 946262, 948248, 947087, 946340, 947779, 946328, 947004	123	192	16709	5.66023	0.171366	0.0607363	0.71457
GOTERM_BP_FAT	GO:0034660~ncRNA metabolic process	8	4.57143	0.0206857	946262, 944846, 948248, 947087, 946340, 945765, 946328, 947004	123	377	16709	2.88266	0.999461	0.394477	24.9547
GOTERM_BP_FAT	GO:0006399~tRNA metabolic process	6	3.42857	0.0461601	946262, 944846, 948248, 945765, 946328, 947004	123	267	16709	3.05271	1	0.572872	47.7466
GOTERM_BP_FAT	GO:0006396~RNA processing	7	4	0.0501953	948924, 946262, 948248, 947087, 946340, 946328, 947004	123	363	16709	2.61961	1	0.586393	50.7021
GOTERM_BP_FAT	GO:0034470~ncRNA processing	6	3.42857	0.0689934	946262, 948248, 947087, 946340, 946328, 947004	123	300	16709	2.71691	1	0.628366	62.5376
GOTERM_BP_FAT	GO:0008033~tRNA processing	4	2.28571	0.162035	946262, 948248, 946328, 947004	123	190	16709	2.85991	1	0.796281	91.1778
GOTERM_BP_FAT	GO:0016072~rRNA metabolic process	3	1.71429	0.199784	946262, 947087, 946340	123	113	16709	3.60652	1	0.831865	95.3157
GOTERM_BP_FAT	GO:0006364~rRNA processing	3	1.71429	0.199784	946262, 947087, 946340	123	113	16709	3.60652	1	0.831865	95.3157
GOTERM_BP_FAT	GO:0022613~ribonucleoprotein complex biogenesis	3	1.71429	0.221152	946262, 947087, 946340	123	121	16709	3.36807	1	0.852574	96.77
GOTERM_BP_FAT	GO:0042254~ribosome biogenesis	3	1.71429	0.221152	946262, 947087, 946340	123	121	16709	3.36807	1	0.852574	96.77
GOTERM_BP_FAT	GO:0000041~transition metal ion transport	6	3.42857	0.0176193	949104, 945649, 945348, 946375, 945209, 947538	123	206	16709	3.95667	0.998338	0.388762	21.6623
GOTERM_BP_FAT	GO:0030001~metal ion transport	8	4.57143	0.0547289	949104, 945649, 945348, 948166, 946375, 945209, 944773, 947538	123	466	16709	2.33211	1	0.585615	53.8374
GOTERM_BP_FAT	GO:0006826~iron ion transport	4	2.28571	0.0802607	949104, 945649, 945209, 947538	123	138	16709	3.93755	1	0.64605	68.3065
GOTERM_BP_FAT	GO:0015674~di-, tri-valent inorganic cation transport	4	2.28571	0.116873	949104, 945649, 945209, 947538	123	163	16709	3.33363	1	0.731787	81.8583
GOTERM_BP_FAT	GO:0006812~cation transport	8	4.57143	0.118974	949104, 945649, 945348, 948166, 946375, 945209, 944773, 947538	123	564	16709	1.92689	1	0.728248	82.442
GOTERM_BP_FAT	GO:0006811~ion transport	9	5.14286	0.282466	949104, 945649, 945348, 945770, 948166, 946375, 945209, 944773, 947538	123	851	16709	1.43667	1	0.890617	98.9526
GOTERM_BP_FAT	GO:0044271~nitrogen compound biosynthetic process	17	9.71429	0.0105652	945489, 947873, 945771, 946547, 948323, 947145, 948166, 945452, 945848, 946425, 948463, 946794, 948313, 946197, 947016, 947864, 945354	123	1164	16709	1.984	0.978153	0.293625	13.5734
GOTERM_BP_FAT	GO:0006732~coenzyme metabolic process	8	4.57143	0.0557518	946781, 947873, 948326, 947854, 946712, 945354, 945452, 945371	123	468	16709	2.32215	1	0.577047	54.5188
GOTERM_BP_FAT	GO:0051186~cofactor metabolic process	9	5.14286	0.127584	946781, 947873, 946197, 948326, 947854, 946712, 945354, 945452, 945371	123	684	16709	1.78744	1	0.744591	84.6575
GOTERM_BP_FAT	GO:0009108~coenzyme biosynthetic process	5	2.85714	0.139492	947873, 948326, 946712, 945354, 945452	123	273	16709	2.48801	1	0.75907	87.2965
GOTERM_BP_FAT	GO:0009110~vitamin biosynthetic process	5	2.85714	0.148819	947873, 946197, 946712, 945354, 945848	123	280	16709	2.42581	1	0.77403	89.0624
GOTERM_BP_FAT	GO:0006766~vitamin metabolic process	5	2.85714	0.194266	947873, 946197, 946712, 945354, 945848	123	312	16709	2.17701	1	0.829205	94.8521
GOTERM_BP_FAT	GO:0042364~water-soluble vitamin biosynthetic process	4	2.28571	0.263777	947873, 946197, 945354, 945848	123	244	16709	2.22698	1	0.884856	98.5089
GOTERM_BP_FAT	GO:0006767~water-soluble vitamin metabolic process	4	2.28571	0.327464	947873, 946197, 945354, 945848	123	276	16709	1.96878	1	0.918363	99.5696
GOTERM_BP_FAT	GO:0051188~cofactor biosynthetic process	5	2.85714	0.420845	947873, 948326, 946712, 945354, 945452	123	452	16709	1.50272	1	0.96018	99.9448
GOTERM_BP_FAT	GO:0016052~carbohydrate catabolic process	11	6.28571	0.0157243	945271, 948877, 948116, 948388, 945831, 947854, 944804, 945354, 946334, 948101, 948849	123	622	16709	2.40241	0.996673	0.378412	19.5613
GOTERM_BP_FAT	GO:0006350~transcription	22	12.5714	0.0319723	949104, 945295, 945941, 948055, 944867, 945831, 945771, 944804, 945473, 948849, 948084, 948116, 945886, 945697, 948852, 946424, 944956, 947016, 948760, 947053, 945421, 945371	123	1886	16709	1.58462	0.999992	0.497481	35.9997
GOTERM_BP_FAT	GO:0006355~regulation of transcription, DNA-dependent	19	10.8571	0.422595	945295, 945941, 948055, 944867, 945831, 945771, 944804, 945473, 948849, 948084, 948852, 945697, 947023, 946424, 944956, 947016, 948760, 945421, 945371	123	2311	16709	1.11686	1	0.958786	99.947
GOTERM_BP_FAT	GO:0051252~regulation of RNA metabolic process	19	10.8571	0.427151	945295, 945941, 948055, 944867, 945831, 945771, 944804, 945473, 948849, 948084, 948852, 945697, 947023, 946424, 944956, 947016, 948760, 945421, 945371	123	2317	16709	1.11397	1	0.956451	99.9525
GOTERM_BP_FAT	GO:0045449~regulation of transcription	21	12	0.430968	945295, 945941, 948055, 944867, 945831, 945771, 944804, 945473, 948849, 948084, 948116, 945886, 948852, 945697, 947023, 946424, 944956, 947016, 948760, 945421, 945371	123	2591	16709	1.10103	1	0.955961	99.9566
GOTERM_BP_FAT	GO:0031668~cellular response to extracellular stimulus	4	2.28571	0.0456348	945213, 947105, 948554, 944922	123	109	16709	4.98516	1	0.58729	47.3499
GOTERM_BP_FAT	GO:0009991~response to extracellular stimulus	4	2.28571	0.0624012	945213, 947105, 948554, 944922	123	124	16709	4.38211	1	0.604592	58.7257
GOTERM_BP_FAT	GO:0009432~SOS response	3	1.71429	0.0753347	947105, 948554, 944922	123	62	16709	6.57317	1	0.634692	65.8941
GOTERM_BP_FAT	GO:0033554~cellular response to stress	6	3.42857	0.330709	945213, 947105, 945069, 948554, 947560, 944922	123	520	16709	1.56745	1	0.91728	99.5973
GOTERM_BP_FAT	GO:0006974~response to DNA damage stimulus	5	2.85714	0.424128	947105, 945069, 948554, 947560, 944922	123	454	16709	1.4961	1	0.957299	99.9489
GOTERM_BP_FAT	GO:0006281~DNA repair	5	2.85714	0.424128	947105, 945069, 948554, 947560, 944922	123	454	16709	1.4961	1	0.957299	99.9489
GOTERM_BP_FAT	GO:0006259~DNA metabolic process	9	5.14286	0.999941	944743, 944754, 947826, 944867, 947105, 945069, 948554, 947560, 944922	123	3022	16709	0.40457	1	1	100
GOTERM_BP_FAT	GO:0009310~amine catabolic process	4	2.28571	0.170918	945941, 946259, 947864, 948139	123	195	16709	2.78657	1	0.807138	92.379
GOTERM_BP_FAT	GO:0046395~carboxylic acid catabolic process	4	2.28571	0.20773	947854, 946259, 947864, 948139	123	215	16709	2.52736	1	0.83835	95.9157
GOTERM_BP_FAT	GO:0016054~organic acid catabolic process	4	2.28571	0.20773	947854, 946259, 947864, 948139	123	215	16709	2.52736	1	0.83835	95.9157
GOTERM_BP_FAT	GO:0009063~cellular amino acid catabolic process	3	1.71429	0.26163	946259, 947864, 948139	123	136	16709	2.99659	1	0.887391	98.4481
GOTERM_BP_FAT	GO:0016052~carbohydrate catabolic process	11	6.28571	0.0157243	945271, 948877, 948116, 948388, 945831, 947854, 944804, 945354, 946334, 948101, 948849	123	622	16709	2.40241	0.996673	0.378412	19.5613
GOTERM_BP_FAT	GO:0046364~monosaccharide biosynthetic process	3	1.71429	0.106436	947854, 945289, 948753	123	76	16709	5.36232	1	0.718057	78.6816
GOTERM_BP_FAT	GO:0046165~alcohol biosynthetic process	3	1.71429	0.108774	947854, 945289, 948753	123	77	16709	5.29268	1	0.715284	79.4349
GOTERM_BP_FAT	GO:0005996~monosaccharide metabolic process	8	4.57143	0.179604	945271, 947646, 947854, 944804, 945289, 948760, 948753, 945354	123	632	16709	1.71956	1	0.809368	93.4054
GOTERM_BP_FAT	GO:0019318~hexose metabolic process	6	3.42857	0.228488	945271, 947854, 944804, 948760, 948753, 945354	123	447	16709	1.82343	1	0.857087	97.1637
GOTERM_BP_FAT	GO:0006006~glucose metabolic process	5	2.85714	0.254545	945271, 947854, 944804, 948760, 948753	123	351	16709	1.93512	1	0.884471	98.2306
GOTERM_BP_FAT	GO:0034637~cellular carbohydrate biosynthetic process	6	3.42857	0.275086	947854, 945289, 948753, 949134, 945354, 947717	123	481	16709	1.69454	1	0.892167	98.7945
GOTERM_BP_FAT	GO:0016051~carbohydrate biosynthetic process	7	4	0.295955	947854, 945289, 948753, 949134, 945354, 946662, 947717	123	617	16709	1.5412	1	0.899428	99.1929
GOTERM_BP_FAT	GO:0005976~polysaccharide metabolic process	6	3.42857	0.598768	948877, 948388, 949134, 945354, 946662, 947717	123	712	16709	1.14477	1	0.990249	99.9996
GOTERM_BP_FAT	GO:0000271~polysaccharide biosynthetic process	4	2.28571	0.759255	949134, 945354, 946662, 947717	123	540	16709	1.00626	1	0.99848	100
GOTERM_BP_FAT	GO:0033692~cellular polysaccharide biosynthetic process	3	1.71429	0.800241	949134, 945354, 947717	123	406	16709	1.00378	1	0.999288	100
GOTERM_BP_FAT	GO:0044264~cellular polysaccharide metabolic process	3	1.71429	0.825585	949134, 945354, 947717	123	430	16709	0.94776	1	0.999532	100
GOTERM_BP_FAT	GO:0006732~coenzyme metabolic process	8	4.57143	0.0557518	946781, 947873, 948326, 947854, 946712, 945354, 945452, 945371	123	468	16709	2.32215	1	0.577047	54.5188
GOTERM_BP_FAT	GO:0051186~cofactor metabolic process	9	5.14286	0.127584	946781, 947873, 946197, 948326, 947854, 946712, 945354, 945452, 945371	123	684	16709	1.78744	1	0.744591	84.6575
GOTERM_BP_FAT	GO:0015980~energy derivation by oxidation of organic compounds	4	2.28571	0.592135	947854, 946712, 945371, 948506	123	418	16709	1.29996	1	0.99007	99.9996
GOTERM_BP_FAT	GO:0006091~generation of precursor metabolites and energy	6	3.42857	0.640209	947854, 944804, 945347, 946712, 945371, 948506	123	746	16709	1.09259	1	0.993078	99.9999
GOTERM_BP_FAT	GO:0045333~cellular respiration	3	1.71429	0.757514	947854, 946712, 945371	123	371	16709	1.09848	1	0.998554	100
GOTERM_BP_FAT	GO:0006261~DNA-dependent DNA replication	3	1.71429	0.280577	947826, 944867, 944922	123	143	16709	2.84991	1	0.893199	98.914
GOTERM_BP_FAT	GO:0006260~DNA replication	3	1.71429	0.841765	947826, 944867, 944922	123	447	16709	0.911715	1	0.999663	100
GOTERM_BP_FAT	GO:0006259~DNA metabolic process	9	5.14286	0.999941	944743, 944754, 947826, 944867, 947105, 945069, 948554, 947560, 944922	123	3022	16709	0.40457	1	1	100
